# Supplementary material for: Phenotype loss is associated with widespread divergence of the gene regulatory landscape in evolution
Source: Nat Commun. 2018 Nov 9;9:4737. doi: 10.1038/s41467-018-07122-z (PMC6226452; doi:10.1038/s41467-018-07122-z)
Supplement: Supplementary file 4 — Supplementary Data 1 [file 41467_2018_7122_MOESM4_ESM.xlsx]

## Sheet: 1. sequencing data
Supplementary Table 1. Overview of datasets produced in this study.
A. Whole-genome sequencing
species	sequencing platform	read length	fragment length	# libraries	library type	# bases (GB)	# reads (million)	genome coverage	coverage after adapter trimming
tegu lizard	Illumina MiSeq	2x300 bp	500 bp	3	fragment reads	83.8	278.4	41.3183	41.3183
	Illumina HiSeq	2x150 bp	2 KB	2	mate-pair reads	47.8	316.3	23.6105	10.5566
		2x150 bp	10 KB	2		47.7	315.7	23.497	12.4863
		2x100 bp				31.7	313.4	15.6646	9.64851
B. Transcriptome sequencing
species	sequencing platform	read length	# libraries	# bases (GB)	# reads (million)	genome coverage
tegu lizard	Illumina HiSeq	2x75 bp	8	59.5	782.9	29.4
C. ATAC sequencing
species	sequencing platform	read length	# libraries	tissue	# bases (GB)	# reads (million)	genome coverage
tegu lizard	Illumina HiSeq	2x75 bp	4	limb	37.5	493.2	18.5024
			4	brain	43.9	577.6	21.6808
	Illumina NextSeq		2	embryo	7.5	98.4	3.74589
			2	flank	8.5	111.3	4.19994
			2	heart	10.4	136.7	5.10804
			2	liver	8.8	115.4	4.31345
mouse	Illumina HiSeq	2x75 bp	3	limb; E11.5	17.9	235.3	6.5
			2	midbrain; E11.5	17.2	226.1	6.3
	Illumina NextSeq		2	eye; E11.5	8.6	112.8	3.1
			2	lens; E14.5	13.6	179.2	5
			2	retina; E14.5	11	145.2	4
