# Supplementary material for: Phenotype loss is associated with widespread divergence of the gene regulatory landscape in evolution
Source: Nat Commun. 2018 Nov 9;9:4737. doi: 10.1038/s41467-018-07122-z (PMC6226452; doi:10.1038/s41467-018-07122-z)
Supplement: Supplementary file 5 — Supplementary Data 2 [file 41467_2018_7122_MOESM5_ESM.xlsx]

## Sheet: 2. assembly completeness
Supplementary Table 2. Assembly completeness of different squamate genomes.
The number of aligning ultraconserved elements (UCEs) that are conserved throughout vertebrates are given in column B. Gene completeness, assessed with BUSCO, is given in column C and D.
Genome	Aligning vertebrate ultraconserved elements (UCEs)	BUSCO score (vertebrata_odb9 database)	BUSCO score (tetrapoda_odb9 database)
Tegu lizard	197 of 197 (100%)	C:96.8%[S:96.2%,D:0.6%],F:1.7%,M:1.5%,n:2586	C:93.9%[S:93.1%,D:0.8%],F:3.1%,M:3.0%,n:3950
Boa	195 of 197 (99%)	C:95.9%[S:95.4%,D:0.5%],F:2.4%,M:1.7%,n:2586	C:93.5%[S:92.9%,D:0.6%],F:3.4%,M:3.1%,n:3950
Burmese python	196 of 197 (99.5%)	C:91.7%[S:91.0%,D:0.7%],F:5.4%,M:2.9%,n:2586	C:89.1%[S:88.4%,D:0.7%],F:7.3%,M:3.6%,n:3950
Green anole lizard	187 of 197 (95%)	C:88.9%[S:88.1%,D:0.8%],F:5.6%,M:5.5%,n:2586	C:86.7%[S:86.0%,D:0.7%],F:7.1%,M:6.2%,n:3950
Gecko	196 of 197 (99%)	C:90.9%[S:89.8%,D:1.1%],F:6.3%,M:2.8%,n:2586	C:87.2%[S:86.0%,D:1.2%],F:7.2%,M:5.6%,n:3950
Dragon lizard	196 of 197 (99.5%)	C:94.9%[S:94.3%,D:0.6%],F:3.1%,M:2.0%,n:2586	C:92.6%[S:91.8%,D:0.8%],F:4.3%,M:3.1%,n:3950
