# Supplementary material for: Phenotype loss is associated with widespread divergence of the gene regulatory landscape in evolution
Source: Nat Commun. 2018 Nov 9;9:4737. doi: 10.1038/s41467-018-07122-z (PMC6226452; doi:10.1038/s41467-018-07122-z)
Supplement: Supplementary file 6 — Supplementary Data 3 [file 41467_2018_7122_MOESM6_ESM.xlsx]

## Sheet: 3.assemblies for the limb study
Supplementary Table 3. Species and assemblies used for the limb study.
	scientific name	common name	assembly source
reference	Salvator merianae	Tegu lizard	assembled in this study
snakes	Boa constrictor	Boa	UCSC boaCon1
	Python bivattus	Burmese python	UCSC pytBiv1
limbed reptiles	Anolis carolinensis	Green anole lizard	UCSC anoCar2
	Gekko japponicus	Gecko	GenBank GCA_001447785.1
	Pogona viticeps	Dragon lizard	https://genomics.canberra.edu.au/Pogona_vitticeps.male.fa.gz
alligator	Alligator mississipiensis	Alligator	UCSC allMis1
birds	Gallus gallus	Chicken	UCSC galGal4
	Melopsittacus undulatus	Budgerigar	UCSC melUnd1
	Taeniopygia guttata	Zebrafinch	UCSC taeGut2
turtles	Chelonia mydas	Green sea turtle	UCSC cheMyd1
	Chrysemys picta	Painted turtle	UCSC chrPic2
	Pelodiscus sinensis	Chinese softshell turtle	UCSC pelSin1
mammals	Bos taurus	Cow	UCSC bosTau7
	Canis familiaris	Dog	UCSC canFam3
	Cavia porcellus	Guinea pig	UCSC cavPor3
	Equus caballus	Horse	UCSC equCab2
	Homo sapiens	Human	UCSC hg19
	Loxodonta africana	Elephant	UCSC loxAfr3
	Macaca fascicularis	Macaque	UCSC macFas5
	Monodelphis domestica	Opossum	UCSC monDom5
	Mus musculus	Mouse	UCSC mm10
	Myotis lucifugus	Microbat	UCSC myoLuc2
	Orca orca	Killer whale	UCSC orcOrc1
	Oryctolagus cuniculus	Rabbit	UCSC oryCun2
	Spermophilus tridecemlineatus	Squirrel	UCSC speTri2
	Trichechus manatus	Manatee	UCSC triMan1
frog	Xenopus tropicalis	Frog	UCSC xenTro7
coelacanth	Latimeria chalumnae	Coelacanth	UCSC latCha1
