# Supplementary material for: Phenotype loss is associated with widespread divergence of the gene regulatory landscape in evolution
Source: Nat Commun. 2018 Nov 9;9:4737. doi: 10.1038/s41467-018-07122-z (PMC6226452; doi:10.1038/s41467-018-07122-z)
Supplement: Supplementary file 7 — Supplementary Data 4 [file 41467_2018_7122_MOESM7_ESM.xlsx]

## Sheet: 4. coord. snake-dCNEs
Supplementary Table 4. Tegu lizard genomic coordinates and additional information of all 5,439 snake-diverged CNEs.
Columns 5 ('Z-score') and 6 ('FDR') show the z-score and FDR values, respectively, for each snake-diverged CNE. Column 7 ('relative number of substitutions') shows the relative number of substitutions on the branch leading to the common ancestor of the two snakes (defined as #subs / (#subs + #baseMatches). The 8th column ('overlap regulatory data') marks with "1" the 933 snake-diverged CNEs that …
chrom	start	end	CNE	Z-score	FDR	relative number of substitutions	overlap regulatory data	#datasets in overlap	description of datasets	overlap known limb enhancers	overlap Limb-Enhancer Genie (Monti et al. 2017)
scaffold_0	83803	84106	CNE000005	-3.03537	0.010458	0.0881356	0				0
scaffold_0	162638	162865	CNE000020	-10.4955	1.66745e-14	0.131579	0				0
scaffold_0	286690	286940	CNE000042	-4.07845	0.00011817	0.173516	0				0
scaffold_0	488269	488501	CNE000070	-6.69637	2.65013e-12	0.291209	0				0
scaffold_0	620594	620645	CNE000085	-3.44308	0.00217368	0.261905	0				0
scaffold_0	863770	863894	CNE000142	-3.78319	0.000489057	0.142857	1	5	Mouse limb Gli3 ChIP-seq (Vokes et al. 2008), Mouse forelimb HoxD13 ChIP-seq (Sheth et al. 2016), Anolis limb-specific H3K27ac ChIP-seq (Infante et al. 2015), Mouse limb-specific ATAC-seq (this study), Tegu lizard limb-specific ATAC-seq (this study)		0
scaffold_0	1929684	1929721	CNE000288	-7.00542	1.89936e-13	NA	0				0
scaffold_0	2028121	2028219	CNE000334	-3.15647	0.00673139	0.206186	0				0
scaffold_0	2054255	2054718	CNE000342	-3.03322	0.0105391	0.0860927	0				0
scaffold_0	2077092	2077161	CNE000353	-3.31429	0.00366661	0.190476	0				0
scaffold_0	2208438	2208498	CNE000407	-4.63391	6.01697e-06	0.283333	0				0
scaffold_0	2348897	2348933	CNE000444	-8.92361	1.66745e-14	NA	0				0
scaffold_0	2406813	2407106	CNE000454	-3.17799	0.00620334	0.158784	0				0
scaffold_0	2441535	2441590	CNE000459	-3.31592	0.0036432	0.269231	0				0
scaffold_0	2798070	2798121	CNE000488	-6.55518	8.57928e-12	NA	0				0
scaffold_0	2798122	2798186	CNE000489	-7.67291	1.66745e-14	NA	0				0
scaffold_0	3752540	3752623	CNE000596	-6.03293	5.31997e-10	NA	0				0
scaffold_0	3767523	3767614	CNE000600	-3.76317	0.000536331	0.158537	0				0
scaffold_0	3828393	3828847	CNE000627	-6.83815	7.88284e-13	0.0835267	0				0
scaffold_0	3915172	3915219	CNE000650	-4.48195	1.41272e-05	0.0857143	0				0
scaffold_0	4208083	4208187	CNE000722	-6.26935	8.55958e-11	0.196078	0				0
scaffold_0	4341742	4341781	CNE000751	-3.32138	0.00356577	0.0909091	0				0
scaffold_0	5642404	5642486	CNE000808	-5.21321	1.71544e-07	0.243902	0				0
scaffold_0	6008959	6009036	CNE000812	-4.22327	5.65764e-05	0.15	0				0
scaffold_0	6016159	6016272	CNE000817	-3.5373	0.0014627	0.138298	0				0
scaffold_0	6054678	6054730	CNE000822	-4.60038	7.28919e-06	0.211538	0				0
scaffold_0	6291902	6292014	CNE000827	-4.35839	2.7776e-05	0.0947368	0				0
scaffold_0	7121083	7121198	CNE000893	-3.41505	0.00243992	0.240741	0				0
scaffold_0	7121213	7121254	CNE000894	-11.6601	1.66745e-14	0.2	0				0
scaffold_0	7121315	7121348	CNE000896	-5.8232	2.54959e-09	0.424242	0				0
scaffold_0	7431073	7431128	CNE000916	-3.75932	0.000545861	0.176471	0				0
scaffold_0	8221598	8221653	CNE000943	-3.41025	0.00248847	0.152174	0				0
scaffold_0	8312160	8312363	CNE000965	-4.18788	6.79166e-05	0.238095	0				0
scaffold_0	8328089	8328465	CNE000968	-3.80717	0.000437331	0.129121	0				0
scaffold_0	8352555	8352683	CNE000973	-6.23271	1.14054e-10	NA	0				0
scaffold_0	8439610	8439684	CNE001014	-3.42218	0.0023696	0.188679	0				0
scaffold_0	8440023	8440127	CNE001016	-6.07443	3.88526e-10	0.173913	0				0
scaffold_0	8470858	8470973	CNE001018	-10.0189	1.66745e-14	0.0526316	0				0
scaffold_0	8493497	8493529	CNE001026	-5.16438	2.3632e-07	0.2	0				0
scaffold_0	8493605	8493641	CNE001027	-5.67732	7.27747e-09	0.30303	0				0
scaffold_0	8493794	8493881	CNE001029	-5.31943	8.49327e-08	0.16	0				0
scaffold_0	8493900	8494203	CNE001030	-7.35777	1.66745e-14	0.157895	0				0
scaffold_0	8511482	8511732	CNE001039	-3.34749	0.00321314	0.0890688	0				0
scaffold_0	8572010	8572057	CNE001058	-3.92831	0.000247888	0.191489	1	2	Mouse forelimb HoxA13 ChIP-seq (Sheth et al. 2016), Mouse forelimb HoxD13 ChIP-seq (Sheth et al. 2016)		0
scaffold_0	8611360	8611555	CNE001069	-3.53185	0.00149728	0.0659898	1	1	Mouse forelimb H3K27ac ChIP-seq (Sheth et al. 2016)		1
scaffold_0	8677065	8677259	CNE001082	-3.03912	0.0103176	0.0967742	0				0
scaffold_0	8757385	8757421	CNE001109	-4.41013	2.09789e-05	0.277778	0				0
scaffold_0	8761007	8761436	CNE001116	-3.30644	0.00378085	0.0511628	0				0
scaffold_0	8820974	8821060	CNE001146	-13.9452	1.66745e-14	NA	0				0
scaffold_0	8849137	8849414	CNE001156	-7.172	4.88956e-14	0.292398	0				0
scaffold_0	8849437	8849477	CNE001157	-3.91384	0.000265524	0.387097	0				0
scaffold_0	8907225	8907266	CNE001176	-5.60803	1.18587e-08	0.166667	0				0
scaffold_0	8929214	8929253	CNE001179	-5.16031	2.42651e-07	0.102564	0				0
scaffold_0	8929258	8929803	CNE001180	-3.77616	0.000505238	0.0678899	1	1	Tegu lizard limb-specific ATAC-seq (this study)		0
scaffold_0	9276307	9276952	CNE001254	-3.09253	0.00851529	0.0624	0				0
scaffold_0	9488183	9488593	CNE001294	-5.65358	8.60572e-09	0.0895522	0			VISTA_humanElement1112	0
scaffold_0	9488753	9489285	CNE001296	-3.76666	0.000527834	0.0625	0			VISTA_humanElement1112	0
scaffold_0	9640246	9640314	CNE001323	-3.43157	0.00227981	0.121212	0				0
scaffold_0	9679252	9679313	CNE001340	-9.83205	1.66745e-14	0.0555556	0				0
scaffold_0	9679319	9679356	CNE001341	-4.70795	3.92277e-06	0.142857	0				0
scaffold_0	9679483	9679632	CNE001342	-3.18249	0.00609893	0.129496	1	1	Mouse forelimb HoxD13 ChIP-seq (Sheth et al. 2016)		0
scaffold_0	9694166	9694198	CNE001351	-6.78398	1.2554e-12	0.28125	0				0
scaffold_0	9694434	9695139	CNE001353	-5.05174	4.86383e-07	0.0884451	0				0
scaffold_0	9700161	9700291	CNE001358	-3.47986	0.00186405	0.171429	0				0
scaffold_0	9766866	9766986	CNE001383	-3.98725	0.000186044	0.150943	0				0
scaffold_0	9767026	9767058	CNE001384	-5.6105	1.16555e-08	0.136364	0				0
scaffold_0	9767100	9767250	CNE001385	-4.69539	4.2158e-06	0.0694444	0				0
scaffold_0	9769765	9770577	CNE001387	-3.66562	0.000834807	0.0285714	0				0
scaffold_0	9829639	9829675	CNE001398	-6.65381	3.78628e-12	0.37931	0				0
scaffold_0	9829804	9829894	CNE001399	-3.5428	0.00142849	0.234043	0				0
scaffold_0	10364548	10364611	CNE001410	-4.56673	8.80521e-06	0.0625	0				0
scaffold_0	10947494	10947628	CNE001446	-3.1108	0.00796872	0.172414	0				0
scaffold_0	11043318	11043488	CNE001450	-6.62436	4.84547e-12	0.100592	0				0
scaffold_0	11362844	11362881	CNE001464	-4.61121	6.85384e-06	0.25	0				0
scaffold_0	11415009	11415350	CNE001480	-6.72557	2.08033e-12	0.150376	0				0
scaffold_0	11478474	11478811	CNE001495	-3.2013	0.00568132	0.10828	0				0
scaffold_0	11515089	11515596	CNE001502	-3.66255	0.000846372	0.0887097	0				0
scaffold_0	11607077	11607209	CNE001520	-20.1704	1.66745e-14	NA	1	4	Mouse forelimb HoxA13 ChIP-seq (Sheth et al. 2016), Mouse forelimb HoxD13 ChIP-seq (Sheth et al. 2016), Anolis limb-specific H3K27ac ChIP-seq (Infante et al. 2015), Mouse forelimb H3K27ac ChIP-seq (Sheth et al. 2016)		0
scaffold_0	11607217	11607259	CNE001521	-5.90585	1.38503e-09	NA	1	4	Mouse forelimb HoxA13 ChIP-seq (Sheth et al. 2016), Mouse forelimb HoxD13 ChIP-seq (Sheth et al. 2016), Anolis limb-specific H3K27ac ChIP-seq (Infante et al. 2015), Mouse forelimb H3K27ac ChIP-seq (Sheth et al. 2016)		0
scaffold_0	11607271	11607312	CNE001522	-19.3298	1.66745e-14	NA	1	4	Mouse forelimb HoxA13 ChIP-seq (Sheth et al. 2016), Mouse forelimb HoxD13 ChIP-seq (Sheth et al. 2016), Anolis limb-specific H3K27ac ChIP-seq (Infante et al. 2015), Mouse forelimb H3K27ac ChIP-seq (Sheth et al. 2016)		0
scaffold_0	11607316	11607396	CNE001523	-13.4646	1.66745e-14	NA	1	4	Mouse forelimb HoxA13 ChIP-seq (Sheth et al. 2016), Mouse forelimb HoxD13 ChIP-seq (Sheth et al. 2016), Anolis limb-specific H3K27ac ChIP-seq (Infante et al. 2015), Mouse forelimb H3K27ac ChIP-seq (Sheth et al. 2016)		0
scaffold_0	11607489	11607531	CNE001524	-6.35066	4.48664e-11	NA	1	4	Mouse forelimb HoxA13 ChIP-seq (Sheth et al. 2016), Mouse forelimb HoxD13 ChIP-seq (Sheth et al. 2016), Anolis limb-specific H3K27ac ChIP-seq (Infante et al. 2015), Mouse forelimb H3K27ac ChIP-seq (Sheth et al. 2016)		0
scaffold_0	11607556	11607637	CNE001525	-11.0752	1.66745e-14	NA	1	4	Mouse forelimb HoxA13 ChIP-seq (Sheth et al. 2016), Mouse forelimb HoxD13 ChIP-seq (Sheth et al. 2016), Anolis limb-specific H3K27ac ChIP-seq (Infante et al. 2015), Mouse forelimb H3K27ac ChIP-seq (Sheth et al. 2016)		0
scaffold_0	11624581	11624611	CNE001532	-7.32039	1.66745e-14	0.12	0				0
scaffold_0	11624622	11624671	CNE001533	-3.25455	0.00463035	0.163265	0				0
scaffold_0	11624688	11624821	CNE001534	-7.95833	1.66745e-14	0.165289	0				0
scaffold_0	11631891	11632180	CNE001535	-22.105	1.66745e-14	NA	0				0
scaffold_0	12267939	12268017	CNE001563	-3.15191	0.00684771	0.0566038	0				0
scaffold_0	12276513	12276549	CNE001570	-6.03733	5.14559e-10	NA	0				0
scaffold_0	12276557	12276615	CNE001571	-4.76499	2.82037e-06	0.515152	0				0
scaffold_0	12276657	12276696	CNE001572	-3.04548	0.0100827	0.173913	0				0
scaffold_0	13352529	13352614	CNE001605	-15.4781	1.66745e-14	NA	0				0
scaffold_0	13352622	13352656	CNE001606	-4.64182	5.74756e-06	NA	0				0
scaffold_0	13635756	13635859	CNE001612	-4.53467	1.05354e-05	0.0873786	0				0
scaffold_0	15170098	15170237	CNE001641	-4.24225	5.12782e-05	0.105634	0				0
scaffold_0	15487101	15487136	CNE001649	-4.45211	1.66758e-05	0.363636	0				0
scaffold_0	15487175	15487434	CNE001650	-3.18212	0.00610727	0.03861	0				0
scaffold_0	15778041	15778143	CNE001704	-4.16788	7.52142e-05	0.22549	1	1	Mouse forelimb HoxA13 ChIP-seq (Sheth et al. 2016)		0
scaffold_0	15778152	15778200	CNE001705	-3.22383	0.00521501	0.170213	1	1	Mouse forelimb HoxA13 ChIP-seq (Sheth et al. 2016)		0
scaffold_0	15857750	15857839	CNE001723	-6.31667	5.88839e-11	0.126582	0				0
scaffold_0	15916836	15916950	CNE001731	-5.6816	7.06161e-09	0.147826	1	1	Tegu lizard limb-specific ATAC-seq		0
scaffold_0	15933455	15933772	CNE001734	-7.58581	1.66745e-14	0.145161	0				0
scaffold_0	15945781	15946110	CNE001739	-4.25661	4.75623e-05	0.0364742	0				0
scaffold_0	15988678	15989128	CNE001750	-3.17974	0.00616258	0.0222222	0				0
scaffold_0	16056949	16057198	CNE001760	-3.5121	0.00162829	0.0371901	1	1	Tegu lizard limb-specific ATAC-seq		0
scaffold_0	16075364	16075425	CNE001769	-3.08089	0.00887792	0.153846	0				0
scaffold_0	16075433	16075637	CNE001770	-3.02115	0.0110036	0.107317	0				0
scaffold_0	16106729	16106807	CNE001775	-5.47901	2.89285e-08	NA	0				0
scaffold_0	16109883	16109990	CNE001785	-3.12058	0.00768957	0.153846	0				0
scaffold_0	18610600	18610647	CNE001847	-6.68305	2.97401e-12	0.05	0				0
scaffold_0	19144346	19144386	CNE001856	-3.59203	0.0011531	0.225	0				0
scaffold_0	20003271	20003303	CNE001893	-3.14107	0.00713066	0.230769	0				0
scaffold_0	20663115	20663169	CNE001929	-8.7488	1.66745e-14	NA	0				0
scaffold_0	20956773	20956908	CNE001931	-6.02098	5.82227e-10	0.41573	0				0
scaffold_0	21078802	21078836	CNE001935	-5.03422	5.42986e-07	0.346154	0				0
scaffold_0	21078910	21078968	CNE001936	-4.16058	7.80441e-05	0.302326	0				0
scaffold_0	21095657	21095701	CNE001939	-13.1092	1.66745e-14	NA	0				0
scaffold_0	21095725	21095760	CNE001940	-6.21999	1.25888e-10	NA	0				0
scaffold_0	21637746	21637809	CNE001966	-3.70043	0.000713918	0.191489	0				0
scaffold_0	21637849	21638010	CNE001967	-3.53335	0.00148767	0.0827068	0				0
scaffold_0	21783653	21783779	CNE001969	-4.94246	9.62255e-07	0.245902	0				0
scaffold_0	22239356	22239397	CNE002003	-6.69445	2.69251e-12	0.444444	0				0
scaffold_0	22240576	22240660	CNE002005	-3.83408	0.000386482	0.142857	0				0
scaffold_0	22275681	22275770	CNE002016	-6.32494	5.51129e-11	0.245614	0				0
scaffold_0	24022617	24022697	CNE002106	-4.61327	6.77379e-06	0.109375	0				0
scaffold_0	24022713	24022760	CNE002107	-6.21029	1.35698e-10	0.166667	0				0
scaffold_0	24537053	24537280	CNE002133	-3.95487	0.000218107	0.107843	0				0
scaffold_0	24689267	24689306	CNE002139	-3.34895	0.00319423	0.242424	0				0
scaffold_0	26193521	26193554	CNE002221	-3.91003	0.00027035	0.0869565	0				0
scaffold_0	26197820	26197916	CNE002229	-6.10165	3.1598e-10	NA	0				0
scaffold_0	26287098	26287133	CNE002250	-10.0574	1.66745e-14	0.15625	0				0
scaffold_0	26296547	26296587	CNE002259	-5.33114	7.85649e-08	0.142857	0				0
scaffold_0	27726609	27726712	CNE002339	-4.08328	0.000115324	0.114583	0				0
scaffold_0	28294751	28294878	CNE002358	-12.3943	1.66745e-14	0.24359	0				0
scaffold_0	28294879	28295194	CNE002359	-4.36938	2.61669e-05	0.137705	0				0
scaffold_0	30310290	30310348	CNE002617	-5.5604	1.65314e-08	NA	0				0
scaffold_0	30310358	30310501	CNE002618	-14.3734	1.66745e-14	NA	0				0
scaffold_0	30310508	30310567	CNE002619	-7.19148	3.28771e-14	NA	0				0
scaffold_0	30330126	30330472	CNE002623	-3.80977	0.000432185	0.162939	0				0
scaffold_0	30606189	30606229	CNE002676	-4.39865	2.23295e-05	0.125	0				0
scaffold_0	31883545	31883594	CNE002732	-4.94269	9.60895e-07	0.3	0				0
scaffold_0	32816970	32817068	CNE002799	-4.66705	4.96054e-06	0.193182	0				0
scaffold_0	32820144	32820297	CNE002801	-4.24246	5.12211e-05	0.351145	0				0
scaffold_0	33458633	33458693	CNE002869	-3.05709	0.00966781	NA	0				0
scaffold_0	33660353	33660411	CNE002880	-4.83355	1.87329e-06	0.410256	0				0
scaffold_0	33943082	33943114	CNE002935	-3.87386	0.000320523	0.230769	0				0
scaffold_0	33959625	33959927	CNE002947	-3.07767	0.00898039	0.168919	0				0
scaffold_0	34306177	34306231	CNE002988	-3.67751	0.000791476	0	0				0
scaffold_0	34371774	34372182	CNE003007	-3.63023	0.000976474	0.158291	0				0
scaffold_0	35647358	35647409	CNE003070	-3.02134	0.0109964	0.2	1	2	Mouse forelimb HoxD13 ChIP-seq (Sheth et al. 2016), Mouse limb-specific DNase-seq (ENCODE)		0
scaffold_0	35972483	35972712	CNE003093	-4.6944	4.23965e-06	0.0841121	0				0
scaffold_0	37445974	37446142	CNE003151	-6.22868	1.17682e-10	0.192	0				0
scaffold_0	37507082	37507307	CNE003157	-9.01117	1.66745e-14	NA	0				0
scaffold_0	37779955	37780016	CNE003182	-5.12477	3.05223e-07	0.0983607	0				0
scaffold_0	38699282	38699322	CNE003283	-3.05584	0.00971092	0.275	0				0
scaffold_0	39196666	39196774	CNE003296	-5.51483	2.26675e-08	0.207547	0				0
scaffold_0	39196780	39196811	CNE003297	-3.30305	0.00383117	0.363636	0				0
scaffold_0	39799683	39799721	CNE003317	-7.44556	1.66745e-14	NA	0				0
scaffold_0	39925556	39925680	CNE003333	-3.76273	0.000537418	0.157303	0				0
scaffold_0	39931796	39931928	CNE003335	-3.60661	0.00108276	0.150794	0				0
scaffold_0	40461723	40461984	CNE003366	-3.12259	0.00763336	0.0696721	0				0
scaffold_0	41710699	41710731	CNE003427	-4.77839	2.60669e-06	0.15625	0				0
scaffold_0	42446488	42446540	CNE003453	-5.90746	1.36847e-09	0.567568	0				0
scaffold_0	43344780	43344991	CNE003479	-16.3148	1.66745e-14	NA	0				0
scaffold_0	43396734	43396857	CNE003490	-3.58937	0.00116638	0.0900901	0				0
scaffold_0	43573384	43573439	CNE003512	-6.65588	3.73066e-12	NA	0				0
scaffold_0	43586701	43587184	CNE003515	-7.03654	1.43435e-13	0.0634249	0				0
scaffold_0	43632082	43632188	CNE003521	-7.25589	1.66745e-14	0.247619	0				0
scaffold_0	43715110	43715196	CNE003535	-3.86391	0.000336038	0.195122	0				0
scaffold_0	44409852	44409966	CNE003577	-3.16069	0.00662524	0.0865385	0				0
scaffold_0	44553390	44553607	CNE003586	-3.94356	0.000230387	0.224599	0				0
scaffold_0	44678898	44679015	CNE003593	-3.32597	0.00350157	0.137615	0				0
scaffold_0	44751793	44751837	CNE003602	-3.83061	0.000392739	0.179487	1	4	Mouse forelimb HoxA13 ChIP-seq (Sheth et al. 2016), Mouse forelimb HoxD13 ChIP-seq (Sheth et al. 2016), Mouse hindlimb Pitx1 ChIP-seq (Infante et al. 2013), Mouse limb-specific DNase-seq (ENCODE)		0
scaffold_0	44903341	44903451	CNE003626	-4.21507	5.90111e-05	0.152941	0				0
scaffold_0	44955235	44955289	CNE003633	-4.5863	7.89178e-06	0.0285714	0				0
scaffold_0	45526979	45527093	CNE003670	-5.65344	8.61447e-09	0.0980392	0				0
scaffold_0	46170116	46170237	CNE003727	-14.493	1.66745e-14	NA	0				0
scaffold_0	46561910	46561997	CNE003768	-8.28627	1.66745e-14	NA	0				0
scaffold_0	46562015	46562050	CNE003769	-14.2462	1.66745e-14	NA	0				0
scaffold_0	46728975	46729041	CNE003834	-3.65064	0.000892499	0.2	0				0
scaffold_0	47014654	47014810	CNE003896	-3.17713	0.00622373	0.12782	0				0
scaffold_0	47031703	47031744	CNE003897	-5.25324	1.31817e-07	NA	0				0
scaffold_0	47031750	47031800	CNE003898	-4.21609	5.8702e-05	NA	0				0
scaffold_0	47066205	47066321	CNE003908	-3.05385	0.0097802	0.189655	0				0
scaffold_0	47219514	47219594	CNE003947	-7.67026	1.66745e-14	NA	0				0
scaffold_0	47219627	47219698	CNE003948	-10.7043	1.66745e-14	NA	0				0
scaffold_0	47604298	47604364	CNE003961	-14.0192	1.66745e-14	NA	0				0
scaffold_0	48533830	48533870	CNE004038	-10.9852	1.66745e-14	0.0967742	0				0
scaffold_0	48577008	48577457	CNE004048	-6.88118	5.53015e-13	0.0582524	0				0
scaffold_0	49223648	49223891	CNE004112	-4.08806	0.000112574	0.112069	0				0
scaffold_0	49651080	49651134	CNE004125	-10.891	1.66745e-14	NA	0				0
scaffold_0	49651367	49651427	CNE004126	-8.60852	1.66745e-14	NA	0				0
scaffold_0	49651784	49651846	CNE004127	-11.044	1.66745e-14	NA	0				0
scaffold_0	49651849	49651884	CNE004128	-12.1525	1.66745e-14	NA	0				0
scaffold_0	49971612	49971671	CNE004152	-3.03461	0.0104866	0.153846	0				0
scaffold_0	50129870	50129909	CNE004165	-9.17865	1.66745e-14	0.257143	0				0
scaffold_0	50130202	50130428	CNE004169	-4.06935	0.000123688	0.100962	1	2	Mouse limb ZPA non-TSS H3K27ac ChIP-seq (VanderMeer et al. 2014), Mouse limb ZPA all peaks H3K27ac ChIP-seq (VanderMeer et al. 2014)		0
scaffold_0	50187794	50187997	CNE004179	-6.19826	1.48936e-10	0.18	0				0
scaffold_0	50498550	50498583	CNE004194	-4.41108	2.08705e-05	0.3	0				0
scaffold_0	50647457	50647571	CNE004202	-6.57009	7.58515e-12	0.192982	0				0
scaffold_0	51429161	51429416	CNE004225	-5.38185	5.58617e-08	0.135021	0				0
scaffold_0	51483117	51483230	CNE004230	-3.0266	0.010792	0.247788	0				0
scaffold_0	51564914	51564949	CNE004244	-5.10039	3.57089e-07	0.1	0				0
scaffold_0	52458088	52458251	CNE004289	-4.54063	1.01916e-05	0.0853659	0				0
scaffold_0	55069522	55069952	CNE004371	-8.72672	1.66745e-14	0.129717	0				0
scaffold_0	55516859	55516901	CNE004384	-4.79712	2.33239e-06	0.3	0				0
scaffold_0	55516903	55517099	CNE004385	-3.69542	0.000730117	0.343023	0				0
scaffold_0	56593766	56593875	CNE004440	-3.78651	0.000481568	0.101124	0				0
scaffold_0	56794464	56794649	CNE004449	-5.08899	3.84087e-07	0.0773481	0				0
scaffold_0	57245231	57245562	CNE004481	-4.57744	8.29402e-06	0.212625	0				0
scaffold_0	57320085	57320201	CNE004493	-3.52861	0.00151816	0.116505	0				0
scaffold_0	57422353	57422743	CNE004501	-4.88622	1.35914e-06	0.0923077	0				0
scaffold_0	57422781	57422819	CNE004502	-4.30646	3.66673e-05	0.236842	0				0
scaffold_0	57439124	57439265	CNE004518	-3.18693	0.00599765	0.153226	0				0
scaffold_0	57477265	57477304	CNE004526	-3.75448	0.00055814	0.2	0				0
scaffold_0	58135874	58135934	CNE004646	-5.05807	4.67278e-07	0.12069	0				1
scaffold_0	58263432	58263843	CNE004652	-4.01456	0.000162471	0.0854271	1	3	Mouse forelimb HoxA13 ChIP-seq (Sheth et al. 2016), Mouse forelimb HoxD13 ChIP-seq (Sheth et al. 2016), Tegu lizard limb-specific ATAC-seq (this study)		1
scaffold_0	58312381	58312846	CNE004659	-4.4596	1.59974e-05	0.0561555	0				1
scaffold_0	58424670	58424853	CNE004672	-3.01648	0.0111876	0.0869565	1	1	Mouse limb-specific DNase-seq (ENCODE)		0
scaffold_0	58515680	58515715	CNE004682	-3.8239	0.000405091	0.26087	0				0
scaffold_0	58601370	58601554	CNE004690	-4.04928	0.000136721	0.0751445	0				0
scaffold_0	58721415	58721453	CNE004700	-3.5653	0.00129583	0.314286	0				0
scaffold_0	59226303	59226352	CNE004743	-9.02025	1.66745e-14	NA	0				0
scaffold_0	59226390	59226533	CNE004744	-9.57419	1.66745e-14	NA	0				0
scaffold_0	59246896	59246938	CNE004747	-5.63664	9.69819e-09	NA	0				0
scaffold_0	59283841	59283891	CNE004751	-4.91619	1.13164e-06	0.179487	1	3	Mouse forelimb HoxA13 ChIP-seq (Sheth et al. 2016), Mouse forelimb HoxD13 ChIP-seq (Sheth et al. 2016), Mouse forelimb H3K27ac ChIP-seq (Sheth et al. 2016)		0
scaffold_0	59430460	59430708	CNE004769	-3.34621	0.00322975	0.0701754	0				0
scaffold_0	59440545	59440627	CNE004773	-4.7871	2.47555e-06	0.25	0				0
scaffold_0	59462871	59463103	CNE004775	-5.13364	2.88177e-07	0.246305	0				0
scaffold_0	59483497	59483923	CNE004779	-5.0204	5.91909e-07	0.100559	0				0
scaffold_0	59693200	59693257	CNE004804	-3.33435	0.00338686	0.241935	0				0
scaffold_0	59693262	59693389	CNE004805	-5.38571	5.4428e-08	0.217391	0				0
scaffold_0	59836356	59836571	CNE004826	-11.6455	1.66745e-14	NA	0				0
scaffold_0	59866787	59867112	CNE004831	-3.82372	0.00040543	0.14375	0				0
scaffold_0	59964852	59965463	CNE004857	-5.99417	7.13629e-10	0.0589226	0				0
scaffold_0	59990324	59990493	CNE004864	-8.95286	1.66745e-14	0.188679	0				0
scaffold_0	60038845	60039076	CNE004875	-7.7534	1.66745e-14	0.2	0				0
scaffold_0	60049292	60049403	CNE004880	-6.83136	8.46554e-13	0.1625	0				0
scaffold_0	60076030	60076410	CNE004885	-7.33529	1.66745e-14	0.123324	0				0
scaffold_0	60213270	60213313	CNE004921	-5.22971	1.53907e-07	NA	0				0
scaffold_0	60213317	60213506	CNE004922	-6.41822	2.61194e-11	0.18	0				0
scaffold_0	60214389	60214664	CNE004923	-8.95613	1.66745e-14	0.281022	0				0
scaffold_0	60251142	60251369	CNE004930	-4.71248	3.82209e-06	0.101322	0				0
scaffold_0	60252786	60253101	CNE004932	-4.56003	9.14119e-06	0.130293	1	3	Mouse forelimb HoxA13 ChIP-seq (Sheth et al. 2016), Mouse forelimb HoxD13 ChIP-seq (Sheth et al. 2016), Mouse limb-specific H3K27ac ChIP-seq (ENCODE)		1
scaffold_0	60261411	60261630	CNE004934	-3.49486	0.00175025	0.143519	0				0
scaffold_0	60327229	60327379	CNE004951	-8.56461	1.66745e-14	0.371212	0				0
scaffold_0	60338107	60338419	CNE004958	-9.31127	1.66745e-14	0.321033	0				0
scaffold_0	60382933	60383311	CNE004973	-7.07007	9.64383e-14	0.225714	0				0
scaffold_0	60384126	60384289	CNE004976	-4.64414	5.67084e-06	0.13986	0				0
scaffold_0	60391913	60392174	CNE004978	-11.0167	1.66745e-14	0.263393	0				0
scaffold_0	60425249	60425554	CNE004982	-4.16	7.82718e-05	0.0846906	0				0
scaffold_0	60471778	60471822	CNE004994	-3.75692	0.000551886	0.103448	0				0
scaffold_0	60563876	60564382	CNE005029	-6.07348	3.91307e-10	0.10664	0				0
scaffold_0	60675680	60675871	CNE005055	-11.3532	1.66745e-14	NA	0				0
scaffold_0	60675877	60675926	CNE005056	-3.93949	0.000234958	NA	0				0
scaffold_0	60819578	60819628	CNE005065	-5.19377	1.94982e-07	0.0625	1	2	Mouse forelimb HoxD13 ChIP-seq (Sheth et al. 2016), Mouse hindlimb-specific H3K27ac ChIP-seq (Infante et al. 2015)		0
scaffold_0	60887322	60887377	CNE005082	-5.08975	3.82217e-07	NA	0				0
scaffold_0	61023951	61024197	CNE005096	-3.23559	0.00498394	0.0708333	0				0
scaffold_0	61024426	61024456	CNE005099	-3.08276	0.00881885	0.3	0				0
scaffold_0	61042659	61043131	CNE005111	-4.59275	7.61053e-06	0.0963597	0				0
scaffold_0	61059499	61059595	CNE005118	-5.87987	1.68022e-09	NA	0				0
scaffold_0	61059742	61059818	CNE005121	-4.60713	7.01508e-06	0.242424	0				0
scaffold_0	61079337	61079383	CNE005124	-3.98985	0.000183662	0.244444	0				1
scaffold_0	61082686	61082728	CNE005132	-3.97624	0.000196454	0.425	0				0
scaffold_0	61192957	61192987	CNE005145	-8.09501	1.66745e-14	NA	0				0
scaffold_0	61192993	61193083	CNE005146	-5.59397	1.30767e-08	NA	0				1
scaffold_0	61364445	61364497	CNE005172	-4.00389	0.000171239	0.304348	0				0
scaffold_0	61543798	61544062	CNE005198	-3.26941	0.00436861	0.0836502	0				0
scaffold_0	61552135	61552495	CNE005202	-3.5985	0.00112139	0.107143	0				0
scaffold_0	61552507	61552702	CNE005203	-3.55938	0.00132955	0.128205	0				0
scaffold_0	61660328	61660409	CNE005208	-3.99245	0.000181306	0.337662	1	1	Anolis limb-specific H3K27ac ChIP-seq (Infante et al. 2015)		0
scaffold_0	61774624	61774918	CNE005213	-5.08554	3.92606e-07	0.0729927	0				0
scaffold_0	61946705	61946735	CNE005228	-6.08282	3.64644e-10	0.25	0				0
scaffold_0	61946861	61946894	CNE005229	-3.44587	0.00214857	0.151515	0				0
scaffold_0	62078980	62079021	CNE005243	-7.60711	1.66745e-14	NA	0				0
scaffold_0	62079029	62079151	CNE005244	-19.5037	1.66745e-14	NA	0				0
scaffold_0	62079191	62079223	CNE005245	-6.30498	6.463e-11	NA	0				0
scaffold_0	62079227	62079257	CNE005246	-9.5258	1.66745e-14	NA	0				0
scaffold_0	62338555	62338652	CNE005280	-10.5385	1.66745e-14	NA	0				0
scaffold_0	62338671	62338747	CNE005281	-10.1947	1.66745e-14	0.357143	0				0
scaffold_0	63792169	63792349	CNE005491	-9.26645	1.66745e-14	NA	0				0
scaffold_0	64065040	64065071	CNE005514	-3.05528	0.0097305	0	0				0
scaffold_0	64144054	64144174	CNE005518	-4.52316	1.12291e-05	0.103448	0				0
scaffold_0	66251793	66252197	CNE005600	-4.28803	4.03814e-05	0.112861	0				0
scaffold_0	66374194	66374429	CNE005624	-3.28405	0.00412522	0.0808511	0				0
scaffold_0	66411302	66411334	CNE005636	-4.41765	2.01417e-05	0.08	0				0
scaffold_0	66469908	66470149	CNE005650	-3.08583	0.00872286	0.162281	0				0
scaffold_0	66553809	66553895	CNE005658	-10.3653	1.66745e-14	NA	0				0
scaffold_0	66553898	66553939	CNE005659	-8.57267	1.66745e-14	NA	0				0
scaffold_0	66702695	66702729	CNE005685	-7.09226	8.07376e-14	NA	0				0
scaffold_0	66732748	66732937	CNE005696	-4.59033	7.71473e-06	0.188889	1	1	Tegu lizard limb-specific ATAC-seq		0
scaffold_0	67251020	67251051	CNE005739	-5.58694	1.37284e-08	0.333333	0				0
scaffold_0	68315251	68315417	CNE005795	-37.5826	1.66745e-14	NA	0				0
scaffold_0	68779530	68779667	CNE005813	-3.83052	0.000392905	0.167883	0				0
scaffold_0	69963374	69963609	CNE005858	-7.48766	1.66745e-14	0.0940594	0				0
scaffold_0	70775066	70775107	CNE005906	-8.06832	1.66745e-14	0.193548	0				0
scaffold_0	70833950	70834237	CNE005908	-3.03714	0.0103916	0.113879	0				0
scaffold_0	70912009	70912063	CNE005924	-8.68705	1.66745e-14	0.365854	1	1	Tegu lizard limb-specific ATAC-seq		0
scaffold_0	72755882	72756174	CNE006017	-3.51405	0.001615	0.136201	0				0
scaffold_0	72808375	72808429	CNE006032	-3.31688	0.00362947	0.317073	0				0
scaffold_0	73074160	73074270	CNE006058	-4.73312	3.39314e-06	0.2	0				0
scaffold_0	73074303	73074411	CNE006059	-5.4947	2.60121e-08	0.157407	0				0
scaffold_0	73089766	73089952	CNE006064	-3.43978	0.0022037	0.119658	0				0
scaffold_0	73189822	73190019	CNE006084	-5.48918	2.70059e-08	0.22619	0				0
scaffold_0	73471567	73471700	CNE006135	-3.04836	0.00997774	0.157895	1	1	Mouse limb-specific DNase-seq (ENCODE)		0
scaffold_0	73556969	73557002	CNE006163	-5.42769	4.1021e-08	0.148148	0				0
scaffold_0	73911811	73912019	CNE006224	-3.10457	0.00815202	0.0514019	0				0
scaffold_0	74033927	74034012	CNE006251	-3.02793	0.0107409	0.162162	0				0
scaffold_0	74668313	74668403	CNE006296	-12.9279	1.66745e-14	NA	0				0
scaffold_0	74668416	74668452	CNE006297	-7.14248	4.88956e-14	NA	0				0
scaffold_0	74992204	74992246	CNE006309	-3.89604	0.000288667	0.475	0				0
scaffold_0	78765196	78765550	CNE006429	-4.49254	1.33151e-05	0.156977	0				0
scaffold_0	79523324	79523362	CNE006438	-3.61869	0.00102725	0.342857	0				0
scaffold_0	80067100	80067322	CNE006462	-6.81244	9.92039e-13	0.191489	0				0
scaffold_0	80253014	80253089	CNE006473	-5.78972	3.25092e-09	0.210526	0				0
scaffold_0	80253399	80253474	CNE006476	-5.35293	6.78807e-08	0.227848	0				0
scaffold_0	80281184	80281220	CNE006482	-6.46897	1.74093e-11	0.416667	0				0
scaffold_0	80778567	80778637	CNE006502	-6.07052	4.00149e-10	0.171429	0				0
scaffold_0	81408385	81408496	CNE006529	-3.09271	0.00850979	0.114286	0				0
scaffold_0	82132113	82132167	CNE006575	-3.28673	0.00408241	0.0869565	0				0
scaffold_0	83476863	83476909	CNE006619	-5.4949	2.59779e-08	NA	0				0
scaffold_0	83486202	83486235	CNE006622	-16.5452	1.66745e-14	NA	1	1	Mouse forelimb H3K27ac ChIP-seq (Sheth et al. 2016)		0
scaffold_0	83486254	83486378	CNE006623	-22.5169	1.66745e-14	NA	1	1	Mouse forelimb H3K27ac ChIP-seq (Sheth et al. 2016)		0
scaffold_0	83561886	83562046	CNE006639	-6.01077	6.28941e-10	0.132231	1	1	Tegu lizard limb-specific ATAC-seq		0
scaffold_0	83562048	83562079	CNE006640	-5.63335	9.92636e-09	0.322581	1	1	Tegu lizard limb-specific ATAC-seq		0
scaffold_0	83562210	83562260	CNE006641	-4.89425	1.2939e-06	0.52	1	1	Tegu lizard limb-specific ATAC-seq		0
scaffold_0	83562273	83562327	CNE006642	-10.5612	1.66745e-14	NA	1	1	Tegu lizard limb-specific ATAC-seq		0
scaffold_0	83571685	83571864	CNE006644	-7.03641	1.43435e-13	0.0957447	0				0
scaffold_0	84131623	84131708	CNE006687	-4.04486	0.000139776	0.231707	0				0
scaffold_0	84299687	84299731	CNE006722	-3.83986	0.000376234	0.1	0				0
scaffold_0	84448122	84448354	CNE006765	-3.46172	0.00201147	0.0765766	1	3	Mouse hindlimb Pitx1 ChIP-seq (Infante et al. 2013), Mouse limb-specific ATAC-seq (this study), Mouse forelimb H3K27ac ChIP-seq (Sheth et al. 2016)		0
scaffold_0	84552893	84553075	CNE006790	-5.83111	2.40663e-09	0.154839	0				0
scaffold_0	84611900	84612042	CNE006805	-8.10885	1.66745e-14	0.178571	0				0
scaffold_0	84623878	84624388	CNE006810	-5.30867	9.11996e-08	0.114173	0				0
scaffold_0	84633417	84633630	CNE006812	-4.44047	1.77818e-05	0.0938967	0				0
scaffold_0	84713517	84713602	CNE006836	-3.08452	0.0087636	0.175	0				0
scaffold_0	85082700	85082730	CNE006878	-4.94651	9.38434e-07	0.3	0				0
scaffold_0	85676775	85676824	CNE006964	-8.7963	1.66745e-14	NA	0				0
scaffold_0	85676845	85677034	CNE006965	-19.8093	1.66745e-14	NA	0				0
scaffold_0	85677038	85677081	CNE006966	-3.69786	0.000722174	NA	0				0
scaffold_0	85723407	85723492	CNE006978	-6.61157	5.38702e-12	0.205128	0				0
scaffold_0	85743103	85743320	CNE006983	-3.04958	0.00993364	0.180905	0				0
scaffold_0	86146200	86146470	CNE007048	-5.05847	4.661e-07	0.11194	0				0
scaffold_0	86182484	86182670	CNE007051	-3.33615	0.00336273	0.156757	0				0
scaffold_0	86268775	86268974	CNE007062	-16.8582	1.66745e-14	0.113208	0				0
scaffold_0	86287119	86287149	CNE007065	-3.11105	0.00796141	0.1	0				0
scaffold_0	86382734	86382767	CNE007081	-4.95019	9.1727e-07	NA	0				0
scaffold_0	86396809	86396868	CNE007084	-10.868	1.66745e-14	NA	0				0
scaffold_0	86557609	86557698	CNE007110	-3.75051	0.000568436	0.125	0				1
scaffold_0	86627851	86628079	CNE007118	-4.72782	3.498e-06	0.222222	0				0
scaffold_0	86886663	86886816	CNE007161	-4.26313	4.59579e-05	0.328358	0				0
scaffold_0	86992814	86992987	CNE007186	-3.29706	0.00392108	0.10274	0				0
scaffold_0	87250582	87250735	CNE007225	-6.72123	2.15204e-12	0.194805	0				0
scaffold_0	87250901	87250931	CNE007227	-11.4944	1.66745e-14	NA	0				0
scaffold_0	87447889	87447930	CNE007260	-17.528	1.66745e-14	NA	0				0
scaffold_0	87447940	87448002	CNE007261	-6.39013	3.26919e-11	NA	0				0
scaffold_0	87774066	87774240	CNE007274	-4.58701	7.86032e-06	0.2	0				0
scaffold_0	88012047	88012185	CNE007294	-3.9031	0.000279292	0.287129	1	1	Mouse limb-specific H3K27ac ChIP-seq (ENCODE)		0
scaffold_0	89991313	89991417	CNE007334	-3.6066	0.00108281	0.0857143	1	2	Mouse forelimb HoxD13 ChIP-seq (Sheth et al. 2016), Mouse forelimb H3K27ac ChIP-seq (Sheth et al. 2016)		0
scaffold_0	89991434	89991693	CNE007335	-3.71198	0.000677679	0.0682731	1	3	Mouse forelimb HoxD13 ChIP-seq (Sheth et al. 2016), Anolis limb-specific H3K27ac ChIP-seq (Infante et al. 2015), Mouse forelimb H3K27ac ChIP-seq (Sheth et al. 2016)		0
scaffold_0	90002283	90002439	CNE007340	-15.5525	1.66745e-14	NA	0				0
scaffold_0	90067426	90067456	CNE007354	-4.58326	8.02756e-06	0.470588	0				0
scaffold_0	90102861	90102937	CNE007380	-6.41605	2.6567e-11	0.163265	1	4	Mouse forelimb HoxA13 ChIP-seq (Sheth et al. 2016), Mouse limb ZPA non-TSS H3K27ac ChIP-seq (VanderMeer et al. 2014), Mouse limb ZPA all peaks H3K27ac ChIP-seq (VanderMeer et al. 2014), Mouse forelimb H3K27ac ChIP-seq (Sheth et al. 2016)		1
scaffold_0	90103319	90103375	CNE007385	-3.16535	0.00650947	0.25	1	7	Mouse forelimb HoxA13 ChIP-seq (Sheth et al. 2016), Mouse forelimb HoxD13 ChIP-seq (Sheth et al. 2016), Mouse limb AER non-TSS H3K27ac ChIP-seq (VanderMeer et al. 2014), Mouse limb AER all peaks H3K27ac ChIP-seq (VanderMeer et al. 2014), Mouse limb ZPA non-TSS H3K27ac ChIP-seq (VanderMeer et al. 2014), Mouse limb ZPA all peaks H3K27ac ChIP-seq (VanderMeer et al. 2014), Mouse forelimb H3K27ac ChIP…		1
scaffold_0	90228045	90228106	CNE007420	-4.24935	4.94098e-05	0.111111	0				0
scaffold_0	90278192	90278557	CNE007431	-3.24597	0.00478715	0.175637	0				0
scaffold_0	90296569	90296800	CNE007435	-7.93003	1.66745e-14	0.190265	0				0
scaffold_0	90345652	90346087	CNE007447	-3.00946	0.0114684	0.0813953	1	1	Mouse forelimb HoxA13 ChIP-seq (Sheth et al. 2016)		0
scaffold_0	90365317	90365361	CNE007453	-11.6218	1.66745e-14	0.32	0				0
scaffold_0	90374781	90375063	CNE007457	-3.62489	0.000999681	0.111111	0				0
scaffold_0	90387309	90387466	CNE007465	-3.39641	0.0026346	0.122581	0				0
scaffold_0	90419174	90419541	CNE007483	-4.59147	7.66541e-06	0.103825	0				1
scaffold_0	90460266	90460346	CNE007501	-3.01497	0.0112477	0.189655	0				0
scaffold_0	91151005	91151037	CNE007543	-4.77023	2.73494e-06	0.2	0				0
scaffold_0	91183098	91183144	CNE007555	-4.17751	7.16198e-05	0.242424	0				0
scaffold_0	91555686	91555726	CNE007577	-3.07731	0.00899196	0.0869565	0				0
scaffold_0	92509858	92509933	CNE007629	-5.48883	2.7071e-08	0.122449	0				0
scaffold_0	94003641	94003703	CNE007709	-3.38816	0.00272492	0.196721	0				0
scaffold_0	94144537	94144569	CNE007724	-3.64327	0.000922061	0.09375	0				0
scaffold_0	94736635	94736801	CNE007790	-3.22826	0.00512698	0.197674	1	2	Mouse forelimb H3K27ac ChIP-seq (Sheth et al. 2016), Mouse limb-specific P300 ChIP-seq (Visel et al. 2009)		0
scaffold_0	94736822	94736913	CNE007791	-10.7721	1.66745e-14	NA	1	1	Mouse forelimb H3K27ac ChIP-seq (Sheth et al. 2016)		0
scaffold_0	94904343	94905112	CNE007810	-3.44904	0.00212032	0.0507152	0				0
scaffold_0	95396541	95396613	CNE007843	-3.09449	0.00845545	0.142857	0				0
scaffold_0	95885490	95885533	CNE007869	-6.01845	5.93406e-10	NA	0				0
scaffold_0	95885548	95885770	CNE007870	-3.25721	0.00458268	0.16129	0				0
scaffold_0	96795044	96795179	CNE007972	-3.81863	0.00041503	NA	0				0
scaffold_0	96795181	96795290	CNE007973	-8.57458	1.66745e-14	NA	0				0
scaffold_0	97093544	97093588	CNE008003	-4.02399	0.000155087	0.45	1	1	Tegu lizard limb-specific ATAC-seq (this study)		0
scaffold_0	98197706	98197748	CNE008134	-3.85722	0.000346827	0.238095	0				0
scaffold_0	98417798	98417888	CNE008150	-3.91682	0.000261806	0.181818	1	1	Mouse forelimb HoxA13 ChIP-seq (Sheth et al. 2016)		0
scaffold_0	98610085	98610142	CNE008156	-14.9294	1.66745e-14	NA	0				0
scaffold_0	98639950	98640220	CNE008157	-22.9716	1.66745e-14	NA	0				0
scaffold_0	98640263	98640341	CNE008158	-5.6478	8.96218e-09	NA	0				0
scaffold_0	98867132	98867241	CNE008175	-3.2962	0.00393421	0.151163	0				0
scaffold_1	215260	215407	CNE008194	-3.79154	0.000470407	0.20625	0				0
scaffold_1	241412	241680	CNE008199	-4.12012	9.58536e-05	0.0766129	0				0
scaffold_1	830347	830406	CNE008246	-3.92058	0.000257183	NA	0				0
scaffold_1	847233	847276	CNE008252	-8.24828	1.66745e-14	0.235294	0				0
scaffold_1	991380	991582	CNE008276	-4.11296	9.9375e-05	0.177143	0				0
scaffold_1	1029167	1029550	CNE008288	-4.5631	8.98443e-06	0.137838	1	2	Mouse forelimb HoxA13 ChIP-seq (Sheth et al. 2016), Mouse forelimb HoxD13 ChIP-seq (Sheth et al. 2016)		0
scaffold_1	1377247	1377396	CNE008311	-3.81401	0.000423906	0.236111	0				0
scaffold_1	3932540	3932581	CNE008428	-5.22233	1.61578e-07	NA	0				0
scaffold_1	3932601	3932737	CNE008429	-6.38246	3.47852e-11	NA	0				0
scaffold_1	3932798	3932922	CNE008430	-37.1092	1.66745e-14	NA	0				0
scaffold_1	4102134	4102187	CNE008445	-7.41516	1.66745e-14	0.264151	0				0
scaffold_1	4341483	4341554	CNE008453	-6.66108	3.56339e-12	NA	0				0
scaffold_1	5159413	5159453	CNE008487	-5.05692	4.707e-07	NA	0				0
scaffold_1	6424351	6424385	CNE008509	-3.93213	0.000243398	0	0				0
scaffold_1	10297434	10297464	CNE008645	-10.4025	1.66745e-14	0.2	0				0
scaffold_1	10828003	10828078	CNE008666	-5.49973	2.51373e-08	0.24359	0				0
scaffold_1	12452032	12452143	CNE008693	-3.29769	0.0039115	0.12	0				0
scaffold_1	12945992	12946289	CNE008736	-11.6455	1.66745e-14	0.287879	1	6	Mouse hindlimb Pitx1 ChIP-seq (Infante et al. 2013), Anolis limb-specific H3K27ac ChIP-seq (Infante et al. 2015), Mouse limb-specific DNase-seq (ENCODE), Mouse limb ZPA non-TSS H3K27ac ChIP-seq (VanderMeer et al. 2014), Mouse limb ZPA all peaks H3K27ac ChIP-seq (VanderMeer et al. 2014)		0
scaffold_1	12958946	12959127	CNE008737	-5.21098	1.74071e-07	0.0818713	1	2	Mouse limb-specific ATAC-seq (this study),Tegu lizard limb-specific ATAC-seq (this study)		0
scaffold_1	13129634	13129689	CNE008760	-4.18184	7.00534e-05	0.207547	0				0
scaffold_1	13256276	13256397	CNE008779	-26.6012	1.66745e-14	NA	0				0
scaffold_1	13339870	13340144	CNE008791	-3.20152	0.00567663	0.0583942	0				0
scaffold_1	13639962	13640048	CNE008806	-14.0601	1.66745e-14	NA	0				0
scaffold_1	13721953	13721985	CNE008828	-3.38082	0.00280744	0.0625	0				0
scaffold_1	15866109	15866300	CNE008951	-11.4673	1.66745e-14	NA	1	1	Mouse limb-specific DNase-seq (ENCODE)		0
scaffold_1	15921134	15921278	CNE008953	-4.26581	4.53122e-05	0.255639	0				0
scaffold_1	18734578	18734753	CNE009091	-7.80574	1.66745e-14	NA	0				0
scaffold_1	18753515	18754110	CNE009092	-4.58865	7.78806e-06	0.102349	1	3	Mouse forelimb HoxA13 ChIP-seq (Sheth et al. 2016), Mouse hindlimb Pitx1 ChIP-seq (Infante et al. 2013), Mouse forelimb H3K27ac ChIP-seq (Sheth et al. 2016)		1
scaffold_1	20829715	20829817	CNE009256	-5.47498	2.97331e-08	NA	0				0
scaffold_1	20835028	20835282	CNE009257	-4.40511	2.15599e-05	0.150685	0				0
scaffold_1	21464698	21464877	CNE009308	-3.13805	0.00721109	0.116788	0				0
scaffold_1	21770052	21770208	CNE009377	-15.201	1.66745e-14	NA	0				0
scaffold_1	21770209	21770247	CNE009378	-7.92149	1.66745e-14	NA	0				0
scaffold_1	21969578	21969827	CNE009433	-4.35009	2.90537e-05	0.25	0				0
scaffold_1	22740180	22740277	CNE009468	-3.13261	0.00735755	0.120482	0				0
scaffold_1	23264620	23264712	CNE009480	-3.80882	0.000434061	0.0879121	1	1	Tegu lizard limb-specific ATAC-seq (this study)		0
scaffold_1	23584876	23584952	CNE009538	-3.88978	0.000297239	0.164179	1	1	Mouse forelimb HoxD13 ChIP-seq (Sheth et al. 2016)		0
scaffold_1	24889283	24889320	CNE009622	-4.29378	3.9184e-05	0.324324	0				0
scaffold_1	27428364	27428397	CNE009724	-3.60571	0.001087	0.4	0				0
scaffold_1	31162422	31162480	CNE009850	-9.03399	1.66745e-14	0.03125	0				0
scaffold_1	31667304	31667537	CNE009866	-6.34826	4.57223e-11	0.153153	1	2	Mouse forelimb HoxA13 ChIP-seq (Sheth et al. 2016), Mouse forelimb HoxD13 ChIP-seq (Sheth et al. 2016)		0
scaffold_1	31736854	31736980	CNE009879	-3.38217	0.00279209	0.107143	0				0
scaffold_1	31748489	31748528	CNE009885	-4.59465	7.52943e-06	0.285714	0				0
scaffold_1	31940656	31940691	CNE009926	-7.62802	1.66745e-14	0.294118	0				0
scaffold_1	32105810	32105854	CNE009954	-3.55754	0.00134027	0.318182	0				0
scaffold_1	32341541	32341793	CNE010011	-4.28622	4.07665e-05	0.0877193	1	1	Mouse limb-specific DNase-seq (ENCODE)		0
scaffold_1	32417133	32417351	CNE010033	-9.2445	1.66745e-14	NA	0				0
scaffold_1	32609778	32609972	CNE010083	-7.32734	1.66745e-14	0.167742	0				0
scaffold_1	32781759	32781900	CNE010116	-4.73084	3.43773e-06	0.205357	0				0
scaffold_1	32793659	32793988	CNE010123	-3.07766	0.00898081	0.163077	0				0
scaffold_1	32936634	32936710	CNE010147	-3.01989	0.0110532	0.238806	0				0
scaffold_1	32969006	32969502	CNE010150	-3.88722	0.000300866	0.096	0				0
scaffold_1	33008063	33008126	CNE010159	-3.91827	0.000260022	0.304348	0				0
scaffold_1	33008193	33008251	CNE010160	-3.43376	0.00225932	0.407407	0				0
scaffold_1	33129872	33129908	CNE010168	-4.02881	0.000151424	NA	0				0
scaffold_1	33129911	33130077	CNE010169	-11.9889	1.66745e-14	NA	0				0
scaffold_1	33161415	33161512	CNE010176	-5.05227	4.84736e-07	0.247423	0				0
scaffold_1	33167176	33167296	CNE010182	-6.83893	7.88284e-13	0.115385	0				0
scaffold_1	33247132	33247270	CNE010207	-4.60327	7.17062e-06	0.227273	0				0
scaffold_1	33253412	33253645	CNE010209	-3.68988	0.000748456	0.158333	1	6	Mouse forelimb HoxA13 ChIP-seq (Sheth et al. 2016), Mouse forelimb HoxD13 ChIP-seq (Sheth et al. 2016), Anolis limb-specific H3K27ac ChIP-seq (Infante et al. 2015), Mouse limb-specific H3K27ac ChIP-seq (ENCODE), Mouse limb-specific ATAC-seq (this study), Mouse forelimb H3K27ac ChIP-seq (Sheth et al. 2016)		1
scaffold_1	34102593	34102835	CNE010346	-3.56655	0.00128882	0.1875	0				0
scaffold_1	34142146	34142284	CNE010359	-5.84789	2.12753e-09	0.0984848	0				0
scaffold_1	34184584	34185174	CNE010364	-5.81764	2.65492e-09	0.153989	0				0
scaffold_1	34284750	34284896	CNE010378	-4.24735	4.99293e-05	0.155172	0				0
scaffold_1	34284902	34285024	CNE010379	-5.07932	4.08474e-07	0.185841	0				0
scaffold_1	35169197	35169440	CNE010517	-5.69304	6.51291e-09	0.0495495	0				0
scaffold_1	35461389	35461419	CNE010550	-10.2428	1.66745e-14	NA	0				0
scaffold_1	35582152	35582183	CNE010573	-11.319	1.66745e-14	0	0				0
scaffold_1	35635503	35635630	CNE010583	-4.56698	8.79309e-06	0.228346	0				0
scaffold_1	35999092	35999160	CNE010667	-9.03501	1.66745e-14	NA	0				0
scaffold_1	36207328	36207376	CNE010684	-4.45068	1.68082e-05	0.357143	0				0
scaffold_1	37575479	37575509	CNE010749	-3.67332	0.000806533	0.2	0				0
scaffold_1	45565753	45565966	CNE010990	-6.51016	1.24477e-11	0.026738	1	2	Mouse forelimb HoxA13 ChIP-seq (Sheth et al. 2016), Mouse forelimb HoxD13 ChIP-seq (Sheth et al. 2016)		1
scaffold_1	46093277	46093393	CNE011078	-5.0729	4.25465e-07	0.115789	1	3	Mouse limb Gli3 ChIP-seq (Vokes et al. 2008), Mouse forelimb HoxA13 ChIP-seq (Sheth et al. 2016), Mouse forelimb HoxD13 ChIP-seq (Sheth et al. 2016)		1
scaffold_1	46157279	46157325	CNE011092	-3.902	0.000280743	0.243243	0				0
scaffold_1	46310663	46310996	CNE011111	-3.06528	0.00938861	0.113269	0				0
scaffold_1	46653236	46653266	CNE011154	-7.72079	1.66745e-14	NA	0				0
scaffold_1	46653337	46653515	CNE011155	-9.65503	1.66745e-14	NA	0				0
scaffold_1	46907977	46908034	CNE011177	-4.64307	5.70593e-06	0.12963	0				0
scaffold_1	48039977	48040017	CNE011218	-4.02326	0.000155645	0.175	0				0
scaffold_1	50108193	50108419	CNE011292	-3.82331	0.000406193	0.076555	0				0
scaffold_1	50373365	50373395	CNE011349	-3.45177	0.00209633	0.16129	0				0
scaffold_1	53086209	53086255	CNE011454	-4.51413	1.18005e-05	0.0754717	0				0
scaffold_1	53622511	53622552	CNE011464	-5.23262	1.50998e-07	0	0				0
scaffold_1	61962335	61962575	CNE011684	-3.76589	0.000529687	0.182648	0				0
scaffold_1	62326713	62326807	CNE011691	-3.6313	0.000971872	0.343284	0				0
scaffold_1	62326839	62326884	CNE011692	-3.64435	0.000917684	0.35	0				0
scaffold_1	62643554	62643651	CNE011703	-3.91554	0.0002634	0.1875	0				0
scaffold_1	63278374	63278477	CNE011709	-11.3913	1.66745e-14	NA	0				0
scaffold_1	63619964	63620129	CNE011713	-3.09883	0.0083237	0.141975	1	1	Mouse limb-specific H3K27ac ChIP-seq (ENCODE)		0
scaffold_1	63674982	63675073	CNE011718	-4.09078	0.00011103	0.111111	0				0
scaffold_1	63675093	63675143	CNE011719	-6.24881	1.00585e-10	0.142857	0				0
scaffold_1	63766915	63767018	CNE011729	-3.36038	0.0030499	0.23301	0				0
scaffold_1	64747430	64747787	CNE011755	-3.71584	0.000665942	0.0932203	1	7	Mouse E10.5 hindlimb CC enhancers (chr5_38213280_38216792_Msx1; Andrey et al. 2017), Mouse forelimb HoxA13 ChIP-seq (Sheth et al. 2016), Mouse forelimb HoxD13 ChIP-seq (Sheth et al. 2016), Mouse limb ZPA non-TSS H3K27ac ChIP-seq (VanderMeer et al. 2014), Mouse limb ZPA all peaks H3K27ac ChIP-seq (VanderMeer et al. 2014), Mouse forelimb H3K27ac ChIP-seq (Sheth et al. 2016), Tegu lizard limb-specif…		0
scaffold_1	64753542	64753584	CNE011757	-3.043	0.0101739	0.114286	1	8	Mouse E10.5 hindlimb CC enhancers (chr5_38213280_38216792_Msx1; Andrey et al. 2017), Mouse forelimb HoxA13 ChIP-seq (Sheth et al. 2016), Mouse forelimb HoxD13 ChIP-seq (Sheth et al. 2016), Mouse limb ZPA non-TSS H3K27ac ChIP-seq (VanderMeer et al. 2014), Mouse limb ZPA all peaks H3K27ac ChIP-seq (VanderMeer et al. 2014), Mouse forelimb H3K27ac ChIP-seq (Sheth et al. 2016), Mouse limb-specific P30…		0
scaffold_1	64753607	64753729	CNE011758	-4.52164	1.13232e-05	0.106557	1	8	Mouse E10.5 hindlimb CC enhancers (chr5_38213280_38216792_Msx1; Andrey et al. 2017), Mouse forelimb HoxA13 ChIP-seq (Sheth et al. 2016), Mouse forelimb HoxD13 ChIP-seq (Sheth et al. 2016), Mouse limb ZPA non-TSS H3K27ac ChIP-seq (VanderMeer et al. 2014), Mouse limb ZPA all peaks H3K27ac ChIP-seq (VanderMeer et al. 2014), Mouse forelimb H3K27ac ChIP-seq (Sheth et al. 2016), Mouse limb-specific P30…		0
scaffold_1	64762183	64762392	CNE011769	-5.91952	1.25092e-09	0.146465	1	1	Mouse forelimb HoxA13 ChIP-seq (Sheth et al. 2016)		0
scaffold_1	64816995	64817034	CNE011773	-3.67848	0.000788042	0.179487	0				0
scaffold_1	64817041	64817071	CNE011774	-8.03463	1.66745e-14	0.125	0				0
scaffold_1	66374634	66374665	CNE011898	-3.16402	0.00654243	0.375	0				0
scaffold_1	66375779	66376012	CNE011900	-5.45134	3.49228e-08	0.142202	1	1	Mouse limb-specific DNase-seq (ENCODE)		0
scaffold_1	66406773	66407123	CNE011901	-5.1486	2.61749e-07	0.172285	1	5	Mouse limb Gli3 ChIP-seq (Vokes et al. 2008), Mouse forelimb HoxA13 ChIP-seq (Sheth et al. 2016), Mouse forelimb HoxD13 ChIP-seq (Sheth et al. 2016), Mouse hindlimb Pitx1 ChIP-seq (Infante et al. 2013), Mouse limb-specific DNase-seq (ENCODE)		0
scaffold_1	66407128	66407606	CNE011902	-5.21548	1.69021e-07	0.132743	1	7	Mouse limb Gli3 ChIP-seq (Vokes et al. 2008), Mouse forelimb HoxA13 ChIP-seq (Sheth et al. 2016), Mouse forelimb HoxD13 ChIP-seq (Sheth et al. 2016), Mouse hindlimb Pitx1 ChIP-seq (Infante et al. 2013), Mouse limb-specific DNase-seq (ENCODE), Mouse limb-specific ATAC-seq (this study)		0
scaffold_1	67933176	67933485	CNE011971	-3.4687	0.0019536	0.118705	0				0
scaffold_1	68210395	68210498	CNE012005	-3.07813	0.00896559	0.237113	0				0
scaffold_1	68437286	68437508	CNE012024	-3.19157	0.00589337	0.12844	0				0
scaffold_1	68496278	68496308	CNE012027	-3.0378	0.0103666	0.259259	0				0
scaffold_1	69617152	69617210	CNE012103	-4.4277	1.90703e-05	0.431034	0				0
scaffold_1	70057570	70057618	CNE012159	-11.4384	1.66745e-14	0.5	0				0
scaffold_1	70094281	70094471	CNE012168	-3.77418	0.00050988	0.103448	0				0
scaffold_1	70164567	70164599	CNE012184	-3.63126	0.000972039	NA	0				0
scaffold_1	70201540	70201576	CNE012199	-4.5197	1.14447e-05	NA	0				0
scaffold_1	70218841	70219247	CNE012201	-3.29418	0.00396548	0.135204	0				0
scaffold_1	70263360	70263486	CNE012207	-3.00052	0.0118335	0.0964912	0				0
scaffold_1	71478998	71479196	CNE012337	-4.33247	3.1941e-05	0.149733	0				0
scaffold_1	71540979	71541100	CNE012347	-5.07767	4.12768e-07	0.0588235	0				0
scaffold_1	71654669	71654708	CNE012358	-4.19302	6.61467e-05	0.333333	0				0
scaffold_1	71920146	71920189	CNE012432	-3.31077	0.00371751	0.214286	0				0
scaffold_1	71927964	71928031	CNE012440	-3.6325	0.000966751	0.0454545	0				0
scaffold_1	71988931	71989078	CNE012460	-3.22742	0.00514355	0.10274	0				0
scaffold_1	72090828	72090915	CNE012491	-4.95015	9.17473e-07	0.21519	0				0
scaffold_1	72090937	72091047	CNE012492	-13.2287	1.66745e-14	NA	0				0
scaffold_1	72150729	72150888	CNE012521	-3.11008	0.00798965	0.149123	0				0
scaffold_1	72195315	72195393	CNE012537	-4.56716	8.78383e-06	0.195122	0				0
scaffold_1	72263346	72263450	CNE012557	-3.55097	0.00137901	0.206522	0				0
scaffold_1	72285032	72285415	CNE012561	-3.92201	0.000255445	0.056213	0				0
scaffold_1	72363351	72363461	CNE012586	-6.22314	1.22859e-10	0.225806	0				0
scaffold_1	72403254	72403312	CNE012598	-4.64279	5.71545e-06	0.173913	0				0
scaffold_1	72542755	72542811	CNE012639	-3.19869	0.00573758	0.175	0				0
scaffold_1	73004366	73004404	CNE012696	-4.27514	4.31808e-05	0.147059	0				0
scaffold_1	73154376	73154457	CNE012702	-3.04109	0.0102445	0.0909091	0				0
scaffold_1	73983882	73983927	CNE012746	-6.57518	7.28475e-12	NA	0				0
scaffold_1	74093958	74094163	CNE012759	-4.20162	6.32694e-05	0.139037	0				0
scaffold_1	74427115	74427271	CNE012822	-3.56652	0.00128898	0.190476	0				0
scaffold_1	74565608	74565640	CNE012833	-10.5262	1.66745e-14	NA	0				0
scaffold_1	74565661	74565738	CNE012834	-4.6281	6.22193e-06	NA	0				0
scaffold_1	74565740	74565778	CNE012835	-6.09548	3.31202e-10	NA	0				0
scaffold_1	74571863	74572121	CNE012836	-3.40207	0.00257402	0.159836	0				0
scaffold_1	74682416	74682454	CNE012848	-5.10964	3.365e-07	0.1875	0				0
scaffold_1	74682456	74682518	CNE012849	-3.69234	0.000740229	0.22807	0				0
scaffold_1	76323735	76323818	CNE012931	-6.5973	6.06245e-12	NA	0				0
scaffold_1	76757708	76757832	CNE012978	-3.96969	0.00020288	0.252525	0				0
scaffold_1	76800348	76800476	CNE012981	-13.3146	1.66745e-14	NA	0				0
scaffold_1	77013280	77013544	CNE013007	-5.13043	2.94232e-07	0.168582	0				0
scaffold_1	77045280	77045335	CNE013014	-3.0722	0.00915867	0.107692	0				0
scaffold_1	77233382	77233682	CNE013051	-4.33262	3.1914e-05	0.154839	0				0
scaffold_1	78452763	78452795	CNE013122	-5.41545	4.45507e-08	NA	0				0
scaffold_1	78619679	78619792	CNE013147	-6.41608	2.6567e-11	NA	0				0
scaffold_1	80367012	80367091	CNE013283	-7.44993	1.66745e-14	0.190476	0				0
scaffold_1	80628854	80628917	CNE013294	-5.11849	3.1786e-07	0.117647	0				0
scaffold_1	81435451	81435748	CNE013309	-3.89228	0.000293772	0.190813	1	5	Mouse forelimb HoxA13 ChIP-seq (Sheth et al. 2016), Mouse limb ZPA non-TSS H3K27ac ChIP-seq (VanderMeer et al. 2014), Mouse limb ZPA all peaks H3K27ac ChIP-seq (VanderMeer et al. 2014), Mouse forelimb H3K27ac ChIP-seq (Sheth et al. 2016), Mouse hindlimb-specific H3K27ac ChIP-seq (Infante et al. 2015)		0
scaffold_1	81614281	81614616	CNE013321	-3.42922	0.00230204	0.0925373	1	9	Mouse limb Gli3 ChIP-seq (Vokes et al. 2008), Mouse forelimb HoxA13 ChIP-seq (Sheth et al. 2016), Mouse forelimb HoxD13 ChIP-seq (Sheth et al. 2016), Mouse hindlimb Pitx1 ChIP-seq (Infante et al. 2013), Mouse limb AER non-TSS H3K27ac ChIP-seq (VanderMeer et al. 2014), Mouse limb AER all peaks H3K27ac ChIP-seq (VanderMeer et al. 2014), Mouse limb ZPA non-TSS H3K27ac ChIP-seq (VanderMeer et al. 201…		0
scaffold_1	81829758	81829823	CNE013343	-3.93169	0.000243911	0.113636	0				0
scaffold_1	82433375	82433492	CNE013373	-8.46262	1.66745e-14	NA	0				0
scaffold_1	82433523	82433570	CNE013374	-4.7447	3.174e-06	NA	0				0
scaffold_1	82462869	82463019	CNE013381	-3.24684	0.00477109	0.195652	0				0
scaffold_1	82563871	82563986	CNE013397	-4.25741	4.73629e-05	0.0952381	0				0
scaffold_1	82635416	82635825	CNE013402	-3.63735	0.000946446	0.132468	0				0
scaffold_1	82638938	82639015	CNE013403	-3.45503	0.00206814	0.0714286	0				0
scaffold_1	83139770	83139801	CNE013442	-3.58264	0.00120123	NA	0				0
scaffold_1	83139823	83139861	CNE013443	-8.74135	1.66745e-14	NA	0				0
scaffold_1	83174075	83174235	CNE013455	-4.13337	8.96303e-05	0.0434783	0				0
scaffold_1	83215082	83215244	CNE013477	-3.08006	0.00890442	0.110345	0				0
scaffold_1	83291122	83291152	CNE013513	-3.20251	0.00565556	0.222222	0				0
scaffold_1	83582258	83582304	CNE013571	-3.05406	0.00977272	0.193548	0				0
scaffold_1	83594063	83594222	CNE013572	-4.75965	2.90984e-06	0.20438	0				0
scaffold_1	85228830	85228872	CNE013641	-3.66765	0.000827268	0.37931	0				0
scaffold_1	86519761	86519802	CNE013690	-3.12275	0.0076288	0.268293	0				0
scaffold_1	86716141	86716182	CNE013724	-7.74215	1.66745e-14	NA	0				0
scaffold_1	87028602	87028681	CNE013743	-4.54622	9.87853e-06	0.125	0				0
scaffold_1	87331094	87331208	CNE013773	-4.06857	0.000124177	0.24	1	3	Mouse forelimb HoxA13 ChIP-seq (Sheth et al. 2016), Mouse hindlimb Pitx1 ChIP-seq (Infante et al. 2013), Mouse forelimb H3K27ac ChIP-seq (Sheth et al. 2016)		1
scaffold_1	87331229	87331316	CNE013774	-5.5886	1.35718e-08	0.493976	1	3	Mouse forelimb HoxA13 ChIP-seq (Sheth et al. 2016), Mouse hindlimb Pitx1 ChIP-seq (Infante et al. 2013), Mouse forelimb H3K27ac ChIP-seq (Sheth et al. 2016)		1
scaffold_1	87538684	87538772	CNE013792	-3.71862	0.000657563	0.373626	1	2	Mouse limb-specific DNase-seq (ENCODE), Mouse limb-specific H3K27ac ChIP-seq (ENCODE)		0
scaffold_1	87554041	87554116	CNE013796	-4.6674	4.95044e-06	0.109589	0				0
scaffold_1	88374476	88374602	CNE013927	-3.95567	0.000217264	0.347458	0				0
scaffold_1	88417670	88417730	CNE013934	-5.10106	3.55562e-07	0.15	0				0
scaffold_1	89929921	89929961	CNE014105	-3.16789	0.00644694	0.294118	0				0
scaffold_1	90514762	90514792	CNE014139	-3.57708	0.00123094	0.566667	0				0
scaffold_1	91748112	91748240	CNE014226	-3.53431	0.00148155	0.0964912	0				0
scaffold_1	91958375	91958416	CNE014265	-5.98551	7.62214e-10	0.0833333	0				0
scaffold_1	92249262	92249326	CNE014288	-3.89948	0.00028407	0.15625	1	1	Mouse hindlimb-specific H3K27ac ChIP-seq (Infante et al. 2015)		0
scaffold_1	92649218	92649483	CNE014316	-3.13175	0.00738092	0.0786026	1	7	Mouse forelimb HoxA13 ChIP-seq (Sheth et al. 2016), Mouse forelimb HoxD13 ChIP-seq (Sheth et al. 2016), Mouse hindlimb Pitx1 ChIP-seq (Infante et al. 2013), Mouse limb-specific ATAC-seq (this study), Mouse forelimb H3K27ac ChIP-seq (Sheth et al. 2016)		0
scaffold_1	92694144	92694833	CNE014324	-5.1168	3.21335e-07	0.104803	1	11	Mouse E10.5 forelimb CC enhancers (chr8_44391769_44393212_Zfp42; Andrey et al. 2017), Mouse limb Gli3 ChIP-seq (Vokes et al. 2008), Mouse forelimb HoxA13 ChIP-seq (Sheth et al. 2016), Mouse forelimb HoxD13 ChIP-seq (Sheth et al. 2016), Mouse hindlimb Pitx1 ChIP-seq (Infante et al. 2013), Mouse limb-specific DNase-seq (ENCODE), Mouse limb-specific ATAC-seq (this study), Mouse forelimb H3K27ac ChIP…		1
scaffold_1	92789486	92789610	CNE014339	-6.99378	2.05348e-13	NA	0				0
scaffold_1	92789984	92790015	CNE014342	-5.25195	1.32943e-07	0.142857	0				0
scaffold_10	1047073	1047219	CNE014420	-9.31368	1.66745e-14	NA	1	2	Mouse limb AER non-TSS H3K27ac ChIP-seq (VanderMeer et al. 2014), Mouse limb AER all peaks H3K27ac ChIP-seq (VanderMeer et al. 2014)		0
scaffold_10	2651710	2651833	CNE014495	-3.73222	0.000617972	0.125	0				0
scaffold_10	2660695	2660739	CNE014500	-4.15777	7.91576e-05	0.142857	0				0
scaffold_10	2983629	2983836	CNE014513	-4.54949	9.69937e-06	0.199029	0				0
scaffold_10	3849056	3849126	CNE014534	-5.79144	3.21085e-09	NA	0				0
scaffold_10	4294566	4294613	CNE014541	-4.04262	0.000141355	0.129032	0				0
scaffold_10	4336222	4336262	CNE014546	-3.63948	0.000937598	0.189189	0				0
scaffold_10	4872889	4872923	CNE014574	-3.18737	0.0059877	0.178571	1	1	Mouse forelimb H3K27ac ChIP-seq (Sheth et al. 2016)		0
scaffold_10	5126244	5126342	CNE014612	-5.51211	2.30959e-08	0.186275	1	1	Tegu lizard limb-specific ATAC-seq (this study)		0
scaffold_10	5633673	5633745	CNE014684	-8.47215	1.66745e-14	NA	1	1	Mouse forelimb HoxA13 ChIP-seq (Sheth et al. 2016)		0
scaffold_10	5649522	5649711	CNE014691	-5.23426	1.49377e-07	NA	1	1	Mouse limb-specific DNase-seq (ENCODE)		0
scaffold_10	6855849	6855895	CNE014797	-3.61041	0.00106506	0.319149	0				0
scaffold_10	6947172	6947323	CNE014821	-4.90991	1.17599e-06	0.164384	0				0
scaffold_10	7090154	7090472	CNE014852	-3.06833	0.00928669	0.115385	0				0
scaffold_10	7097935	7097968	CNE014856	-3.12675	0.00751788	0.363636	0				0
scaffold_10	7179386	7179621	CNE014885	-5.93839	1.08714e-09	0.132479	0				1
scaffold_10	7296934	7297140	CNE014901	-3.51668	0.00159709	0.0594059	0				0
scaffold_10	7398531	7398606	CNE014931	-4.30438	3.70703e-05	0.234043	0				0
scaffold_10	7398625	7398664	CNE014932	-7.70822	1.66745e-14	0.222222	0				0
scaffold_10	7398671	7398705	CNE014933	-6.58344	6.80508e-12	0.222222	0				0
scaffold_10	7398720	7398756	CNE014934	-6.56845	7.69418e-12	0.405405	0				0
scaffold_10	7433482	7433660	CNE014946	-5.70557	5.95779e-09	0.189189	0				0
scaffold_10	7532596	7533293	CNE014974	-13.2162	1.66745e-14	0.0628019	0				0
scaffold_10	7623893	7624355	CNE014994	-5.6768	7.30416e-09	0.0242826	0				0
scaffold_10	7714537	7714823	CNE015018	-7.35079	1.66745e-14	0.0809524	0				0
scaffold_10	7728941	7728976	CNE015025	-3.11222	0.00792733	0.214286	0				0
scaffold_10	7734358	7734405	CNE015028	-5.52595	2.09956e-08	0.405405	0				0
scaffold_10	7734430	7734474	CNE015029	-4.31342	3.53446e-05	0.533333	0				0
scaffold_10	7734479	7734533	CNE015030	-3.51912	0.00158069	0.186047	0				0
scaffold_10	7734617	7734657	CNE015031	-3.52315	0.00155389	0.28	0				0
scaffold_10	7734760	7734896	CNE015032	-17.7651	1.66745e-14	NA	0				0
scaffold_10	8324543	8324662	CNE015068	-4.92889	1.04657e-06	0.231579	0				0
scaffold_10	8365784	8365841	CNE015075	-3.5525	0.00136991	0.122807	0				0
scaffold_10	8383991	8384043	CNE015078	-15.7721	1.66745e-14	NA	0				0
scaffold_10	8384051	8384093	CNE015079	-6.9197	3.88579e-13	NA	0				0
scaffold_10	8517109	8517564	CNE015115	-3.60801	0.00107622	0.102679	0				0
scaffold_10	8598608	8598657	CNE015135	-8.75962	1.66745e-14	NA	0				0
scaffold_10	8636377	8636658	CNE015143	-3.149	0.0069228	0.130252	0				0
scaffold_10	10024523	10024588	CNE015182	-3.39097	0.00269389	0.244898	0				0
scaffold_10	10499623	10499812	CNE015250	-4.9051	1.21102e-06	0.113095	0				0
scaffold_10	10501210	10501306	CNE015256	-3.30875	0.00374693	0.235955	0				0
scaffold_10	10501342	10501392	CNE015257	-3.72709	0.000632668	0.128205	0				0
scaffold_10	10616853	10616971	CNE015274	-6.4501	2.02732e-11	NA	0				0
scaffold_10	10617082	10617122	CNE015275	-12.2046	1.66745e-14	NA	0				0
scaffold_10	10798427	10798491	CNE015282	-11.3287	1.66745e-14	NA	0				0
scaffold_10	10798502	10798593	CNE015283	-11.2106	1.66745e-14	NA	0				0
scaffold_10	10800192	10800239	CNE015284	-6.12127	2.71795e-10	NA	0				0
scaffold_10	10800290	10800402	CNE015285	-6.10928	2.98052e-10	NA	0				0
scaffold_10	11866906	11866936	CNE015371	-8.26374	1.66745e-14	NA	0				0
scaffold_10	12036603	12036637	CNE015382	-3.27185	0.00432674	0.166667	1	7	Mouse forelimb HoxA13 ChIP-seq (Sheth et al. 2016), Mouse forelimb HoxD13 ChIP-seq (Sheth et al. 2016), Mouse hindlimb Pitx1 ChIP-seq (Infante et al. 2013), Anolis limb-specific H3K27ac ChIP-seq (Infante et al. 2015), Mouse limb AER all peaks H3K27ac ChIP-seq (VanderMeer et al. 2014), Mouse limb ZPA all peaks H3K27ac ChIP-seq (VanderMeer et al. 2014), Mouse forelimb H3K27ac ChIP-seq (Sheth et al.…		0
scaffold_10	12785130	12785160	CNE015396	-3.29001	0.00403062	0.1875	0				0
scaffold_10	13063980	13064484	CNE015445	-3.18793	0.00597516	0.0441501	0				0
scaffold_10	13149958	13149996	CNE015455	-4.68258	4.53514e-06	NA	0				0
scaffold_10	13149999	13150046	CNE015456	-18.5581	1.66745e-14	NA	0				0
scaffold_10	13260676	13260708	CNE015482	-9.99186	1.66745e-14	NA	0				0
scaffold_10	13422727	13422935	CNE015516	-3.87289	0.000322008	0.120879	0				0
scaffold_10	13434923	13434963	CNE015520	-3.20684	0.0055639	0.142857	0				0
scaffold_10	15208706	15208750	CNE015602	-4.77343	2.684e-06	0.176471	0				0
scaffold_10	15876455	15876558	CNE015680	-3.26039	0.0045261	0.12766	0				0
scaffold_10	16253458	16253492	CNE015734	-10.0171	1.66745e-14	NA	0				0
scaffold_10	16278402	16278493	CNE015740	-3.08902	0.00862364	0.2	0				0
scaffold_10	16884768	16884872	CNE015780	-4.74538	3.16157e-06	0.15	0				0
scaffold_10	18197991	18198024	CNE015888	-3.11664	0.00780108	NA	0				0
scaffold_10	18804505	18804783	CNE015974	-3.41874	0.00240337	0.0703704	1	2	Mouse forelimb HoxA13 ChIP-seq (Sheth et al. 2016), Mouse forelimb HoxD13 ChIP-seq (Sheth et al. 2016)		1
scaffold_10	18806091	18806128	CNE015975	-3.19836	0.00574464	0.27027	1	2	Mouse forelimb HoxA13 ChIP-seq (Sheth et al. 2016), Mouse forelimb HoxD13 ChIP-seq (Sheth et al. 2016)		1
scaffold_10	18821461	18822009	CNE015980	-5.59042	1.34019e-08	0.0787546	0				0
scaffold_10	18834259	18834674	CNE015985	-3.99879	0.000175661	0.059952	1	2	Mouse forelimb HoxA13 ChIP-seq (Sheth et al. 2016), Mouse forelimb HoxD13 ChIP-seq (Sheth et al. 2016)		0
scaffold_10	18933166	18933328	CNE016029	-6.88654	5.23404e-13	0.16875	0				0
scaffold_10	18933330	18933579	CNE016030	-3.11565	0.00782907	0.149798	0				0
scaffold_10	18933806	18934244	CNE016032	-6.5485	9.07017e-12	0.0365297	0				0
scaffold_10	18975502	18975826	CNE016043	-4.59882	7.35367e-06	0.108108	0				0
scaffold_10	19163707	19163794	CNE016106	-3.60996	0.00106714	0.307692	1	1	Tegu lizard limb-specific ATAC-seq (this study)		0
scaffold_10	19965972	19966340	CNE016149	-5.77165	3.70147e-09	0.136729	0				0
scaffold_10	20225733	20225865	CNE016173	-3.24694	0.00476922	0.0894309	0				0
scaffold_10	20860338	20860721	CNE016201	-3.88611	0.000302446	0.102778	1	8	Mouse limb Gli3 ChIP-seq (Vokes et al. 2008), Mouse forelimb HoxA13 ChIP-seq (Sheth et al. 2016), Mouse forelimb HoxD13 ChIP-seq (Sheth et al. 2016), Mouse hindlimb Pitx1 ChIP-seq (Infante et al. 2013), Mouse limb-specific DNase-seq (ENCODE), Mouse limb-specific ATAC-seq (this study), Mouse forelimb H3K27ac ChIP-seq (Sheth et al. 2016), Mouse hindlimb-specific H3K27ac ChIP-seq (Infante et al. 201…		1
scaffold_10	20905173	20905280	CNE016207	-4.63871	5.85211e-06	0.15	0				0
scaffold_10	21057663	21057732	CNE016244	-16.4763	1.66745e-14	NA	0				0
scaffold_10	21057745	21057804	CNE016245	-36.6614	1.66745e-14	NA	0				0
scaffold_10	21101220	21101423	CNE016247	-3.05753	0.00965238	0.197802	1	3	Mouse forelimb HoxA13 ChIP-seq (Sheth et al. 2016), Mouse forelimb HoxD13 ChIP-seq (Sheth et al. 2016), Mouse forelimb H3K27ac ChIP-seq (Sheth et al. 2016)		0
scaffold_10	21404956	21404989	CNE016291	-3.30847	0.00375103	0.26087	1	2	Mouse forelimb HoxA13 ChIP-seq (Sheth et al. 2016), Tegu lizard limb-specific ATAC-seq (this study)		0
scaffold_10	21412489	21412526	CNE016292	-8.76049	1.66745e-14	NA	0				0
scaffold_10	21412571	21412649	CNE016293	-17.8009	1.66745e-14	NA	0				0
scaffold_10	22061767	22061859	CNE016378	-4.85333	1.66168e-06	0.0416667	0				0
scaffold_10	22392812	22392873	CNE016427	-5.06364	4.51112e-07	0.315789	0				0
scaffold_10	23460540	23460655	CNE016478	-3.71786	0.000659861	0.168421	0				0
scaffold_10	23620743	23620948	CNE016494	-4.05251	0.000134531	0.222222	0				0
scaffold_10	24021068	24021111	CNE016524	-4.30295	3.735e-05	NA	0				0
scaffold_10	24430688	24430726	CNE016565	-8.57098	1.66745e-14	NA	1	2	Mouse forelimb HoxA13 ChIP-seq (Sheth et al. 2016), Mouse limb-specific ATAC-seq (this study)		0
scaffold_10	25093801	25093858	CNE016615	-4.67617	4.7027e-06	0.195652	0				0
scaffold_10	25333767	25334083	CNE016635	-4.0692	0.000123782	0.0648464	0				0
scaffold_10	25411557	25411613	CNE016651	-18.2916	1.66745e-14	NA	0				0
scaffold_10	25411653	25411909	CNE016652	-17.8775	1.66745e-14	NA	0				0
scaffold_10	25412109	25412139	CNE016653	-6.22101	1.24883e-10	NA	0				0
scaffold_10	27924100	27924152	CNE016855	-3.92384	0.000253225	0.45098	0				0
scaffold_10	28393740	28393823	CNE016984	-4.56262	9.00837e-06	0.163265	0				0
scaffold_10	28394365	28394515	CNE016989	-4.55319	9.50025e-06	0.2	0				0
scaffold_10	28395018	28395062	CNE016994	-3.31261	0.00369089	0.322581	0				0
scaffold_10	28747100	28747195	CNE017128	-8.02539	1.66745e-14	NA	0				0
scaffold_10	28747210	28747265	CNE017129	-8.14895	1.66745e-14	NA	0				0
scaffold_10	28792696	28792735	CNE017145	-4.54949	9.69947e-06	0.125	0				0
scaffold_10	29027149	29027180	CNE017193	-3.6536	0.000880827	0.193548	0				0
scaffold_10	29279803	29279854	CNE017259	-3.28145	0.00416698	0.173913	0				0
scaffold_10	30522213	30522262	CNE017456	-5.51996	2.18811e-08	NA	0				0
scaffold_10	30534344	30534517	CNE017458	-5.02274	5.83321e-07	0.166667	1	1	Mouse hindlimb Pitx1 ChIP-seq (Infante et al. 2013)		1
scaffold_10	30581151	30581559	CNE017467	-4.41095	2.08844e-05	0.117493	0				0
scaffold_10	30864184	30864731	CNE017564	-3.03587	0.010439	0.0597826	1	2	Mouse limb-specific ATAC-seq (this study), Tegu lizard limb-specific ATAC-seq (this study)		0
scaffold_10	30885192	30885223	CNE017572	-3.98722	0.000186072	0.0952381	0				0
scaffold_10	31205219	31205277	CNE017648	-6.66795	3.36751e-12	NA	0				0
scaffold_10	31205279	31205311	CNE017649	-5.31594	8.69185e-08	NA	0				0
scaffold_10	31205352	31205671	CNE017650	-4.5838	8.00339e-06	0.199346	0				0
scaffold_10	31208493	31208777	CNE017651	-3.08128	0.00886562	0.16726	0				0
scaffold_10	31315633	31315844	CNE017686	-3.18123	0.00612786	0.191781	1	5	Mouse forelimb HoxA13 ChIP-seq (Sheth et al. 2016), Mouse forelimb HoxD13 ChIP-seq (Sheth et al. 2016), Mouse limb ZPA non-TSS H3K27ac ChIP-seq (VanderMeer et al. 2014), Mouse limb ZPA all peaks H3K27ac ChIP-seq (VanderMeer et al. 2014), Mouse forelimb H3K27ac ChIP-seq (Sheth et al. 2016)		1
scaffold_10	31315852	31315891	CNE017687	-3.71526	0.0006677	0.0731707	0				0
scaffold_10	31450831	31451067	CNE017725	-6.70195	2.53686e-12	0.372727	0				0
scaffold_10	31458093	31458168	CNE017726	-5.58272	1.4137e-08	NA	0				0
scaffold_10	31458218	31458474	CNE017727	-18.8689	1.66745e-14	NA	0				0
scaffold_10	31458489	31458521	CNE017728	-4.22944	5.48027e-05	NA	0				0
scaffold_10	31497707	31497851	CNE017743	-3.20586	0.00558453	0.0827586	0				0
scaffold_10	31518224	31518255	CNE017749	-4.37346	2.55934e-05	0.047619	0				0
scaffold_10	31568826	31569186	CNE017776	-5.1012	3.55233e-07	0.2	0				0
scaffold_10	31804569	31804677	CNE017843	-6.8181	9.33353e-13	0.158879	0				0
scaffold_10	31868323	31868380	CNE017863	-4.24962	4.93411e-05	0.163636	0				0
scaffold_10	31873011	31873041	CNE017870	-6.97169	2.51211e-13	0.210526	0				0
scaffold_10	31917735	31917788	CNE017886	-3.06495	0.00939945	0.132075	0				0
scaffold_10	31935871	31935924	CNE017898	-9.48741	1.66745e-14	NA	0				0
scaffold_10	31936103	31936134	CNE017901	-3.5806	0.00121205	NA	0				0
scaffold_10	31953560	31953613	CNE017907	-3.27857	0.0042136	0.0909091	1	4	Mouse forelimb HoxA13 ChIP-seq (Sheth et al. 2016), Mouse forelimb HoxD13 ChIP-seq (Sheth et al. 2016), Mouse hindlimb Pitx1 ChIP-seq (Infante et al. 2013), Mouse forelimb H3K27ac ChIP-seq (Sheth et al. 2016)		0
scaffold_10	32003414	32003453	CNE017942	-4.18424	6.91974e-05	0.444444	1	2	Mouse forelimb HoxA13 ChIP-seq (Sheth et al. 2016), Mouse forelimb HoxD13 ChIP-seq (Sheth et al. 2016)		0
scaffold_10	32080124	32080203	CNE017968	-5.40396	4.81309e-08	NA	0				0
scaffold_10	32096433	32096684	CNE017994	-3.35609	0.00310334	0.183673	0				0
scaffold_10	32116883	32116948	CNE018034	-3.00738	0.0115526	0.122807	1	1	Mouse hindlimb Pitx1 ChIP-seq (Infante et al. 2013)		0
scaffold_10	32184631	32184892	CNE018053	-6.35746	4.24967e-11	0.144444	0				1
scaffold_10	32232925	32233373	CNE018079	-3.13428	0.00731236	0.0510949	0				0
scaffold_10	32407067	32407168	CNE018129	-10.0177	1.66745e-14	NA	0				0
scaffold_10	32498237	32498559	CNE018139	-3.91966	0.00025831	0.120805	0				0
scaffold_10	32557901	32558152	CNE018172	-3.71078	0.000681371	0.0688073	0				0
scaffold_10	32611381	32611577	CNE018195	-8.07978	1.66745e-14	0.14375	0				0
scaffold_10	32661118	32661981	CNE018212	-3.21375	0.00541996	0.0897285	0				0
scaffold_10	32780521	32780554	CNE018237	-3.92204	0.000255404	0.416667	0				0
scaffold_10	32784361	32784391	CNE018241	-7.63546	1.66745e-14	NA	0				0
scaffold_10	32784430	32784689	CNE018242	-17.6279	1.66745e-14	0.333333	0				0
scaffold_10	32887201	32887336	CNE018275	-9.87942	1.66745e-14	0.276596	0				0
scaffold_10	34138868	34138955	CNE018363	-3.48151	0.0018511	0.25	0				0
scaffold_10	34222275	34222539	CNE018379	-6.81202	9.92039e-13	0.1875	0				0
scaffold_10	34353848	34353956	CNE018395	-6.14087	2.33564e-10	0.263158	0				0
scaffold_10	34353962	34354056	CNE018396	-5.48099	2.8545e-08	0.183908	0				0
scaffold_10	34591796	34592162	CNE018419	-4.72289	3.59909e-06	0.0930233	0				0
scaffold_10	36428821	36428885	CNE018566	-5.67045	7.63872e-09	NA	0				0
scaffold_10	36428892	36428978	CNE018567	-7.61735	1.66745e-14	NA	0				0
scaffold_10	37711396	37711521	CNE018685	-3.32367	0.00353358	0.2	0				0
scaffold_100	571629	571672	CNE018708	-4.64259	5.72197e-06	0.241379	0				0
scaffold_100	571833	571892	CNE018711	-5.64588	9.0839e-09	0.30303	0				0
scaffold_100	747512	747546	CNE018734	-14.4073	1.66745e-14	0.142857	0				0
scaffold_100	754936	755096	CNE018735	-4.88341	1.38272e-06	0.10625	0				0
scaffold_102	533913	533999	CNE018787	-3.55082	0.00137989	0.174603	0				0
scaffold_102	693790	693847	CNE018797	-3.70184	0.000709402	0.186047	0				0
scaffold_102	748150	748197	CNE018801	-3.21035	0.00549028	0.255814	0				0
scaffold_102	768617	768859	CNE018807	-3.19202	0.00588341	0.0958904	0				0
scaffold_102	769913	770041	CNE018813	-3.0222	0.0109628	0.123894	0				0
scaffold_102	830422	830452	CNE018819	-3.4609	0.00201836	0.272727	0				0
scaffold_102	853284	853451	CNE018822	-3.63725	0.000946853	0.0709677	0				0
scaffold_103	1134551	1134658	CNE018974	-16.3164	1.66745e-14	NA	0				0
scaffold_103	1134666	1134735	CNE018975	-7.89368	1.66745e-14	NA	0				0
scaffold_103	1217911	1217962	CNE018988	-4.70216	4.05513e-06	NA	1	1	Mouse limb-specific DNase-seq (ENCODE)		0
scaffold_103	1461752	1461793	CNE019072	-4.14562	8.41937e-05	0.111111	0				0
scaffold_103	1516870	1516941	CNE019086	-5.10163	3.5427e-07	NA	0				0
scaffold_103	1517075	1517158	CNE019087	-9.07629	1.66745e-14	NA	0				0
scaffold_103	1517168	1517206	CNE019088	-6.2238	1.22233e-10	NA	0				0
scaffold_103	1842027	1842179	CNE019139	-3.23573	0.00498122	0.0986842	0				0
scaffold_103	1940079	1940177	CNE019173	-3.92727	0.000249119	0.173469	0				0
scaffold_105	408912	408942	CNE019380	-10.0743	1.66745e-14	NA	0				0
scaffold_105	430096	430357	CNE019383	-3.96372	0.000208894	0.229167	1	1	Mouse limb-specific H3K27ac ChIP-seq (ENCODE)		1
scaffold_105	856720	856818	CNE019465	-10.9484	1.66745e-14	0.182927	0				0
scaffold_108	257534	257706	CNE019716	-3.32512	0.0035134	0.08125	0				0
scaffold_108	560335	560370	CNE019759	-8.58229	1.66745e-14	NA	0				0
scaffold_108	560410	560482	CNE019760	-5.01625	6.07383e-07	0.416667	0				0
scaffold_108	610516	610734	CNE019764	-6.73752	1.87883e-12	0.18125	0				0
scaffold_108	833990	834067	CNE019800	-4.15654	7.96472e-05	0.106667	0				0
scaffold_108	1481613	1482187	CNE019916	-3.51622	0.00160022	0.0701754	0				0
scaffold_11	1087201	1087235	CNE020138	-4.0557	0.000132405	0.115385	0				0
scaffold_11	1555768	1556098	CNE020179	-3.10815	0.00804639	0.174699	0				0
scaffold_11	1570405	1570559	CNE020184	-6.56942	7.62605e-12	NA	0				0
scaffold_11	1570592	1570650	CNE020185	-5.20398	1.82287e-07	NA	0				0
scaffold_11	1570693	1570878	CNE020186	-12.2291	1.66745e-14	NA	0				0
scaffold_11	1574033	1574076	CNE020188	-5.50571	2.41304e-08	0.16129	0				0
scaffold_11	1685309	1685516	CNE020228	-3.18678	0.00600118	0.157576	0				0
scaffold_11	1765788	1765853	CNE020256	-3.33335	0.00340042	0.269231	0				0
scaffold_11	1807218	1807478	CNE020272	-3.84553	0.000366406	0.112613	0				0
scaffold_11	1857333	1857453	CNE020284	-4.97881	7.67487e-07	0.174757	0				0
scaffold_11	1912294	1912455	CNE020298	-4.68075	4.58247e-06	0.23125	0				0
scaffold_11	1953137	1953455	CNE020304	-3.84212	0.000372289	0.107492	0				0
scaffold_11	2127082	2127112	CNE020352	-3.08784	0.00866008	0.392857	0				0
scaffold_11	2127123	2127410	CNE020353	-3.93266	0.000242782	0.146154	0				0
scaffold_11	2260199	2260353	CNE020369	-3.16771	0.00645135	0.201439	0				0
scaffold_11	2489560	2489824	CNE020397	-3.86507	0.000334203	0.150198	0				0
scaffold_11	2622941	2623052	CNE020430	-3.66983	0.000819239	0.177778	0				0
scaffold_11	2657530	2657602	CNE020438	-4.73814	3.29661e-06	0.177778	0				0
scaffold_11	2657663	2657759	CNE020439	-4.76673	2.79175e-06	0.21519	0				0
scaffold_11	2858626	2858693	CNE020458	-6.79567	1.13856e-12	0.298507	0				0
scaffold_11	3337742	3337773	CNE020484	-16.5127	1.66745e-14	NA	0				0
scaffold_11	3337784	3337857	CNE020485	-5.33214	7.80398e-08	NA	0				0
scaffold_11	4218654	4218734	CNE020544	-4.79981	2.29526e-06	0.0645161	0				0
scaffold_11	4237522	4237671	CNE020552	-3.94297	0.000231045	0.164062	0				0
scaffold_11	4326084	4326169	CNE020594	-4.83393	1.86888e-06	0.162162	0				0
scaffold_11	4612844	4613232	CNE020678	-4.1421	8.57226e-05	0.0703125	0				0
scaffold_11	4624240	4624289	CNE020679	-4.43694	1.81294e-05	0.232558	0				0
scaffold_11	7371167	7371301	CNE020833	-6.86241	6.41172e-13	0.181818	0				0
scaffold_11	8685729	8685898	CNE020941	-8.84036	1.66745e-14	NA	0				0
scaffold_11	8843122	8843220	CNE020959	-7.24251	1.66745e-14	0.179487	0				0
scaffold_11	10005461	10005521	CNE021035	-13.2097	1.66745e-14	NA	0				0
scaffold_11	10683497	10683539	CNE021081	-3.13633	0.00725718	0.341463	0				0
scaffold_11	10683585	10683664	CNE021082	-6.03819	5.1121e-10	0.416667	0				0
scaffold_11	10830687	10831004	CNE021120	-6.2357	1.11433e-10	0.0924658	0				0
scaffold_11	10836491	10836538	CNE021122	-5.91938	1.25219e-09	0.222222	0				0
scaffold_11	11308153	11308332	CNE021176	-3.21545	0.00538494	0.207792	1	3	Mouse forelimb HoxA13 ChIP-seq (Sheth et al. 2016), Mouse forelimb HoxD13 ChIP-seq (Sheth et al. 2016), Mouse limb-specific DNase-seq (ENCODE)		1
scaffold_11	11487378	11487469	CNE021195	-4.43563	1.82602e-05	0.188889	0				0
scaffold_11	11945131	11945290	CNE021319	-13.9514	1.66745e-14	0.235294	0				0
scaffold_11	11997763	11997861	CNE021336	-10.029	1.66745e-14	0.186813	0				0
scaffold_11	12051352	12051545	CNE021347	-4.76937	2.74884e-06	0.186528	1	3	Mouse limb-specific H3K27ac ChIP-seq (ENCODE), Mouse limb ZPA non-TSS H3K27ac ChIP-seq (VanderMeer et al. 2014), Mouse limb ZPA all peaks H3K27ac ChIP-seq (VanderMeer et al. 2014)		0
scaffold_11	12051547	12051695	CNE021348	-4.35422	2.84113e-05	0.168	1	3	Mouse limb-specific H3K27ac ChIP-seq (ENCODE), Mouse limb ZPA non-TSS H3K27ac ChIP-seq (VanderMeer et al. 2014), Mouse limb ZPA all peaks H3K27ac ChIP-seq (VanderMeer et al. 2014)		0
scaffold_11	12292921	12292997	CNE021390	-4.17904	7.1063e-05	0.25	1	2	Mouse forelimb HoxA13 ChIP-seq (Sheth et al. 2016), Mouse forelimb HoxD13 ChIP-seq (Sheth et al. 2016)		1
scaffold_11	12571005	12571109	CNE021432	-3.28466	0.00411537	0.173077	0				0
scaffold_11	12669147	12669196	CNE021450	-7.66301	1.66745e-14	0.324324	0				0
scaffold_11	13085546	13085580	CNE021516	-3.24931	0.00472573	0.08	0				0
scaffold_11	13089467	13089578	CNE021518	-3.4622	0.00200741	0.227273	0				0
scaffold_11	13211201	13211606	CNE021532	-3.26671	0.00441524	0.0689655	0				0
scaffold_11	13583470	13583564	CNE021613	-3.3411	0.00329666	0.242105	0				0
scaffold_11	13634975	13635076	CNE021627	-7.46979	1.66745e-14	0.289157	0				0
scaffold_11	13679188	13679291	CNE021643	-3.20743	0.00555151	0.118812	0				0
scaffold_11	13964569	13964632	CNE021662	-8.04368	1.66745e-14	0.2	0				0
scaffold_11	13966721	13966811	CNE021664	-3.7496	0.000570796	0.0681818	0				0
scaffold_11	13966827	13966857	CNE021665	-5.72762	5.08711e-09	0.0833333	0				0
scaffold_11	14436799	14436850	CNE021691	-4.10117	0.000105426	0.171429	0				0
scaffold_11	14836997	14837199	CNE021718	-8.40932	1.66745e-14	0.235294	0				0
scaffold_11	16845970	16846027	CNE021807	-5.20213	1.84522e-07	0.368421	0				0
scaffold_11	16868234	16868603	CNE021812	-3.42512	0.0023411	0.113573	0				0
scaffold_11	16876624	16876711	CNE021820	-7.93449	1.66745e-14	0.0394737	0				0
scaffold_11	17014112	17014218	CNE021848	-5.93906	1.08169e-09	0.152381	0				0
scaffold_11	17329802	17329966	CNE021895	-3.32589	0.00350271	0.0805369	0				0
scaffold_11	17365854	17365942	CNE021903	-3.7576	0.000550164	0.146341	0				0
scaffold_11	17440624	17440682	CNE021907	-6.64935	3.92506e-12	NA	0				0
scaffold_11	17440726	17440809	CNE021908	-10.1943	1.66745e-14	NA	0				0
scaffold_11	17440913	17441091	CNE021909	-13.4025	1.66745e-14	NA	0				0
scaffold_11	18071218	18071458	CNE021975	-4.80293	2.25276e-06	0.11588	1	2	Mouse forelimb HoxA13 ChIP-seq (Sheth et al. 2016), Tegu lizard limb-specific ATAC-seq (this study)		0
scaffold_11	18510865	18511049	CNE022041	-5.13448	2.86614e-07	0.142857	1	1	Mouse limb-specific H3K27ac ChIP-seq (ENCODE)		0
scaffold_11	18888145	18888403	CNE022080	-3.56182	0.00131555	0.11336	0				0
scaffold_11	19034918	19035015	CNE022092	-6.69709	2.63599e-12	0.310345	0				0
scaffold_11	19035024	19035060	CNE022093	-3.09202	0.00853112	0.266667	0				0
scaffold_11	19106936	19107040	CNE022104	-3.25696	0.00458722	0.173333	0				0
scaffold_11	19261322	19262091	CNE022145	-3.01339	0.0113104	0.08	1	1	Tegu lizard limb-specific ATAC-seq (this study)		0
scaffold_11	19359852	19359970	CNE022156	-5.12096	3.12837e-07	0.109091	0				0
scaffold_11	19360053	19360218	CNE022158	-3.91291	0.000266698	0.110345	0				0
scaffold_11	19464178	19464209	CNE022184	-3.89967	0.000283812	0.0833333	0				0
scaffold_11	19551521	19551732	CNE022202	-4.90047	1.24571e-06	0.108911	0				0
scaffold_11	19568428	19568505	CNE022208	-4.18931	6.74195e-05	0.118644	0				0
scaffold_11	19568575	19568623	CNE022209	-6.87043	5.97196e-13	0.170732	0				0
scaffold_11	19577937	19577997	CNE022213	-8.53851	1.66745e-14	0.169811	0				0
scaffold_11	19767761	19767823	CNE022254	-4.15192	8.15148e-05	0.153846	0				0
scaffold_11	19845085	19845232	CNE022265	-23.2335	1.66745e-14	NA	0				0
scaffold_11	19845252	19845352	CNE022266	-13.3833	1.66745e-14	NA	0				0
scaffold_11	20072430	20072468	CNE022271	-3.98171	0.000191215	0.285714	0				0
scaffold_11	20775307	20775404	CNE022354	-3.40656	0.00252675	0.0824742	0				0
scaffold_11	20799818	20800216	CNE022359	-5.7223	5.28542e-09	0.128686	0				0
scaffold_11	20831267	20831302	CNE022368	-3.68528	0.00076419	0.235294	0				0
scaffold_11	20860034	20860209	CNE022377	-4.44442	1.73991e-05	0.189944	1	2	Mouse forelimb HoxA13 ChIP-seq (Sheth et al. 2016), Mouse forelimb HoxD13 ChIP-seq (Sheth et al. 2016)		0
scaffold_11	21119162	21119248	CNE022485	-4.35843	2.77706e-05	0.126437	0				0
scaffold_11	21212816	21212846	CNE022517	-4.54839	9.75937e-06	NA	1	1	Mouse forelimb HoxA13 ChIP-seq (Sheth et al. 2016)		0
scaffold_11	21212852	21213248	CNE022518	-24.1011	1.66745e-14	NA	1	1	Mouse forelimb HoxA13 ChIP-seq (Sheth et al. 2016)		0
scaffold_11	21253278	21253452	CNE022532	-8.73244	1.66745e-14	0.172414	0				0
scaffold_11	21254616	21254671	CNE022535	-3.64907	0.000898729	0.0277778	0				0
scaffold_11	21272591	21272629	CNE022544	-3.49546	0.00174585	0.0952381	0				0
scaffold_11	21319945	21320070	CNE022557	-11.1319	1.66745e-14	0.32	0				0
scaffold_11	21385582	21385641	CNE022571	-10.9283	1.66745e-14	NA	0				0
scaffold_11	21385670	21385877	CNE022572	-8.24083	1.66745e-14	NA	0				0
scaffold_11	21395571	21395680	CNE022575	-3.34569	0.00323649	0.220183	0				0
scaffold_11	21604625	21604660	CNE022593	-4.60369	7.1538e-06	NA	0				0
scaffold_11	21604686	21604923	CNE022594	-6.67676	3.12856e-12	0.267241	0				0
scaffold_11	21604927	21604959	CNE022595	-3.00769	0.0115401	0.15625	0				0
scaffold_11	21635773	21635805	CNE022616	-4.5244	1.11524e-05	0.2	0				0
scaffold_11	21680137	21680410	CNE022627	-3.0364	0.010419	0.0806452	1	2	Mouse forelimb HoxA13 ChIP-seq (Sheth et al. 2016), Mouse forelimb HoxD13 ChIP-seq (Sheth et al. 2016)		0
scaffold_11	22326629	22326710	CNE022755	-4.09197	0.00011038	0.233766	0				0
scaffold_11	22613950	22614032	CNE022775	-4.16309	7.70632e-05	0.160714	0				0
scaffold_11	23049015	23049080	CNE022800	-4.34606	2.96918e-05	NA	0				0
scaffold_11	23049109	23049177	CNE022801	-4.99048	7.13366e-07	NA	0				0
scaffold_11	23049178	23049230	CNE022802	-13.4557	1.66745e-14	NA	0				0
scaffold_11	23049239	23049276	CNE022803	-7.04403	1.27858e-13	NA	0				0
scaffold_11	23049286	23049375	CNE022804	-10.8105	1.66745e-14	NA	0				0
scaffold_11	23112911	23112941	CNE022820	-3.29777	0.00391034	0.307692	1	2	Mouse forelimb HoxA13 ChIP-seq (Sheth et al. 2016), Mouse forelimb HoxD13 ChIP-seq (Sheth et al. 2016)		0
scaffold_11	23504040	23504206	CNE022858	-3.12076	0.00768467	0.13253	0				0
scaffold_11	24307114	24307429	CNE022891	-5.36367	6.31325e-08	0.157051	0				0
scaffold_11	24816558	24816609	CNE022943	-4.06054	0.000129249	0.179487	0				0
scaffold_11	25183333	25183371	CNE022970	-3.39813	0.00261602	0.428571	0				0
scaffold_11	25273200	25273345	CNE022977	-5.45461	3.41507e-08	0.0827586	0				0
scaffold_11	25441636	25441726	CNE022991	-6.41675	2.64264e-11	0.333333	1	1	Mouse limb-specific DNase-seq (ENCODE)		0
scaffold_11	27069937	27070080	CNE023085	-3.34117	0.00329584	0.125	0				0
scaffold_11	27169753	27169839	CNE023113	-9.03643	1.66745e-14	NA	0				0
scaffold_11	27169873	27169973	CNE023114	-5.43015	4.03438e-08	NA	0				0
scaffold_11	27181019	27181193	CNE023118	-4.60398	7.14181e-06	0.187135	0				0
scaffold_11	27218676	27218706	CNE023129	-8.46306	1.66745e-14	NA	0				0
scaffold_11	27243632	27243663	CNE023138	-3.31603	0.00364162	0.266667	0				0
scaffold_11	27277869	27278095	CNE023146	-5.78478	3.36877e-09	0.200957	1	2	Anolis limb-specific H3K27ac ChIP-seq (Infante et al. 2015), Mouse forelimb H3K27ac ChIP-seq (Sheth et al. 2016)		0
scaffold_11	27949854	27949897	CNE023248	-3.71785	0.000659865	0.0588235	0				0
scaffold_11	28243081	28243144	CNE023261	-3.60176	0.00110574	0.113208	0				0
scaffold_11	28243145	28243327	CNE023262	-6.40737	2.84721e-11	0.2	0				0
scaffold_11	28553932	28553963	CNE023299	-6.36611	3.96535e-11	0.0952381	0				0
scaffold_11	28826790	28826845	CNE023339	-6.55238	8.7829e-12	0.439024	0				0
scaffold_11	29079401	29079448	CNE023374	-6.43292	2.32469e-11	NA	0				0
scaffold_11	29079480	29079704	CNE023375	-13.4867	1.66745e-14	NA	0				0
scaffold_11	29342885	29343091	CNE023409	-5.8115	2.77611e-09	0.12766	1	2	Mouse hindlimb Pitx1 ChIP-seq (Infante et al. 2013), Mouse forelimb H3K27ac ChIP-seq (Sheth et al. 2016)		1
scaffold_11	29988893	29988970	CNE023469	-5.95021	9.9511e-10	0.213333	0				0
scaffold_11	30322208	30322446	CNE023525	-6.10262	3.1364e-10	0.0464135	0				0
scaffold_11	30387804	30387883	CNE023549	-4.27593	4.30055e-05	0.291139	0				0
scaffold_11	30401330	30401475	CNE023563	-8.47861	1.66745e-14	0.372549	0				0
scaffold_11	30756703	30756862	CNE023640	-3.23991	0.00490108	0.221519	0				0
scaffold_11	30771625	30771801	CNE023643	-6.06367	4.21477e-10	0.253623	0				0
scaffold_11	30771838	30771980	CNE023644	-4.58251	8.06117e-06	0.180328	0				0
scaffold_11	31541951	31541985	CNE023714	-3.83123	0.000391612	0.441176	0				0
scaffold_11	31770603	31770649	CNE023728	-3.77895	0.000498772	0.178571	0				0
scaffold_11	31809775	31809875	CNE023731	-10.0411	1.66745e-14	0.15625	0				0
scaffold_11	31809881	31809938	CNE023732	-4.18238	6.98613e-05	0.21875	0				0
scaffold_11	31860213	31860290	CNE023740	-4.55052	9.64341e-06	0.214286	0				0
scaffold_11	31860303	31860424	CNE023741	-14.2058	1.66745e-14	0.145455	0				0
scaffold_11	32173127	32173186	CNE023782	-3.32013	0.00358333	0.125	0				0
scaffold_11	32266964	32267246	CNE023797	-3.45023	0.00210983	0.0669014	0				0
scaffold_11	32439747	32439815	CNE023818	-3.27786	0.00422515	0.06	0				0
scaffold_11	32634729	32635121	CNE023844	-4.05153	0.000135195	0.0641026	0				0
scaffold_11	32743936	32744086	CNE023853	-9.50968	1.66745e-14	0.173611	0				0
scaffold_11	32822670	32823006	CNE023868	-3.1278	0.00748907	0.0988024	0				0
scaffold_11	33060512	33060651	CNE023896	-3.0259	0.0108191	0.27907	0				0
scaffold_11	33250049	33250080	CNE023919	-6.24775	1.01421e-10	NA	0				0
scaffold_11	33260749	33260802	CNE023923	-5.8525	2.05665e-09	0.0571429	0				0
scaffold_11	33324560	33324746	CNE023929	-5.36194	6.38712e-08	0.0874317	0				0
scaffold_11	33449893	33450099	CNE023941	-5.72705	5.10783e-09	0.230047	0				0
scaffold_11	33557431	33557655	CNE023948	-4.88728	1.3504e-06	0.226244	0				0
scaffold_11	33739432	33739592	CNE023966	-4.55778	9.2578e-06	0.103448	0				0
scaffold_11	33745018	33745140	CNE023968	-3.34929	0.0031899	0.108333	0				0
scaffold_11	34213627	34213989	CNE023998	-6.10683	3.03688e-10	0.0921502	0				0
scaffold_11	34376217	34376495	CNE024007	-5.54523	1.83694e-08	0.0992366	0				0
scaffold_11	34488065	34488345	CNE024013	-4.5312	1.07408e-05	0.102273	0				0
scaffold_11	35089913	35090039	CNE024054	-11.5705	1.66745e-14	NA	0				0
scaffold_11	35296585	35296843	CNE024071	-3.90738	0.000273743	0.097561	0				0
scaffold_11	35868286	35868481	CNE024133	-11.9678	1.66745e-14	NA	0				0
scaffold_11	36108398	36108503	CNE024157	-3.99007	0.000183457	0.173333	0				0
scaffold_11	36187147	36187268	CNE024194	-4.72417	3.57269e-06	0.205128	0				0
scaffold_11	36187269	36187327	CNE024195	-6.52552	1.09702e-11	0.339623	0				0
scaffold_11	36187337	36187480	CNE024196	-4.04758	0.00013788	0.233577	0				0
scaffold_11	36236805	36236870	CNE024214	-3.88762	0.000300293	0.190476	0				0
scaffold_11	36242423	36242458	CNE024220	-4.12349	9.42347e-05	0.272727	0				0
scaffold_11	36595680	36595966	CNE024244	-3.4243	0.00234905	0.0962199	0				0
scaffold_11	36601997	36602057	CNE024252	-3.7445	0.000584322	0.113636	0				0
scaffold_11	36620471	36620611	CNE024257	-7.34246	1.66745e-14	0.0606061	0				0
scaffold_11	36636610	36636827	CNE024261	-3.57051	0.0012668	0.134409	0				0
scaffold_113	199188	199496	CNE024371	-3.93894	0.000235573	0.119601	0				0
scaffold_113	239706	239761	CNE024381	-5.30527	9.32945e-08	NA	0				0
scaffold_113	239894	239926	CNE024382	-4.63081	6.12528e-06	NA	0				0
scaffold_113	239966	240002	CNE024383	-10.0571	1.66745e-14	NA	0				0
scaffold_113	242832	242871	CNE024385	-4.65734	5.25105e-06	0.451613	0				0
scaffold_113	242908	242965	CNE024386	-3.82949	0.000394788	0.241379	0				0
scaffold_113	253797	253945	CNE024392	-9.18655	1.66745e-14	NA	0				0
scaffold_113	323197	323423	CNE024433	-5.15949	2.43933e-07	0.258929	0				0
scaffold_113	380553	380594	CNE024461	-3.46019	0.0020243	0.170732	0				0
scaffold_113	400514	400809	CNE024469	-3.94686	0.000226744	0.04811	0				0
scaffold_113	427802	428086	CNE024497	-4.26644	4.51646e-05	0.151724	0				0
scaffold_113	453346	453381	CNE024514	-3.01287	0.0113314	0.304348	0				0
scaffold_113	460916	461001	CNE024518	-3.09079	0.00856884	0.247059	0				0
scaffold_113	1120642	1120685	CNE024738	-3.23341	0.0050262	0.05	1	2	Anolis limb-specific H3K27ac ChIP-seq (Infante et al. 2015), Mouse forelimb H3K27ac ChIP-seq (Sheth et al. 2016)		0
scaffold_117	1145687	1145730	CNE024969	-5.27711	1.12603e-07	0.0697674	0				0
scaffold_119	227535	227582	CNE025074	-4.00494	0.00017035	0.171429	0				0
scaffold_119	478503	478581	CNE025113	-5.61199	1.15349e-08	0.485294	0				0
scaffold_119	493197	493371	CNE025119	-7.40818	1.66745e-14	0.379562	0				0
scaffold_119	493397	493442	CNE025120	-4.70353	4.02354e-06	0.348837	0				0
scaffold_12	5709548	5709932	CNE025265	-3.36414	0.00300401	0.149051	0				0
scaffold_12	7764144	7764389	CNE025326	-3.30398	0.00381723	0.163462	0				0
scaffold_12	8924717	8924872	CNE025359	-3.49953	0.00171651	0.14966	0				0
scaffold_12	11682484	11682574	CNE025581	-3.22478	0.00519614	0.139535	1	1	Tegu lizard limb-specific ATAC-seq (this study)		0
scaffold_12	12698759	12698958	CNE025650	-4.07296	0.000121471	0.148936	0				0
scaffold_12	12934892	12934943	CNE025665	-6.55043	8.91957e-12	NA	0				0
scaffold_12	12934956	12935185	CNE025666	-6.61056	5.42853e-12	0.178571	0				0
scaffold_12	14637058	14637145	CNE025813	-3.16609	0.00649121	0.138889	0				0
scaffold_12	14741220	14741605	CNE025850	-3.56156	0.00131705	0.138817	1	1	Mouse hindlimb Pitx1 ChIP-seq (Infante et al. 2013)		1
scaffold_12	14744729	14744966	CNE025851	-5.64718	9.00131e-09	0.125	0				0
scaffold_12	14787176	14787255	CNE025879	-5.9578	9.39935e-10	0.192308	0				0
scaffold_12	14805157	14805188	CNE025889	-4.56318	8.98045e-06	0.517241	0				0
scaffold_12	15474907	15474947	CNE026013	-6.26886	8.59203e-11	NA	0				0
scaffold_12	15474951	15475009	CNE026014	-14.4547	1.66745e-14	NA	0				0
scaffold_12	15475035	15475081	CNE026015	-4.95192	9.07439e-07	NA	0				0
scaffold_12	15475129	15475218	CNE026016	-10.6746	1.66745e-14	NA	0				0
scaffold_12	15475251	15475308	CNE026017	-9.24079	1.66745e-14	NA	0				0
scaffold_12	16352431	16352478	CNE026084	-8.42791	1.66745e-14	0.210526	0				0
scaffold_12	16353225	16353438	CNE026086	-3.65681	0.000868348	0.0478723	0				0
scaffold_12	17498329	17498410	CNE026193	-3.5151	0.00160783	NA	0				0
scaffold_12	17842992	17843137	CNE026252	-3.86282	0.000337786	0.107692	0				0
scaffold_12	18198968	18199090	CNE026294	-4.33377	3.17189e-05	0.157895	0				0
scaffold_12	18245130	18245228	CNE026310	-3.92022	0.000257626	0.272727	0				0
scaffold_12	18462467	18462508	CNE026351	-3.45306	0.00208515	0.121212	0				0
scaffold_12	18490130	18490223	CNE026362	-9.44711	1.66745e-14	NA	1	1	Mouse limb-specific H3K27ac ChIP-seq (ENCODE)		0
scaffold_12	18543182	18543459	CNE026367	-3.90388	0.000278282	0.112903	1	2	Mouse limb ZPA non-TSS H3K27ac ChIP-seq (VanderMeer et al. 2014), Mouse limb ZPA all peaks H3K27ac ChIP-seq (VanderMeer et al. 2014)		0
scaffold_12	18747488	18747602	CNE026424	-4.34766	2.94368e-05	0.12	0				0
scaffold_12	18852826	18852943	CNE026455	-10.3805	1.66745e-14	NA	0				0
scaffold_12	18852952	18853067	CNE026456	-6.51544	1.19203e-11	NA	0				0
scaffold_12	18853094	18853258	CNE026457	-8.13723	1.66745e-14	NA	0				0
scaffold_12	18867883	18868016	CNE026466	-3.80944	0.000432827	0.0940171	0				1
scaffold_12	18871543	18871596	CNE026475	-4.8224	2.00395e-06	0.243902	0				0
scaffold_12	18975971	18976175	CNE026501	-9.72386	1.66745e-14	NA	0				0
scaffold_12	18976237	18976286	CNE026502	-7.28088	1.66745e-14	NA	0				0
scaffold_12	19014898	19015162	CNE026520	-5.95716	9.4445e-10	0.128571	0				0
scaffold_12	19090627	19090802	CNE026533	-9.40633	1.66745e-14	NA	0				0
scaffold_12	19090850	19090894	CNE026534	-5.83291	2.37513e-09	NA	0				0
scaffold_12	19090909	19090980	CNE026535	-3.94356	0.000230394	NA	0				0
scaffold_12	19211756	19211786	CNE026553	-3.50418	0.00168345	NA	0				1
scaffold_12	19211924	19211978	CNE026555	-3.96647	0.000206103	0.255319	0				1
scaffold_12	19212075	19212282	CNE026556	-4.16909	7.47552e-05	0.19802	0				1
scaffold_12	19617535	19617630	CNE026617	-3.33865	0.00332925	0.178571	0				0
scaffold_12	20459325	20459373	CNE026737	-4.26281	4.60354e-05	0.0909091	0				0
scaffold_12	23108049	23108398	CNE027001	-4.46963	1.51282e-05	0.0607029	0				0
scaffold_12	24237756	24237834	CNE027156	-3.30006	0.00387582	0.168831	0				0
scaffold_12	24264413	24264496	CNE027164	-3.28864	0.00405221	0.310811	0				0
scaffold_12	24561850	24561882	CNE027226	-3.994	0.000179908	NA	0				0
scaffold_12	24562005	24562211	CNE027227	-3.58962	0.00116512	0.247788	0				0
scaffold_12	24799144	24799316	CNE027263	-11.1329	1.66745e-14	NA	0				0
scaffold_12	25386150	25386193	CNE027319	-3.24425	0.00481918	NA	0				0
scaffold_12	25386211	25386451	CNE027320	-5.4781	2.91063e-08	NA	0				0
scaffold_12	25403491	25403534	CNE027321	-7.73338	1.66745e-14	NA	0				0
scaffold_12	25413712	25413813	CNE027322	-4.07822	0.000118305	0.189474	0				0
scaffold_12	25413895	25413967	CNE027323	-3.08584	0.00872231	0.333333	0				0
scaffold_12	25476896	25477160	CNE027328	-3.84425	0.000368603	0.223485	0				0
scaffold_12	25512671	25512909	CNE027337	-3.16575	0.00649951	0.135135	0				0
scaffold_12	25538064	25538183	CNE027343	-5.19088	1.98728e-07	NA	0				0
scaffold_12	25538198	25538240	CNE027344	-5.4876	2.72977e-08	NA	0				0
scaffold_12	25538282	25538355	CNE027345	-3.59909	0.00111853	NA	0				0
scaffold_12	25712860	25713076	CNE027374	-8.4356	1.66745e-14	NA	0				0
scaffold_12	25713081	25713111	CNE027375	-4.24396	5.08217e-05	NA	0				0
scaffold_12	25737360	25737584	CNE027378	-5.56254	1.62863e-08	0.192857	0				0
scaffold_12	25870472	25870583	CNE027400	-7.0882	8.07376e-14	NA	0				0
scaffold_12	25870587	25870653	CNE027401	-5.36707	6.17063e-08	NA	0				0
scaffold_12	25877392	25877432	CNE027402	-6.42077	2.56067e-11	NA	0				0
scaffold_12	25877437	25877513	CNE027403	-12.1003	1.66745e-14	NA	0				0
scaffold_12	25877531	25877641	CNE027404	-7.48957	1.66745e-14	NA	0				0
scaffold_12	26027579	26027640	CNE027433	-9.52164	1.66745e-14	NA	0				0
scaffold_12	26027654	26027745	CNE027434	-11.5514	1.66745e-14	NA	0				0
scaffold_12	26062478	26062751	CNE027439	-5.14171	2.73614e-07	0.235915	0				0
scaffold_12	26865729	26865761	CNE027471	-3.03723	0.010388	0.157895	1	2	Mouse forelimb HoxA13 ChIP-seq (Sheth et al. 2016), Mouse forelimb HoxD13 ChIP-seq (Sheth et al. 2016)		0
scaffold_12	29034531	29034561	CNE027564	-3.2181	0.00533082	0.3	0				0
scaffold_12	29187721	29188061	CNE027612	-3.30645	0.00378073	0.115152	0				0
scaffold_12	29427238	29427288	CNE027686	-9.93364	1.66745e-14	NA	0				0
scaffold_120	995741	995794	CNE027855	-4.06154	0.000128609	0.266667	0				0
scaffold_124	71397	71427	CNE027905	-3.56274	0.00131036	0.266667	0				0
scaffold_124	83143	83308	CNE027908	-5.1572	2.47591e-07	0.116564	1	1	Mouse limb-specific H3K27ac ChIP-seq (ENCODE)		0
scaffold_124	127523	127555	CNE027916	-4.17198	7.36673e-05	0.2	0				0
scaffold_124	253306	253438	CNE027930	-3.49081	0.00177992	0.146552	1	3	Mouse forelimb HoxA13 ChIP-seq (Sheth et al. 2016), Mouse limb-specific DNase-seq (ENCODE), Mouse limb-specific ATAC-seq (this study)		0
scaffold_124	466170	466225	CNE027944	-5.15783	2.46582e-07	NA	0				0
scaffold_125	1008557	1008601	CNE028153	-5.75006	4.32553e-09	NA	0				0
scaffold_128	508397	508567	CNE028280	-6.8763	5.67773e-13	0.217949	0				0
scaffold_13	37301	37608	CNE028474	-3.90773	0.000273286	0.155932	0				0
scaffold_13	42594	43184	CNE028482	-6.89816	4.7875e-13	0.0497427	0				0
scaffold_13	139004	139426	CNE028512	-5.89623	1.48774e-09	0.0581114	0				0
scaffold_13	141264	141759	CNE028517	-3.65748	0.000865743	0.0721649	0				0
scaffold_13	161174	161541	CNE028520	-6.65254	3.82796e-12	0.0993976	1	6	Mouse forelimb HoxA13 ChIP-seq (Sheth et al. 2016), Mouse forelimb HoxD13 ChIP-seq (Sheth et al. 2016), Mouse hindlimb Pitx1 ChIP-seq (Infante et al. 2013), Mouse limb ZPA non-TSS H3K27ac ChIP-seq (VanderMeer et al. 2014), Mouse limb ZPA all peaks H3K27ac ChIP-seq (VanderMeer et al. 2014), Mouse forelimb H3K27ac ChIP-seq (Sheth et al. 2016)		0
scaffold_13	206074	206510	CNE028536	-4.08522	0.000114203	0.141509	0				0
scaffold_13	255154	255564	CNE028550	-9.15167	1.66745e-14	0.121469	0				0
scaffold_13	340823	341140	CNE028571	-3.91863	0.000259572	0.199313	0				0
scaffold_13	607663	607700	CNE028647	-3.39391	0.00266175	0.0714286	0				0
scaffold_13	607778	608034	CNE028648	-5.06244	4.54533e-07	0.114504	0				0
scaffold_13	626625	626862	CNE028651	-3.77901	0.000498634	0.0881057	0				0
scaffold_13	631007	631043	CNE028656	-3.22722	0.00514762	0.222222	0				0
scaffold_13	701525	701567	CNE028679	-10.9618	1.66745e-14	NA	0				0
scaffold_13	749509	749755	CNE028699	-3.63359	0.000962164	0.122951	0				0
scaffold_13	1097566	1097601	CNE028739	-3.08488	0.00875244	0.117647	0				0
scaffold_13	1187285	1187353	CNE028753	-3.11907	0.00773219	0.186441	0				0
scaffold_13	1279406	1279484	CNE028762	-3.56418	0.00130217	0.222222	0				0
scaffold_13	1312125	1312190	CNE028764	-4.6195	6.53688e-06	0.288136	0				0
scaffold_13	3203761	3203813	CNE028867	-3.02685	0.0107822	0.2	0				0
scaffold_13	4016342	4016419	CNE028893	-7.0806	9.64383e-14	NA	0				0
scaffold_13	4016455	4016546	CNE028894	-6.60848	5.52531e-12	NA	0				0
scaffold_13	4926175	4926313	CNE028974	-3.55438	0.00135875	0.0756303	1	1	Tegu lizard limb-specific ATAC-seq (this study)		0
scaffold_13	5020049	5020215	CNE028994	-4.01549	0.000161731	0.0738255	1	2	Mouse hindlimb Pitx1 ChIP-seq (Infante et al. 2013), Tegu lizard limb-specific ATAC-seq (this study)		1
scaffold_13	5048269	5048489	CNE029003	-3.1497	0.00690488	0.0966184	0				0
scaffold_13	5136631	5136681	CNE029009	-7.8524	1.66745e-14	0.129032	0				0
scaffold_13	9253155	9253352	CNE029109	-3.94056	0.000233751	0.101351	1	8	Mouse E10.5 hindlimb CC enhancers (chr15_50719712_50722752_Trps1; Andrey et al. 2017), Mouse limb Gli3 ChIP-seq (Vokes et al. 2008), Mouse forelimb HoxA13 ChIP-seq (Sheth et al. 2016), Mouse forelimb HoxD13 ChIP-seq (Sheth et al. 2016), Mouse limb-specific VISTA enhancers (Visel et al. 2007), Mouse limb-specific ATAC-seq (this study), Mouse forelimb H3K27ac ChIP-seq (Sheth et al. 2016), Tegu liza…	VISTA_humanElement919	0
scaffold_13	9260440	9260518	CNE029113	-3.36671	0.00297285	0.31746	0				0
scaffold_13	9387231	9387475	CNE029148	-4.30863	3.62508e-05	0.138655	0				0
scaffold_13	9463543	9463651	CNE029167	-3.91574	0.000263153	0.158879	0				0
scaffold_13	9487420	9487546	CNE029174	-5.10274	3.51749e-07	0.216981	0				0
scaffold_13	10409019	10409082	CNE029329	-3.20132	0.00568101	NA	0				0
scaffold_13	10496824	10496940	CNE029344	-3.48203	0.00184702	0.153846	0				0
scaffold_13	10876320	10876551	CNE029390	-8.25768	1.66745e-14	0.215116	0				0
scaffold_13	11279914	11280035	CNE029444	-11.9199	1.66745e-14	0.25	0				0
scaffold_13	11849328	11849386	CNE029490	-6.34495	4.69466e-11	0.413793	0				0
scaffold_13	11922461	11922496	CNE029501	-3.9915	0.000182157	0.0454545	0				0
scaffold_13	11949852	11949895	CNE029505	-3.32106	0.00357029	0.2	0				0
scaffold_13	12552232	12552299	CNE029519	-3.90925	0.000271338	0.163265	0				0
scaffold_13	12662401	12662462	CNE029527	-3.47009	0.00194231	0.245902	0				0
scaffold_13	12886407	12886452	CNE029538	-3.62692	0.000990788	0.366667	0				0
scaffold_13	12886455	12886585	CNE029539	-4.65238	5.40533e-06	0.212598	0				0
scaffold_13	14448323	14448400	CNE029632	-4.64922	5.50584e-06	0.137931	0				0
scaffold_13	17776209	17776286	CNE029784	-3.09122	0.00855556	0.0833333	0				0
scaffold_13	18106674	18106758	CNE029790	-9.64015	1.66745e-14	0.410714	0				0
scaffold_13	19436942	19437044	CNE029813	-3.53965	0.001448	0.133333	1	1	Mouse forelimb H3K27ac ChIP-seq (Sheth et al. 2016)		0
scaffold_13	20125403	20125495	CNE029818	-3.70039	0.000714044	0.188679	0				0
scaffold_13	20125500	20125556	CNE029819	-10.0514	1.66745e-14	NA	0				0
scaffold_13	20207464	20207518	CNE029821	-5.78387	3.39093e-09	0.366667	0				0
scaffold_13	21242896	21242955	CNE029865	-3.64645	0.000909226	0.236364	1	2	Mouse forelimb HoxA13 ChIP-seq (Sheth et al. 2016), Mouse forelimb HoxD13 ChIP-seq (Sheth et al. 2016)		1
scaffold_13	24812461	24812502	CNE029928	-3.84994	0.000358921	0.214286	0				0
scaffold_13	31911234	31911288	CNE029999	-3.09329	0.00849194	0.111111	0				0
scaffold_13	32178764	32178931	CNE030013	-3.67083	0.000815574	0.0679012	1	5	Mouse limb-specific DNase-seq (ENCODE), Mouse limb ZPA non-TSS H3K27ac ChIP-seq (VanderMeer et al. 2014), Mouse limb ZPA all peaks H3K27ac ChIP-seq (VanderMeer et al. 2014), Mouse forelimb-specific H3K27ac ChIP-seq (Infante et al. 2015), Mouse forelimb H3K27ac ChIP-seq (Sheth et al. 2016)		0
scaffold_130	30172	30424	CNE030035	-3.88925	0.000297994	0.0742188	0				0
scaffold_130	519329	519763	CNE030089	-3.11176	0.00794062	0.0898058	0				0
scaffold_131	245269	245483	CNE030198	-4.39675	2.25613e-05	0.103448	0				0
scaffold_131	566598	566851	CNE030365	-3.45841	0.00203935	0.149606	0				0
scaffold_133	909666	909715	CNE030680	-4.39856	2.23408e-05	NA	0				0
scaffold_135	134650	134782	CNE030787	-6.59765	6.04872e-12	NA	0				0
scaffold_135	134900	135005	CNE030788	-19.8587	1.66745e-14	NA	0				0
scaffold_135	701534	701615	CNE030917	-3.53631	0.00146893	0.266667	0				0
scaffold_135	721787	721830	CNE030927	-12.1725	1.66745e-14	NA	0				0
scaffold_135	754268	754301	CNE030938	-3.24335	0.004836	NA	0				0
scaffold_135	754365	754423	CNE030939	-5.24487	1.39303e-07	NA	0				0
scaffold_135	754450	754547	CNE030940	-5.65823	8.32812e-09	NA	0				0
scaffold_135	884427	884508	CNE030982	-9.19547	1.66745e-14	NA	0				0
scaffold_135	897353	897509	CNE030984	-7.66003	1.66745e-14	NA	0				0
scaffold_136	472793	472858	CNE031028	-5.47976	2.87827e-08	0.177419	0				0
scaffold_136	530720	530864	CNE031037	-6.97124	2.51211e-13	NA	1	1	Mouse limb-specific DNase-seq (ENCODE)		0
scaffold_136	544867	545039	CNE031042	-3	0.011855	0.110465	1	4	Anolis limb-specific H3K27ac ChIP-seq (Infante et al. 2015), Mouse limb ZPA non-TSS H3K27ac ChIP-seq (VanderMeer et al. 2014), Mouse limb ZPA all peaks H3K27ac ChIP-seq (VanderMeer et al. 2014), Mouse forelimb H3K27ac ChIP-seq (Sheth et al. 2016)		1
scaffold_136	554596	554708	CNE031050	-6.516	1.18526e-11	0.267327	1	4	Mouse forelimb HoxA13 ChIP-seq (Sheth et al. 2016), Mouse forelimb HoxD13 ChIP-seq (Sheth et al. 2016), Anolis limb-specific H3K27ac ChIP-seq (Infante et al. 2015), Mouse forelimb H3K27ac ChIP-seq (Sheth et al. 2016)		0
scaffold_138	657790	657846	CNE031123	-3.44559	0.00215113	0.222222	0				0
scaffold_14	1463713	1463755	CNE031250	-5.61559	1.12479e-08	0.290323	0				0
scaffold_14	1851180	1851329	CNE031307	-4.26973	4.44056e-05	0.201493	0				0
scaffold_14	1888516	1888688	CNE031308	-3.21473	0.00539974	0.167665	0				0
scaffold_14	3146934	3147057	CNE031439	-4.11127	0.00010022	0.214286	1	1	Anolis limb-specific H3K27ac ChIP-seq (Infante et al. 2015)		0
scaffold_14	3190751	3190786	CNE031444	-3.03141	0.0106075	0.0454545	1	1	Mouse forelimb HoxA13 ChIP-seq (Sheth et al. 2016)		1
scaffold_14	3639053	3639201	CNE031494	-16.704	1.66745e-14	NA	0				0
scaffold_14	3806246	3806476	CNE031509	-3.57814	0.00122523	0.186957	0				0
scaffold_14	3866637	3866816	CNE031523	-3.83462	0.000385521	0.217647	1	5	Mouse forelimb HoxA13 ChIP-seq (Sheth et al. 2016), Mouse forelimb HoxD13 ChIP-seq (Sheth et al. 2016), Mouse limb-specific DNase-seq (ENCODE), Mouse limb-specific ATAC-seq (this study), Mouse forelimb H3K27ac ChIP-seq (Sheth et al. 2016)		1
scaffold_14	3866834	3866868	CNE031524	-3.45297	0.00208591	0.238095	1	5	Mouse forelimb HoxA13 ChIP-seq (Sheth et al. 2016), Mouse forelimb HoxD13 ChIP-seq (Sheth et al. 2016), Mouse limb-specific DNase-seq (ENCODE), Mouse limb-specific ATAC-seq (this study), Mouse forelimb H3K27ac ChIP-seq (Sheth et al. 2016)		1
scaffold_14	4632032	4632275	CNE031618	-3.21053	0.00548664	0.178261	1	1	Mouse forelimb HoxA13 ChIP-seq (Sheth et al. 2016)		0
scaffold_14	4774542	4774582	CNE031633	-8.5956	1.66745e-14	0.533333	0				0
scaffold_14	4774591	4774649	CNE031634	-7.55115	1.66745e-14	0.482759	0				0
scaffold_14	6684296	6684406	CNE031836	-3.5005	0.00170959	0.109091	0				0
scaffold_14	6748008	6748234	CNE031879	-4.43692	1.81313e-05	0.270531	1	1	Mouse hindlimb Pitx1 ChIP-seq (Infante et al. 2013)		0
scaffold_14	6870669	6870860	CNE031913	-3.73499	0.000610241	0.166667	0				0
scaffold_14	7034146	7034176	CNE031938	-6.80395	1.06535e-12	0.366667	0				0
scaffold_14	7115197	7115472	CNE031953	-14.9718	1.66745e-14	0.266968	0				0
scaffold_14	7270039	7270094	CNE032009	-4.60075	7.27404e-06	0.194444	0				0
scaffold_14	7270098	7270232	CNE032010	-3.29151	0.00400708	0.129771	0				0
scaffold_14	7412966	7413021	CNE032034	-9.73834	1.66745e-14	NA	0				0
scaffold_14	7421535	7421719	CNE032035	-5.37175	5.97908e-08	0.17033	1	1	Mouse forelimb HoxA13 ChIP-seq (Sheth et al. 2016)		0
scaffold_14	7492516	7492646	CNE032047	-4.6026	7.19818e-06	0.1875	1	1	Tegu lizard limb-specific ATAC-seq (this study)		0
scaffold_14	7832541	7832600	CNE032104	-3.65198	0.000887217	0.102041	0				0
scaffold_14	8329843	8330190	CNE032200	-3.80121	0.000449595	0.104167	0				0
scaffold_14	8349217	8349292	CNE032206	-3.75739	0.000550679	0.276316	0				0
scaffold_14	8458445	8458537	CNE032229	-8.26372	1.66745e-14	NA	0				0
scaffold_14	8458547	8458584	CNE032230	-10.4803	1.66745e-14	NA	0				0
scaffold_14	8525192	8525306	CNE032235	-5.95603	9.52544e-10	0.142857	0				0
scaffold_14	8526079	8526122	CNE032239	-3.48597	0.0018164	0.075	0				0
scaffold_14	8595403	8595608	CNE032258	-9.11831	1.66745e-14	0.225641	0				0
scaffold_14	8654383	8654477	CNE032263	-4.28526	4.0969e-05	0.150538	0				0
scaffold_14	8796256	8796421	CNE032279	-9.48524	1.66745e-14	0.0909091	0				0
scaffold_14	9111182	9111310	CNE032308	-4.83406	1.86745e-06	0.0983607	1	1	Tegu lizard limb-specific ATAC-seq (this study)		0
scaffold_14	9111314	9111450	CNE032309	-3.59684	0.00112943	0.148438	1	1	Tegu lizard limb-specific ATAC-seq (this study)		0
scaffold_14	9852493	9852534	CNE032350	-3.03998	0.0102857	0.25	0				0
scaffold_14	10412074	10412169	CNE032385	-3.78187	0.000492054	0.183908	0				0
scaffold_14	10412170	10412236	CNE032386	-3.54172	0.00143514	0.216667	0				0
scaffold_14	10495272	10495423	CNE032391	-8.9042	1.66745e-14	NA	0				0
scaffold_14	10548341	10548504	CNE032395	-5.88093	1.66711e-09	0.147239	0				0
scaffold_14	10604895	10605075	CNE032403	-3.6291	0.000981322	0.154762	0				0
scaffold_14	10632523	10632634	CNE032410	-3.88255	0.000307574	0.155963	1	4	Mouse forelimb HoxA13 ChIP-seq (Sheth et al. 2016), Mouse forelimb HoxD13 ChIP-seq (Sheth et al. 2016), Mouse limb-specific DNase-seq (ENCODE), Mouse forelimb H3K27ac ChIP-seq (Sheth et al. 2016)		1
scaffold_14	10681203	10681400	CNE032418	-4.57941	8.20287e-06	0.194595	0				0
scaffold_14	10810312	10810570	CNE032441	-3.39373	0.00266372	0.0194553	1	1	Mouse forelimb H3K27ac ChIP-seq (Sheth et al. 2016)		0
scaffold_14	10837413	10837683	CNE032445	-4.11543	9.81481e-05	0.0481928	1	1	Mouse forelimb HoxD13 ChIP-seq (Sheth et al. 2016)		0
scaffold_14	12951750	12952055	CNE032573	-3.5484	0.00139442	0.0915033	0				0
scaffold_14	12961810	12962020	CNE032577	-5.81926	2.62396e-09	0.052381	0				0
scaffold_14	14324197	14324908	CNE032657	-3.23757	0.00494586	0.0951705	0				0
scaffold_14	14331234	14331609	CNE032658	-4.14614	8.39667e-05	0.105413	0				0
scaffold_14	14675332	14675365	CNE032732	-6.38883	3.30408e-11	NA	1	3	Mouse forelimb HoxA13 ChIP-seq (Sheth et al. 2016), Mouse forelimb HoxD13 ChIP-seq (Sheth et al. 2016), Mouse limb-specific DNase-seq (ENCODE)		0
scaffold_14	14814710	14814960	CNE032760	-3.28442	0.00411927	0.101266	0				0
scaffold_14	14865535	14865641	CNE032766	-6.75088	1.67667e-12	0.121212	0				1
scaffold_14	14865793	14865837	CNE032768	-10.7295	1.66745e-14	0.142857	0				0
scaffold_14	14875644	14875978	CNE032778	-3.24515	0.00480248	0.135385	0				0
scaffold_14	14877092	14877160	CNE032780	-3.01314	0.0113204	0.176471	1	4	Mouse forelimb HoxA13 ChIP-seq (Sheth et al. 2016), Mouse forelimb HoxD13 ChIP-seq (Sheth et al. 2016), Anolis limb-specific H3K27ac ChIP-seq (Infante et al. 2015), Mouse forelimb H3K27ac ChIP-seq (Sheth et al. 2016)		0
scaffold_14	14877358	14877667	CNE032781	-3.12244	0.00763765	0.0454545	1	4	Mouse forelimb HoxA13 ChIP-seq (Sheth et al. 2016), Mouse forelimb HoxD13 ChIP-seq (Sheth et al. 2016), Anolis limb-specific H3K27ac ChIP-seq (Infante et al. 2015), Mouse forelimb H3K27ac ChIP-seq (Sheth et al. 2016)		0
scaffold_14	14964289	14964349	CNE032807	-7.50968	1.66745e-14	0.227273	0				0
scaffold_14	15022586	15022654	CNE032819	-3.35635	0.00310003	0.209302	0				0
scaffold_14	15542323	15542705	CNE032913	-5.58581	1.38358e-08	0.0708661	1	6	Mouse limb Gli3 ChIP-seq (Vokes et al. 2008), Mouse forelimb HoxA13 ChIP-seq (Sheth et al. 2016), Mouse forelimb HoxD13 ChIP-seq (Sheth et al. 2016), Mouse hindlimb Pitx1 ChIP-seq (Infante et al. 2013), Mouse limb-specific DNase-seq (ENCODE), Mouse forelimb H3K27ac ChIP-seq (Sheth et al. 2016)		0
scaffold_14	16125061	16125091	CNE033001	-5.699	6.2433e-09	NA	0				0
scaffold_14	16188632	16188994	CNE033025	-4.53259	1.06582e-05	0.034188	0				0
scaffold_14	16889680	16890009	CNE033082	-5.62311	1.06695e-08	0.133956	0				0
scaffold_14	17184143	17184256	CNE033110	-3.86032	0.000341792	0.219298	0				0
scaffold_14	17206310	17206602	CNE033113	-3.55976	0.00132738	0.113636	0				0
scaffold_14	17244903	17245421	CNE033138	-5.94535	1.032e-09	0.132812	0				0
scaffold_14	17302677	17302898	CNE033172	-3.69618	0.000727636	0.177273	1	1	Mouse forelimb HoxA13 ChIP-seq (Sheth et al. 2016)		0
scaffold_14	17449366	17449585	CNE033237	-3.05679	0.00967818	0.0585366	0				0
scaffold_14	17635332	17635596	CNE033329	-3.14917	0.00691837	0.0909091	0				0
scaffold_14	17680473	17680802	CNE033340	-7.10649	8.07376e-14	0.0956522	1	1	Mouse limb-specific DNase-seq (ENCODE)		0
scaffold_14	17752008	17752047	CNE033365	-4.58272	8.0519e-06	0.357143	0				0
scaffold_14	17796675	17797017	CNE033374	-3.18159	0.00611951	0.116071	1	2	Mouse forelimb HoxA13 ChIP-seq (Sheth et al. 2016), Mouse forelimb HoxD13 ChIP-seq (Sheth et al. 2016)		1
scaffold_14	17860624	17861147	CNE033393	-5.78741	3.30556e-09	0.0319149	0				0
scaffold_14	17894770	17895038	CNE033400	-4.21098	6.0266e-05	0.144444	0				0
scaffold_14	18078638	18079022	CNE033456	-16.3719	1.66745e-14	NA	1	1	Mouse hindlimb Pitx1 ChIP-seq (Infante et al. 2013)		0
scaffold_14	18079094	18079135	CNE033458	-4.07342	0.000121196	NA	1	1	Mouse hindlimb Pitx1 ChIP-seq (Infante et al. 2013)		0
scaffold_14	18280894	18281149	CNE033527	-4.37188	2.58144e-05	0.163866	0				0
scaffold_14	18306093	18306579	CNE033550	-3.80869	0.000434315	0.0876827	0				0
scaffold_14	18453530	18453627	CNE033613	-4.42031	1.98525e-05	0.0978261	1	2	Mouse forelimb HoxA13 ChIP-seq (Sheth et al. 2016), Mouse forelimb HoxD13 ChIP-seq (Sheth et al. 2016)		0
scaffold_14	20163733	20163849	CNE033813	-3.3589	0.00306814	0.104348	0				0
scaffold_14	20266188	20266618	CNE033826	-6.41452	2.6899e-11	0.052506	0				0
scaffold_14	20466023	20466379	CNE033887	-3.15761	0.00670276	0.136778	0				0
scaffold_14	20558901	20559259	CNE033907	-3.77676	0.000503847	0.0376812	0				0
scaffold_14	20843808	20843872	CNE033989	-4.03348	0.000147954	0.418182	0				0
scaffold_14	20952960	20953004	CNE034022	-3.78764	0.000479049	0.193548	0				0
scaffold_14	20989210	20989241	CNE034039	-4.89968	1.25167e-06	NA	0				0
scaffold_14	21146081	21146176	CNE034066	-4.57352	8.47796e-06	0.257143	0				0
scaffold_14	23390432	23390558	CNE034386	-3.70188	0.000709282	0.181818	1	2	Mouse limb-specific ATAC-seq (this study), Mouse forelimb H3K27ac ChIP-seq (Sheth et al. 2016)		1
scaffold_14	23551349	23551380	CNE034406	-4.33012	3.23442e-05	0.322581	0				0
scaffold_14	24167272	24167353	CNE034423	-5.33276	7.77218e-08	0.337349	0				0
scaffold_14	24455037	24455262	CNE034446	-4.27066	4.41936e-05	0.126697	0				0
scaffold_14	24521306	24521540	CNE034471	-3.39218	0.00268056	0.116883	0				0
scaffold_14	24610315	24611305	CNE034489	-3.59104	0.001158	0.034413	1	1	Mouse forelimb HoxD13 ChIP-seq (Sheth et al. 2016)		0
scaffold_14	24640995	24641551	CNE034493	-4.43826	1.79987e-05	0.146199	1	2	Mouse forelimb HoxA13 ChIP-seq (Sheth et al. 2016), Mouse forelimb HoxD13 ChIP-seq (Sheth et al. 2016)		1
scaffold_14	24792698	24792774	CNE034541	-3.74211	0.000590743	0.138462	0				0
scaffold_14	24877978	24878045	CNE034561	-7.04506	1.27858e-13	0.344828	0				0
scaffold_14	25003265	25003658	CNE034596	-4.12907	9.16083e-05	0.122195	0				0
scaffold_14	25099378	25099420	CNE034628	-9.69214	1.66745e-14	0.317073	0				0
scaffold_14	25209913	25210450	CNE034672	-3.85759	0.000346225	0.128964	1	5	Mouse limb Gli3 ChIP-seq (Vokes et al. 2008), Mouse forelimb HoxA13 ChIP-seq (Sheth et al. 2016), Mouse forelimb HoxD13 ChIP-seq (Sheth et al. 2016), Mouse hindlimb Pitx1 ChIP-seq (Infante et al. 2013), Anolis limb-specific H3K27ac ChIP-seq (Infante et al. 2015)		0
scaffold_14	25411167	25411226	CNE034726	-3.73562	0.000608482	0.236842	0				0
scaffold_14	25729806	25730122	CNE034835	-3.00257	0.0117488	0.154574	0				0
scaffold_14	25740470	25740513	CNE034836	-3.13079	0.00740702	0.107143	0				0
scaffold_14	25759677	25759749	CNE034849	-3.12931	0.00744763	0.0847458	1	2	Mouse forelimb HoxA13 ChIP-seq (Sheth et al. 2016), Mouse forelimb HoxD13 ChIP-seq (Sheth et al. 2016)		1
scaffold_14	25892345	25892766	CNE034898	-4.23313	5.37658e-05	0.0939086	1	3	Mouse limb-specific DNase-seq (ENCODE), Tegu lizard limb-specific ATAC-seq (this study)		0
scaffold_14	25892768	25892801	CNE034899	-7.17663	3.28771e-14	0.142857	1	2	Mouse limb-specific DNase-seq (ENCODE), Tegu lizard limb-specific ATAC-seq (this study)		0
scaffold_14	25922361	25922486	CNE034910	-8.83425	1.66745e-14	NA	0				0
scaffold_14	25935444	25935651	CNE034914	-5.91672	1.27715e-09	0.136095	1	3	Mouse forelimb HoxA13 ChIP-seq (Sheth et al. 2016), Mouse forelimb HoxD13 ChIP-seq (Sheth et al. 2016), Mouse hindlimb Pitx1 ChIP-seq (Infante et al. 2013)		1
scaffold_14	25950400	25950710	CNE034923	-3.92399	0.000253043	0.0849673	0				0
scaffold_14	26053094	26053283	CNE034979	-3.79211	0.000469163	0.157303	1	2	Mouse forelimb HoxA13 ChIP-seq (Sheth et al. 2016), Mouse forelimb HoxD13 ChIP-seq (Sheth et al. 2016)		0
scaffold_14	26055333	26055381	CNE034983	-5.27649	1.13062e-07	0.097561	0				0
scaffold_14	26180676	26180712	CNE035008	-3.50085	0.00170705	0.181818	0				0
scaffold_14	26215877	26215909	CNE035026	-7.28879	1.66745e-14	0.222222	0				0
scaffold_14	26240677	26240856	CNE035044	-4.83023	1.91126e-06	NA	0				0
scaffold_14	26246641	26248484	CNE035047	-4.42635	1.92111e-05	0.036793	1	1	Mouse hindlimb Pitx1 ChIP-seq (Infante et al. 2013)		0
scaffold_14	26294036	26294207	CNE035068	-4.51931	1.14693e-05	0.045977	0				0
scaffold_14	26499133	26499335	CNE035151	-12.25	1.66745e-14	NA	0				0
scaffold_14	26507441	26507727	CNE035152	-5.27238	1.1619e-07	0.114537	0				0
scaffold_14	26511011	26511041	CNE035154	-3.85064	0.000357733	0.259259	0				0
scaffold_14	26511088	26511512	CNE035156	-4.58601	7.90453e-06	0.131765	0				0
scaffold_14	26687716	26687945	CNE035205	-5.01366	6.17255e-07	NA	0				1
scaffold_14	26687956	26687996	CNE035206	-3.0546	0.00975388	NA	0				1
scaffold_14	26908016	26908346	CNE035278	-4.40437	2.16472e-05	0.12709	0				0
scaffold_14	27486942	27487054	CNE035344	-5.75891	4.05799e-09	0.195122	0				0
scaffold_14	27592990	27593336	CNE035360	-3.75953	0.000545349	0.157729	1	4	Mouse limb Gli3 ChIP-seq (Vokes et al. 2008), Mouse hindlimb Pitx1 ChIP-seq (Infante et al. 2013), Mouse limb-specific ATAC-seq (this study), Mouse limb-specific P300 ChIP-seq (Visel et al. 2009)		0
scaffold_14	27643092	27643318	CNE035369	-3.60373	0.00109635	0.179724	1	7	Mouse forelimb HoxA13 ChIP-seq (Sheth et al. 2016), Mouse forelimb HoxD13 ChIP-seq (Sheth et al. 2016), Mouse hindlimb Pitx1 ChIP-seq (Infante et al. 2013), Mouse limb-specific DNase-seq (ENCODE), Mouse limb-specific H3K27ac ChIP-seq (ENCODE), Mouse forelimb H3K27ac ChIP-seq (Sheth et al. 2016), Tegu lizard limb-specific ATAC-seq (this study)		1
scaffold_14	27648145	27648511	CNE035370	-4.35812	2.78169e-05	0.0823864	1	6	Mouse forelimb HoxA13 ChIP-seq (Sheth et al. 2016), Mouse forelimb HoxD13 ChIP-seq (Sheth et al. 2016), Mouse limb-specific DNase-seq (ENCODE), Mouse limb-specific H3K27ac ChIP-seq (ENCODE), Mouse forelimb H3K27ac ChIP-seq (Sheth et al. 2016), Tegu lizard limb-specific ATAC-seq (this study)		1
scaffold_14	27662248	27662457	CNE035371	-10.2821	1.66745e-14	0.0879121	1	1	Tegu lizard limb-specific ATAC-seq (this study)		0
scaffold_14	27670219	27670396	CNE035372	-3.24312	0.0048402	0.0580645	0				0
scaffold_14	27810900	27811059	CNE035379	-3.18125	0.0061273	0.103175	0				0
scaffold_14	28790297	28790435	CNE035434	-3.2916	0.00400566	0.0534351	0				0
scaffold_14	28931811	28931885	CNE035450	-3.88562	0.000303145	0.147541	0				0
scaffold_144	274888	274960	CNE035578	-3.92905	0.000247013	0.234375	0				0
scaffold_145	453180	453294	CNE035694	-16.831	1.66745e-14	NA	0				0
scaffold_145	568764	568906	CNE035699	-5.24383	1.40261e-07	0.205674	0				0
scaffold_147	138717	138755	CNE035744	-3.6675	0.000827823	0.269231	0				0
scaffold_147	596825	596886	CNE035962	-3.21736	0.00534576	0.116667	0				0
scaffold_15	189887	190021	CNE036007	-3.0701	0.00922801	0.109489	0				0
scaffold_15	1145064	1145147	CNE036050	-3.92812	0.000248111	0.0625	0				0
scaffold_15	1428613	1428757	CNE036062	-6.26728	8.69804e-11	0.043956	0				0
scaffold_15	1910922	1910958	CNE036080	-3.00517	0.0116426	0.2	0				0
scaffold_15	2723159	2723566	CNE036102	-3.076	0.0090344	0.1133	0				0
scaffold_15	2746542	2746655	CNE036106	-5.65621	8.44767e-09	0.20202	0				0
scaffold_15	3863774	3863815	CNE036111	-3.6934	0.000736729	0.322581	0				0
scaffold_15	5207685	5207754	CNE036152	-4.16505	7.63013e-05	0.15942	0				0
scaffold_15	9745629	9745724	CNE036216	-9.31917	1.66745e-14	NA	0				0
scaffold_15	11529353	11529434	CNE036262	-4.57415	8.44835e-06	0.166667	0				0
scaffold_15	12095622	12095756	CNE036288	-4.8124	2.12846e-06	0.175926	0				0
scaffold_15	12255452	12255590	CNE036318	-3.54425	0.00141962	0.12782	0				0
scaffold_15	12521145	12521295	CNE036366	-7.72784	1.66745e-14	0.0714286	0				0
scaffold_15	12697576	12697643	CNE036374	-3.10147	0.00824437	0.12963	0				0
scaffold_15	14353998	14354033	CNE036492	-3.82554	0.000402052	0.0833333	0				0
scaffold_15	14729873	14729959	CNE036504	-3.3325	0.00341192	0.0757576	0				0
scaffold_15	15377117	15377264	CNE036551	-5.67299	7.50217e-09	0.15625	0				0
scaffold_15	15593783	15593830	CNE036595	-4.86213	1.5751e-06	0.106383	0				0
scaffold_15	15914633	15915285	CNE036640	-4.98079	7.58064e-07	0.0868217	0				0
scaffold_15	15957488	15957549	CNE036657	-4.05769	0.000131096	NA	0				0
scaffold_15	16056018	16056104	CNE036676	-3.37007	0.00293264	0.147059	0				0
scaffold_15	16199868	16200170	CNE036729	-3.43042	0.00229062	0.0723684	0				0
scaffold_15	16212623	16212690	CNE036734	-4.27873	4.23867e-05	NA	0				0
scaffold_15	16212706	16212755	CNE036735	-3.18974	0.00593438	NA	0				0
scaffold_15	16243019	16243228	CNE036750	-5.64133	9.3813e-09	0.0604396	0				0
scaffold_15	16275815	16275854	CNE036763	-3.61539	0.00104216	0.392857	0				1
scaffold_15	16325460	16325636	CNE036782	-4.73033	3.44778e-06	0.121387	1	1	Mouse limb-specific DNase-seq (ENCODE)		0
scaffold_15	16348236	16348571	CNE036799	-4.56636	8.8232e-06	0.0369231	0				0
scaffold_15	16359072	16359120	CNE036802	-3.3798	0.00281914	0.315789	0				0
scaffold_15	16359211	16359431	CNE036804	-6.51167	1.22856e-11	0.280423	0				0
scaffold_15	16404793	16405612	CNE036817	-3.29931	0.0038871	0.048811	1	1	Mouse limb-specific ATAC-seq (this study)		0
scaffold_15	16406250	16406301	CNE036824	-3.21287	0.0054381	0.333333	0				0
scaffold_15	16454308	16454560	CNE036849	-6.01208	6.22753e-10	0.133333	0				0
scaffold_15	16484550	16484921	CNE036856	-3.69223	0.000740603	0.122507	0				0
scaffold_15	16494524	16494579	CNE036867	-3.94415	0.000229732	NA	0				1
scaffold_15	16566369	16567137	CNE036896	-6.07175	3.9644e-10	0.110092	0				0
scaffold_15	16647486	16648018	CNE036924	-3.96651	0.000206067	0.0688337	0				0
scaffold_15	16652824	16653116	CNE036926	-13.9171	1.66745e-14	0.10687	0				0
scaffold_15	16683058	16683103	CNE036939	-3.71764	0.000660513	0.3	0				0
scaffold_15	16748202	16748245	CNE036962	-6.39822	3.06447e-11	0.347826	0				0
scaffold_15	16771407	16771450	CNE036974	-14.7076	1.66745e-14	NA	0				0
scaffold_15	16771474	16771538	CNE036975	-15.9597	1.66745e-14	NA	0				0
scaffold_15	16900635	16901034	CNE037002	-11.5946	1.66745e-14	NA	0				0
scaffold_15	16901052	16901098	CNE037003	-5.02654	5.6966e-07	NA	0				0
scaffold_15	16901103	16901150	CNE037004	-7.07418	9.64383e-14	NA	0				0
scaffold_15	16934665	16935749	CNE037011	-3.70883	0.000687417	0.0449859	0				0
scaffold_15	16962448	16963703	CNE037014	-3.01247	0.0113474	0.0265915	0				0
scaffold_15	16991384	16991766	CNE037027	-4.11331	9.91998e-05	0.112861	1	1	Mouse forelimb HoxA13 ChIP-seq (Sheth et al. 2016)		0
scaffold_15	16992210	16992605	CNE037029	-4.42189	1.96827e-05	0.0658228	0				0
scaffold_15	17164458	17164850	CNE037095	-4.7458	3.15386e-06	0.0538462	0				0
scaffold_15	17234466	17234575	CNE037113	-3.06849	0.00928141	0.203883	0				0
scaffold_15	17240270	17240302	CNE037120	-5.45046	3.51336e-08	0.34375	0				0
scaffold_15	17454436	17454595	CNE037187	-3.06553	0.00938005	0.0263158	0				0
scaffold_15	17648148	17648335	CNE037222	-3.61256	0.00105512	0.132184	0				0
scaffold_15	18073668	18073936	CNE037269	-3.10439	0.00815751	0.13308	0				0
scaffold_15	18976233	18976498	CNE037383	-17.6274	1.66745e-14	NA	0				0
scaffold_15	19613673	19613865	CNE037445	-15.6426	1.66745e-14	0.308943	0				0
scaffold_15	20384326	20384387	CNE037519	-3.94538	0.000228377	0.25	0				0
scaffold_15	20768824	20769041	CNE037559	-21.2258	1.66745e-14	NA	0				0
scaffold_15	20769141	20769215	CNE037560	-6.4133	2.71541e-11	NA	0				0
scaffold_15	20803494	20803600	CNE037577	-3.27072	0.00434598	0.235849	0				0
scaffold_15	20828192	20828252	CNE037592	-4.96171	8.53768e-07	0.0344828	1	1	Mouse forelimb HoxA13 ChIP-seq (Sheth et al. 2016)		0
scaffold_15	20829195	20829266	CNE037597	-4.20617	6.17955e-05	0.144928	0				0
scaffold_15	20892660	20892762	CNE037610	-6.28168	7.769e-11	NA	0				0
scaffold_15	20892775	20892816	CNE037611	-9.08141	1.66745e-14	NA	0				0
scaffold_15	20990775	20990869	CNE037642	-3.64269	0.000924426	0.12	0				0
scaffold_15	21009805	21009839	CNE037652	-3.30331	0.00382722	0.354839	0				0
scaffold_15	21060329	21060366	CNE037671	-4.22893	5.4946e-05	0.258065	0				0
scaffold_15	21090102	21090486	CNE037685	-4.54222	1.01019e-05	0.156593	1	1	Mouse forelimb HoxA13 ChIP-seq (Sheth et al. 2016)		0
scaffold_15	21090805	21090846	CNE037687	-5.04163	5.18351e-07	0.142857	0				0
scaffold_15	21508587	21508666	CNE037752	-3.35205	0.00315457	0.126761	0				0
scaffold_15	21508690	21508738	CNE037753	-5.82695	2.48082e-09	NA	0				0
scaffold_15	21545661	21545691	CNE037764	-6.79295	1.16777e-12	NA	1	3	Mouse forelimb HoxA13 ChIP-seq (Sheth et al. 2016), Mouse forelimb-specific H3K27ac ChIP-seq (Infante et al. 2015), Mouse forelimb H3K27ac ChIP-seq (Sheth et al. 2016)		0
scaffold_15	21545698	21545742	CNE037765	-5.43206	3.98244e-08	NA	1	3	Mouse forelimb HoxA13 ChIP-seq (Sheth et al. 2016), Mouse forelimb-specific H3K27ac ChIP-seq (Infante et al. 2015), Mouse forelimb H3K27ac ChIP-seq (Sheth et al. 2016)		0
scaffold_15	21545748	21545823	CNE037766	-10.9493	1.66745e-14	NA	1	3	Mouse forelimb HoxA13 ChIP-seq (Sheth et al. 2016), Mouse forelimb-specific H3K27ac ChIP-seq (Infante et al. 2015), Mouse forelimb H3K27ac ChIP-seq (Sheth et al. 2016)		0
scaffold_15	21654893	21654948	CNE037782	-3.56813	0.00128001	0.204082	1	1	Anolis limb-specific H3K27ac ChIP-seq (Infante et al. 2015)		1
scaffold_15	22307787	22307818	CNE037862	-3.38617	0.00274711	0.235294	0				0
scaffold_15	22416249	22416547	CNE037887	-5.58669	1.3752e-08	0.188525	1	1	Mouse forelimb HoxA13 ChIP-seq (Sheth et al. 2016)		0
scaffold_15	22808296	22808330	CNE037933	-3.59616	0.00113272	NA	0				0
scaffold_15	23050412	23050473	CNE037953	-3.30298	0.00383221	0.24	0				0
scaffold_15	24109555	24109629	CNE038046	-3.93065	0.000245126	0.271186	0				0
scaffold_15	24120576	24120817	CNE038049	-3.67117	0.00081434	0.126582	1	7	Mouse limb Gli3 ChIP-seq (Vokes et al. 2008), Mouse forelimb HoxA13 ChIP-seq (Sheth et al. 2016), Mouse forelimb HoxD13 ChIP-seq (Sheth et al. 2016), Mouse hindlimb Pitx1 ChIP-seq (Infante et al. 2013), Mouse limb-specific ATAC-seq (this study), Mouse forelimb H3K27ac ChIP-seq (Sheth et al. 2016), Tegu lizard limb-specific ATAC-seq (this study)		1
scaffold_15	24153768	24153833	CNE038053	-5.49522	2.59209e-08	0.190476	1	6	Mouse forelimb HoxA13 ChIP-seq (Sheth et al. 2016), Mouse forelimb HoxD13 ChIP-seq (Sheth et al. 2016), Mouse hindlimb Pitx1 ChIP-seq (Infante et al. 2013), Mouse limb ZPA all peaks H3K27ac ChIP-seq (VanderMeer et al. 2014), Mouse forelimb H3K27ac ChIP-seq (Sheth et al. 2016), Tegu lizard limb-specific ATAC-seq (this study)		1
scaffold_15	24153861	24154076	CNE038054	-4.03042	0.000150217	0.161137	1	7	Mouse forelimb HoxA13 ChIP-seq (Sheth et al. 2016), Mouse forelimb HoxD13 ChIP-seq (Sheth et al. 2016), Mouse hindlimb Pitx1 ChIP-seq (Infante et al. 2013), Mouse limb ZPA all peaks H3K27ac ChIP-seq (VanderMeer et al. 2014), Mouse limb-specific ATAC-seq (this study), Mouse forelimb H3K27ac ChIP-seq (Sheth et al. 2016), Tegu lizard limb-specific ATAC-seq (this study)		1
scaffold_15	24271412	24271449	CNE038079	-3.24281	0.00484599	0.206897	1	6	Mouse E13.5 hindlimb CC enhancers (chr10_126485191_126488182_Cyp27b1; Andrey et al. 2017), Anolis limb-specific H3K27ac ChIP-seq (Infante et al. 2015), Mouse limb-specific ATAC-seq (this study), Mouse forelimb H3K27ac ChIP-seq (Sheth et al. 2016), Mouse limb-specific P300 ChIP-seq (Visel et al. 2009), Tegu lizard limb-specific ATAC-seq (this study)		1
scaffold_15	24397415	24397598	CNE038089	-3.64496	0.000915225	0.190751	0				0
scaffold_15	25170189	25170388	CNE038172	-4.17625	7.20823e-05	0.223301	0				0
scaffold_15	25278209	25278506	CNE038196	-4.30768	3.64316e-05	0.120567	0				0
scaffold_15	25968444	25968575	CNE038282	-5.70469	5.99569e-09	0.28972	0				0
scaffold_15	26395037	26395097	CNE038293	-3.53938	0.00144965	0.188679	0				0
scaffold_15	26663307	26663341	CNE038315	-9.88167	1.66745e-14	NA	1	1	Tegu lizard limb-specific ATAC-seq (this study)		0
scaffold_15	26663363	26663482	CNE038316	-15.3269	1.66745e-14	NA	1	1	Tegu lizard limb-specific ATAC-seq (this study)		0
scaffold_15	26834459	26834614	CNE038322	-5.34707	7.06146e-08	0.0909091	0				0
scaffold_15	27006116	27006337	CNE038365	-5.6207	1.08519e-08	0.395722	1	4	Mouse E10.5/E11.5/E13.5 fore and hindlimbs CC enhancers (chr10_119910594_119913110_Hmga2; Andrey et al. 2017), Mouse limb ZPA non-TSS H3K27ac ChIP-seq (VanderMeer et al. 2014), Mouse limb ZPA all peaks H3K27ac ChIP-seq (VanderMeer et al. 2014), Mouse forelimb H3K27ac ChIP-seq (Sheth et al. 2016)		0
scaffold_15	27006636	27006674	CNE038368	-3.09623	0.00840245	0.21875	1	4	Mouse E10.5/E11.5/E13.5 fore and hindlimbs CC enhancers (chr10_119910594_119913110_Hmga2; Andrey et al. 2017), Mouse limb ZPA non-TSS H3K27ac ChIP-seq (VanderMeer et al. 2014), Mouse limb ZPA all peaks H3K27ac ChIP-seq (VanderMeer et al. 2014), Mouse forelimb H3K27ac ChIP-seq (Sheth et al. 2016)		0
scaffold_15	27014870	27015025	CNE038375	-5.56008	1.65677e-08	0.169492	1	12	Mouse E10.5/E11.5/E13.5 fore and hindlimbs CC enhancers (chr10_119910594_119913110_Hmga2; Andrey et al. 2017), Mouse forelimb HoxA13 ChIP-seq (Sheth et al. 2016), Mouse forelimb HoxD13 ChIP-seq (Sheth et al. 2016), Mouse hindlimb Pitx1 ChIP-seq (Infante et al. 2013), Mouse limb AER non-TSS H3K27ac ChIP-seq (VanderMeer et al. 2014), Mouse limb AER all peaks H3K27ac ChIP-seq (VanderMeer et al. 2014…		0
scaffold_15	27116901	27117112	CNE038409	-3.37388	0.00288751	0.157895	1	9	Mouse forelimb HoxA13 ChIP-seq (Sheth et al. 2016), Mouse forelimb HoxD13 ChIP-seq (Sheth et al. 2016), Mouse hindlimb Pitx1 ChIP-seq (Infante et al. 2013), Mouse limb AER non-TSS H3K27ac ChIP-seq (VanderMeer et al. 2014), Mouse limb AER all peaks H3K27ac ChIP-seq (VanderMeer et al. 2014), Mouse limb-specific DNase-seq (ENCODE)		0
scaffold_15	27191685	27191766	CNE038429	-5.05067	4.89659e-07	0.111111	1	1	Anolis limb-specific H3K27ac ChIP-seq (Infante et al. 2015)		0
scaffold_15	27193282	27193545	CNE038430	-3.95905	0.000213718	0.101626	0				0
scaffold_15	27649394	27649466	CNE038555	-3.50147	0.00170268	0.230769	0				0
scaffold_15	27649469	27649613	CNE038556	-4.78083	2.56932e-06	0.131944	0				0
scaffold_15	27787265	27787326	CNE038576	-10.2427	1.66745e-14	0.206897	0				0
scaffold_15	27840743	27841000	CNE038583	-4.75463	2.99627e-06	0.156522	0				0
scaffold_15	27841024	27841099	CNE038584	-18.7719	1.66745e-14	NA	0				0
scaffold_15	28123778	28123985	CNE038612	-3.25762	0.00457537	0.160194	0				0
scaffold_15	28203318	28203348	CNE038618	-3.21945	0.00530333	0.0833333	0				0
scaffold_15	28205936	28206005	CNE038628	-6.25627	9.48606e-11	0.157895	0				0
scaffold_15	28747255	28747305	CNE038639	-5.85865	1.96561e-09	0.216216	1	2	Mouse forelimb HoxA13 ChIP-seq (Sheth et al. 2016), Mouse forelimb HoxD13 ChIP-seq (Sheth et al. 2016)		0
scaffold_15	29386862	29387059	CNE038695	-3.691	0.000744713	0.119565	1	1	Mouse forelimb H3K27ac ChIP-seq (Sheth et al. 2016)		0
scaffold_15	29765744	29765928	CNE038724	-5.82613	2.49577e-09	0.161111	0				0
scaffold_15	29786922	29787120	CNE038726	-5.32066	8.42423e-08	0.258065	1	1	Mouse forelimb HoxA13 ChIP-seq (Sheth et al. 2016)		0
scaffold_15	29787442	29787883	CNE038728	-4.39106	2.32655e-05	0.109049	1	1	Mouse forelimb HoxA13 ChIP-seq (Sheth et al. 2016)		0
scaffold_15	29818038	29818073	CNE038738	-6.75579	1.60431e-12	0.235294	0				0
scaffold_15	29861603	29861646	CNE038745	-3.4745	0.00190664	0.324324	0				0
scaffold_15	30205628	30205692	CNE038789	-6.82073	9.18937e-13	NA	0				0
scaffold_15	30578498	30578858	CNE038839	-5.37171	5.98051e-08	0.202454	0				0
scaffold_15	30684708	30684784	CNE038857	-5.06839	4.37783e-07	0.147541	0				0
scaffold_15	30684790	30684941	CNE038858	-5.43247	3.97141e-08	0.141791	0				0
scaffold_15	31213218	31213497	CNE038890	-4.0292	0.000151137	0.102941	0				0
scaffold_153	318576	318661	CNE039053	-4.29085	3.97907e-05	0.223529	0				0
scaffold_153	399351	399441	CNE039094	-3.36913	0.00294388	0.0777778	0				0
scaffold_153	414252	414465	CNE039104	-5.33766	7.52156e-08	0.279661	0				0
scaffold_153	526851	526904	CNE039204	-3.77056	0.000518458	0.333333	0				0
scaffold_16	727709	727763	CNE039317	-3.25408	0.00463896	0.132075	0				0
scaffold_16	1544879	1545049	CNE039363	-3.38154	0.00279929	0.138365	0				0
scaffold_16	1652276	1652465	CNE039392	-3.69455	0.00073298	0.129213	1	2	Mouse forelimb HoxA13 ChIP-seq (Sheth et al. 2016), Mouse forelimb HoxD13 ChIP-seq (Sheth et al. 2016)		0
scaffold_16	1706099	1706732	CNE039423	-3.37333	0.00289397	0.134354	0				0
scaffold_16	1828335	1828704	CNE039494	-4.96578	8.32412e-07	0.136111	1	2	Mouse forelimb HoxA13 ChIP-seq (Sheth et al. 2016), Mouse forelimb HoxD13 ChIP-seq (Sheth et al. 2016)		0
scaffold_16	1855180	1855301	CNE039513	-4.73087	3.43721e-06	NA	0				0
scaffold_16	2028589	2029329	CNE039585	-4.16827	7.50669e-05	0.0998594	0				0
scaffold_16	2118024	2118423	CNE039612	-3.75869	0.000547434	0.065534	0				1
scaffold_16	2242353	2242387	CNE039664	-4.15565	8.0006e-05	0.15	0				0
scaffold_16	2283347	2283431	CNE039682	-4.23513	5.3212e-05	0.240964	0				0
scaffold_16	2310742	2310805	CNE039686	-3.32219	0.00355434	0.126984	0				0
scaffold_16	2384723	2384767	CNE039715	-6.40687	2.85882e-11	NA	0				0
scaffold_16	2389395	2389903	CNE039721	-3.95865	0.000214135	0.0433925	0				0
scaffold_16	2390186	2390289	CNE039724	-3.81249	0.000426858	0.148148	0				0
scaffold_16	2390374	2390426	CNE039726	-5.13463	2.86349e-07	0.192308	0				0
scaffold_16	2475746	2475961	CNE039751	-3.36103	0.00304195	0.141361	0				0
scaffold_16	2541878	2541945	CNE039772	-3.92357	0.000253555	0.174603	0				0
scaffold_16	2774097	2774159	CNE039843	-14.2521	1.66745e-14	NA	0				0
scaffold_16	2774167	2774310	CNE039844	-21.6365	1.66745e-14	NA	0				0
scaffold_16	2774315	2774400	CNE039845	-15.2223	1.66745e-14	NA	0				0
scaffold_16	2774414	2774448	CNE039846	-8.24742	1.66745e-14	NA	0				0
scaffold_16	3881544	3881631	CNE039925	-3.02263	0.010946	0.0930233	0				0
scaffold_16	4528593	4528719	CNE039934	-3.13531	0.00728442	0.107143	0				0
scaffold_16	4528954	4528984	CNE039936	-3.89349	0.000292118	0.333333	0				0
scaffold_16	5204703	5204854	CNE039984	-8.04776	1.66745e-14	NA	0				0
scaffold_16	5257623	5258116	CNE039989	-4.37869	2.4876e-05	0.0853659	0				0
scaffold_16	5317760	5317805	CNE040006	-11.6992	1.66745e-14	NA	1	1	Mouse limb-specific DNase-seq (ENCODE)		1
scaffold_16	5317850	5317884	CNE040007	-8.75371	1.66745e-14	NA	0				1
scaffold_16	5360788	5360917	CNE040024	-3.7149	0.000668788	0.224138	0				0
scaffold_16	5381536	5381647	CNE040031	-3.82837	0.000396829	0.150442	0				0
scaffold_16	5395664	5395788	CNE040037	-15.4464	1.66745e-14	NA	0				0
scaffold_16	5395797	5395870	CNE040038	-12.0617	1.66745e-14	NA	0				0
scaffold_16	5954945	5955092	CNE040114	-3.93266	0.000242781	0.161538	1	2	Mouse forelimb HoxA13 ChIP-seq (Sheth et al. 2016), Mouse forelimb HoxD13 ChIP-seq (Sheth et al. 2016)		0
scaffold_16	6061018	6061070	CNE040140	-3.75893	0.000546838	0.264151	0				0
scaffold_16	6135894	6135952	CNE040156	-4.77736	2.62251e-06	0.285714	0				0
scaffold_16	6135967	6136110	CNE040157	-3.44535	0.00215326	0.114286	0				0
scaffold_16	6432759	6432825	CNE040196	-4.36981	2.61058e-05	0.138462	0				0
scaffold_16	6468238	6468466	CNE040202	-3.70163	0.000710077	0.0745614	0				0
scaffold_16	6468582	6468717	CNE040204	-8.66442	1.66745e-14	0.0827068	0				0
scaffold_16	7245859	7245908	CNE040258	-3.87608	0.000317144	0.285714	0				0
scaffold_16	8374689	8374940	CNE040333	-4.17136	7.38984e-05	0.0557769	1	2	Mouse limb-specific DNase-seq (ENCODE), Mouse limb-specific H3K27ac ChIP-seq (ENCODE)		0
scaffold_16	9447252	9447327	CNE040370	-4.53823	1.0329e-05	0.0533333	1	1	Mouse limb Gli3 ChIP-seq (Vokes et al. 2008)		0
scaffold_16	11617447	11617645	CNE040473	-5.68862	6.72008e-09	0.135593	0				0
scaffold_16	11860505	11860535	CNE040481	-5.60286	1.22938e-08	0.285714	0				0
scaffold_16	12351389	12351532	CNE040533	-4.894	1.29593e-06	0.142857	1	3	Mouse forelimb HoxA13 ChIP-seq (Sheth et al. 2016), Mouse forelimb HoxD13 ChIP-seq (Sheth et al. 2016), Mouse forelimb H3K27ac ChIP-seq (Sheth et al. 2016)		1
scaffold_16	12351769	12351899	CNE040534	-4.526	1.10543e-05	0.088	1	3	Mouse forelimb HoxA13 ChIP-seq (Sheth et al. 2016), Mouse forelimb HoxD13 ChIP-seq (Sheth et al. 2016), Mouse forelimb H3K27ac ChIP-seq (Sheth et al. 2016)		1
scaffold_16	12562779	12562914	CNE040608	-7.02255	1.58925e-13	0.161905	0				0
scaffold_16	12678574	12678622	CNE040624	-4.74368	3.1929e-06	0.1	0				0
scaffold_16	15404428	15404546	CNE040749	-3.21315	0.00543224	0.11215	0				0
scaffold_16	20146375	20146459	CNE040925	-3.98148	0.000191436	NA	0				0
scaffold_16	24881545	24881610	CNE041200	-4.48135	1.41744e-05	0.0909091	0				0
scaffold_16	26765979	26766178	CNE041288	-4.11774	9.70109e-05	0.212766	0				0
scaffold_16	27540165	27540222	CNE041301	-3.52586	0.00153604	0.04	0				0
scaffold_17	508167	508217	CNE041543	-4.07382	0.000120951	0.153846	1	3	Mouse forelimb H3K27ac ChIP-seq (Sheth et al. 2016), Mouse limb-specific P300 ChIP-seq (Visel et al. 2009), Tegu lizard limb-specific ATAC-seq (this study)		0
scaffold_17	795993	796214	CNE041581	-4.65182	5.42301e-06	0.404255	0				0
scaffold_17	2084351	2084507	CNE041647	-3.40329	0.00256114	0.189542	0				0
scaffold_17	2276594	2276634	CNE041652	-4.40952	2.10481e-05	0.238095	1	1	Tegu lizard limb-specific ATAC-seq (this study)		0
scaffold_17	2669010	2669041	CNE041681	-7.09143	8.07376e-14	0.481481	0				0
scaffold_17	5918482	5918731	CNE041884	-3.59921	0.00111794	0.133603	0				0
scaffold_17	7169999	7170058	CNE041972	-3.09473	0.00844798	0.0980392	0				0
scaffold_17	14658824	14658977	CNE042277	-3.54728	0.00140114	0.0723684	0				0
scaffold_17	14683076	14683433	CNE042281	-3.51069	0.00163804	0.135838	0				0
scaffold_17	14855697	14855887	CNE042329	-3.76647	0.000528284	0.224138	0				0
scaffold_17	14952520	14952637	CNE042362	-5.71921	5.40405e-09	0.0617284	0				0
scaffold_17	15008934	15009321	CNE042375	-4.45424	1.64804e-05	0.11054	0				0
scaffold_17	15927429	15927535	CNE042472	-4.6485	5.52892e-06	0.210526	0				0
scaffold_17	15992381	15992565	CNE042487	-3.01619	0.0111991	0.134078	0				0
scaffold_17	16167866	16168013	CNE042513	-5.93289	1.1327e-09	NA	1	3	Mouse limb-specific DNase-seq (ENCODE), Mouse limb-specific H3K27ac ChIP-seq (ENCODE), Mouse forelimb H3K27ac ChIP-seq (Sheth et al. 2016)		0
scaffold_17	16352004	16352075	CNE042546	-4.68075	4.58236e-06	0.440678	0				0
scaffold_17	16467573	16467685	CNE042562	-3.09061	0.00857426	0.0982143	1	1	Mouse limb-specific H3K27ac ChIP-seq (ENCODE)		0
scaffold_17	16467703	16468038	CNE042563	-3.08053	0.0088893	0.054878	1	3	Mouse limb-specific DNase-seq (ENCODE), Mouse limb-specific H3K27ac ChIP-seq (ENCODE), Tegu lizard limb-specific ATAC-seq (this study)		0
scaffold_17	16599163	16599201	CNE042589	-4.28675	4.0652e-05	NA	0				0
scaffold_17	16599295	16599339	CNE042590	-6.31426	6.00229e-11	NA	0				0
scaffold_17	16599347	16599382	CNE042591	-8.36717	1.66745e-14	NA	0				0
scaffold_17	16599406	16599448	CNE042592	-8.89041	1.66745e-14	NA	0				0
scaffold_17	17618777	17618931	CNE042628	-4.16555	7.61072e-05	0.142857	0				0
scaffold_17	19768520	19768555	CNE042676	-10.0213	1.66745e-14	NA	0				0
scaffold_17	21252651	21252705	CNE042796	-8.17311	1.66745e-14	NA	0				0
scaffold_17	21380168	21380249	CNE042810	-3.11341	0.00789326	0.23913	0				0
scaffold_17	21425064	21425119	CNE042824	-3.88974	0.000297307	0.388889	0				0
scaffold_17	21428818	21428869	CNE042830	-4.79255	2.3968e-06	0	0				0
scaffold_17	21515529	21515735	CNE042854	-3.93537	0.000239655	0.167665	1	2	Mouse forelimb HoxA13 ChIP-seq (Sheth et al. 2016), Mouse forelimb HoxD13 ChIP-seq (Sheth et al. 2016)		0
scaffold_17	21572149	21572312	CNE042866	-3.59657	0.00113076	0.209877	0				0
scaffold_17	21791966	21791996	CNE042900	-3.64466	0.000916422	NA	0				0
scaffold_17	22048917	22049213	CNE042933	-3.16722	0.00646338	0.0787671	1	1	Mouse limb-specific DNase-seq (ENCODE)		0
scaffold_17	22890201	22890558	CNE042967	-3.27529	0.00426835	0.190058	0				0
scaffold_17	23044943	23044994	CNE042991	-5.67528	7.38227e-09	0.217391	0				0
scaffold_17	23179238	23179414	CNE043017	-4.40453	2.16278e-05	0.183908	0				0
scaffold_17	23772456	23772486	CNE043084	-3.17975	0.00616231	0.294118	1	4	Mouse hindlimb Pitx1 ChIP-seq (Infante et al. 2013), Anolis limb-specific H3K27ac ChIP-seq (Infante et al. 2015), Mouse limb-specific ATAC-seq (this study), Mouse forelimb H3K27ac ChIP-seq (Sheth et al. 2016)		1
scaffold_17	23902853	23903057	CNE043101	-16.4003	1.66745e-14	NA	0				0
scaffold_17	24220403	24220457	CNE043121	-4.52632	1.10345e-05	0.38	0				0
scaffold_17	24830941	24830972	CNE043173	-4.55598	9.35223e-06	NA	0				0
scaffold_17	25088567	25088620	CNE043188	-3.49197	0.00177135	0.177778	0				0
scaffold_17	25401553	25401702	CNE043211	-3.27851	0.00421466	0.129252	0				0
scaffold_17	26489971	26490031	CNE043285	-17.4389	1.66745e-14	NA	0				0
scaffold_17	26490071	26490352	CNE043286	-8.4083	1.66745e-14	0.171429	0				0
scaffold_17	27711538	27711574	CNE043365	-4.15661	7.96182e-05	0.275862	0				0
scaffold_17	28015434	28015696	CNE043436	-6.98545	2.20697e-13	0.161049	0				0
scaffold_17	28253108	28253335	CNE043497	-5.34807	7.0139e-08	0.241573	0				0
scaffold_17	28254500	28254554	CNE043499	-3.04332	0.0101619	0.0512821	0				0
scaffold_17	28568397	28568452	CNE043544	-5.92	1.24644e-09	0.254545	0				0
scaffold_17	28688271	28688308	CNE043594	-3.09154	0.00854576	0.333333	0				0
scaffold_17	29677223	29677258	CNE043773	-4.26818	4.47609e-05	0.277778	0				0
scaffold_17	30598798	30598964	CNE043850	-3.48864	0.00179603	0.174699	0				0
scaffold_18	487928	488032	CNE044062	-23.4486	1.66745e-14	NA	0				0
scaffold_18	676054	676285	CNE044094	-3.68335	0.000770886	0.087963	0				0
scaffold_18	710891	711303	CNE044098	-3.50657	0.00166665	0.128272	0				0
scaffold_18	863715	864310	CNE044118	-3.82086	0.000410803	0.102004	0				0
scaffold_18	981430	982121	CNE044166	-3.70646	0.000694797	0.041791	0				0
scaffold_18	1318074	1318130	CNE044209	-3.17316	0.00631902	0.177778	0				0
scaffold_18	1601510	1601776	CNE044251	-3.17229	0.00633988	0.120755	1	7	Mouse limb Gli3 ChIP-seq (Vokes et al. 2008), Mouse forelimb HoxA13 ChIP-seq (Sheth et al. 2016), Mouse forelimb HoxD13 ChIP-seq (Sheth et al. 2016), Mouse hindlimb Pitx1 ChIP-seq (Infante et al. 2013), Anolis limb-specific H3K27ac ChIP-seq (Infante et al. 2015), Mouse limb-specific H3K27ac ChIP-seq (ENCODE), Mouse forelimb H3K27ac ChIP-seq (Sheth et al. 2016)	HoxD tg1 distal enhancer (Montavon et al. 2011; PMID22118467)	1
scaffold_18	1602122	1602231	CNE044253	-3.07742	0.00898816	0.157895	1	8	Mouse limb Gli3 ChIP-seq (Vokes et al. 2008), Mouse forelimb HoxA13 ChIP-seq (Sheth et al. 2016), Mouse forelimb HoxD13 ChIP-seq (Sheth et al. 2016), Mouse hindlimb Pitx1 ChIP-seq (Infante et al. 2013), Anolis limb-specific H3K27ac ChIP-seq (Infante et al. 2015), Mouse limb-specific DNase-seq (ENCODE), Mouse forelimb H3K27ac ChIP-seq (Sheth et al. 2016), Mouse limb-specific P300 ChIP-seq (Visel e…	HoxD tg1 distal enhancer (Montavon et al. 2011; PMID22118467)	1
scaffold_18	1753904	1754006	CNE044301	-3.45357	0.00208072	0.119403	0				0
scaffold_18	1804288	1804512	CNE044312	-6.03414	5.27151e-10	0.117904	1	3	Mouse forelimb HoxA13 ChIP-seq (Sheth et al. 2016), Mouse forelimb HoxD13 ChIP-seq (Sheth et al. 2016), Mouse limb-specific DNase-seq (ENCODE)		0
scaffold_18	2061396	2061518	CNE044381	-3.0432	0.0101664	0.0983607	1	5	Mouse forelimb HoxA13 ChIP-seq (Sheth et al. 2016), Mouse forelimb HoxD13 ChIP-seq (Sheth et al. 2016), Mouse limb ZPA non-TSS H3K27ac ChIP-seq (VanderMeer et al. 2014), Mouse limb ZPA all peaks H3K27ac ChIP-seq (VanderMeer et al. 2014), Mouse forelimb H3K27ac ChIP-seq (Sheth et al. 2016)	HoxD CSB distal enhancer (Gonzalez et al. 2007; PMID17448461)	1
scaffold_18	2216743	2216774	CNE044408	-3.67933	0.000785022	0.235294	0				0
scaffold_18	2318518	2318647	CNE044434	-3.95691	0.000215953	0.245763	1	4	Mouse E10.5,E11.5,E13.5 fore and hindlimbs CC enhancers (chr2_73728822_73731611_Atf2/chr2_74535540_74538148_Hoxd9/chr2_74528796_74531118_Hoxd10/chr2_74517642_74520443_Hoxd11/chr2_74511740_74514909_Hoxd12/chr2_74503399_74506910_Hoxd13/chr2_74495971_74499159_Evx2; Andrey et al. 2017), Mouse limb ZPA all peaks H3K27ac ChIP-seq (VanderMeer et al. 2014), Mouse forelimb H3K27ac ChIP-seq (Sheth et al. 2…		0
scaffold_18	2334505	2334613	CNE044454	-5.51702	2.23287e-08	0.0943396	1	1	Mouse forelimb H3K27ac ChIP-seq (Sheth et al. 2016)		0
scaffold_18	2488167	2488405	CNE044525	-5.3287	7.98551e-08	0.105932	0				0
scaffold_18	2871577	2871622	CNE044617	-5.02208	5.8571e-07	NA	0				0
scaffold_18	2871652	2871739	CNE044618	-8.21275	1.66745e-14	NA	0				1
scaffold_18	2871740	2871859	CNE044619	-18.4737	1.66745e-14	NA	0				1
scaffold_18	2917296	2917511	CNE044632	-4.70786	3.92488e-06	0.268116	1	2	Mouse forelimb HoxA13 ChIP-seq (Sheth et al. 2016), Mouse forelimb HoxD13 ChIP-seq (Sheth et al. 2016)		1
scaffold_18	2921645	2921682	CNE044635	-4.48945	1.35474e-05	0.25	0				0
scaffold_18	2937824	2937907	CNE044644	-7.80597	1.66745e-14	0.357143	1	4	Mouse E10.5 fore and hindlimbs CC enhancers (chr2_74535540_74538148_Hoxd9/chr2_74528796_74531118_Hoxd10/chr2_74517642_74520443_Hoxd11; Andrey et al. 2017), Mouse forelimb HoxA13 ChIP-seq (Sheth et al. 2016), Mouse forelimb HoxD13 ChIP-seq (Sheth et al. 2016)		0
scaffold_18	3040184	3040410	CNE044692	-3.99098	0.000182635	0.0752688	1	7	Mouse E10.5 hindlimb CC enhancers (chr2_74535540_74538148_Hoxd9/chr2_74528796_74531118_Hoxd10/chr2_74517642_74520443_Hoxd11; Andrey et al. 2017), Mouse limb Gli3 ChIP-seq (Vokes et al. 2008), Mouse forelimb HoxA13 ChIP-seq (Sheth et al. 2016), Mouse forelimb HoxD13 ChIP-seq (Sheth et al. 2016), Mouse hindlimb Pitx1 ChIP-seq (Infante et al. 2013), Mouse limb-specific DNase-seq (ENCODE), Mouse fore…		1
scaffold_18	3106954	3107022	CNE044711	-3.5115	0.00163243	0.181818	0				0
scaffold_18	3118436	3118557	CNE044721	-3.06572	0.00937369	0.153846	0				0
scaffold_18	3192845	3192977	CNE044742	-3.32326	0.00353939	0.159091	1	1	Mouse forelimb H3K27ac ChIP-seq (Sheth et al. 2016)		0
scaffold_18	3481387	3481440	CNE044794	-4.11721	9.72718e-05	0.142857	0				0
scaffold_18	4262384	4262478	CNE044850	-3.29943	0.0038853	0.139535	0				0
scaffold_18	4750938	4751062	CNE044890	-10.945	1.66745e-14	NA	0				0
scaffold_18	4981614	4981858	CNE044917	-3.98257	0.000190404	0.083682	0				0
scaffold_18	5791648	5791918	CNE044954	-11.8957	1.66745e-14	NA	0				0
scaffold_18	5889904	5890193	CNE044979	-11.0309	1.66745e-14	0.100478	1	1	Mouse forelimb H3K27ac ChIP-seq (Sheth et al. 2016)		1
scaffold_18	5894643	5894705	CNE044983	-4.47485	1.46968e-05	0.0645161	0				0
scaffold_18	6045145	6045253	CNE045003	-4.84688	1.72787e-06	0.191011	0				0
scaffold_18	6087067	6087131	CNE045023	-3.71551	0.000666924	0.0983607	0				0
scaffold_18	6087351	6087532	CNE045025	-3.04435	0.0101242	0.13245	0				0
scaffold_18	6299783	6299838	CNE045031	-5.70144	6.13569e-09	0.147059	0				0
scaffold_18	8303842	8304116	CNE045126	-6.88681	5.23404e-13	0.173745	1	1	Tegu lizard limb-specific ATAC-seq (this study)		0
scaffold_18	16879950	16880164	CNE045342	-3.18928	0.0059448	0.0373832	1	4	Mouse forelimb HoxA13 ChIP-seq (Sheth et al. 2016), Mouse forelimb HoxD13 ChIP-seq (Sheth et al. 2016), Mouse limb AER all peaks H3K27ac ChIP-seq (VanderMeer et al. 2014), Mouse limb ZPA all peaks H3K27ac ChIP-seq (VanderMeer et al. 2014)		0
scaffold_18	16910967	16911052	CNE045359	-3.90262	0.000279932	0.0789474	0				0
scaffold_18	17912371	17912450	CNE045410	-3.49503	0.00174898	0.0952381	0				0
scaffold_18	22231621	22231743	CNE045505	-8.04049	1.66745e-14	NA	0				0
scaffold_18	25276729	25276831	CNE045614	-3.52767	0.00152427	0.185567	1	3	Mouse E11.5,E13.5 fore and hindlimbs CC enhancers (chr15_101004077_101006768_Acvr1b; Andrey et al. 2017), Mouse limb AER all peaks H3K27ac ChIP-seq (VanderMeer et al. 2014), Mouse forelimb H3K27ac ChIP-seq (Sheth et al. 2016)		0
scaffold_18	26511740	26511946	CNE045707	-4.34868	2.92762e-05	0.106796	0				0
scaffold_18	26666710	26666952	CNE045717	-3.45699	0.00205146	0.117886	0				0
scaffold_18	27857184	27857424	CNE045747	-3.70781	0.000690585	0.0917874	0				0
scaffold_18	28838223	28838266	CNE045799	-3.22418	0.00520805	0.133333	0				0
scaffold_18	29302108	29302975	CNE045838	-4.7084	3.91275e-06	0.0829439	1	5	Mouse limb Gli3 ChIP-seq (Vokes et al. 2008), Mouse forelimb HoxA13 ChIP-seq (Sheth et al. 2016), Mouse forelimb HoxD13 ChIP-seq (Sheth et al. 2016), Mouse hindlimb Pitx1 ChIP-seq (Infante et al. 2013), Anolis limb-specific H3K27ac ChIP-seq (Infante et al. 2015)		0
scaffold_18	29837086	29837136	CNE045915	-4.29123	3.97112e-05	0.245283	0				0
scaffold_182	120764	120844	CNE045950	-8.49293	1.66745e-14	0.169231	0				0
scaffold_19	176696	176797	CNE046016	-6.43689	2.252e-11	0.227273	0				0
scaffold_19	176827	176864	CNE046017	-3.02152	0.0109891	0.263158	0				0
scaffold_19	176893	176960	CNE046018	-3.52994	0.00150952	0.181818	0				0
scaffold_19	1253666	1253731	CNE046139	-3.35944	0.00306155	0.150943	0				0
scaffold_19	2170867	2170924	CNE046208	-6.48086	1.58118e-11	0.303571	0				0
scaffold_19	2171001	2171167	CNE046210	-3.64782	0.000903703	0.0658683	0				0
scaffold_19	2171181	2171367	CNE046211	-3.20585	0.00558475	0.0568182	0				0
scaffold_19	6615605	6615680	CNE046361	-5.62333	1.06531e-08	0.192308	0				0
scaffold_19	8379142	8379174	CNE046488	-6.04525	4.84599e-10	NA	0				0
scaffold_19	8379447	8379602	CNE046490	-14.8831	1.66745e-14	NA	0				0
scaffold_19	8379639	8379670	CNE046491	-6.73871	1.85001e-12	NA	0				0
scaffold_19	8486192	8486380	CNE046517	-4.70601	3.96665e-06	0.106952	0				0
scaffold_19	8546271	8546549	CNE046530	-4.9062	1.20293e-06	0.211111	0				0
scaffold_19	8546632	8546716	CNE046532	-4.70841	3.91246e-06	0.148148	0				0
scaffold_19	8602230	8602390	CNE046553	-3.14067	0.00714132	0.133333	0				0
scaffold_19	8631840	8632010	CNE046562	-18.6126	1.66745e-14	NA	0				0
scaffold_19	8771981	8772026	CNE046595	-3.42675	0.00232552	0.466667	0				0
scaffold_19	8772045	8772358	CNE046596	-9.07631	1.66745e-14	NA	0				0
scaffold_19	10668119	10668260	CNE046715	-10.3309	1.66745e-14	NA	0				0
scaffold_19	10708714	10708759	CNE046716	-4.61244	6.80607e-06	NA	0				0
scaffold_19	10708783	10708868	CNE046717	-16.2271	1.66745e-14	NA	0				0
scaffold_19	10708923	10708971	CNE046718	-14.406	1.66745e-14	NA	0				0
scaffold_19	11891980	11892030	CNE046768	-5.31119	8.96938e-08	0.129032	0				0
scaffold_19	12686329	12686369	CNE046793	-3.01444	0.0112688	0.0645161	1	5	Mouse forelimb HoxA13 ChIP-seq (Sheth et al. 2016), Mouse forelimb HoxD13 ChIP-seq (Sheth et al. 2016), Mouse limb ZPA non-TSS H3K27ac ChIP-seq (VanderMeer et al. 2014), Mouse limb ZPA all peaks H3K27ac ChIP-seq (VanderMeer et al. 2014), Mouse forelimb H3K27ac ChIP-seq (Sheth et al. 2016)		1
scaffold_19	16948207	16948384	CNE046907	-11.8944	1.66745e-14	NA	0				0
scaffold_19	17795712	17795794	CNE046912	-3.24747	0.00475956	0.231884	0				0
scaffold_19	17796289	17796337	CNE046913	-3.74604	0.000580218	0.25	0				0
scaffold_19	18201400	18201793	CNE046936	-4.03431	0.000147344	0.113095	0				0
scaffold_19	18851376	18851754	CNE046987	-5.78254	3.42342e-09	0.087766	0				0
scaffold_19	19052777	19052984	CNE047021	-5.0331	5.46797e-07	0.131455	0				0
scaffold_19	19071426	19071838	CNE047026	-15.3761	1.66745e-14	0.231884	0				0
scaffold_19	19353824	19353861	CNE047054	-7.1445	4.88956e-14	0.333333	0				0
scaffold_19	19500981	19501214	CNE047072	-3.10604	0.00810839	0.112554	0				0
scaffold_19	19755495	19755574	CNE047148	-3.63371	0.000961647	0.211268	0				0
scaffold_19	19769981	19770163	CNE047161	-3.80329	0.000445218	0.122581	0				0
scaffold_19	19813310	19813433	CNE047180	-3.44064	0.00219582	0.192982	0				0
scaffold_19	19840347	19840417	CNE047193	-10.7958	1.66745e-14	NA	1	2	Mouse forelimb HoxA13 ChIP-seq (Sheth et al. 2016), Mouse forelimb HoxD13 ChIP-seq (Sheth et al. 2016)		0
scaffold_19	19868261	19868340	CNE047202	-4.94149	9.68001e-07	NA	0				0
scaffold_19	19868347	19868464	CNE047203	-9.61993	1.66745e-14	NA	0				0
scaffold_19	19963035	19963152	CNE047239	-9.39377	1.66745e-14	NA	0				0
scaffold_19	19963505	19963565	CNE047242	-9.79227	1.66745e-14	NA	0				0
scaffold_19	19974199	19974245	CNE047244	-3.33506	0.0033773	NA	0				0
scaffold_19	19974265	19974321	CNE047245	-16.4824	1.66745e-14	NA	0				0
scaffold_19	20170950	20171215	CNE047281	-4.30887	3.62044e-05	0.1	0				0
scaffold_19	20193696	20193942	CNE047286	-7.5114	1.66745e-14	0.218182	0				0
scaffold_19	20432430	20432531	CNE047349	-4.68617	4.44352e-06	0.161616	0				0
scaffold_19	20643577	20643773	CNE047374	-4.76317	2.85067e-06	0.264368	0				0
scaffold_19	22082394	22082430	CNE047444	-4.44787	1.70713e-05	0.0909091	0				0
scaffold_19	22461809	22461842	CNE047487	-5.00617	6.46579e-07	0.125	0				0
scaffold_19	22516632	22516694	CNE047496	-9.72654	1.66745e-14	NA	0				0
scaffold_19	22516740	22516777	CNE047497	-6.96738	2.51211e-13	NA	0				0
scaffold_19	22516791	22516889	CNE047498	-7.89431	1.66745e-14	NA	0				0
scaffold_19	22516899	22516968	CNE047499	-8.82478	1.66745e-14	NA	0				0
scaffold_19	22665361	22665544	CNE047527	-11.5382	1.66745e-14	0.173913	0				0
scaffold_19	23543560	23543624	CNE047594	-4.72569	3.54139e-06	0.176471	0				0
scaffold_19	25295983	25296096	CNE047696	-3.39952	0.00260117	0.185185	0				0
scaffold_19	25298345	25298386	CNE047701	-4.78694	2.47792e-06	0.189189	0				0
scaffold_19	26339245	26339546	CNE047784	-4.64365	5.68694e-06	0.122951	0				0
scaffold_19	27183421	27183667	CNE047827	-3.48163	0.00185017	0.122807	0				0
scaffold_19	27733577	27733821	CNE047843	-5.62504	1.05253e-08	0.154867	0				0
scaffold_19	28098229	28098635	CNE047927	-3.13333	0.007338	0.127226	0				0
scaffold_19	28162930	28163630	CNE047937	-4.4156	2.0366e-05	0.0862069	0				0
scaffold_19	28513914	28514032	CNE048043	-6.1002	3.19494e-10	0.0810811	0				0
scaffold_19	28635772	28636342	CNE048075	-6.66337	3.49353e-12	0.0967185	0				0
scaffold_19	28662205	28662314	CNE048082	-3.43679	0.00223122	0.134021	1	2	Mouse forelimb HoxA13 ChIP-seq (Sheth et al. 2016), Mouse forelimb HoxD13 ChIP-seq (Sheth et al. 2016)		0
scaffold_19	28762350	28762418	CNE048097	-3.20287	0.00564781	0.114754	0				0
scaffold_19	28762529	28762914	CNE048100	-4.37658	2.51637e-05	0.0938338	0				0
scaffold_19	28809920	28809968	CNE048119	-3.51577	0.0016033	0.25	0				0
scaffold_19	28829964	28830204	CNE048120	-5.2312	1.52415e-07	0.218009	0				0
scaffold_19	28992999	28993047	CNE048166	-4.11338	9.91661e-05	0.0454545	0				0
scaffold_19	29088476	29088565	CNE048184	-7.57231	1.66745e-14	NA	0				0
scaffold_19	29088777	29088947	CNE048185	-3.37598	0.00286295	0.265823	0				0
scaffold_19	29116424	29116757	CNE048190	-3.36883	0.00294744	0.0657143	0				0
scaffold_195	188892	188949	CNE048274	-3.27916	0.00420409	0.290909	0				0
scaffold_2	204428	204622	CNE048398	-3.98701	0.000186265	0.176471	1	1	Mouse forelimb H3K27ac ChIP-seq (Sheth et al. 2016)		0
scaffold_2	1043498	1043587	CNE048416	-6.98635	2.20697e-13	0.252747	0				0
scaffold_2	1387363	1387393	CNE048430	-3.1164	0.00780788	0.0666667	0				0
scaffold_2	3540261	3540314	CNE048473	-3.32169	0.00356142	0.208333	0				0
scaffold_2	3854576	3854706	CNE048487	-3.22283	0.00523507	0.176	0				0
scaffold_2	4762728	4762787	CNE048514	-6.32813	5.37242e-11	NA	0				0
scaffold_2	4762818	4762952	CNE048515	-14.1136	1.66745e-14	NA	0				0
scaffold_2	4762990	4763028	CNE048516	-5.53397	1.9861e-08	NA	0				0
scaffold_2	5080015	5080131	CNE048552	-12.4444	1.66745e-14	0.0869565	0				0
scaffold_2	5384728	5384846	CNE048601	-4.33677	3.12138e-05	0.125	0				0
scaffold_2	5412194	5412317	CNE048605	-3.40361	0.00255768	0.243478	1	2	Mouse forelimb HoxA13 ChIP-seq (Sheth et al. 2016), Mouse forelimb HoxD13 ChIP-seq (Sheth et al. 2016)		0
scaffold_2	5888832	5888885	CNE048643	-3.49655	0.00173798	0.5	0				0
scaffold_2	6070792	6070947	CNE048675	-3.19164	0.00589196	0.136054	0				0
scaffold_2	6232608	6232902	CNE048699	-3.83697	0.000381336	0.206667	0				0
scaffold_2	6396324	6396365	CNE048721	-3.50538	0.00167502	0.27027	0				0
scaffold_2	6400393	6400996	CNE048727	-4.96799	8.21067e-07	0.0925926	0				0
scaffold_2	6656688	6656855	CNE048763	-3.33974	0.0033147	0.125	0				0
scaffold_2	7817919	7817981	CNE048817	-3.6774	0.000791875	0.138889	0				0
scaffold_2	7841894	7841966	CNE048821	-9.35589	1.66745e-14	0.05	0				0
scaffold_2	11979366	11979406	CNE049015	-3.45134	0.00210005	0.304348	0				0
scaffold_2	12740515	12740546	CNE049066	-3.59513	0.0011378	0.363636	0				0
scaffold_2	14491275	14491380	CNE049132	-3.31558	0.00364812	0.0816327	0				0
scaffold_2	14810413	14810462	CNE049181	-4.62131	6.46942e-06	0.1	0				0
scaffold_2	14866208	14866439	CNE049192	-3.83437	0.000385969	0.103896	0				0
scaffold_2	15150538	15150669	CNE049208	-4.28092	4.19068e-05	0.0534351	0				0
scaffold_2	15841763	15841829	CNE049237	-3.12635	0.0075291	0.19697	0				0
scaffold_2	15841912	15841942	CNE049239	-3.20112	0.00568532	0.3	0				0
scaffold_2	16600764	16600807	CNE049278	-3.81944	0.000413489	0.166667	0				0
scaffold_2	18770971	18771066	CNE049388	-6.00193	6.72578e-10	0.1125	0				0
scaffold_2	19376594	19376782	CNE049419	-4.52253	1.12677e-05	0.21831	0				0
scaffold_2	19524478	19524854	CNE049438	-3.57697	0.00123148	0.0697051	1	1	Anolis limb-specific H3K27ac ChIP-seq (Infante et al. 2015)		0
scaffold_2	19525174	19525243	CNE049439	-4.18729	6.81255e-05	0.314286	0				0
scaffold_2	19581778	19581808	CNE049447	-13.9491	1.66745e-14	NA	0				0
scaffold_2	19581866	19582105	CNE049448	-8.6245	1.66745e-14	NA	0				0
scaffold_2	19598419	19598566	CNE049453	-12.7619	1.66745e-14	NA	0				0
scaffold_2	19629315	19629365	CNE049464	-9.00767	1.66745e-14	NA	0				0
scaffold_2	19662418	19662471	CNE049480	-7.39782	1.66745e-14	0.371429	0				0
scaffold_2	19786951	19787033	CNE049495	-7.76579	1.66745e-14	0.352941	0				0
scaffold_2	19806381	19806455	CNE049501	-3.67208	0.00081105	0.0689655	0				0
scaffold_2	20431322	20431619	CNE049608	-6.68439	2.93192e-12	0.176056	1	1	Anolis limb-specific H3K27ac ChIP-seq (Infante et al. 2015)		0
scaffold_2	20431913	20431971	CNE049610	-5.23375	1.4988e-07	0.169811	1	1	Anolis limb-specific H3K27ac ChIP-seq (Infante et al. 2015)		0
scaffold_2	20432030	20432076	CNE049611	-6.30189	6.62333e-11	0.236842	0				0
scaffold_2	20830299	20830413	CNE049675	-4.14031	8.65137e-05	0.386139	0				0
scaffold_2	21448480	21448525	CNE049783	-8.6865	1.66745e-14	NA	0				0
scaffold_2	21482224	21482272	CNE049787	-10.0338	1.66745e-14	NA	0				0
scaffold_2	23905118	23905167	CNE049935	-3.64701	0.000906976	0.183673	0				0
scaffold_2	24006359	24006568	CNE049964	-3.56683	0.00128728	0.179612	0				0
scaffold_2	24118955	24119090	CNE049995	-4.85845	1.61085e-06	0.211864	0				0
scaffold_2	24155781	24155974	CNE050004	-3.0009	0.0118178	0.154286	0				0
scaffold_2	24313374	24313458	CNE050045	-10.2686	1.66745e-14	NA	0				0
scaffold_2	24324787	24325132	CNE050057	-3.71557	0.000666744	0.0845921	0				0
scaffold_2	24397047	24397156	CNE050069	-12.7973	1.66745e-14	0.0526316	1	3	Mouse limb AER non-TSS H3K27ac ChIP-seq (VanderMeer et al. 2014), Mouse limb AER all peaks H3K27ac ChIP-seq (VanderMeer et al. 2014), Mouse forelimb H3K27ac ChIP-seq (Sheth et al. 2016)		0
scaffold_2	24456516	24456568	CNE050083	-3.01811	0.0111232	0.0892857	1	1	Mouse forelimb H3K27ac ChIP-seq (Sheth et al. 2016)		0
scaffold_2	24468750	24469158	CNE050087	-3.42927	0.00230152	0.111111	0				0
scaffold_2	24469316	24469346	CNE050089	-5.46166	3.25424e-08	0	0				0
scaffold_2	24558686	24558959	CNE050104	-4.74193	3.22521e-06	0.210526	0				0
scaffold_2	24558992	24559089	CNE050105	-4.31253	3.55112e-05	0.223404	0				0
scaffold_2	24662546	24662627	CNE050126	-6.70949	2.38056e-12	NA	0				0
scaffold_2	24662646	24662880	CNE050127	-8.29356	1.66745e-14	NA	0				0
scaffold_2	24662883	24663004	CNE050128	-4.6053	7.08835e-06	NA	0				0
scaffold_2	24717573	24717745	CNE050133	-3.07169	0.0091754	0.187135	0				0
scaffold_2	24798589	24798774	CNE050151	-4.07887	0.000117918	0.218085	1	4	Mouse forelimb HoxA13 ChIP-seq (Sheth et al. 2016), Mouse forelimb HoxD13 ChIP-seq (Sheth et al. 2016), Mouse limb-specific DNase-seq (ENCODE), Mouse forelimb H3K27ac ChIP-seq (Sheth et al. 2016)		1
scaffold_2	24812331	24812676	CNE050155	-4.73092	3.43621e-06	0.188623	0				0
scaffold_2	24999135	24999198	CNE050193	-4.19089	6.68752e-05	0.222222	0				0
scaffold_2	25075461	25075610	CNE050214	-8.37374	1.66745e-14	NA	0				0
scaffold_2	26689674	26689758	CNE050300	-5.13604	2.83778e-07	0.178571	0				0
scaffold_2	28076271	28076428	CNE050394	-3.73113	0.000621066	0.100671	0				0
scaffold_2	28246850	28246904	CNE050404	-3.97467	0.000197972	0.185185	0				0
scaffold_2	29044164	29044195	CNE050466	-3.25316	0.00465551	0.0588235	0				0
scaffold_2	29251829	29251860	CNE050487	-3.95298	0.000220121	0.391304	0				0
scaffold_2	29354555	29354627	CNE050511	-8.58645	1.66745e-14	0.162162	1	3	Mouse forelimb HoxD13 ChIP-seq (Sheth et al. 2016), Mouse limb ZPA non-TSS H3K27ac ChIP-seq (VanderMeer et al. 2014), Mouse limb ZPA all peaks H3K27ac ChIP-seq (VanderMeer et al. 2014)		0
scaffold_2	29635159	29635359	CNE050549	-3.23903	0.00491787	0.174603	0				0
scaffold_2	29640747	29640954	CNE050556	-3.27875	0.00421069	0.0954774	0				0
scaffold_2	32576121	32576405	CNE050754	-6.15213	2.13959e-10	0.0940767	0				0
scaffold_2	32682665	32682780	CNE050763	-3.19344	0.00585225	0.278846	0				0
scaffold_2	33236115	33236149	CNE050817	-3.07124	0.00919021	0.25	0				0
scaffold_2	33707485	33707793	CNE050840	-3.09661	0.00839096	0.123377	1	2	Mouse forelimb HoxA13 ChIP-seq (Sheth et al. 2016), Mouse forelimb HoxD13 ChIP-seq (Sheth et al. 2016)		0
scaffold_2	33747281	33747320	CNE050849	-3.38066	0.00280932	0.0454545	0				0
scaffold_2	34262636	34262691	CNE050905	-5.22371	1.60113e-07	0.195122	0				0
scaffold_2	34641775	34642057	CNE050951	-4.25067	4.9069e-05	0.125461	1	1	Mouse forelimb HoxA13 ChIP-seq (Sheth et al. 2016)		1
scaffold_2	34839831	34839867	CNE050970	-3.6987	0.00071947	0.0909091	0				0
scaffold_2	34849138	34849269	CNE050977	-4.13642	8.82458e-05	0.0992366	0				0
scaffold_2	35955589	35955995	CNE051058	-6.15797	2.0443e-10	0.135678	0				0
scaffold_2	36002993	36003023	CNE051071	-4.40564	2.14975e-05	0.210526	0				0
scaffold_2	36003024	36003271	CNE051072	-3.74143	0.000592594	0.0946502	0				0
scaffold_2	36498177	36498207	CNE051151	-3.0047	0.0116618	0.241379	0				0
scaffold_2	37107796	37107916	CNE051216	-4.52055	1.13918e-05	0.0366972	1	1	Mouse forelimb H3K27ac ChIP-seq (Sheth et al. 2016)		0
scaffold_2	37172929	37173121	CNE051217	-5.24855	1.35956e-07	0.0757576	0				0
scaffold_2	37399424	37399576	CNE051227	-5.0648	4.47802e-07	0.103175	0				0
scaffold_2	37436987	37437187	CNE051239	-3.3356	0.00337012	0.100503	0				0
scaffold_2	37473057	37473089	CNE051246	-5.66179	8.12152e-09	0.0833333	0				0
scaffold_2	37793273	37793306	CNE051297	-3.3996	0.00260034	0.125	0				0
scaffold_2	38133200	38133258	CNE051311	-6.63663	4.37047e-12	NA	0				0
scaffold_2	38133272	38133316	CNE051312	-4.50268	1.25776e-05	NA	0				0
scaffold_2	38551848	38552245	CNE051406	-4.03167	0.000149288	0.203085	0				0
scaffold_2	38562361	38562594	CNE051407	-3.41266	0.00246386	0.130233	1	2	Mouse limb-specific DNase-seq (ENCODE), Mouse limb-specific H3K27ac ChIP-seq (ENCODE)		0
scaffold_2	38652066	38652314	CNE051424	-6.63508	4.42649e-12	0.0850202	1	5	Mouse forelimb HoxA13 ChIP-seq (Sheth et al. 2016), Mouse forelimb HoxD13 ChIP-seq (Sheth et al. 2016), Mouse limb-specific DNase-seq (ENCODE), Mouse forelimb H3K27ac ChIP-seq (Sheth et al. 2016), Tegu lizard limb-specific ATAC-seq (this study)		0
scaffold_2	38677011	38677254	CNE051433	-3.38475	0.00276301	0.202586	1	1	Mouse forelimb H3K27ac ChIP-seq (Sheth et al. 2016)		0
scaffold_2	38707075	38707122	CNE051440	-3.36376	0.00300857	0.322581	1	1	Anolis limb-specific H3K27ac ChIP-seq (Infante et al. 2015)		0
scaffold_2	38836485	38836598	CNE051477	-3.51435	0.00161293	0.0561798	0				0
scaffold_2	38913509	38913634	CNE051502	-3.04766	0.0100034	0.269663	1	2	Mouse forelimb HoxA13 ChIP-seq (Sheth et al. 2016), Mouse forelimb HoxD13 ChIP-seq (Sheth et al. 2016)		0
scaffold_2	39387515	39387866	CNE051531	-4.4035	2.175e-05	0.106109	0				0
scaffold_2	41150840	41150879	CNE051690	-3.37661	0.00285565	0.0526316	0				0
scaffold_2	41436850	41436976	CNE051740	-3.32721	0.00348443	0.079646	0				0
scaffold_2	41437204	41437242	CNE051742	-9.29603	1.66745e-14	0.4	0				0
scaffold_2	42045975	42046551	CNE051788	-3.07219	0.00915889	0.11014	0				0
scaffold_2	42059666	42059966	CNE051792	-4.12879	9.17393e-05	0.106618	0				0
scaffold_2	42137509	42137726	CNE051809	-3.58247	0.00120213	0.144186	0				0
scaffold_2	42249746	42249853	CNE051841	-7.02397	1.58925e-13	0.219048	0				0
scaffold_2	42308002	42308216	CNE051857	-12.9952	1.66745e-14	NA	0				0
scaffold_2	42516893	42517079	CNE051866	-5.25622	1.29264e-07	0.189873	0				0
scaffold_2	42681891	42681921	CNE051882	-11.7176	1.66745e-14	NA	0				0
scaffold_2	42681927	42682085	CNE051883	-16.3469	1.66745e-14	NA	0				0
scaffold_2	42798870	42799138	CNE051893	-14.0531	1.66745e-14	NA	0				0
scaffold_2	43008964	43009056	CNE051938	-5.1801	2.13289e-07	NA	0				0
scaffold_2	43020483	43020543	CNE051939	-6.97261	2.51211e-13	NA	0				0
scaffold_2	43478482	43478706	CNE052010	-3.0772	0.00899528	0.0462963	0				0
scaffold_2	43485534	43485730	CNE052013	-10.0725	1.66745e-14	0.0756303	0				0
scaffold_2	43683554	43683727	CNE052053	-4.76541	2.81346e-06	0.288462	0				0
scaffold_2	43971453	43971945	CNE052084	-4.11564	9.80423e-05	0.0733753	0				0
scaffold_2	44041626	44041857	CNE052089	-5.18434	2.0744e-07	0.142857	0				0
scaffold_2	44046650	44046690	CNE052094	-9.79423	1.66745e-14	NA	0				0
scaffold_2	44046758	44046790	CNE052095	-5.9707	8.52743e-10	NA	0				0
scaffold_2	44046882	44046951	CNE052096	-4.9666	8.28166e-07	NA	0				0
scaffold_2	44047025	44047158	CNE052097	-26.1565	1.66745e-14	NA	0				0
scaffold_2	44047342	44047374	CNE052098	-3.62611	0.000994333	NA	0				0
scaffold_2	44047390	44047464	CNE052099	-5.68183	7.04985e-09	NA	0				0
scaffold_2	44065296	44065448	CNE052104	-3.88169	0.00030882	0.0972222	0				0
scaffold_2	44218283	44218361	CNE052129	-4.53245	1.0666e-05	0.227273	0				0
scaffold_2	44255041	44255526	CNE052140	-4.6685	4.91857e-06	0.119048	1	1	Mouse limb-specific DNase-seq (ENCODE)		0
scaffold_2	44341251	44341285	CNE052146	-3.57194	0.00125889	NA	0				0
scaffold_2	44341287	44341382	CNE052147	-20.1999	1.66745e-14	NA	0				0
scaffold_2	45006203	45006377	CNE052197	-17.9323	1.66745e-14	NA	0				0
scaffold_2	45803542	45803586	CNE052233	-4.22244	5.6817e-05	0.387097	1	4	Mouse forelimb HoxA13 ChIP-seq (Sheth et al. 2016), Mouse forelimb HoxD13 ChIP-seq (Sheth et al. 2016), Mouse hindlimb Pitx1 ChIP-seq (Infante et al. 2013), Mouse forelimb H3K27ac ChIP-seq (Sheth et al. 2016)		0
scaffold_2	47059581	47059624	CNE052297	-8.74413	1.66745e-14	NA	0				0
scaffold_2	47059625	47059878	CNE052298	-34.35	1.66745e-14	NA	0				0
scaffold_2	47126830	47127000	CNE052301	-3.18224	0.0061046	0.142045	0				0
scaffold_2	47320355	47320432	CNE052312	-9.47708	1.66745e-14	NA	0				0
scaffold_2	48454710	48454756	CNE052394	-3.18203	0.00610949	0.162162	0				0
scaffold_2	49919861	49919896	CNE052506	-6.26624	8.76906e-11	0.361111	0				0
scaffold_2	50899404	50899772	CNE052644	-4.14433	8.47495e-05	0.151163	0				0
scaffold_2	51066913	51067147	CNE052660	-3.29672	0.00392629	0.0727273	0				0
scaffold_2	52190518	52190593	CNE052740	-4.21509	5.90046e-05	0.227848	1	5	Mouse limb Gli3 ChIP-seq (Vokes et al. 2008), Mouse hindlimb Pitx1 ChIP-seq (Infante et al. 2013), Mouse limb ZPA non-TSS H3K27ac ChIP-seq (VanderMeer et al. 2014), Mouse limb ZPA all peaks H3K27ac ChIP-seq (VanderMeer et al. 2014), Mouse forelimb H3K27ac ChIP-seq (Sheth et al. 2016)		0
scaffold_2	52672396	52672497	CNE052758	-3.18868	0.00595824	0.0891089	0				0
scaffold_2	54654901	54654944	CNE052879	-3.8973	0.000286984	NA	0				0
scaffold_2	54654969	54655068	CNE052880	-3.2953	0.0039481	NA	0				0
scaffold_2	54778516	54778556	CNE052900	-3.22988	0.00509513	0.03125	0				0
scaffold_2	54812079	54812305	CNE052912	-4.13919	8.70088e-05	0.163462	0				0
scaffold_2	54974960	54975094	CNE052951	-3.18634	0.00601116	0.0597015	0				0
scaffold_2	55794928	55795014	CNE053112	-4.31433	3.51758e-05	0.215686	0				0
scaffold_2	56269916	56270009	CNE053125	-4.24949	4.93751e-05	0.151515	0				0
scaffold_2	56307208	56307307	CNE053130	-4.35544	2.82242e-05	0.326531	0				0
scaffold_2	56307429	56307585	CNE053132	-3.42466	0.00234553	0.13245	1	1	Mouse forelimb H3K27ac ChIP-seq (Sheth et al. 2016)		0
scaffold_2	56309805	56309876	CNE053140	-4.08313	0.000115414	0.19697	0				0
scaffold_2	56353194	56353473	CNE053186	-5.91995	1.24695e-09	0.142857	0				0
scaffold_2	56383370	56383450	CNE053207	-6.81929	9.33353e-13	0.106061	0				0
scaffold_2	56453585	56453771	CNE053228	-23.4741	1.66745e-14	NA	0				0
scaffold_2	57082226	57082266	CNE053290	-4.38524	2.40057e-05	0.125	0				0
scaffold_2	57324540	57325026	CNE053336	-3.37035	0.00292926	0.097561	1	2	Mouse E10.5 hindlimb CC enhancers (chr10_45204558_45207471_Lin28b/chr10_45188881_45191794_Lin28b; Andrey et al. 2017), Mouse hindlimb-specific H3K27ac ChIP-seq (Infante et al. 2015)		0
scaffold_2	57479094	57479125	CNE053369	-6.62271	4.9151e-12	0.241379	0				0
scaffold_2	58183897	58184009	CNE053470	-5.07972	4.07423e-07	0.123457	0				0
scaffold_2	59277271	59277445	CNE053531	-3.65984	0.000856702	0.0696203	0				0
scaffold_2	59621965	59622002	CNE053572	-3.13628	0.00725846	0.387097	0				0
scaffold_2	59827748	59827814	CNE053597	-3.2949	0.00395438	0.2	0				0
scaffold_2	60206835	60206888	CNE053628	-12.4262	1.66745e-14	NA	0				0
scaffold_2	60441874	60442062	CNE053680	-5.31221	8.90951e-08	0.222222	0				0
scaffold_2	60542560	60542634	CNE053704	-3.76513	0.000531549	0.0508475	0				0
scaffold_2	60775935	60776096	CNE053737	-6.73918	1.85001e-12	0.129252	0				0
scaffold_2	60776132	60776175	CNE053738	-4.08754	0.000112872	0.222222	0				0
scaffold_2	60786319	60786374	CNE053741	-3.37582	0.00286477	0.425	0				0
scaffold_2	60786427	60786590	CNE053743	-5.40033	4.93178e-08	0.152318	0				0
scaffold_2	60809175	60809205	CNE053748	-3.08905	0.00862261	0.133333	0				0
scaffold_2	60850128	60850320	CNE053757	-5.43469	3.91196e-08	0.0333333	0				0
scaffold_2	61070284	61070619	CNE053792	-3.97764	0.000195102	0.0508982	1	2	Mouse forelimb HoxA13 ChIP-seq (Sheth et al. 2016), Mouse forelimb HoxD13 ChIP-seq (Sheth et al. 2016)		0
scaffold_2	61089971	61090029	CNE053798	-3.54367	0.00142312	0.140351	0				0
scaffold_2	61090074	61090173	CNE053799	-4.49129	1.34088e-05	0.112245	0				0
scaffold_2	61299074	61299117	CNE053825	-3.17949	0.00616828	0.190476	0				0
scaffold_2	61353516	61353915	CNE053849	-4.59783	7.39528e-06	0.124668	0				0
scaffold_2	61531634	61531820	CNE053896	-6.75486	1.6188e-12	0.20122	0				0
scaffold_2	61782887	61782940	CNE053951	-4.69359	4.25943e-06	NA	0				0
scaffold_2	61783000	61783160	CNE053952	-3.1368	0.00724443	0.177215	0				0
scaffold_2	61802090	61802416	CNE053954	-3.62255	0.00101003	0.136646	0				0
scaffold_2	61821229	61821261	CNE053962	-10.0616	1.66745e-14	NA	0				0
scaffold_2	61987376	61987418	CNE054011	-5.43082	4.01614e-08	0.1	0				0
scaffold_2	62009365	62009821	CNE054020	-5.77962	3.49609e-09	0.0649038	0				0
scaffold_2	62161512	62161829	CNE054055	-9.03084	1.66745e-14	0.315534	0				0
scaffold_2	62164882	62164921	CNE054056	-6.3734	3.74055e-11	NA	0				0
scaffold_2	62164944	62165191	CNE054057	-24.3157	1.66745e-14	NA	0				0
scaffold_2	62184804	62185171	CNE054063	-4.01789	0.000159831	0.0305556	0				0
scaffold_2	62284073	62284184	CNE054092	-3.71928	0.000655594	0.252525	0				0
scaffold_2	62457478	62457557	CNE054151	-4.16691	7.55878e-05	0.28	0				0
scaffold_2	62457761	62457857	CNE054153	-3.10551	0.00812405	0.146067	0				0
scaffold_2	62537767	62537829	CNE054191	-4.68714	4.41916e-06	0.116279	0				0
scaffold_2	62594240	62594273	CNE054210	-7.65238	1.66745e-14	0.285714	1	4	Mouse forelimb HoxA13 ChIP-seq (Sheth et al. 2016), Mouse forelimb HoxD13 ChIP-seq (Sheth et al. 2016), Mouse limb-specific DNase-seq (ENCODE), Mouse limb-specific ATAC-seq (this study)	VISTA_humanElement1035	0
scaffold_2	62704963	62705075	CNE054234	-3.77742	0.000502295	0.247525	0				0
scaffold_2	62826483	62827147	CNE054266	-3.35352	0.00313587	0.0259542	0				0
scaffold_2	62910442	62910579	CNE054291	-3.74911	0.000572092	0.140845	0				0
scaffold_2	64063416	64063714	CNE054349	-4.52044	1.13984e-05	0.0694444	0				0
scaffold_2	64063718	64063777	CNE054350	-8.27111	1.66745e-14	0.205882	0				0
scaffold_2	64160568	64160699	CNE054362	-10.1791	1.66745e-14	0.355263	0				0
scaffold_2	64259984	64260760	CNE054375	-4.23154	5.42095e-05	0.112403	0				0
scaffold_2	64402527	64402985	CNE054392	-3.18488	0.00604417	0.130531	0				0
scaffold_2	64844833	64844988	CNE054459	-3.36458	0.00299857	0.127119	0				0
scaffold_2	65004525	65004756	CNE054495	-8.36462	1.66745e-14	NA	0				0
scaffold_2	65035061	65035297	CNE054510	-6.33766	4.97667e-11	NA	1	2	Mouse hindlimb Pitx1 ChIP-seq (Infante et al. 2013), Mouse hindlimb-specific H3K27ac ChIP-seq (Infante et al. 2015)		0
scaffold_2	65041825	65041896	CNE054512	-5.70787	5.86117e-09	0.263158	0				0
scaffold_2	65853971	65854048	CNE054649	-3.83666	0.000381876	0.272727	0				0
scaffold_2	65854741	65854785	CNE054652	-5.1207	3.13355e-07	NA	0				0
scaffold_2	66091999	66092281	CNE054686	-3.92546	0.000251285	0.0577617	1	1	Tegu lizard limb-specific ATAC-seq (this study)		0
scaffold_2	66109974	66110005	CNE054691	-3.19408	0.00583809	0.222222	1	2	Mouse hindlimb Pitx1 ChIP-seq (Infante et al. 2013), Mouse limb-specific DNase-seq (ENCODE)		1
scaffold_2	66111102	66111259	CNE054697	-4.09947	0.000106325	0.191781	1	3	Mouse hindlimb Pitx1 ChIP-seq (Infante et al. 2013), Mouse hindlimb-specific H3K27ac ChIP-seq (Infante et al. 2015), Tegu lizard limb-specific ATAC-seq (this study)		1
scaffold_2	66238275	66238305	CNE054742	-5.50792	2.37676e-08	NA	0				0
scaffold_2	66319153	66319436	CNE054759	-3.3029	0.00383328	0.118705	0				0
scaffold_2	66391142	66391430	CNE054784	-3.46603	0.00197557	0.183486	1	1	Mouse limb-specific DNase-seq (ENCODE)		1
scaffold_2	66423844	66423878	CNE054792	-4.73075	3.43956e-06	0.205882	0				1
scaffold_2	67350479	67350547	CNE054816	-7.19195	3.28771e-14	0.407407	0				0
scaffold_2	67375609	67375639	CNE054827	-3.89994	0.000283467	0.315789	0				0
scaffold_2	68034763	68034842	CNE054895	-3.9623	0.000210359	0.387097	0				0
scaffold_20	372493	372550	CNE054921	-5.76804	3.7981e-09	NA	0				0
scaffold_20	561532	561588	CNE054930	-30.8226	1.66745e-14	NA	0				0
scaffold_20	750910	750940	CNE054933	-4.24533	5.04591e-05	0.321429	0				0
scaffold_20	1235365	1235435	CNE054961	-7.50019	1.66745e-14	NA	1	1	Mouse hindlimb Pitx1 ChIP-seq (Infante et al. 2013)		0
scaffold_20	1235440	1235478	CNE054962	-5.03291	5.47462e-07	NA	1	1	Mouse hindlimb Pitx1 ChIP-seq (Infante et al. 2013)		0
scaffold_20	1919142	1919387	CNE055016	-3.32287	0.00354487	0.127193	1	1	Mouse limb-specific DNase-seq (ENCODE)		0
scaffold_20	2137887	2137995	CNE055033	-3.21114	0.0054738	0.163462	0				0
scaffold_20	2435973	2436019	CNE055046	-4.2736	4.3527e-05	0.0769231	0				0
scaffold_20	2601677	2602114	CNE055078	-3.06475	0.00940606	0.0917647	0				0
scaffold_20	3225376	3225407	CNE055147	-3.47791	0.00187942	0.285714	0				0
scaffold_20	3631078	3631267	CNE055178	-3.59945	0.00111682	0.260274	0				0
scaffold_20	3631312	3631694	CNE055179	-4.4109	2.08907e-05	0.197436	0				0
scaffold_20	3681156	3681451	CNE055193	-5.38166	5.59353e-08	0.165414	0				0
scaffold_20	3681570	3681742	CNE055195	-6.41461	2.68735e-11	NA	0				0
scaffold_20	3791498	3791816	CNE055230	-3.81119	0.000429399	0.149351	0				0
scaffold_20	3819204	3819611	CNE055236	-4.21239	5.98301e-05	0.0814815	0				0
scaffold_20	3853233	3853271	CNE055241	-4.04768	0.000137815	0.121212	0				0
scaffold_20	3853584	3853821	CNE055244	-5.37002	6.049e-08	0.111607	0				0
scaffold_20	3975878	3976274	CNE055268	-5.62622	1.04382e-08	0.0954907	0				0
scaffold_20	4027092	4027224	CNE055298	-3.46995	0.00194339	0.285714	0				0
scaffold_20	4059907	4059979	CNE055303	-3.21843	0.00532407	0.0985915	0				0
scaffold_20	4103046	4103081	CNE055308	-4.97376	7.92104e-07	NA	0				0
scaffold_20	4155177	4155233	CNE055322	-4.54796	9.78287e-06	0.162791	0				0
scaffold_20	4201068	4201098	CNE055363	-5.20139	1.85424e-07	NA	0				0
scaffold_20	4313456	4313487	CNE055400	-3.78157	0.000492739	0.129032	0				0
scaffold_20	4326202	4326232	CNE055404	-6.69342	2.72074e-12	NA	0				0
scaffold_20	4329150	4329303	CNE055409	-3.36556	0.0029868	0.0780142	0				0
scaffold_20	4352650	4352688	CNE055437	-3.08198	0.00884362	0.222222	0				0
scaffold_20	4384015	4384288	CNE055469	-3.35359	0.00313489	0.0736434	0				0
scaffold_20	4492113	4492202	CNE055500	-3.47511	0.00190175	0.189873	1	3	Mouse forelimb HoxA13 ChIP-seq (Sheth et al. 2016), Mouse forelimb HoxD13 ChIP-seq (Sheth et al. 2016), Mouse forelimb H3K27ac ChIP-seq (Sheth et al. 2016)		1
scaffold_20	4525396	4525437	CNE055518	-4.17705	7.17895e-05	0.4	0				0
scaffold_20	4643995	4644732	CNE055548	-3.12172	0.00765761	0.07	0				0
scaffold_20	5237631	5237674	CNE055613	-3.79522	0.000462397	0.261905	0				0
scaffold_20	5626243	5626318	CNE055638	-3.20008	0.00570758	0.133333	0				0
scaffold_20	5651925	5652004	CNE055646	-11.02	1.66745e-14	NA	0				0
scaffold_20	5762141	5762268	CNE055651	-5.09131	3.78443e-07	0.318584	0				0
scaffold_20	6129513	6129715	CNE055712	-8.1348	1.66745e-14	0.0290698	0				0
scaffold_20	6370829	6370934	CNE055770	-4.35043	2.90003e-05	0.191011	0				0
scaffold_20	6698599	6698710	CNE055798	-10.3563	1.66745e-14	NA	1	7	Mouse limb Gli3 ChIP-seq (Vokes et al. 2008), Mouse forelimb HoxA13 ChIP-seq (Sheth et al. 2016), Mouse forelimb HoxD13 ChIP-seq (Sheth et al. 2016), Mouse hindlimb Pitx1 ChIP-seq (Infante et al. 2013), Anolis limb-specific H3K27ac ChIP-seq (Infante et al. 2015), Mouse limb-specific ATAC-seq (this study), Mouse forelimb H3K27ac ChIP-seq (Sheth et al. 2016)	VISTA_mouseElement1564	0
scaffold_20	6698753	6698828	CNE055799	-8.51332	1.66745e-14	NA	1	7	Mouse limb Gli3 ChIP-seq (Vokes et al. 2008), Mouse forelimb HoxA13 ChIP-seq (Sheth et al. 2016), Mouse forelimb HoxD13 ChIP-seq (Sheth et al. 2016), Mouse hindlimb Pitx1 ChIP-seq (Infante et al. 2013), Anolis limb-specific H3K27ac ChIP-seq (Infante et al. 2015), Mouse limb-specific ATAC-seq (this study), Mouse forelimb H3K27ac ChIP-seq (Sheth et al. 2016)	VISTA_mouseElement1564	0
scaffold_20	6698835	6698870	CNE055800	-3.23374	0.00501971	NA	1	7	Mouse limb Gli3 ChIP-seq (Vokes et al. 2008), Mouse forelimb HoxA13 ChIP-seq (Sheth et al. 2016), Mouse forelimb HoxD13 ChIP-seq (Sheth et al. 2016), Mouse hindlimb Pitx1 ChIP-seq (Infante et al. 2013), Anolis limb-specific H3K27ac ChIP-seq (Infante et al. 2015), Mouse limb-specific ATAC-seq (this study), Mouse forelimb H3K27ac ChIP-seq (Sheth et al. 2016)	VISTA_mouseElement1564	0
scaffold_20	9378164	9378320	CNE056129	-9.98194	1.66745e-14	NA	0				0
scaffold_20	9481022	9481063	CNE056162	-4.64635	5.59841e-06	NA	0				0
scaffold_20	9726131	9726224	CNE056244	-3.62826	0.000984997	0.128571	0				0
scaffold_20	9746432	9747317	CNE056252	-3.13595	0.00726718	0.0282805	0				0
scaffold_20	9764169	9764401	CNE056255	-3.65137	0.000889614	0.0884956	0				0
scaffold_20	9797908	9798754	CNE056269	-8.92306	1.66745e-14	0.0902527	0				0
scaffold_20	9799723	9799937	CNE056273	-3.36885	0.0029472	0.162679	0				0
scaffold_20	9821140	9821229	CNE056280	-3.45424	0.002075	0.265823	0				0
scaffold_20	9821251	9821500	CNE056281	-4.8986	1.25995e-06	0.124464	0				0
scaffold_20	9834847	9835227	CNE056286	-5.42513	4.17365e-08	0.0642458	0				0
scaffold_20	9913549	9913762	CNE056324	-3.03039	0.0106465	0.206704	0				0
scaffold_20	10982919	10983136	CNE056392	-14.7907	1.66745e-14	NA	0				0
scaffold_20	10983137	10983175	CNE056393	-4.84426	1.75549e-06	NA	0				0
scaffold_20	11539967	11540002	CNE056420	-3.48299	0.00183952	NA	0				0
scaffold_20	12747621	12747815	CNE056496	-3.25847	0.00456023	0.115789	1	4	Mouse forelimb HoxA13 ChIP-seq (Sheth et al. 2016), Mouse forelimb HoxD13 ChIP-seq (Sheth et al. 2016), Mouse hindlimb Pitx1 ChIP-seq (Infante et al. 2013), Anolis limb-specific H3K27ac ChIP-seq (Infante et al. 2015)		1
scaffold_20	14489720	14489828	CNE056666	-3.47984	0.0018642	0.176471	0				0
scaffold_20	14489844	14489877	CNE056667	-3.13482	0.00729786	0.217391	0				0
scaffold_20	14770920	14770956	CNE056706	-4.13843	8.73496e-05	0.428571	0				0
scaffold_20	15017776	15018133	CNE056748	-3.15465	0.00677769	0.0728291	0				0
scaffold_20	15022174	15022401	CNE056749	-5.67499	7.39743e-09	0.201794	0				0
scaffold_20	15052973	15053021	CNE056759	-3.41957	0.00239517	0.122449	0				0
scaffold_20	15053205	15053589	CNE056762	-3.60241	0.00110265	0.0454545	0				0
scaffold_20	15282887	15283531	CNE056847	-4.0139	0.000163003	0.0640625	0				0
scaffold_20	15291784	15291828	CNE056849	-3.93014	0.000245731	0.162162	0				0
scaffold_20	15324282	15324422	CNE056862	-4.23852	5.22833e-05	0.233871	0				0
scaffold_20	15324445	15324523	CNE056863	-3.14336	0.00707019	0.179487	0				0
scaffold_20	15362827	15362875	CNE056870	-3.4557	0.00206242	0.272727	1	2	Mouse forelimb HoxA13 ChIP-seq (Sheth et al. 2016), Mouse forelimb HoxD13 ChIP-seq (Sheth et al. 2016)		0
scaffold_20	15372773	15373156	CNE056872	-3.39269	0.00267503	0.0397878	0				0
scaffold_20	15373743	15373781	CNE056873	-3.436	0.00223846	0.444444	0				0
scaffold_20	15466531	15466749	CNE056896	-4.68901	4.37233e-06	0.184615	1	2	Anolis limb-specific H3K27ac ChIP-seq (Infante et al. 2015)		0
scaffold_20	15467468	15467919	CNE056900	-3.67413	0.000803617	0.150463	1	2	Anolis limb-specific H3K27ac ChIP-seq (Infante et al. 2015), Mouse limb-specific DNase-seq (ENCODE)		0
scaffold_20	15669338	15669503	CNE056947	-3.40368	0.00255697	0.197279	0				0
scaffold_20	15728188	15728479	CNE056957	-3.02204	0.0109688	0.0662021	0				0
scaffold_20	15750709	15750746	CNE056963	-3.03732	0.0103846	0.162162	0				0
scaffold_20	15824056	15824098	CNE056989	-11.2169	1.66745e-14	NA	0				0
scaffold_20	15824315	15824417	CNE056990	-7.10575	8.07376e-14	NA	0				0
scaffold_20	15892860	15893017	CNE057006	-10.2891	1.66745e-14	0.161972	0				0
scaffold_20	16027052	16027234	CNE057053	-3.71492	0.000668708	0.109827	0				0
scaffold_20	16084138	16084171	CNE057071	-4.05148	0.000135224	0.347826	1	2	Mouse forelimb HoxA13 ChIP-seq (Sheth et al. 2016), Mouse forelimb HoxD13 ChIP-seq (Sheth et al. 2016)		0
scaffold_20	16146768	16147488	CNE057099	-3.32134	0.00356634	0.0292479	0				0
scaffold_20	16674067	16674357	CNE057235	-3.2971	0.00392047	0.107639	0				0
scaffold_20	16676320	16676945	CNE057242	-3.08319	0.00880558	0.0879121	1	2	Mouse limb-specific ATAC-seq (this study), Tegu lizard limb-specific ATAC-seq (this study)		0
scaffold_20	16678264	16678392	CNE057245	-9.28206	1.66745e-14	0.186916	0				0
scaffold_20	16756087	16756242	CNE057269	-4.3848	2.40624e-05	0.112069	1	1	Mouse forelimb HoxA13 ChIP-seq (Sheth et al. 2016)		0
scaffold_20	16850170	16850416	CNE057351	-3.07028	0.00922201	0.0617284	0				0
scaffold_20	16951953	16952010	CNE057452	-3.1066	0.00809203	0.0857143	0				0
scaffold_20	16996947	16997067	CNE057487	-7.57635	1.66745e-14	0.209091	0				0
scaffold_20	17150097	17150134	CNE057525	-3.61018	0.00106609	0.133333	0				0
scaffold_20	17228919	17229408	CNE057552	-5.63728	9.65461e-09	0.101732	0				0
scaffold_20	17229409	17229457	CNE057553	-47.6482	1.66745e-14	NA	0				0
scaffold_20	17360092	17360142	CNE057600	-6.77779	1.32836e-12	0.04	0				0
scaffold_20	17367623	17367846	CNE057613	-3.30201	0.00384665	0.129187	1	1	Mouse forelimb HoxA13 ChIP-seq (Sheth et al. 2016)		0
scaffold_20	17439175	17439221	CNE057640	-9.85027	1.66745e-14	NA	0				0
scaffold_20	17499909	17500157	CNE057663	-3.12251	0.00763567	0.222222	0				0
scaffold_20	17507556	17507770	CNE057669	-3.06705	0.00932925	0.126904	0				0
scaffold_20	17536328	17536851	CNE057695	-4.04987	0.000136316	0.0667939	0				0
scaffold_20	17570209	17570259	CNE057713	-7.36049	1.66745e-14	NA	0				1
scaffold_20	17584642	17585015	CNE057715	-8.43367	1.66745e-14	0.101227	0				0
scaffold_20	17595317	17595661	CNE057721	-3.89613	0.000288552	0.166667	1	1	Tegu lizard limb-specific ATAC-seq (this study)		0
scaffold_20	17636925	17637097	CNE057738	-4.07253	0.000121739	0.0849673	1	1	Mouse forelimb H3K27ac ChIP-seq (Sheth et al. 2016)		0
scaffold_20	17672018	17672172	CNE057760	-5.78246	3.42537e-09	0.191489	0				0
scaffold_20	17704735	17705034	CNE057773	-3.24982	0.00471645	0.123288	0				0
scaffold_20	17708220	17708287	CNE057775	-7.69841	1.66745e-14	0.0566038	0				0
scaffold_20	17756775	17756805	CNE057795	-3.55596	0.00134948	0.15	0				0
scaffold_20	17756822	17757182	CNE057796	-3.2849	0.00411153	0.0769231	0				0
scaffold_20	17870247	17870742	CNE057848	-3.60217	0.00110377	0.120083	0				0
scaffold_20	17912586	17913232	CNE057870	-4.37553	2.53072e-05	0.0657051	0				0
scaffold_20	17937803	17937835	CNE057876	-3.84538	0.000366658	0.0714286	0				0
scaffold_20	17982204	17982238	CNE057897	-4.05828	0.00013071	0.366667	0				0
scaffold_20	17982242	17982307	CNE057898	-3.44569	0.00215018	0.166667	0				0
scaffold_20	17982462	17982570	CNE057900	-9.03262	1.66745e-14	0.0983607	1	1	Mouse limb-specific DNase-seq (ENCODE)		0
scaffold_20	18096674	18096912	CNE057947	-4.51201	1.19381e-05	0.0847458	0				0
scaffold_20	18097831	18097890	CNE057948	-3.44824	0.00212742	0.135593	0				0
scaffold_20	18097902	18097959	CNE057949	-4.07284	0.000121544	0.132075	0				0
scaffold_20	18122244	18122440	CNE057959	-4.58708	7.85749e-06	0.152941	0				0
scaffold_20	18132491	18132981	CNE057969	-7.23144	1.66745e-14	0.163934	1	1	Mouse forelimb HoxD13 ChIP-seq (Sheth et al. 2016)		0
scaffold_20	18852465	18852693	CNE058041	-4.27218	4.38477e-05	0.120192	0				0
scaffold_20	19791484	19791555	CNE058147	-5.01397	6.16065e-07	NA	0				0
scaffold_20	19791591	19791640	CNE058148	-6.23209	1.1461e-10	NA	0				0
scaffold_20	20575725	20576010	CNE058212	-3.7684	0.000523617	0.145455	0				0
scaffold_20	21392330	21392379	CNE058286	-5.31775	8.58865e-08	0.0333333	0				0
scaffold_20	21653343	21653554	CNE058298	-3.93142	0.00024423	0.0817308	1	1	Tegu lizard limb-specific ATAC-seq (this study)		0
scaffold_20	21680506	21680582	CNE058307	-7.38957	1.66745e-14	NA	0				0
scaffold_20	21680701	21680735	CNE058308	-3.45423	0.0020751	NA	0				0
scaffold_20	22011437	22011591	CNE058367	-4.29103	3.97531e-05	0.158621	0				0
scaffold_20	22744230	22744271	CNE058413	-5.69122	6.59783e-09	0.222222	0				0
scaffold_20	27741856	27741949	CNE058703	-9.97102	1.66745e-14	NA	0				0
scaffold_21	4036730	4036773	CNE058818	-3.54098	0.00143968	NA	0				0
scaffold_21	4227281	4227552	CNE058884	-3.091	0.00856239	0.0696721	0				0
scaffold_21	4291733	4291987	CNE058895	-7.62682	1.66745e-14	0.152778	0				0
scaffold_21	4682415	4682459	CNE058993	-3.58124	0.00120862	0.210526	0				0
scaffold_21	4875834	4876115	CNE059075	-5.03625	5.36141e-07	0.0902256	0				0
scaffold_21	4876939	4877299	CNE059078	-4.04932	0.000136693	0.0497076	0				0
scaffold_21	4948601	4948633	CNE059100	-5.01236	6.22263e-07	0.291667	0				0
scaffold_21	4948658	4948733	CNE059101	-3.23217	0.00505029	0.101695	0				0
scaffold_21	4966647	4966678	CNE059106	-3.09774	0.00835652	0	0				0
scaffold_21	5004205	5004535	CNE059119	-3.8526	0.000354462	0.127869	0				0
scaffold_21	5005374	5005473	CNE059120	-6.21397	1.31865e-10	0.216867	0				0
scaffold_21	5083897	5083957	CNE059139	-3.27127	0.00433667	0.133333	0				0
scaffold_21	5084044	5084144	CNE059141	-11.75	1.66745e-14	0.246377	0				0
scaffold_21	5144863	5144934	CNE059159	-3.68663	0.00075954	0.318841	0				0
scaffold_21	5558846	5558899	CNE059223	-12.5433	1.66745e-14	NA	0				0
scaffold_21	6009045	6009111	CNE059237	-3.43512	0.00224668	0.169492	0				0
scaffold_21	7138047	7138159	CNE059307	-3.06614	0.00935963	0.1875	0				0
scaffold_21	7161836	7161886	CNE059311	-3.2161	0.00537148	0.172414	0				0
scaffold_21	8138239	8138343	CNE059406	-3.28238	0.00415191	0.4	0				0
scaffold_21	8199264	8199505	CNE059411	-5.3761	5.80638e-08	0.137339	0				0
scaffold_21	8307096	8307351	CNE059414	-3.88939	0.000297797	0.128099	0				0
scaffold_21	8477078	8477226	CNE059440	-4.74518	3.16519e-06	0.161972	0				0
scaffold_21	9065310	9065576	CNE059507	-13.6409	1.66745e-14	NA	0				0
scaffold_21	9322633	9322680	CNE059545	-12.8843	1.66745e-14	NA	0				0
scaffold_21	9627040	9627071	CNE059568	-4.34004	3.06695e-05	0	0				0
scaffold_21	9769828	9769875	CNE059580	-3.23707	0.00495543	0.189189	0				0
scaffold_21	9936362	9936405	CNE059605	-3.50648	0.00166725	0.166667	0				0
scaffold_21	9991137	9991216	CNE059614	-4.279	4.23263e-05	NA	0				0
scaffold_21	10118506	10118555	CNE059632	-4.6791	4.62544e-06	0.133333	0				0
scaffold_21	10118564	10118620	CNE059633	-3.35951	0.00306062	0.294118	0				0
scaffold_21	10164857	10165068	CNE059640	-10.7012	1.66745e-14	0.138889	0				0
scaffold_21	10386897	10386937	CNE059676	-4.13118	9.06335e-05	0.172414	0				0
scaffold_21	10484863	10485265	CNE059692	-4.10911	0.000101312	0.115591	1	1	Mouse forelimb HoxA13 ChIP-seq (Sheth et al. 2016)		0
scaffold_21	10921740	10921822	CNE059731	-4.59776	7.39798e-06	0.0945946	0				0
scaffold_21	11707744	11707853	CNE059785	-16.2222	1.66745e-14	NA	0				0
scaffold_21	11707897	11707974	CNE059786	-6.59008	6.43355e-12	NA	0				0
scaffold_21	12709516	12709584	CNE059849	-3.43101	0.0022851	0.169492	0				0
scaffold_21	12719340	12719579	CNE059850	-3.76499	0.000531894	0.168103	0				0
scaffold_21	12719603	12719642	CNE059851	-4.29457	3.90239e-05	0.37037	0				0
scaffold_21	13471616	13471719	CNE059910	-3.18208	0.00610835	0.252525	0				0
scaffold_21	13636105	13636217	CNE059920	-4.58451	7.97157e-06	0.153846	0				0
scaffold_21	13640017	13640099	CNE059923	-3.17261	0.00633219	0.121622	1	2	Mouse forelimb HoxD13 ChIP-seq (Sheth et al. 2016), Mouse forelimb H3K27ac ChIP-seq (Sheth et al. 2016)		0
scaffold_21	13771924	13772108	CNE059992	-3.108	0.0080508	0.233696	0				0
scaffold_21	13891465	13891668	CNE060055	-3.00473	0.0116604	0.0819672	0				0
scaffold_21	13916346	13916392	CNE060072	-3.88166	0.000308876	0.261905	1	5	Mouse E10.5,E11.5 forelimb CC enhancers (chr3_29908469_29911947_Mecom; Andrey et al. 2017), Mouse forelimb HoxA13 ChIP-seq (Sheth et al. 2016), Mouse forelimb HoxD13 ChIP-seq (Sheth et al. 2016), Mouse limb-specific H3K27ac ChIP-seq (ENCODE), Mouse forelimb H3K27ac ChIP-seq (Sheth et al. 2016)		1
scaffold_21	13916456	13916487	CNE060073	-4.13125	9.06014e-05	0.375	1	3	Mouse E10.5,E11.5 forelimb CC enhancers (chr3_29908469_29911947_Mecom; Andrey et al. 2017), Mouse forelimb HoxA13 ChIP-seq (Sheth et al. 2016), Mouse forelimb H3K27ac ChIP-seq (Sheth et al. 2016)		1
scaffold_21	13945216	13945495	CNE060084	-3.10511	0.00813598	0.171533	0				0
scaffold_21	14212480	14212576	CNE060200	-3.88563	0.000303134	0.16	0				0
scaffold_21	14348094	14348231	CNE060260	-4.6869	4.42513e-06	0.196262	0				0
scaffold_21	14369651	14369688	CNE060274	-3.07353	0.00911514	0.2	0				1
scaffold_21	16872363	16872500	CNE060435	-4.39837	2.23635e-05	0.148148	0				0
scaffold_21	16872696	16872953	CNE060437	-3.24287	0.00484493	0.0736434	0				0
scaffold_21	17879880	17879920	CNE060467	-13.4748	1.66745e-14	NA	0				0
scaffold_21	17879942	17880005	CNE060468	-6.86451	6.26494e-13	NA	0				0
scaffold_21	17880050	17880105	CNE060469	-3.15231	0.00683752	NA	0				0
scaffold_21	18052646	18052745	CNE060474	-5.68985	6.66189e-09	0.0833333	0				0
scaffold_21	19483749	19483780	CNE060529	-12.1316	1.66745e-14	NA	0				0
scaffold_21	19940217	19940255	CNE060557	-8.11532	1.66745e-14	0.157895	0				0
scaffold_21	22134851	22135137	CNE060762	-5.42134	4.28177e-08	0.0909091	0				0
scaffold_21	22549223	22549278	CNE060879	-14.1114	1.66745e-14	0.12	1	6	Mouse E10.5 hindlimb CC enhancers (chr3_66784461_66787957_Shox2; Andrey et al. 2017), Mouse limb Gli3 ChIP-seq (Vokes et al. 2008), Mouse forelimb HoxA13 ChIP-seq (Sheth et al. 2016), Mouse forelimb HoxD13 ChIP-seq (Sheth et al. 2016), Mouse hindlimb Pitx1 ChIP-seq (Infante et al. 2013), Mouse hindlimb-specific H3K27ac ChIP-seq (Infante et al. 2015)		1
scaffold_21	22556766	22556880	CNE060883	-4.392	2.31474e-05	0.142857	0				0
scaffold_21	22790290	22790343	CNE060917	-4.42696	1.91473e-05	0.190476	0				0
scaffold_21	23336272	23336304	CNE060934	-3.20627	0.00557583	0	0				0
scaffold_21	25290762	25290982	CNE060980	-4.21167	6.00519e-05	0.238318	0				0
[truncated: 3,442 more rows]
