# Supplementary material for: Phenotype loss is associated with widespread divergence of the gene regulatory landscape in evolution
Source: Nat Commun. 2018 Nov 9;9:4737. doi: 10.1038/s41467-018-07122-z (PMC6226452; doi:10.1038/s41467-018-07122-z)
Supplement: Supplementary file 8 — Supplementary Data 5 [file 41467_2018_7122_MOESM8_ESM.xlsx]

## Sheet: 5. coord. limb-related genes
Supplementary Table 5. Tegu lizard genomic coordinates of the regulatory domains of 439 genes involved in limb development.
List of genes taken from Andrey et al. 2017.
chrom	start	end	teguTranscriptID	MouseGeneSymbol	snake-dCNE
scaffold_0	5151141	5240218	HLtupMer3_transcript00000035-RA	Tfdp1
scaffold_0	8259556	8683533	HLtupMer3_transcript00000079-RA	Pou3f3	CNE000965,CNE000968,CNE000973,CNE001014,CNE001016,CNE001018,CNE001026,CNE001027,CNE001029,CNE001030,CNE001039,CNE001058,CNE001069,CNE001082
scaffold_0	11191687	11627277	HLtupMer3_transcript00000114-RA	Aff3	CNE001464,CNE001480,CNE001495,CNE001502,CNE001520,CNE001521,CNE001522,CNE001523,CNE001524,CNE001525,CNE001532,CNE001533,CNE001534
scaffold_0	21291454	21665098	HLtupMer3_transcript00000201-RA	Tbl1x	CNE001966,CNE001967
scaffold_0	28438912	28798261	HLtupMer3_transcript00000277-RA	Phex
scaffold_0	38408457	38601120	HLtupMer3_transcript00000336-RA	Usp9x
scaffold_0	76137033	76219010	HLtupMer3_transcript00000602-RA	C330027C09Rik
scaffold_0	76225010	76511410	HLtupMer3_transcript00000604-RA	Ift57
scaffold_0	89293742	89434435	HLtupMer3_transcript00000709-RA	Smad9
scaffold_0	94392587	94603505	HLtupMer3_transcript00000755-RA	Cdx2
scaffold_0	97445277	97785223	HLtupMer3_transcript00000786-RA	Fgf9
scaffold_0	98609451	98781328	HLtupMer3_transcript00000803-RA	Zmym2	CNE008156,CNE008157,CNE008158
scaffold_0	98787328	99002057	HLtupMer3_transcript00000806-RA	Mphosph8	CNE008175
scaffold_1	5541725	5926879	HLtupMer3_transcript00000853-RA	Synpo
scaffold_1	6177179	6527784	HLtupMer3_transcript00000859-RA	Camk2a	CNE008509
scaffold_1	7471187	7608396	HLtupMer3_transcript00000877-RA	Sqstm1
scaffold_1	9776693	9866267	HLtupMer3_transcript00000910-RA	Wnt8a
scaffold_1	11908097	12394140	HLtupMer3_transcript00000921-RA	Smad5
scaffold_1	12213097	12490526	HLtupMer3_transcript00000922-RA	Tgfbi	CNE008693
scaffold_1	13210687	13655110	HLtupMer3_transcript00000932-RA	Pitx1	CNE008779,CNE008791,CNE008806
scaffold_1	14431910	14530329	HLtupMer3_transcript00000947-RA	Ppp2ca
scaffold_1	14536329	14851161	HLtupMer3_transcript00000949-RA	Tcf7
scaffold_1	23030313	23630313	HLtupMer3_transcript00001006-RA	Msx2	CNE009480,CNE009538
scaffold_1	38696532	38759507	HLtupMer3_transcript00001099-RA	Junb
scaffold_1	48347169	48506756	HLtupMer3_transcript00001219-RA	Myh2
scaffold_1	48455830	48522518	HLtupMer3_transcript00001220-RA	Myh1
scaffold_1	48512756	48567518	HLtupMer3_transcript00001221-RA	Myh4,Myh8
scaffold_1	60145822	60612799	HLtupMer3_transcript00001422-RA	Fgf23
scaffold_1	61430918	61647629	HLtupMer3_transcript00001430-RA	Tulp3
scaffold_1	61604137	61678818	HLtupMer3_transcript00001431-RA	Tulp3
scaffold_1	61938495	62129179	HLtupMer3_transcript00001438-RA	Crmp1	CNE011684
scaffold_1	64420012	64889070	HLtupMer3_transcript00001475-RA	Msx1	CNE011755,CNE011757,CNE011758,CNE011769,CNE011773,CNE011774
scaffold_1	66408112	66559720	HLtupMer3_transcript00001494-RA	Nkx3-2
scaffold_10	4913367	5409556	HLtupMer3_transcript00005823-RA	Fgf10	CNE014612
scaffold_10	6540117	7140117	HLtupMer3_transcript00005831-RA	Isl1	CNE014797,CNE014821,CNE014852,CNE014856
scaffold_10	7879762	7980407	HLtupMer3_transcript00005836-RA	Itga1
scaffold_10	10528399	10867790	HLtupMer3_transcript00005869-RA	Gpbp1	CNE015274,CNE015275,CNE015282,CNE015283,CNE015284,CNE015285
scaffold_10	15538643	15778730	HLtupMer3_transcript00005899-RA	Erbb2ip
scaffold_10	24571105	25150855	HLtupMer3_transcript00006002-RA	Vcan	CNE016615
scaffold_10	28352297	28952297	HLtupMer3_transcript00006015-RA	Mef2c	CNE016984,CNE016989,CNE016994,CNE017128,CNE017129,CNE017145
scaffold_102	474914	490593	HLtupMer3_transcript00020607-RA	Crym
scaffold_106	1316187	1373473	HLtupMer3_transcript00020813-RA	Tcf3
scaffold_106	1324023	1461769	HLtupMer3_transcript00020814-RA	Tcf3
scaffold_108	90645	130664	HLtupMer3_transcript00020845-RA	Ssb
scaffold_108	537817	730866	HLtupMer3_transcript00020852-RA	Sp5	CNE019759,CNE019760,CNE019764
scaffold_108	1515507	1691681	HLtupMer3_transcript00020871-RA	Dlx2
scaffold_109	769801	785729	HLtupMer3_transcript00020915-RA	Aes
scaffold_11	11255628	11855628	HLtupMer3_transcript00006171-RA	Bmpr1b	CNE021176,CNE021195
scaffold_11	15681828	15916228	HLtupMer3_transcript00006200-RA	Nfkb1
scaffold_11	18811238	19262503	HLtupMer3_transcript00006227-RA	Lef1	CNE022080,CNE022092,CNE022093,CNE022104,CNE022145
scaffold_11	20469487	20892663	HLtupMer3_transcript00006245-RA	Pitx2	CNE022354,CNE022359,CNE022368,CNE022377
scaffold_111	77986	186496	HLtupMer3_transcript00020994-RA	Chrng
scaffold_111	614075	723430	HLtupMer3_transcript00021010-RA	Dvl3
scaffold_117	1059647	1139383	HLtupMer3_transcript00021243-RA	Tfap2e
scaffold_12	1699357	1867366	HLtupMer3_transcript00006373-RA	Flna
scaffold_12	1873366	2072139	HLtupMer3_transcript00006376-RA	Bgn
scaffold_12	8872583	9062347	HLtupMer3_transcript00006496-RA	Mstn	CNE025359
scaffold_12	9261661	9525567	HLtupMer3_transcript00006501-RA	Nab1
scaffold_12	9531567	9749660	HLtupMer3_transcript00006503-RA	Stat1
scaffold_12	14418516	14939612	HLtupMer3_transcript00006540-RA	Satb2	CNE025813,CNE025850,CNE025851,CNE025879,CNE025889
scaffold_12	20924674	21109456	HLtupMer3_transcript00006601-RA	Bmpr2
scaffold_12	22619982	22745357	HLtupMer3_transcript00006620-RA	Myl1
scaffold_12	27143522	27524922	HLtupMer3_transcript00006647-RA	Hdac4
scaffold_12	27268911	27702073	HLtupMer3_transcript00006648-RA	Twist2
scaffold_12	31763931	31850290	HLtupMer3_transcript00006708-RA	Rb1
scaffold_120	938995	1001343	HLtupMer3_transcript00021404-RA	Pls3	CNE027855
scaffold_125	88063	181004	HLtupMer3_transcript00021521-RA	Alpl
scaffold_125	728266	829421	HLtupMer3_transcript00021545-RA	Pax7
scaffold_125	783279	911309	HLtupMer3_transcript00021546-RA	Pax7
scaffold_127	917583	989779	HLtupMer3_transcript00021636-RA	Ikbkb
scaffold_128	971091	990734	HLtupMer3_transcript00021597-RA	Tnnc2
scaffold_129	1089843	1145686	HLtupMer3_transcript00021698-RA	Prrx2
scaffold_13	1802246	1880664	HLtupMer3_transcript00006760-RA	Klf10
scaffold_13	9249483	9849483	HLtupMer3_transcript00006799-RA	Trps1	CNE029109,CNE029113,CNE029148,CNE029167,CNE029174
scaffold_13	11446159	11657127	HLtupMer3_transcript00006809-RA	Tnfrsf11b
scaffold_13	16174672	16774672	HLtupMer3_transcript00006856-RA	Myc
scaffold_13	19346717	19541251	HLtupMer3_transcript00006881-RA	Wisp1	CNE029813
scaffold_13	32124041	32193952	HLtupMer3_transcript00007001-RA	Scx	CNE030013
scaffold_130	0	298491	HLtupMer3_transcript00021703-RA	Tgfbr3	CNE030035
scaffold_132	192002	258484	HLtupMer3_transcript00021738-RA	Clcn7
scaffold_132	608515	624651	HLtupMer3_transcript00021771-RA	Alx3
scaffold_132	618217	624217	HLtupMer3_transcript00021772-RA	Hba-x
scaffold_132	642656	669471	HLtupMer3_transcript00021777-RA	Axin1
scaffold_132	700856	768154	HLtupMer3_transcript00021783-RA	Crebbp
scaffold_133	348103	420447	HLtupMer3_transcript00021838-RA	Fzd9
scaffold_135	520124	916826	HLtupMer3_transcript00021884-RA	Zic3	CNE030917,CNE030927,CNE030938,CNE030939,CNE030940,CNE030982,CNE030984
scaffold_14	10981236	11193978	HLtupMer3_transcript00007120-RA	Tgfb3
scaffold_14	11464499	11627092	HLtupMer3_transcript00007129-RA	Fos
scaffold_14	14785569	15191479	HLtupMer3_transcript00007184-RA	Pax9	CNE032760,CNE032766,CNE032768,CNE032778,CNE032780,CNE032781,CNE032807,CNE032819
scaffold_14	18639059	19010127	HLtupMer3_transcript00007209-RA	Arhgap5
scaffold_14	24176592	24383454	HLtupMer3_transcript00007235-RA	Actc1
scaffold_14	27431487	27782519	HLtupMer3_transcript00007254-RA	Grem1	CNE035344,CNE035360,CNE035369,CNE035370,CNE035371,CNE035372
scaffold_15	12820210	12964574	HLtupMer3_transcript00007398-RA	Wnt16
scaffold_15	26762078	26941412	HLtupMer3_transcript00007483-RA	Wif1	CNE038322
scaffold_15	26983839	27545256	HLtupMer3_transcript00007488-RA	Hmga2	CNE038365,CNE038368,CNE038375,CNE038409,CNE038429,CNE038430
scaffold_16	11184687	11463449	HLtupMer3_transcript00007644-RA	Ptch2
scaffold_16	22657387	22834512	HLtupMer3_transcript00007822-RA	Ppard
scaffold_16	24768297	25057001	HLtupMer3_transcript00007859-RA	Fmod	CNE041200
scaffold_169	120376	182977	HLtupMer3_transcript00022395-RA	Tcf7l1
scaffold_17	9517958	9845043	HLtupMer3_transcript00008044-RA	Prg4
scaffold_17	9818958	9916916	HLtupMer3_transcript00008045-RA	Prg4
scaffold_17	25110922	25535780	HLtupMer3_transcript00008114-RA	S1pr1	CNE043211
scaffold_177	469243	502030	HLtupMer3_transcript00022567-RA	Klf2
scaffold_18	524382	1016445	HLtupMer3_transcript00008179-RA	Sp3	CNE044094,CNE044098,CNE044118,CNE044166
scaffold_18	1464895	1557333	HLtupMer3_transcript00008190-RA	Atf2
scaffold_18	2199994	2290112	HLtupMer3_transcript00008195-RA	Evx2	CNE044408
scaffold_18	2289293	2302055	HLtupMer3_transcript00008196-RA	Hoxd13
scaffold_18	2296112	2310171	HLtupMer3_transcript00008197-RA	Hoxd12
scaffold_18	2308055	2323439	HLtupMer3_transcript00008198-RA	Hoxd11	CNE044434
scaffold_18	2316171	2330491	HLtupMer3_transcript00008199-RA	Hoxd10	CNE044434
scaffold_18	2329439	2338290	HLtupMer3_transcript00008200-RA	Hoxd9	CNE044454
scaffold_18	10917656	11169130	HLtupMer3_transcript00008288-RA	Gli1
scaffold_18	12553725	12703806	HLtupMer3_transcript00008299-RA	Nab2
scaffold_18	14303185	14608273	HLtupMer3_transcript00008321-RA	Col2a1
scaffold_18	16498153	16824936	HLtupMer3_transcript00008356-RA	Hoxc4
scaffold_18	16857309	16877098	HLtupMer3_transcript00008361-RA	Hoxc9
scaffold_18	16866698	16891060	HLtupMer3_transcript00008362-RA	Hoxc10	CNE045342
scaffold_18	16883098	16916368	HLtupMer3_transcript00008363-RA	Hoxc11	CNE045359
scaffold_18	18285017	18448827	HLtupMer3_transcript00008379-RA	Sp1
scaffold_18	18338144	18528150	HLtupMer3_transcript00008381-RA	Sp7
scaffold_18	18590193	18673508	HLtupMer3_transcript00008385-RA	Vdr
scaffold_18	18605579	18792224	HLtupMer3_transcript00008386-RA	Vdr
scaffold_18	20278021	20428561	HLtupMer3_transcript00008412-RA	Cyp27b1
scaffold_18	22578273	22630862	HLtupMer3_transcript00008463-RA	Wnt10b
scaffold_18	22618593	22757077	HLtupMer3_transcript00008465-RA	Wnt1
scaffold_18	24091353	24217827	HLtupMer3_transcript00008500-RA	Acvr1b
scaffold_18	29470997	29910527	HLtupMer3_transcript00008545-RA	Nog	CNE045915
scaffold_180	391148	432993	HLtupMer3_transcript00022511-RA	Comp
scaffold_182	196412	202412	HLtupMer3_transcript00022582-RA	Bhlha9
scaffold_19	214127	359948	HLtupMer3_transcript00008559-RA	Fgf8
scaffold_19	1618223	1710096	HLtupMer3_transcript00008587-RA	Sfrp5
scaffold_19	7448526	7726182	HLtupMer3_transcript00008686-RA	Etv5
scaffold_19	14972453	15298910	HLtupMer3_transcript00008770-RA	Per2
scaffold_19	19632275	20232275	HLtupMer3_transcript00008796-RA	Epha4	CNE047148,CNE047161,CNE047180,CNE047193,CNE047202,CNE047203,CNE047239,CNE047242,CNE047244,CNE047245,CNE047281,CNE047286
scaffold_19	20050034	20455557	HLtupMer3_transcript00008799-RA	Pax3	CNE047281,CNE047286,CNE047349
scaffold_19	20355034	20583031	HLtupMer3_transcript00008800-RA	Pax3	CNE047349
scaffold_195	207459	398956	HLtupMer3_transcript00022668-RA	Rxra
scaffold_2	5629340	5691241	HLtupMer3_transcript00001726-RA	Cox20
scaffold_2	9812662	9916382	HLtupMer3_transcript00001754-RA	Actn2
scaffold_2	13500771	13622101	HLtupMer3_transcript00001793-RA	Acta1
scaffold_2	17857353	18270146	HLtupMer3_transcript00001843-RA	T
scaffold_2	22162683	22215822	HLtupMer3_transcript00001857-RA	Igf2r
scaffold_2	22179468	22265931	HLtupMer3_transcript00001858-RA	Igf2r
scaffold_2	22221822	22392665	HLtupMer3_transcript00001859-RA	Igf2r
scaffold_2	45751422	46095560	HLtupMer3_transcript00002069-RA	Gja1	CNE052233
scaffold_2	52492608	52575649	HLtupMer3_transcript00002115-RA	Wisp3
scaffold_2	56219046	56720623	HLtupMer3_transcript00002172-RA	Prdm1	CNE053125,CNE053130,CNE053132,CNE053140,CNE053186,CNE053207,CNE053228
scaffold_2	57027010	57226188	HLtupMer3_transcript00002178-RA	Lin28b	CNE053290
scaffold_2	61451873	61824523	HLtupMer3_transcript00002197-RA	Pou3f2	CNE053896,CNE053951,CNE053952,CNE053954,CNE053962
scaffold_20	10781847	11370717	HLtupMer3_transcript00008966-RA	Rprm	CNE056392,CNE056393
scaffold_20	12084013	12422921	HLtupMer3_transcript00008976-RA	Rif1
scaffold_20	26448163	27048163	HLtupMer3_transcript00009053-RA	Pbx1
scaffold_20	27359919	27441864	HLtupMer3_transcript00009056-RA	Lmx1a
scaffold_20	27738006	27957919	HLtupMer3_transcript00009066-RA	Gorab	CNE058703
scaffold_20	27921708	28103056	HLtupMer3_transcript00009067-RA	Prrx1
scaffold_21	1017718	1206547	HLtupMer3_transcript00009092-RA	Chrd
scaffold_21	3403359	3573376	HLtupMer3_transcript00009108-RA	B3gnt5
scaffold_21	7352094	7952094	HLtupMer3_transcript00009138-RA	Tbl1xr1
scaffold_21	22253166	22558166	HLtupMer3_transcript00009233-RA	Shox2	CNE060879,CNE060883
scaffold_22	5240963	5403151	HLtupMer3_transcript00009336-RA	Wisp2
scaffold_22	6149398	6263611	HLtupMer3_transcript00009350-RA	Matn4
scaffold_22	8179976	8265298	HLtupMer3_transcript00009378-RA	Sirt1
scaffold_22	21693970	21987061	HLtupMer3_transcript00009528-RA	Cyp26a1	CNE062295
scaffold_22	21954625	22112142	HLtupMer3_transcript00009532-RA	Cyp26c1	CNE062322,CNE062335
scaffold_23	5032180	5632180	HLtupMer3_transcript00009617-RA	Spry2	CNE063375,CNE063381,CNE063382,CNE063396,CNE063418,CNE063422,CNE063424,CNE063436,CNE063454,CNE063475
scaffold_235	100204	194056	HLtupMer3_transcript00022910-RA	Hic1
scaffold_24	1504031	1663792	HLtupMer3_transcript00009696-RA	Chrdl2
scaffold_24	4077797	4657814	HLtupMer3_transcript00009746-RA	Wnt11
scaffold_25	3926240	4131885	HLtupMer3_transcript00009976-RA	Smc5
scaffold_25	13649175	13961393	HLtupMer3_transcript00010056-RA	Ptch1	CNE068414,CNE068436,CNE068442,CNE068485
scaffold_256	245588	257014	HLtupMer3_transcript00022986-RA	Hnf1a
scaffold_26	2536067	2663841	HLtupMer3_transcript00010157-RA	Smad1	CNE070016,CNE070017,CNE070018
scaffold_26	17017805	17443543	HLtupMer3_transcript00010269-RA	Hand2	CNE071553,CNE071599,CNE071602,CNE071645
scaffold_27	4195578	4252021	HLtupMer3_transcript00010407-RA	Des
scaffold_27	4865061	4995630	HLtupMer3_transcript00010431-RA	Wnt6
scaffold_27	4891578	5146554	HLtupMer3_transcript00010432-RA	Wnt10a
scaffold_27	5363196	5616348	HLtupMer3_transcript00010440-RA	Ihh	CNE072902,CNE072903,CNE072904
scaffold_27	5669605	5742145	HLtupMer3_transcript00010445-RA	Stk36
scaffold_27	13432658	14032658	HLtupMer3_transcript00010504-RA	Gli2	CNE073105,CNE073138,CNE073145,CNE073146
scaffold_27	19743719	20049338	HLtupMer3_transcript00010574-RA	En1	CNE073354,CNE073361,CNE073376
scaffold_27	23166587	23722459	HLtupMer3_transcript00010585-RA	Lypd1	CNE073688,CNE073691,CNE073761,CNE073767,CNE073768
scaffold_28	7040504	7247939	HLtupMer3_transcript00010640-RA	Ncoa6
scaffold_28	9191055	9219278	HLtupMer3_transcript00010657-RA	E2f1
scaffold_28	9210128	9280517	HLtupMer3_transcript00010658-RA	E2f1
scaffold_28	11205749	11452572	HLtupMer3_transcript00010674-RA	Rbl1
scaffold_28	12394287	12463345	HLtupMer3_transcript00010692-RA	Gdf5
scaffold_28	13221646	13408062	HLtupMer3_transcript00010715-RA	Myog
scaffold_28	20003277	20413073	HLtupMer3_transcript00010792-RA	Wnt2,Wnt2b	CNE074861
scaffold_28	22307768	22353139	HLtupMer3_transcript00010808-RA	Irf6
scaffold_29	528974	638566	HLtupMer3_transcript00010831-RA	Osr2
scaffold_29	2102855	2439128	HLtupMer3_transcript00010848-RA	Gdf6	CNE075609,CNE075654
scaffold_29	7965428	8023772	HLtupMer3_transcript00010907-RA	E2f5
scaffold_29	15093737	15645918	HLtupMer3_transcript00010963-RA	Eya1	CNE077574,CNE077577,CNE077590,CNE077610
scaffold_3	584750	694233	HLtupMer3_transcript00002258-RA	Ifitm5
scaffold_3	2290230	2622578	HLtupMer3_transcript00002287-RA	Lrp5
scaffold_3	8114499	8250200	HLtupMer3_transcript00002355-RA	Tnni2
scaffold_3	8818854	9183806	HLtupMer3_transcript00002362-RA	Igf2
scaffold_3	12435716	12780242	HLtupMer3_transcript00002397-RA	Myod1
scaffold_3	13847775	14202147	HLtupMer3_transcript00002413-RA	Sox6	CNE078979,CNE078981,CNE078982,CNE078983,CNE079012,CNE079045,CNE079046,CNE079047,CNE079065
scaffold_3	16260081	16830412	HLtupMer3_transcript00002424-RA	Lmo1	CNE079481,CNE079487,CNE079490
scaffold_3	21838342	21921462	HLtupMer3_transcript00002464-RA	Pth	CNE079833
scaffold_3	35815400	36170020	HLtupMer3_transcript00002543-RA	Ccnd1	CNE081105,CNE081121,CNE081128
scaffold_3	36205065	36394440	HLtupMer3_transcript00002547-RA	Fgf4
scaffold_3	36282433	36695440	HLtupMer3_transcript00002548-RA	Fgf3
scaffold_3	46645770	47195001	HLtupMer3_transcript00002596-RA	Alx4	CNE081912,CNE081921,CNE081941
scaffold_3	51094240	51277473	HLtupMer3_transcript00002631-RA	Lrp4
scaffold_31	182997	642058	HLtupMer3_transcript00011144-RA	Zfp644	CNE085596
scaffold_31	1286206	1630811	HLtupMer3_transcript00011152-RA	Glis1	CNE085965
scaffold_32	4684403	4740798	HLtupMer3_transcript00011459-RA	Sost
scaffold_32	4725855	4854517	HLtupMer3_transcript00011460-RA	Meox1	CNE089127
scaffold_32	4746798	4897500	HLtupMer3_transcript00011461-RA	Etv4	CNE089127
scaffold_32	5033349	5312333	HLtupMer3_transcript00011467-RA	Col1a1
scaffold_32	5606513	5733932	HLtupMer3_transcript00011473-RA	Dlx3
scaffold_32	6955808	7175782	HLtupMer3_transcript00011500-RA	Hoxb13
scaffold_32	7063324	7187959	HLtupMer3_transcript00011501-RA	Hoxb9
scaffold_32	7299011	7626511	HLtupMer3_transcript00011509-RA	Hoxb1
scaffold_32	8117871	8266968	HLtupMer3_transcript00011520-RA	Sp6
scaffold_32	10175412	10328464	HLtupMer3_transcript00011545-RA	Stat3
scaffold_32	10840478	11141478	HLtupMer3_transcript00011553-RA	Psmc5
scaffold_32	12867091	13187935	HLtupMer3_transcript00011592-RA	Rara
scaffold_32	14756309	14950196	HLtupMer3_transcript00011626-RA	Med1
scaffold_32	15404824	15460932	HLtupMer3_transcript00011637-RA	Myl4
scaffold_32	17237773	17344346	HLtupMer3_transcript00011675-RA	Wnt9b
scaffold_32	17317507	17499181	HLtupMer3_transcript00011677-RA	Wnt3
scaffold_33	698925	1158930	HLtupMer3_transcript00011767-RA	Pthlh	CNE089960
scaffold_33	2251506	2482777	HLtupMer3_transcript00011783-RA	Lrp6	CNE089981,CNE089989
scaffold_33	3166171	3766171	HLtupMer3_transcript00011797-RA	Wnt7b	CNE090021
scaffold_34	4967720	5540039	HLtupMer3_transcript00011982-RA	Tcf4	CNE091484,CNE091513,CNE091526,CNE091571
scaffold_34	8459721	8572772	HLtupMer3_transcript00011994-RA	Smad4
scaffold_34	9542460	10142460	HLtupMer3_transcript00012013-RA	Smad7	CNE092030,CNE092075
scaffold_34	10587903	10977586	HLtupMer3_transcript00012016-RA	Smad2	CNE092123,CNE092169
scaffold_35	8324182	8410612	HLtupMer3_transcript00012124-RA	Yy1
scaffold_35	13876833	14456107	HLtupMer3_transcript00012152-RA	Gsc	CNE094605,CNE094624,CNE094626,CNE094667
scaffold_36	9242574	9674817	HLtupMer3_transcript00012277-RA	Pax1	CNE095682
scaffold_37	2796575	3158338	HLtupMer3_transcript00012420-RA	Tmem38b	CNE096259,CNE096285,CNE096290,CNE096303,CNE096311
scaffold_37	3816515	3924234	HLtupMer3_transcript00012426-RA	Klf4
scaffold_37	3919096	4220096	HLtupMer3_transcript00012427-RA	Klf4
scaffold_38	222251	243913	HLtupMer3_transcript00012523-RA	Pfn1
scaffold_38	3432312	3443265	HLtupMer3_transcript00012720-RA	Myh7
scaffold_38	3443017	3487050	HLtupMer3_transcript00012721-RA	Myh7
scaffold_38	5146417	5202416	HLtupMer3_transcript00012802-RA	Chd8
scaffold_38	5906173	5973856	HLtupMer3_transcript00012847-RA	Nfatc4
scaffold_38	5959533	6249855	HLtupMer3_transcript00012848-RA	Nfatc4
scaffold_38	8639188	8664977	HLtupMer3_transcript00013008-RA	Mylpf
scaffold_38	9429745	9464239	HLtupMer3_transcript00013048-RA	Tbx6
scaffold_38	11638636	11764900	HLtupMer3_transcript00013152-RA	Tnnt1
scaffold_38	13622181	13704773	HLtupMer3_transcript00013239-RA	Atp2a1
scaffold_38	14060868	14188293	HLtupMer3_transcript00013266-RA	Kremen2
scaffold_39	6261747	6861747	HLtupMer3_transcript00013419-RA	Bmp4	CNE097588,CNE097608,CNE097629
scaffold_39	11480524	11675441	HLtupMer3_transcript00013478-RA	Six1
scaffold_39	11567140	11683516	HLtupMer3_transcript00013479-RA	Six4
scaffold_39	12193853	12402963	HLtupMer3_transcript00013486-RA	Hif1a
scaffold_39	14064239	14321802	HLtupMer3_transcript00013503-RA	Esr2
scaffold_4	1214163	1455179	HLtupMer3_transcript00002799-RA	Sox17	CNE098355
scaffold_4	4590737	4876045	HLtupMer3_transcript00002821-RA	Cebpd
scaffold_4	10654199	11254199	HLtupMer3_transcript00002862-RA	Zfp521	CNE099405,CNE099406,CNE099484,CNE099502,CNE099503,CNE099505,CNE099534,CNE099568
scaffold_4	30957262	31488886	HLtupMer3_transcript00003003-RA	Nfatc1	CNE102006,CNE102020,CNE102046,CNE102063,CNE102066,CNE102073,CNE102115
scaffold_4	34710105	34744391	HLtupMer3_transcript00003044-RA	E2f3
scaffold_4	34750391	35289691	HLtupMer3_transcript00003046-RA	Id4	CNE102525,CNE102541,CNE102590,CNE102626,CNE102636,CNE102641,CNE102646
scaffold_4	35763260	35809561	HLtupMer3_transcript00003049-RA	Dek
scaffold_4	35794655	35822821	HLtupMer3_transcript00003050-RA	Dek
scaffold_4	35815561	35828821	HLtupMer3_transcript00003051-RA	Dek
scaffold_4	35826390	35874559	HLtupMer3_transcript00003052-RA	Dek
scaffold_4	39840582	40241439	HLtupMer3_transcript00003102-RA	Tfap2a	CNE103151,CNE103152,CNE103153
scaffold_4	41463133	41533877	HLtupMer3_transcript00003112-RA	Bmp6
scaffold_4	41522262	41722258	HLtupMer3_transcript00003113-RA	Bmp6
scaffold_4	47243837	47406676	HLtupMer3_transcript00003188-RA	Tnfrsf11a
scaffold_40	12661938	13261938	HLtupMer3_transcript00013699-RA	Sox9	CNE105259,CNE105260,CNE105289,CNE105290,CNE105369
scaffold_41	3099944	3405643	HLtupMer3_transcript00013788-RA	Tbx1
scaffold_41	3616572	3650760	HLtupMer3_transcript00013803-RA	Mapk1
scaffold_41	5200391	5605798	HLtupMer3_transcript00013874-RA	Tbx3	CNE106192,CNE106205,CNE106243,CNE106260,CNE106275,CNE106276,CNE106284,CNE106294,CNE106309,CNE106358,CNE106359,CNE106360,CNE106361
scaffold_41	5501391	5724071	HLtupMer3_transcript00013879-RA	Tbx5	CNE106358,CNE106359,CNE106360,CNE106361,CNE106377,CNE106393
scaffold_41	6577050	6713855	HLtupMer3_transcript00013913-RA	Lif
scaffold_41	11344165	11396123	HLtupMer3_transcript00014021-RA	Psmd9
scaffold_42	246432	415329	HLtupMer3_transcript00014312-RA	Nkx3-1
scaffold_42	1446196	1781106	HLtupMer3_transcript00014321-RA	Ebf2	CNE107433
scaffold_42	3706677	3715477	HLtupMer3_transcript00014335-RA	Cryab	CNE107583
scaffold_42	5277711	5582342	HLtupMer3_transcript00014361-RA	Zbtb16
scaffold_43	1879479	1964869	HLtupMer3_transcript00014229-RA	Esf1
scaffold_43	6174467	6774467	HLtupMer3_transcript00014252-RA	Bmp2	CNE110419,CNE110458,CNE110475
scaffold_43	7887499	8232278	HLtupMer3_transcript00014270-RA	Fgf18
scaffold_43	12415632	13015632	HLtupMer3_transcript00014293-RA	Mycn	CNE110793,CNE110802,CNE110844,CNE110848
scaffold_44	1485378	1940334	HLtupMer3_transcript00014154-RA	Fgfr3
scaffold_44	2917390	3028903	HLtupMer3_transcript00014165-RA	Ctbp1
scaffold_44	3000641	3038777	HLtupMer3_transcript00014166-RA	Ctbp1
scaffold_44	3028903	3166250	HLtupMer3_transcript00014167-RA	Ctbp1
scaffold_44	3363446	3814659	HLtupMer3_transcript00014171-RA	Fgfrl1
scaffold_44	5227373	5479527	HLtupMer3_transcript00014190-RA	Tnfsf11	CNE111233
scaffold_44	5356659	5604815	HLtupMer3_transcript00014191-RA	Akap11	CNE111233
scaffold_44	6046209	6119980	HLtupMer3_transcript00014203-RA	Elf1
scaffold_45	279643	468545	HLtupMer3_transcript00014543-RA	Smarca4
scaffold_45	712029	1248519	HLtupMer3_transcript00014555-RA	Nfix
scaffold_45	5843150	6129482	HLtupMer3_transcript00014652-RA	Gsk3b
scaffold_45	10952286	11318568	HLtupMer3_transcript00014740-RA	Tbx15
scaffold_46	1839806	2048456	HLtupMer3_transcript00014850-RA	Smad3
scaffold_46	1914315	2129523	HLtupMer3_transcript00014852-RA	Smad6	CNE112841
scaffold_46	2705898	2911164	HLtupMer3_transcript00014868-RA	Igdcc3
scaffold_46	5626052	5870905	HLtupMer3_transcript00014901-RA	Igf1r	CNE114036,CNE114045
scaffold_46	9072461	9291326	HLtupMer3_transcript00014928-RA	Acan
scaffold_46	12967652	12997270	HLtupMer3_transcript00014991-RA	Cops2
scaffold_47	1428377	1549311	HLtupMer3_transcript00015032-RA	Ercc6	CNE114881
scaffold_47	1491486	1850311	HLtupMer3_transcript00015033-RA	Ercc6	CNE114881
scaffold_47	1787342	2149535	HLtupMer3_transcript00015038-RA	Cxcl12
scaffold_47	2737621	2913862	HLtupMer3_transcript00015051-RA	Hells
scaffold_47	3123924	3290258	HLtupMer3_transcript00015060-RA	Wnt8b	CNE114932
scaffold_47	4602718	4924590	HLtupMer3_transcript00015070-RA	Nfkb2	CNE115074
scaffold_48	234253	608635	HLtupMer3_transcript00015146-RA	Lbx1	CNE116177,CNE116207
scaffold_48	1434380	1627539	HLtupMer3_transcript00015162-RA	Sufu
scaffold_48	9506447	10106447	HLtupMer3_transcript00015222-RA	Tcf7l2	CNE116942,CNE116943,CNE116944,CNE116945,CNE116946,CNE116951,CNE116952,CNE116953,CNE116955,CNE116966,CNE116967,CNE116968,CNE116969,CNE116970,CNE117003,CNE117020,CNE117042,CNE117047,CNE117049,CNE117053,CNE117065,CNE117078,CNE117090,CNE117109,CNE117140,CNE117142,CNE117158
scaffold_5	5810554	6355628	HLtupMer3_transcript00003307-RA	Ctnnb1	CNE118226,CNE118242,CNE118267
scaffold_5	18780897	18982345	HLtupMer3_transcript00003443-RA	Tax1bp1	CNE119788,CNE119798,CNE119818,CNE119853
scaffold_5	19205502	19301046	HLtupMer3_transcript00003447-RA	Hoxa13
scaffold_5	19289737	19318222	HLtupMer3_transcript00003448-RA	Hoxa11
scaffold_5	22801253	23285157	HLtupMer3_transcript00003504-RA	Twist1	CNE120819,CNE120831,CNE120834,CNE120870,CNE120935
scaffold_5	24441092	24835029	HLtupMer3_transcript00003516-RA	Meox2	CNE121177,CNE121180,CNE121184,CNE121186,CNE121187,CNE121210,CNE121211,CNE121212,CNE121216
scaffold_5	28763997	28820941	HLtupMer3_transcript00003546-RA	Dlx5
scaffold_5	28801132	29121941	HLtupMer3_transcript00003547-RA	Dlx6	CNE122128,CNE122143,CNE122148
scaffold_5	30008227	30242286	HLtupMer3_transcript00003560-RA	Col1a2
scaffold_5	31379020	31901687	HLtupMer3_transcript00003581-RA	Fzd1	CNE122486,CNE122491,CNE122504,CNE122505,CNE122506,CNE122509,CNE122510,CNE122513,CNE122514,CNE122522,CNE122523,CNE122533,CNE122534,CNE122535,CNE122536,CNE122537,CNE122540,CNE122553,CNE122554,CNE122558
scaffold_5	36551909	36592124	HLtupMer3_transcript00003640-RA	Bmi1
scaffold_5	38663020	38725332	HLtupMer3_transcript00003664-RA	Yme1l1
scaffold_5	40524402	41097243	HLtupMer3_transcript00003687-RA	Zeb1	CNE123636,CNE123644,CNE123648,CNE123688
scaffold_5	43373140	43690391	HLtupMer3_transcript00003702-RA	Fzd8	CNE124209,CNE124252
scaffold_5	49119819	49592145	HLtupMer3_transcript00003728-RA	Shh	CNE124994,CNE125033,CNE125034,CNE125043,CNE125091
scaffold_5	56576212	56823908	HLtupMer3_transcript00003832-RA	Wnt3a	CNE125362,CNE125368
scaffold_5	56791942	57128908	HLtupMer3_transcript00003833-RA	Wnt9a
scaffold_5	57568060	57928375	HLtupMer3_transcript00003842-RA	Pth1r
scaffold_50	2758172	2792185	HLtupMer3_transcript00015423-RA	Ube2i
scaffold_50	4364950	4560346	HLtupMer3_transcript00015471-RA	Pkd1
scaffold_50	5737266	5991728	HLtupMer3_transcript00015508-RA	Sox8	CNE125678
scaffold_51	1354940	1724864	HLtupMer3_transcript00015610-RA	Zfp423	CNE126519,CNE126541,CNE126564,CNE126594,CNE126598,CNE126599
scaffold_51	2294875	2880803	HLtupMer3_transcript00015622-RA	Sall1	CNE126722,CNE126753,CNE126811,CNE126839,CNE126850
scaffold_51	3449034	3553704	HLtupMer3_transcript00015626-RA	Rbl2
scaffold_51	10405890	10484205	HLtupMer3_transcript00015756-RA	Nfat5	CNE128540
scaffold_52	1886646	2091766	HLtupMer3_transcript00015869-RA	Lmx1b	CNE129502
scaffold_52	1984685	2271511	HLtupMer3_transcript00015871-RA	Lmx1b
scaffold_52	3810422	4114969	HLtupMer3_transcript00015921-RA	Tnc
scaffold_53	822161	1169626	HLtupMer3_transcript00016112-RA	Runx3
scaffold_53	1518567	1603428	HLtupMer3_transcript00016127-RA	Lin28a
scaffold_53	3907767	4260116	HLtupMer3_transcript00016178-RA	Id3
scaffold_53	5683599	6125138	HLtupMer3_transcript00016217-RA	Hivep3
scaffold_54	1856269	2268712	HLtupMer3_transcript00016310-RA	Meis1	CNE131331,CNE131362,CNE131400
scaffold_54	2161269	2290232	HLtupMer3_transcript00016311-RA	Meis1	CNE131362,CNE131400
scaffold_54	2274712	2591232	HLtupMer3_transcript00016312-RA	Meis1
scaffold_54	6189012	6590936	HLtupMer3_transcript00016344-RA	Tfap2d
scaffold_54	6490012	6895936	HLtupMer3_transcript00016345-RA	Tfap2b	CNE132108
scaffold_54	9286225	9480746	HLtupMer3_transcript00016376-RA	Runx2	CNE132425
scaffold_54	9385516	9662023	HLtupMer3_transcript00016377-RA	Runx2
scaffold_54	9486746	9900546	HLtupMer3_transcript00016378-RA	Runx2
scaffold_56	2422633	2778981	HLtupMer3_transcript00016461-RA	Bmpr1a	CNE134317
scaffold_57	545114	564090	HLtupMer3_transcript00016542-RA	E2f4
scaffold_57	4556341	4681049	HLtupMer3_transcript00016599-RA	Nfatc3
scaffold_57	5242098	5404998	HLtupMer3_transcript00016623-RA	Cbfb
scaffold_57	6371001	6514136	HLtupMer3_transcript00016673-RA	Cebpa
scaffold_58	2408112	2835083	HLtupMer3_transcript00016757-RA	Ctbp2	CNE136039,CNE136045
scaffold_58	4972915	5328860	HLtupMer3_transcript00016777-RA	Mki67	CNE136343,CNE136366,CNE136394,CNE136398
scaffold_59	545484	709156	HLtupMer3_transcript00016791-RA	Ppp2r1a
scaffold_59	4589995	4681897	HLtupMer3_transcript00016937-RA	Tgfb1
scaffold_6	6001804	6472266	HLtupMer3_transcript00004042-RA	Alx1	CNE137860,CNE137878
scaffold_6	9159420	9532308	HLtupMer3_transcript00004063-RA	Dcn	CNE138148
scaffold_6	14620935	14756595	HLtupMer3_transcript00004133-RA	Mgp
scaffold_6	18306202	18493622	HLtupMer3_transcript00004206-RA	Ep300
scaffold_6	19795733	19828964	HLtupMer3_transcript00004225-RA	Atf4
scaffold_6	29072357	29366135	HLtupMer3_transcript00004355-RA	Ascl1	CNE139493,CNE139566,CNE139571
scaffold_6	29372135	29719955	HLtupMer3_transcript00004359-RA	Igf1	CNE139601
scaffold_6	38108801	38443295	HLtupMer3_transcript00004462-RA	Wnt5b	CNE140029,CNE140067
scaffold_6	45795786	46395786	HLtupMer3_transcript00004532-RA	Sox5	CNE140864,CNE140893,CNE140906,CNE140915,CNE140964,CNE140966,CNE141020
scaffold_6	56326926	56410039	HLtupMer3_transcript00004635-RA	Smo
scaffold_60	2632748	2672760	HLtupMer3_transcript00017173-RA	P3h1
scaffold_60	2679009	2827439	HLtupMer3_transcript00017176-RA	Wnt4
scaffold_60	4742518	5008501	HLtupMer3_transcript00017240-RA	Ski	CNE142802,CNE142810,CNE142811
scaffold_60	7399001	7408148	HLtupMer3_transcript00017318-RA	Ctnnbip1
scaffold_61	5522688	5572933	HLtupMer3_transcript00017398-RA	Thoc2
scaffold_62	747697	1347697	HLtupMer3_transcript00017448-RA	Bmper	CNE144139,CNE144169,CNE144172,CNE144194,CNE144216,CNE144221
scaffold_62	4833579	5433579	HLtupMer3_transcript00017488-RA	Inhba	CNE144694,CNE144750,CNE144790
scaffold_62	5386804	5986804	HLtupMer3_transcript00017489-RA	Gli3	CNE144790,CNE144803,CNE144824,CNE144858,CNE144873
scaffold_63	4910930	5095551	HLtupMer3_transcript00017577-RA	Id1
scaffold_63	5821298	5857598	HLtupMer3_transcript00017596-RA	Plagl1
scaffold_64	4862739	4945119	HLtupMer3_transcript00017648-RA	Cdo1
scaffold_65	5130504	5676423	HLtupMer3_transcript00017699-RA	Fgfr2	CNE146467,CNE146468,CNE146469,CNE146470,CNE146477,CNE146487
scaffold_66	0	301628	HLtupMer3_transcript00017715-RA	Bmp7	CNE146594
scaffold_66	369602	789982	HLtupMer3_transcript00017716-RA	Tfap2c	CNE146634,CNE146636,CNE146648
scaffold_66	4578034	4858401	HLtupMer3_transcript00017739-RA	Sall4	CNE147164
scaffold_66	4868927	5084777	HLtupMer3_transcript00017744-RA	Nfatc2	CNE147221
scaffold_67	130955	267923	HLtupMer3_transcript00017765-RA	Eda
scaffold_67	3510680	3852243	HLtupMer3_transcript00017822-RA	Cdx4
scaffold_67	5151703	5248847	HLtupMer3_transcript00017845-RA	Chrdl1
scaffold_69	3593873	3719617	HLtupMer3_transcript00018024-RA	Egr2	CNE148261,CNE148263,CNE148264,CNE148265,CNE148266,CNE148268,CNE148269,CNE148276,CNE148280,CNE148281,CNE148282,CNE148283,CNE148284,CNE148296,CNE148298,CNE148299
scaffold_7	5190224	5218133	HLtupMer3_transcript00004692-RA	Rps27a
scaffold_7	31416128	31790440	HLtupMer3_transcript00004917-RA	Tgfb2
scaffold_7	36108735	36157478	HLtupMer3_transcript00004962-RA	Lefty1,Lefty2
scaffold_7	40631130	41021226	HLtupMer3_transcript00005003-RA	Fosl2
scaffold_7	48542930	49105280	HLtupMer3_transcript00005051-RA	Vegfa
scaffold_73	0	367781	HLtupMer3_transcript00018346-RA	Axin2	CNE153119,CNE153145,CNE153174,CNE153190,CNE153191,CNE153192,CNE153193,CNE153199,CNE153200,CNE153211
scaffold_73	1816520	1981249	HLtupMer3_transcript00018361-RA	Smurf2
scaffold_73	3499204	3528892	HLtupMer3_transcript00018397-RA	Tuba1b
scaffold_74	3923564	3989910	HLtupMer3_transcript00018483-RA	Ikbkap
scaffold_75	2729716	2890003	HLtupMer3_transcript00018543-RA	Fndc3a
scaffold_76	1123217	1639698	HLtupMer3_transcript00018724-RA	Fgf12
scaffold_76	2300203	2779760	HLtupMer3_transcript00018739-RA	Trp63
scaffold_77	1564261	1632376	HLtupMer3_transcript00018586-RA	Zfp445
scaffold_78	182243	272354	HLtupMer3_transcript00018775-RA	Crabp2
scaffold_79	246224	269716	HLtupMer3_transcript00018982-RA	Tpm2
scaffold_79	267398	329850	HLtupMer3_transcript00018983-RA	Tpm2
scaffold_8	3413215	3661280	HLtupMer3_transcript00005141-RA	Egr1
scaffold_8	4442738	4562510	HLtupMer3_transcript00005163-RA	Rhoa
scaffold_8	13009597	13321679	HLtupMer3_transcript00005244-RA	Tnnc1
scaffold_8	13314597	13327679	HLtupMer3_transcript00005245-RA	Tnnc1
scaffold_8	13984963	14066145	HLtupMer3_transcript00005259-RA	Mustn1	CNE155046
scaffold_8	20271617	20726931	HLtupMer3_transcript00005314-RA	Wnt7a
scaffold_8	24295334	24895334	HLtupMer3_transcript00005339-RA	Wnt5a	CNE155536
scaffold_8	28693099	29069300	HLtupMer3_transcript00005383-RA	Ruvbl1	CNE155911,CNE155912,CNE155914,CNE155931,CNE155934,CNE155944,CNE155959,CNE155960
scaffold_80	513094	544955	HLtupMer3_transcript00019112-RA	Fosl1
scaffold_80	813041	844631	HLtupMer3_transcript00019132-RA	Men1
scaffold_82	2584524	2819515	HLtupMer3_transcript00019370-RA	Bmp8a,Bmp8b
scaffold_87	1576538	1940270	HLtupMer3_transcript00019667-RA	Fgfr1
scaffold_9	99067	699067	HLtupMer3_transcript00005460-RA	Osr1	CNE158415
scaffold_9	1738110	1903941	HLtupMer3_transcript00005469-RA	Gdf7	CNE158491,CNE158500
scaffold_9	8266942	8663174	HLtupMer3_transcript00005540-RA	Id2	CNE158872,CNE158886,CNE158891,CNE158892,CNE158905,CNE158906,CNE158920
scaffold_9	9964087	10534364	HLtupMer3_transcript00005550-RA	Sox11	CNE159169,CNE159199
scaffold_9	20363786	20737992	HLtupMer3_transcript00005629-RA	Bmp5	CNE159698,CNE159706,CNE159718
scaffold_9	21362892	21411910	HLtupMer3_transcript00005636-RA	Rab23
scaffold_9	27627959	27989568	HLtupMer3_transcript00005653-RA	Col9a1
scaffold_9	27932959	28007986	HLtupMer3_transcript00005655-RA	Col9a1
scaffold_9	27995568	28080756	HLtupMer3_transcript00005656-RA	Col9a1
scaffold_9	32660667	32868900	HLtupMer3_transcript00005695-RA	Phip
scaffold_9	35073117	35312696	HLtupMer3_transcript00005717-RA	Prss35	CNE160779
scaffold_9	35640467	36240467	HLtupMer3_transcript00005725-RA	Tbx18	CNE160853,CNE160868,CNE160873,CNE160908,CNE160929,CNE160939,CNE160959,CNE160960,CNE160965,CNE160970,CNE160973
scaffold_9	36864778	36960789	HLtupMer3_transcript00005733-RA	Zfp292
scaffold_92	31123	89156	HLtupMer3_transcript00019896-RA	Nlk
scaffold_92	1856930	2221282	HLtupMer3_transcript00019955-RA	Tbx2	CNE162072,CNE162073,CNE162117,CNE162118,CNE162152,CNE162180,CNE162192
scaffold_92	2157930	2396486	HLtupMer3_transcript00019956-RA	Tbx4	CNE162208,CNE162247,CNE162248,CNE162252,CNE162264
scaffold_93	1024810	1601583	HLtupMer3_transcript00020025-RA	Cyp26b1
scaffold_93	1979578	2084304	HLtupMer3_transcript00020031-RA	Zfp638
scaffold_95	778370	903040	HLtupMer3_transcript00020194-RA	Tpm1
scaffold_95	1431174	1517271	HLtupMer3_transcript00020218-RA	Aldh1a2
scaffold_95	1589198	1614670	HLtupMer3_transcript00020226-RA	Islr
scaffold_96	1079953	1128629	HLtupMer3_transcript00020311-RA	Crabp1
scaffold_97	385808	840220	HLtupMer3_transcript00020352-RA	Ebf1	CNE163529,CNE163641
