# Supplementary material for: Phenotype loss is associated with widespread divergence of the gene regulatory landscape in evolution
Source: Nat Commun. 2018 Nov 9;9:4737. doi: 10.1038/s41467-018-07122-z (PMC6226452; doi:10.1038/s41467-018-07122-z)
Supplement: Supplementary file 9 — Supplementary Data 6 [file 41467_2018_7122_MOESM9_ESM.xlsx]

## Sheet: 6. snake-dCNE vs limb MGI pheno
Supplementary Table 6. Enrichment of snake-diverged CNEs and limb-related MGI phenotypes.
Columns C-F ('a', 'b', 'c' and 'd'): 2x2 contingency table used as input to a one-sided Fisher's exact test. Columns G-H: Resulting p-values ('p') and p-values after mutliple testing correction ('p-BHcorrected'). Columns I-J: Enrichments of two control sets of CNEs that are diverged in the limbed green anole and dragon lizards (set 1: 614 merged CNEs with global and local Z-scores below -3 ('p-fa…
MGI Term ID	Term description	a	b	c	d	p	p-BHcorrected	p-fake-BHcorrected	p-fake-top5349-BHcorrected	avgRandomSets	zScore	#genesWithTerm	#genesWithTermHit	genesWithTermHit
MP:0011261	abnormal_limb_mesenchyme_morphology	15	73	4832	80918	0.000116334	0.00461457	1	1	4.9738	4.64815	6	2	Gas1,Grem1
MP:0008155	decreased_diameter_of_radius	8	20	4839	80971	0.000115047	0.00461457	1	1	1.5779	5.25541	3	1	Egr2
MP:0001679	thin_apical_ectodermal_ridge	23	143	4824	80848	6.52966e-05	0.00461457	1	1	9.3408	4.58798	3	3	En1,Gas1,Tbx3
MP:0001676	abnormal_apical_ectodermal_ridge_morphology	54	548	4793	80443	0.000621031	0.0184757	1	1	33.9022	3.57404	21	11	Bmp7,En1,Fgfr2,Gas1,Gli3,Grem1,Hand2,Lrp6,Mycn,Sp8,Tbx3
MP:0013169	small_hindlimb_buds	15	93	4832	80898	0.00111282	0.0264851	1	1	6.0621	3.73021	3	2	Tbx3,Tbx4
MP:0006280	abnormal_digit_development	39	393	4808	80598	0.00289232	0.0573643	1	1	24.3665	3.04699	20	11
MP:0004575	small_limb_buds	25	238	4822	80753	0.00799956	0.135992	1	1	14.83	2.7378	11	7
MP:0002764	short_tibia	101	1313	4746	79678	0.00992645	0.147656	1	1	80.2611	2.3889	145	38
MP:0005430	absent_fibula	25	255	4822	80736	0.0165932	0.219399	1	1	16.4384	2.10919	10	4
MP:0008919	fused_tarsal_bones	31	341	4816	80650	0.0206492	0.237351	1	1	20.9081	2.30751	9	7
MP:0000554	abnormal_carpal_bone_morphology	55	688	4792	80303	0.0260806	0.237351	0.701309	1	42.5714	1.92556	32	17
MP:0003445	sirenomelia	7	45	4840	80946	0.0262425	0.237351	1	1	2.9133	2.44111	5	5
MP:0000565	oligodactyly	58	734	4789	80257	0.0274791	0.237351	1	1	46.0617	1.78331	41	13
MP:0009874	abnormal_interdigital_cell_death	8	57	4839	80934	0.0295269	0.237351	1	1	3.6617	2.35499	4	3
MP:0006279	abnormal_limb_development	126	1760	4721	79231	0.0299182	0.237351	1	1	110.004	1.54973	128	42
MP:0004576	abnormal_foot_plate_morphology	16	155	4831	80836	0.0332584	0.247359	1	1	9.5966	2.1421	6	2
MP:0002544	brachydactyly	35	417	4812	80574	0.037996	0.251823	1	1	26.2087	1.72994	26	12
MP:0003857	abnormal_hindlimb_zeugopod_morphology	147	2103	4700	78888	0.0380908	0.251823	1	1	130.986	1.41946	213	55
MP:0003073	abnormal_metacarpal_bone_morphology	58	767	4789	80224	0.0525542	0.313177	1	1	47.8417	1.47791	33	17
MP:0005104	abnormal_tarsal_bone_morphology	60	801	4787	80190	0.0565743	0.313177	0.701309	1	48.8945	1.64877	31	15
MP:0008156	decreased_diameter_of_tibia	9	78	4838	80913	0.0569282	0.313177	1	1	6.2282	0.949059	7	2
MP:0013167	abnormal_hindlimb_bud_morphology	16	78	4831	80823	0.0578983	0.313177	1	1	10.3649	1.80561	9	3
MP:0001677	absent_apical_ectodermal_ridge	7	78	4840	80935	0.06404	0.331337	1	1	3.5618	1.89235	3	2
MP:0000558	abnormal_tibia_morphology	135	78	4712	79009	0.0787551	0.390494	1	1	123.155	1.08476	205	53
MP:0004634	short_metacarpal_bones	22	78	4825	80727	0.0891214	0.424218	1	1	16.1809	1.49153	13	8
MP:0002187	abnormal_fibula_morphology	51	78	4796	80294	0.096793	0.443014	1	1	44.3763	0.983013	46	15
MP:0004358	bowed_tibia	27	78	4820	80647	0.108181	0.464147	1	1	20.9127	1.37183	17	8
MP:0004083	polysyndactyly	16	78	4831	80805	0.109211	0.464147	1	1	11.4055	1.41569	11	4
MP:0009743	preaxial_polydactyly	28	78	4819	80625	0.126876	0.504632	1	1	22.5958	1.15459	32	8
MP:0004360	absent_ulna	16	78	4831	80800	0.127218	0.504632	1	1	12.6978	0.894717	8	4
MP:0002543	brachyphalangia	31	78	4816	80572	0.148888	0.571536	1	1	25.3742	1.15287	17	9
MP:0004642	fused_metatarsal_bones	16	78	4831	80790	0.168017	0.611789	1	1	12.2138	1.10687	7	4
MP:0000547	short_limbs	84	78	4763	79737	0.170864	0.611789	1	1	76.9596	0.807767	91	30
MP:0004350	long_humerus	3	78	4844	80968	0.179191	0.611789	1	1	1.4613	1.30107	4	1
MP:0000576	clubfoot	11	78	4836	80860	0.179938	0.611789	1	1	8.0036	1.1024	9	4
MP:0003072	abnormal_metatarsal_bone_morphology	48	78	4799	80288	0.206959	0.676332	1	1	43.126	0.750657	32	14
MP:0002115	abnormal_limb_bone_morphology	266	78	4581	76769	0.210288	0.676332	0.701309	1	260.767	0.335455	379	105
MP:0000557	absent_hindlimb	12	78	4835	80838	0.223463	0.692842	1	1	9.346	0.896921	4	4
MP:0004374	bowed_radius	22	78	4825	80686	0.227991	0.692842	1	1	18.4101	0.85714	17	7
MP:0005650	abnormal_limb_bud_morphology	77	78	4770	79815	0.23655	0.692842	1	1	71.9097	0.616525	82	23
MP:0000569	abnormal_digit_pigmentation	3	78	4844	80964	0.23871	0.692842	1	1	1.6844	1.03976	3	1
MP:0005306	abnormal_phalanx_morphology	70	78	4777	79921	0.250526	0.699552	1	1	66.3785	0.447534	67	25
MP:0004635	short_metatarsal_bones	14	78	4833	80803	0.252779	0.699552	1	1	11.4081	0.790161	10	4
MP:0000564	syndactyly	81	78	4766	79738	0.264667	0.715804	1	1	78.2552	0.308842	79	25
MP:0003109	short_femur	46	78	4801	80296	0.274261	0.725268	1	1	42.0756	0.619326	85	20
MP:0000574	abnormal_foot_pad_morphology	12	78	4835	80828	0.285979	0.732177	1	1	10.2529	0.550013	23	5
MP:0011504	abnormal_limb_long_bone_morphology	235	78	4612	77212	0.289179	0.732177	1	1	233.661	0.0900182	362	97
MP:0004361	bowed_ulna	15	78	4832	80776	0.320356	0.794216	1	1	12.9196	0.594192	13	5
MP:0000549	absent_limbs	15	78	4832	80774	0.332252	0.79664	1	1	13.1004	0.545706	8	5
MP:0000556	abnormal_hindlimb_morphology	200	78	4647	77754	0.33813	0.79664	1	1	200.274	-0.0197207	316	81
MP:0008730	fused_phalanges	13	78	4834	80803	0.347841	0.79664	1	1	11.3006	0.523955	13	4
MP:0008736	micromelia	3	78	4844	80957	0.348112	0.79664	1	1	2.1173	0.628716	4	1
MP:0000675	abnormal_eccrine_sweat_gland_morphology	3	78	4844	80955	0.379416	0.851896	1	1	2.1977	0.556962	5	1
MP:0002772	brachypodia	8	78	4839	80875	0.401528	0.870382	1	1	7.0807	0.352053	6	2
MP:0004639	fused_metacarpal_bones	11	78	4836	80826	0.408945	0.870382	0.701309	1	9.93	0.34914	4	2
MP:0009728	abnormal_calcaneum_morphology	10	78	4837	80842	0.409591	0.870382	1	1	8.9605	0.361274	5	3
MP:0003855	abnormal_forelimb_zeugopod_morphology	85	78	4762	79609	0.418621	0.871824	1	1	86.4861	-0.15934	94	36
MP:0000551	absent_forelimb	10	78	4837	80840	0.424922	0.871824	1	1	9.1231	0.299344	3	3
MP:0002765	short_fibula	19	78	4828	80685	0.471633	0.943465	1	1	18.3378	0.160356	17	6
MP:0008152	decreased_diameter_of_femur	9	78	4838	80849	0.482687	0.943465	1	1	8.5224	0.167972	10	2
MP:0013622	abnormal_femur_compact_bone_thickness	4	78	4843	80931	0.491553	0.943465	1	1	3.6139	0.207888	4	1
MP:0013624	decreased_femur_compact_bone_thickness	4	78	4843	80931	0.491553	0.943465	1	1	3.6139	0.207888	3	1
MP:0004348	long_femur	2	78	4845	80963	0.511207	0.948334	1	1	1.6983	0.238467	8	2
MP:0013166	small_forelimb_buds	6	78	4841	80895	0.518733	0.948334	1	1	5.7785	0.0953858	4	3
MP:0002728	absent_tibia	13	78	4834	80777	0.51952	0.948334	1	1	12.8101	0.0548097	6	3
MP:0009049	abnormal_hallux_morphology	5	78	4842	80911	0.52799	0.948334	1	1	4.7744	0.107608	4	1
MP:0002110	abnormal_digit_morphology	199	78	4648	77652	0.533936	0.948334	1	1	206.96	-0.565128	300	72
MP:0002109	abnormal_limb_morphology	409	78	4438	74125	0.545968	0.955444	0.701309	1	426.488	-0.883096	702	171
MP:0000572	abnormal_autopod_morphology	217	78	4630	77308	0.600744	1	1	1	228.27	-0.764943	343	81
MP:0000552	abnormal_radius_morphology	65	78	4782	79874	0.60558	1	1	1	69.3519	-0.522619	72	28
MP:0008160	increased_diameter_of_humerus	6	78	4841	80885	0.610873	1	1	1	6.2987	-0.122069	6	2
MP:0005230	ectrodactyly	7	78	4840	80866	0.621481	1	1	1	8.1465	-0.382969	7	2
MP:0006253	clinodactyly	1	78	4846	80975	0.627753	1	1	1	0.9741	0.0270361	7	1
MP:0005108	abnormal_ulna_morphology	65	78	4782	79862	0.637968	1	1	1	71.0453	-0.705357	78	30
MP:0000550	abnormal_forelimb_morphology	130	78	4717	78750	0.649792	1	1	1	138.222	-0.712224	151	54
MP:0004574	broad_limb_buds	4	78	4843	80915	0.668145	1	1	1	4.5261	-0.254135	8	3
MP:0008915	fused_carpal_bones	15	78	4832	80716	0.673031	1	1	1	16.347	-0.348258	12	6
MP:0004627	abnormal_trochanter_morphology	7	78	4840	80858	0.682064	1	1	1	7.8996	-0.327975	5	4
MP:0000562	polydactyly	93	78	4754	79357	0.697647	1	1	1	98.5032	-0.574678	152	32
MP:0008162	increased_diameter_of_tibia	3	78	4844	80928	0.727553	1	1	1	3.7172	-0.383954	7	3
MP:0004354	absent_deltoid_tuberosity	14	78	4833	80721	0.736014	1	1	1	17.3536	-0.770093	11	5
MP:0000571	interdigital_webbing	14	78	4833	80720	0.740611	1	1	1	16.4462	-0.610953	17	4
MP:0008161	increased_diameter_of_radius	6	78	4841	80866	0.755199	1	1	1	7.3752	-0.522602	5	2
MP:0008163	increased_diameter_of_ulna	6	78	4841	80866	0.755199	1	1	1	7.3752	-0.522602	5	2
MP:0011505	camptomelia	5	78	4842	80884	0.76424	1	1	1	6.3036	-0.540285	5	1
MP:0000561	adactyly	9	78	4838	80804	0.782014	1	1	1	11.1274	-0.661443	3	3
MP:0004357	long_tibia	7	78	4840	80842	0.783386	1	1	1	8.7742	-0.616375	22	4
MP:0004372	bowed_fibula	10	78	4837	80783	0.7917	1	1	1	12.2757	-0.673077	8	3
MP:0008985	hemimelia	9	78	4838	80801	0.796477	1	1	1	11.2244	-0.696259	4	2
MP:0005353	abnormal_patella_morphology	16	78	4831	80668	0.802419	1	1	1	20.9542	-1.05061	21	7
MP:0004355	short_radius	32	78	4815	80376	0.803607	1	1	1	36.6501	-0.793298	39	14
MP:0001678	thick_apical_ectodermal_ridge	5	78	4842	80869	0.84999	1	1	1	7.1367	-0.829083	4	1
MP:0000553	absent_radius	13	78	4834	80709	0.85476	1	1	1	16.5928	-0.904722	6	5
MP:0013164	abnormal_forelimb_bud_morphology	11	78	4836	80747	0.857132	1	1	1	14.415	-0.922591	8	5
MP:0009744	postaxial_polydactyly	6	78	4841	80842	0.875933	1	1	1	8.6894	-0.937503	8	2
MP:0004573	absent_limb_buds	6	78	4841	80840	0.883243	1	1	1	8.8689	-0.989749	11	2
MP:0000413	polyphalangy	5	78	4842	80861	0.883987	1	1	1	7.5902	-0.977443	6	1
MP:0004351	short_humerus	28	78	4819	80407	0.895595	1	1	1	34.6588	-1.16553	43	18
MP:0012000	abnormal_limb_position	1	78	4846	80953	0.896413	1	1	1	3.2558	-1.01503	4	1
MP:0004353	abnormal_deltoid_tuberosity_morphology	19	78	4828	80569	0.911782	1	1	1	26.2367	-1.38636	21	9
MP:0003856	abnormal_hindlimb_stylopod_morphology	68	78	4779	79652	0.920556	1	1	1	81.6907	-1.52894	144	32
MP:0000575	increased_foot_pad_pigmentation	1	78	4846	80948	0.922549	1	1	1	2.8283	-1.01333	16	1
MP:0000559	abnormal_femur_morphology	67	78	4780	79668	0.922581	1	1	1	80.7299	-1.53994	142	31
MP:0003854	abnormal_forelimb_stylopod_morphology	57	78	4790	79844	0.928704	1	1	1	69.4424	-1.51078	77	29
MP:0005296	abnormal_humerus_morphology	57	78	4790	79844	0.928704	1	1	1	69.4424	-1.51078	77	29
MP:0004694	absent_patella	4	78	4843	80866	0.937398	1	1	1	8.9959	-1.47484	9	2
MP:0004359	short_ulna	30	78	4817	80305	0.966877	1	1	1	40.5053	-1.69223	44	17
MP:0005109	abnormal_talus_morphology	6	78	4841	80796	0.973015	1	1	1	11.3981	-1.66658	7	2
MP:0000568	ectopic_digits	3	78	4844	80859	0.98384	1	1	1	7.6043	-1.72032	6	1
MP:0008159	increased_diameter_of_fibula	1	78	4846	80896	0.996239	1	1	1	5.4227	-1.95895	4	1
MP:0000548	long_limbs	0	78	4847	80991	1	1	1	1	0	NA	3	0
MP:0000578	ulcerated_paws	0	78	4847	80970	1	1	1	1	1.1951	-1.13518	6	0
MP:0003807	camptodactyly	0	78	4847	80967	1	1	1	1	1.3442	-1.18247	5	0
MP:0004371	bowed_femur	0	78	4847	80991	1	1	1	1	0	NA	3	0
MP:0004373	bowed_humerus	0	78	4847	80988	1	1	1	1	0.1723	-0.422602	6	0
MP:0008158	increased_diameter_of_femur	0	78	4847	80939	1	1	1	1	2.9281	-1.75144	10	0
MP:0008951	long_radius	0	78	4847	80989	1	1	1	1	0.1092	-0.336221	3	0
MP:0012531	delayed_limb_development	0	78	4847	80990	1	1	1	1	0.0538	-0.238439	4	0
MP:0013168	absent_hindlimb_buds	0	78	4847	80950	1	1	1	1	2.3314	-1.56991	4	0
