# Supplementary material for: Phenotype loss is associated with widespread divergence of the gene regulatory landscape in evolution
Source: Nat Commun. 2018 Nov 9;9:4737. doi: 10.1038/s41467-018-07122-z (PMC6226452; doi:10.1038/s41467-018-07122-z)
Supplement: Supplementary file 10 — Supplementary Data 7 [file 41467_2018_7122_MOESM10_ESM.xlsx]

## Sheet: 7. limb-specific ATAC peaks
Supplementary Table 7. Tegu lizard genomic coordinates of tegu limb-specific ATAC-seq peaks.
The 5th column ('overlapKnownLimbEnhancers') indicates whether the peak overlaps an experimentally characterized limb enhancer from the VISTA database or the literature.
chrom	start	end	peakName	overlapKnownLimbEnhancers
scaffold_0	863261	863796	teguLizard_limbSpecificATACpeak1
scaffold_0	1179608	1179992	teguLizard_limbSpecificATACpeak2
scaffold_0	1858513	1859320	teguLizard_limbSpecificATACpeak3
scaffold_0	2156161	2156794	teguLizard_limbSpecificATACpeak4
scaffold_0	2708094	2708453	teguLizard_limbSpecificATACpeak5
scaffold_0	2976603	2977156	teguLizard_limbSpecificATACpeak6
scaffold_0	3355892	3356264	teguLizard_limbSpecificATACpeak7
scaffold_0	3907259	3907488	teguLizard_limbSpecificATACpeak8
scaffold_0	5111749	5111930	teguLizard_limbSpecificATACpeak9
scaffold_0	6241514	6241794	teguLizard_limbSpecificATACpeak10
scaffold_0	6457150	6457620	teguLizard_limbSpecificATACpeak11
scaffold_0	6709798	6710008	teguLizard_limbSpecificATACpeak12
scaffold_0	6976253	6976415	teguLizard_limbSpecificATACpeak13
scaffold_0	7175188	7175485	teguLizard_limbSpecificATACpeak14
scaffold_0	7983479	7983943	teguLizard_limbSpecificATACpeak15
scaffold_0	8300567	8300926	teguLizard_limbSpecificATACpeak16
scaffold_0	8841531	8841902	teguLizard_limbSpecificATACpeak17
scaffold_0	8929373	8929576	teguLizard_limbSpecificATACpeak18
scaffold_0	9003756	9004133	teguLizard_limbSpecificATACpeak19
scaffold_0	9201063	9201547	teguLizard_limbSpecificATACpeak20
scaffold_0	9249529	9250177	teguLizard_limbSpecificATACpeak21
scaffold_0	9440562	9441002	teguLizard_limbSpecificATACpeak22
scaffold_0	9477385	9477966	teguLizard_limbSpecificATACpeak23
scaffold_0	9496445	9496676	teguLizard_limbSpecificATACpeak24
scaffold_0	9722460	9722888	teguLizard_limbSpecificATACpeak25
scaffold_0	10001947	10002615	teguLizard_limbSpecificATACpeak26
scaffold_0	10394829	10395090	teguLizard_limbSpecificATACpeak27
scaffold_0	10440139	10440513	teguLizard_limbSpecificATACpeak28
scaffold_0	10527361	10528022	teguLizard_limbSpecificATACpeak29
scaffold_0	11344865	11345049	teguLizard_limbSpecificATACpeak30
scaffold_0	11390862	11391767	teguLizard_limbSpecificATACpeak31
scaffold_0	11519493	11520035	teguLizard_limbSpecificATACpeak32
scaffold_0	11595381	11595644	teguLizard_limbSpecificATACpeak33
scaffold_0	11791880	11792379	teguLizard_limbSpecificATACpeak34
scaffold_0	11815430	11815934	teguLizard_limbSpecificATACpeak35
scaffold_0	12105533	12105995	teguLizard_limbSpecificATACpeak36
scaffold_0	12977451	12977709	teguLizard_limbSpecificATACpeak37
scaffold_0	13300685	13301254	teguLizard_limbSpecificATACpeak38
scaffold_0	13333662	13333947	teguLizard_limbSpecificATACpeak39
scaffold_0	13517047	13517545	teguLizard_limbSpecificATACpeak40
scaffold_0	13542601	13542999	teguLizard_limbSpecificATACpeak41
scaffold_0	13633728	13634661	teguLizard_limbSpecificATACpeak42
scaffold_0	14049542	14049739	teguLizard_limbSpecificATACpeak43
scaffold_0	14180371	14181021	teguLizard_limbSpecificATACpeak44
scaffold_0	14307228	14307722	teguLizard_limbSpecificATACpeak45
scaffold_0	14385841	14386144	teguLizard_limbSpecificATACpeak46
scaffold_0	15532533	15532838	teguLizard_limbSpecificATACpeak47
scaffold_0	15573206	15573632	teguLizard_limbSpecificATACpeak48
scaffold_0	15707221	15707506	teguLizard_limbSpecificATACpeak49
scaffold_0	15707988	15708640	teguLizard_limbSpecificATACpeak50
scaffold_0	15763934	15764364	teguLizard_limbSpecificATACpeak51
scaffold_0	15854026	15854382	teguLizard_limbSpecificATACpeak52
scaffold_0	15916623	15917013	teguLizard_limbSpecificATACpeak53
scaffold_0	16056844	16057342	teguLizard_limbSpecificATACpeak54
scaffold_0	16067896	16068496	teguLizard_limbSpecificATACpeak55
scaffold_0	16068624	16068797	teguLizard_limbSpecificATACpeak56
scaffold_0	16110369	16110935	teguLizard_limbSpecificATACpeak57
scaffold_0	16872234	16872648	teguLizard_limbSpecificATACpeak58
scaffold_0	17290179	17290765	teguLizard_limbSpecificATACpeak59
scaffold_0	17296994	17297396	teguLizard_limbSpecificATACpeak60
scaffold_0	17398545	17398797	teguLizard_limbSpecificATACpeak61
scaffold_0	17467282	17467563	teguLizard_limbSpecificATACpeak62
scaffold_0	17472359	17473160	teguLizard_limbSpecificATACpeak63
scaffold_0	18438086	18438324	teguLizard_limbSpecificATACpeak64
scaffold_0	19224888	19225183	teguLizard_limbSpecificATACpeak65
scaffold_0	20062770	20063499	teguLizard_limbSpecificATACpeak66
scaffold_0	20606104	20606315	teguLizard_limbSpecificATACpeak67
scaffold_0	20666664	20667772	teguLizard_limbSpecificATACpeak68
scaffold_0	20845979	20846291	teguLizard_limbSpecificATACpeak69
scaffold_0	20908317	20908828	teguLizard_limbSpecificATACpeak70
scaffold_0	20923711	20924290	teguLizard_limbSpecificATACpeak71
scaffold_0	21028823	21029575	teguLizard_limbSpecificATACpeak72
scaffold_0	21088777	21089253	teguLizard_limbSpecificATACpeak73
scaffold_0	21539140	21539399	teguLizard_limbSpecificATACpeak74
scaffold_0	21721762	21722194	teguLizard_limbSpecificATACpeak75
scaffold_0	21957519	21957951	teguLizard_limbSpecificATACpeak76
scaffold_0	22049597	22050159	teguLizard_limbSpecificATACpeak77
scaffold_0	22215448	22215873	teguLizard_limbSpecificATACpeak78
scaffold_0	22292764	22293124	teguLizard_limbSpecificATACpeak79
scaffold_0	22980274	22980484	teguLizard_limbSpecificATACpeak80
scaffold_0	23145025	23145455	teguLizard_limbSpecificATACpeak81
scaffold_0	23194078	23194202	teguLizard_limbSpecificATACpeak82
scaffold_0	23231409	23231758	teguLizard_limbSpecificATACpeak83
scaffold_0	23278625	23278920	teguLizard_limbSpecificATACpeak84
scaffold_0	23315880	23316240	teguLizard_limbSpecificATACpeak85
scaffold_0	23330614	23331039	teguLizard_limbSpecificATACpeak86
scaffold_0	23378037	23378626	teguLizard_limbSpecificATACpeak87
scaffold_0	23482607	23482823	teguLizard_limbSpecificATACpeak88
scaffold_0	23495163	23495458	teguLizard_limbSpecificATACpeak89
scaffold_0	23516500	23516983	teguLizard_limbSpecificATACpeak90
scaffold_0	23616832	23617139	teguLizard_limbSpecificATACpeak91
scaffold_0	23740760	23741189	teguLizard_limbSpecificATACpeak92
scaffold_0	23748743	23749358	teguLizard_limbSpecificATACpeak93
scaffold_0	23754044	23754464	teguLizard_limbSpecificATACpeak94
scaffold_0	24287990	24288201	teguLizard_limbSpecificATACpeak95
scaffold_0	24684535	24684960	teguLizard_limbSpecificATACpeak96
scaffold_0	24916481	24916785	teguLizard_limbSpecificATACpeak97
scaffold_0	24961725	24962137	teguLizard_limbSpecificATACpeak98
scaffold_0	24975104	24975399	teguLizard_limbSpecificATACpeak99
scaffold_0	24989661	24990424	teguLizard_limbSpecificATACpeak100
scaffold_0	25016503	25017239	teguLizard_limbSpecificATACpeak101
scaffold_0	25532615	25532985	teguLizard_limbSpecificATACpeak102
scaffold_0	25533223	25533468	teguLizard_limbSpecificATACpeak103
scaffold_0	25897515	25897855	teguLizard_limbSpecificATACpeak104
scaffold_0	26395094	26395614	teguLizard_limbSpecificATACpeak105
scaffold_0	26424068	26424862	teguLizard_limbSpecificATACpeak106
scaffold_0	26538271	26538550	teguLizard_limbSpecificATACpeak107
scaffold_0	26882295	26882696	teguLizard_limbSpecificATACpeak108
scaffold_0	26980907	26981253	teguLizard_limbSpecificATACpeak109
scaffold_0	27134982	27135213	teguLizard_limbSpecificATACpeak110
scaffold_0	27387580	27387877	teguLizard_limbSpecificATACpeak111
scaffold_0	27402952	27403396	teguLizard_limbSpecificATACpeak112
scaffold_0	27469626	27470055	teguLizard_limbSpecificATACpeak113
scaffold_0	27494596	27495137	teguLizard_limbSpecificATACpeak114
scaffold_0	27781922	27782182	teguLizard_limbSpecificATACpeak115
scaffold_0	28198635	28199231	teguLizard_limbSpecificATACpeak116
scaffold_0	28564619	28564942	teguLizard_limbSpecificATACpeak117
scaffold_0	28888850	28889177	teguLizard_limbSpecificATACpeak118
scaffold_0	28963389	28963851	teguLizard_limbSpecificATACpeak119
scaffold_0	29169710	29170109	teguLizard_limbSpecificATACpeak120
scaffold_0	29170210	29170620	teguLizard_limbSpecificATACpeak121
scaffold_0	29774314	29774545	teguLizard_limbSpecificATACpeak122
scaffold_0	30010509	30010910	teguLizard_limbSpecificATACpeak123
scaffold_0	30096426	30096890	teguLizard_limbSpecificATACpeak124
scaffold_0	30352465	30353151	teguLizard_limbSpecificATACpeak125
scaffold_0	30452321	30452603	teguLizard_limbSpecificATACpeak126
scaffold_0	30495163	30495538	teguLizard_limbSpecificATACpeak127
scaffold_0	30684446	30684694	teguLizard_limbSpecificATACpeak128
scaffold_0	31505334	31505681	teguLizard_limbSpecificATACpeak129
scaffold_0	32140436	32140738	teguLizard_limbSpecificATACpeak130
scaffold_0	32954523	32954894	teguLizard_limbSpecificATACpeak131
scaffold_0	33355776	33356285	teguLizard_limbSpecificATACpeak132
scaffold_0	33362171	33362782	teguLizard_limbSpecificATACpeak133
scaffold_0	33528568	33529111	teguLizard_limbSpecificATACpeak134
scaffold_0	33541905	33542543	teguLizard_limbSpecificATACpeak135
scaffold_0	33816806	33817368	teguLizard_limbSpecificATACpeak136
scaffold_0	33999085	33999307	teguLizard_limbSpecificATACpeak137
scaffold_0	35307550	35307752	teguLizard_limbSpecificATACpeak138
scaffold_0	35941318	35941476	teguLizard_limbSpecificATACpeak139
scaffold_0	36439715	36440059	teguLizard_limbSpecificATACpeak140
scaffold_0	37132202	37132634	teguLizard_limbSpecificATACpeak141
scaffold_0	37204654	37205155	teguLizard_limbSpecificATACpeak142
scaffold_0	37471156	37471769	teguLizard_limbSpecificATACpeak143
scaffold_0	37544256	37544690	teguLizard_limbSpecificATACpeak144
scaffold_0	37602512	37602863	teguLizard_limbSpecificATACpeak145
scaffold_0	37631647	37632048	teguLizard_limbSpecificATACpeak146
scaffold_0	37658867	37659187	teguLizard_limbSpecificATACpeak147
scaffold_0	37863932	37864111	teguLizard_limbSpecificATACpeak148
scaffold_0	38094645	38095073	teguLizard_limbSpecificATACpeak149
scaffold_0	38499551	38500014	teguLizard_limbSpecificATACpeak150
scaffold_0	38801842	38802427	teguLizard_limbSpecificATACpeak151
scaffold_0	39278111	39278402	teguLizard_limbSpecificATACpeak152
scaffold_0	39374783	39375087	teguLizard_limbSpecificATACpeak153
scaffold_0	40424517	40424858	teguLizard_limbSpecificATACpeak154
scaffold_0	40493803	40494230	teguLizard_limbSpecificATACpeak155
scaffold_0	40526224	40526424	teguLizard_limbSpecificATACpeak156
scaffold_0	40812398	40812986	teguLizard_limbSpecificATACpeak157
scaffold_0	40993384	40993775	teguLizard_limbSpecificATACpeak158
scaffold_0	41174560	41174707	teguLizard_limbSpecificATACpeak159
scaffold_0	41198892	41199215	teguLizard_limbSpecificATACpeak160
scaffold_0	41936877	41937124	teguLizard_limbSpecificATACpeak161
scaffold_0	41941768	41942348	teguLizard_limbSpecificATACpeak162
scaffold_0	42308436	42308767	teguLizard_limbSpecificATACpeak163
scaffold_0	43262351	43262995	teguLizard_limbSpecificATACpeak164
scaffold_0	43442422	43443063	teguLizard_limbSpecificATACpeak165
scaffold_0	43455263	43455830	teguLizard_limbSpecificATACpeak166
scaffold_0	43651117	43651525	teguLizard_limbSpecificATACpeak167
scaffold_0	43729359	43729565	teguLizard_limbSpecificATACpeak168
scaffold_0	44474759	44475183	teguLizard_limbSpecificATACpeak169
scaffold_0	44523907	44524408	teguLizard_limbSpecificATACpeak170
scaffold_0	44539841	44540318	teguLizard_limbSpecificATACpeak171
scaffold_0	44786191	44786636	teguLizard_limbSpecificATACpeak172
scaffold_0	45369777	45370293	teguLizard_limbSpecificATACpeak173
scaffold_0	45897129	45897508	teguLizard_limbSpecificATACpeak174
scaffold_0	45951846	45952149	teguLizard_limbSpecificATACpeak175
scaffold_0	46624110	46624526	teguLizard_limbSpecificATACpeak176
scaffold_0	46807108	46807547	teguLizard_limbSpecificATACpeak177
scaffold_0	49074827	49075233	teguLizard_limbSpecificATACpeak178
scaffold_0	49085852	49086110	teguLizard_limbSpecificATACpeak179
scaffold_0	49494954	49495148	teguLizard_limbSpecificATACpeak180
scaffold_0	49659240	49659438	teguLizard_limbSpecificATACpeak181
scaffold_0	50518093	50518578	teguLizard_limbSpecificATACpeak182
scaffold_0	50722319	50722544	teguLizard_limbSpecificATACpeak183
scaffold_0	50882481	50882994	teguLizard_limbSpecificATACpeak184
scaffold_0	50971576	50971968	teguLizard_limbSpecificATACpeak185
scaffold_0	50984110	50984421	teguLizard_limbSpecificATACpeak186
scaffold_0	51045426	51045685	teguLizard_limbSpecificATACpeak187
scaffold_0	51136365	51136831	teguLizard_limbSpecificATACpeak188
scaffold_0	51426204	51426593	teguLizard_limbSpecificATACpeak189
scaffold_0	51448653	51448961	teguLizard_limbSpecificATACpeak190
scaffold_0	51466021	51466367	teguLizard_limbSpecificATACpeak191
scaffold_0	51520259	51520575	teguLizard_limbSpecificATACpeak192
scaffold_0	53535058	53535297	teguLizard_limbSpecificATACpeak193
scaffold_0	54204406	54204567	teguLizard_limbSpecificATACpeak194
scaffold_0	55592330	55592500	teguLizard_limbSpecificATACpeak195
scaffold_0	55761358	55761857	teguLizard_limbSpecificATACpeak196
scaffold_0	56326714	56327210	teguLizard_limbSpecificATACpeak197
scaffold_0	56393243	56393543	teguLizard_limbSpecificATACpeak198
scaffold_0	56521903	56522497	teguLizard_limbSpecificATACpeak199
scaffold_0	57040705	57041548	teguLizard_limbSpecificATACpeak200
scaffold_0	57376425	57376855	teguLizard_limbSpecificATACpeak201
scaffold_0	57385678	57386453	teguLizard_limbSpecificATACpeak202
scaffold_0	57405841	57405965	teguLizard_limbSpecificATACpeak203
scaffold_0	57813358	57813847	teguLizard_limbSpecificATACpeak204
scaffold_0	58263381	58263958	teguLizard_limbSpecificATACpeak205
scaffold_0	58594605	58594939	teguLizard_limbSpecificATACpeak206
scaffold_0	58621337	58621835	teguLizard_limbSpecificATACpeak207
scaffold_0	58626744	58626928	teguLizard_limbSpecificATACpeak208
scaffold_0	58658448	58658791	teguLizard_limbSpecificATACpeak209
scaffold_0	59056562	59056997	teguLizard_limbSpecificATACpeak210
scaffold_0	59140915	59141376	teguLizard_limbSpecificATACpeak211
scaffold_0	59704314	59704810	teguLizard_limbSpecificATACpeak212
scaffold_0	59757631	59758023	teguLizard_limbSpecificATACpeak213
scaffold_0	59765808	59766151	teguLizard_limbSpecificATACpeak214
scaffold_0	60007317	60007728	teguLizard_limbSpecificATACpeak215
scaffold_0	60060542	60061092	teguLizard_limbSpecificATACpeak216
scaffold_0	60363469	60363697	teguLizard_limbSpecificATACpeak217
scaffold_0	60396458	60396651	teguLizard_limbSpecificATACpeak218
scaffold_0	60420358	60420535	teguLizard_limbSpecificATACpeak219
scaffold_0	60683616	60684175	teguLizard_limbSpecificATACpeak220
scaffold_0	60836941	60837287	teguLizard_limbSpecificATACpeak221
scaffold_0	61324709	61325386	teguLizard_limbSpecificATACpeak222
scaffold_0	61475516	61475723	teguLizard_limbSpecificATACpeak223
scaffold_0	61577576	61578606	teguLizard_limbSpecificATACpeak224
scaffold_0	61721974	61722279	teguLizard_limbSpecificATACpeak225
scaffold_0	61882006	61882362	teguLizard_limbSpecificATACpeak226
scaffold_0	62405900	62406421	teguLizard_limbSpecificATACpeak227
scaffold_0	62427342	62427652	teguLizard_limbSpecificATACpeak228
scaffold_0	62427944	62428156	teguLizard_limbSpecificATACpeak229
scaffold_0	62735398	62735906	teguLizard_limbSpecificATACpeak230
scaffold_0	62904934	62905733	teguLizard_limbSpecificATACpeak231
scaffold_0	63131167	63131424	teguLizard_limbSpecificATACpeak232
scaffold_0	63266272	63266533	teguLizard_limbSpecificATACpeak233
scaffold_0	63278920	63279218	teguLizard_limbSpecificATACpeak234
scaffold_0	63934170	63934755	teguLizard_limbSpecificATACpeak235
scaffold_0	64397945	64398430	teguLizard_limbSpecificATACpeak236
scaffold_0	64442136	64442388	teguLizard_limbSpecificATACpeak237
scaffold_0	64642656	64643223	teguLizard_limbSpecificATACpeak238
scaffold_0	64713537	64713931	teguLizard_limbSpecificATACpeak239
scaffold_0	64714053	64714294	teguLizard_limbSpecificATACpeak240
scaffold_0	64813633	64813915	teguLizard_limbSpecificATACpeak241
scaffold_0	65944093	65944550	teguLizard_limbSpecificATACpeak242
scaffold_0	66086998	66087248	teguLizard_limbSpecificATACpeak243
scaffold_0	66221473	66221996	teguLizard_limbSpecificATACpeak244
scaffold_0	66329000	66329384	teguLizard_limbSpecificATACpeak245
scaffold_0	66334918	66335421	teguLizard_limbSpecificATACpeak246
scaffold_0	66410068	66410295	teguLizard_limbSpecificATACpeak247
scaffold_0	66658386	66658811	teguLizard_limbSpecificATACpeak248
scaffold_0	66732139	66732961	teguLizard_limbSpecificATACpeak249
scaffold_0	66987083	66987552	teguLizard_limbSpecificATACpeak250
scaffold_0	67204064	67204404	teguLizard_limbSpecificATACpeak251
scaffold_0	68302168	68302751	teguLizard_limbSpecificATACpeak252
scaffold_0	68315505	68316155	teguLizard_limbSpecificATACpeak253
scaffold_0	68627726	68627905	teguLizard_limbSpecificATACpeak254
scaffold_0	68897740	68898154	teguLizard_limbSpecificATACpeak255
scaffold_0	68947591	68948294	teguLizard_limbSpecificATACpeak256
scaffold_0	68954135	68954795	teguLizard_limbSpecificATACpeak257
scaffold_0	69146643	69147805	teguLizard_limbSpecificATACpeak258
scaffold_0	69202226	69202508	teguLizard_limbSpecificATACpeak259
scaffold_0	69229102	69229721	teguLizard_limbSpecificATACpeak260
scaffold_0	69349491	69350017	teguLizard_limbSpecificATACpeak261
scaffold_0	70149460	70150035	teguLizard_limbSpecificATACpeak262
scaffold_0	70450538	70451072	teguLizard_limbSpecificATACpeak263
scaffold_0	70482540	70482847	teguLizard_limbSpecificATACpeak264
scaffold_0	70911955	70912689	teguLizard_limbSpecificATACpeak265
scaffold_0	72058156	72058579	teguLizard_limbSpecificATACpeak266
scaffold_0	72131849	72132257	teguLizard_limbSpecificATACpeak267
scaffold_0	73004940	73005421	teguLizard_limbSpecificATACpeak268
scaffold_0	73098986	73099327	teguLizard_limbSpecificATACpeak269
scaffold_0	73118045	73118190	teguLizard_limbSpecificATACpeak270
scaffold_0	73165639	73165971	teguLizard_limbSpecificATACpeak271
scaffold_0	73289291	73289980	teguLizard_limbSpecificATACpeak272
scaffold_0	73312027	73312602	teguLizard_limbSpecificATACpeak273
scaffold_0	73331103	73331557	teguLizard_limbSpecificATACpeak274
scaffold_0	73583913	73584348	teguLizard_limbSpecificATACpeak275
scaffold_0	73659330	73659795	teguLizard_limbSpecificATACpeak276
scaffold_0	73679355	73679618	teguLizard_limbSpecificATACpeak277
scaffold_0	73862554	73863135	teguLizard_limbSpecificATACpeak278
scaffold_0	74790456	74790901	teguLizard_limbSpecificATACpeak279
scaffold_0	74803430	74804126	teguLizard_limbSpecificATACpeak280
scaffold_0	75061798	75061996	teguLizard_limbSpecificATACpeak281
scaffold_0	75439499	75440021	teguLizard_limbSpecificATACpeak282
scaffold_0	75820265	75820517	teguLizard_limbSpecificATACpeak283
scaffold_0	76103339	76103725	teguLizard_limbSpecificATACpeak284
scaffold_0	76196737	76197309	teguLizard_limbSpecificATACpeak285
scaffold_0	76278334	76278718	teguLizard_limbSpecificATACpeak286
scaffold_0	76806671	76807056	teguLizard_limbSpecificATACpeak287
scaffold_0	77367814	77368003	teguLizard_limbSpecificATACpeak288
scaffold_0	77390500	77390826	teguLizard_limbSpecificATACpeak289
scaffold_0	77781661	77781959	teguLizard_limbSpecificATACpeak290
scaffold_0	77791126	77791580	teguLizard_limbSpecificATACpeak291
scaffold_0	77969820	77970318	teguLizard_limbSpecificATACpeak292
scaffold_0	78645129	78645554	teguLizard_limbSpecificATACpeak293
scaffold_0	78683475	78684002	teguLizard_limbSpecificATACpeak294
scaffold_0	79112273	79112908	teguLizard_limbSpecificATACpeak295
scaffold_0	80123869	80124276	teguLizard_limbSpecificATACpeak296
scaffold_0	80491899	80492088	teguLizard_limbSpecificATACpeak297
scaffold_0	80753477	80754208	teguLizard_limbSpecificATACpeak298
scaffold_0	81193663	81194807	teguLizard_limbSpecificATACpeak299
scaffold_0	81834452	81834679	teguLizard_limbSpecificATACpeak300
scaffold_0	82211775	82212107	teguLizard_limbSpecificATACpeak301
scaffold_0	82241831	82242296	teguLizard_limbSpecificATACpeak302
scaffold_0	82590051	82590338	teguLizard_limbSpecificATACpeak303
scaffold_0	82885693	82885980	teguLizard_limbSpecificATACpeak304
scaffold_0	83236041	83236537	teguLizard_limbSpecificATACpeak305
scaffold_0	83385132	83385517	teguLizard_limbSpecificATACpeak306
scaffold_0	83503093	83503720	teguLizard_limbSpecificATACpeak307
scaffold_0	83561529	83562451	teguLizard_limbSpecificATACpeak308
scaffold_0	83634453	83634770	teguLizard_limbSpecificATACpeak309
scaffold_0	83843932	83844054	teguLizard_limbSpecificATACpeak310
scaffold_0	83844396	83844784	teguLizard_limbSpecificATACpeak311
scaffold_0	84008692	84009194	teguLizard_limbSpecificATACpeak312
scaffold_0	85100924	85101149	teguLizard_limbSpecificATACpeak313
scaffold_0	85265229	85265748	teguLizard_limbSpecificATACpeak314
scaffold_0	85747844	85748229	teguLizard_limbSpecificATACpeak315
scaffold_0	85774523	85775781	teguLizard_limbSpecificATACpeak316
scaffold_0	85783156	85783644	teguLizard_limbSpecificATACpeak317
scaffold_0	85826297	85826598	teguLizard_limbSpecificATACpeak318
scaffold_0	85826994	85827438	teguLizard_limbSpecificATACpeak319
scaffold_0	86262818	86263703	teguLizard_limbSpecificATACpeak320
scaffold_0	86440463	86441204	teguLizard_limbSpecificATACpeak321
scaffold_0	86538457	86538968	teguLizard_limbSpecificATACpeak322
scaffold_0	86953890	86954847	teguLizard_limbSpecificATACpeak323
scaffold_0	86993167	86993625	teguLizard_limbSpecificATACpeak324
scaffold_0	87010717	87011399	teguLizard_limbSpecificATACpeak325
scaffold_0	87641493	87641650	teguLizard_limbSpecificATACpeak326
scaffold_0	87790552	87791182	teguLizard_limbSpecificATACpeak327
scaffold_0	88149580	88150230	teguLizard_limbSpecificATACpeak328
scaffold_0	88461548	88462159	teguLizard_limbSpecificATACpeak329
scaffold_0	88619672	88619927	teguLizard_limbSpecificATACpeak330
scaffold_0	88847492	88848344	teguLizard_limbSpecificATACpeak331
scaffold_0	89245761	89245961	teguLizard_limbSpecificATACpeak332
scaffold_0	89609342	89609561	teguLizard_limbSpecificATACpeak333
scaffold_0	89613444	89613682	teguLizard_limbSpecificATACpeak334
scaffold_0	89958382	89958503	teguLizard_limbSpecificATACpeak335
scaffold_0	90048534	90049010	teguLizard_limbSpecificATACpeak336
scaffold_0	90056072	90056244	teguLizard_limbSpecificATACpeak337
scaffold_0	90056305	90056934	teguLizard_limbSpecificATACpeak338
scaffold_0	90069134	90069370	teguLizard_limbSpecificATACpeak339
scaffold_0	90069666	90070032	teguLizard_limbSpecificATACpeak340
scaffold_0	90449340	90450048	teguLizard_limbSpecificATACpeak341
scaffold_0	91221362	91221778	teguLizard_limbSpecificATACpeak342
scaffold_0	91459863	91460122	teguLizard_limbSpecificATACpeak343
scaffold_0	91557186	91557360	teguLizard_limbSpecificATACpeak344
scaffold_0	91957117	91957299	teguLizard_limbSpecificATACpeak345
scaffold_0	91957686	91957999	teguLizard_limbSpecificATACpeak346
scaffold_0	92104956	92105142	teguLizard_limbSpecificATACpeak347
scaffold_0	92700358	92700729	teguLizard_limbSpecificATACpeak348
scaffold_0	93140583	93141168	teguLizard_limbSpecificATACpeak349
scaffold_0	93150261	93150682	teguLizard_limbSpecificATACpeak350
scaffold_0	95428264	95428456	teguLizard_limbSpecificATACpeak351
scaffold_0	95796226	95796443	teguLizard_limbSpecificATACpeak352
scaffold_0	96079415	96079614	teguLizard_limbSpecificATACpeak353
scaffold_0	96651349	96651513	teguLizard_limbSpecificATACpeak354
scaffold_0	96669522	96669872	teguLizard_limbSpecificATACpeak355
scaffold_0	97093036	97093588	teguLizard_limbSpecificATACpeak356
scaffold_0	97412287	97412785	teguLizard_limbSpecificATACpeak357
scaffold_0	97458471	97458947	teguLizard_limbSpecificATACpeak358
scaffold_0	98220109	98220898	teguLizard_limbSpecificATACpeak359
scaffold_0	98268436	98268580	teguLizard_limbSpecificATACpeak360
scaffold_0	98285829	98286256	teguLizard_limbSpecificATACpeak361
scaffold_0	98713302	98713607	teguLizard_limbSpecificATACpeak362
scaffold_1	371150	371784	teguLizard_limbSpecificATACpeak363
scaffold_1	545807	546101	teguLizard_limbSpecificATACpeak364
scaffold_1	695548	696299	teguLizard_limbSpecificATACpeak365
scaffold_1	971336	972138	teguLizard_limbSpecificATACpeak366
scaffold_1	1232703	1232998	teguLizard_limbSpecificATACpeak367
scaffold_1	1697920	1698849	teguLizard_limbSpecificATACpeak368
scaffold_1	1707430	1708219	teguLizard_limbSpecificATACpeak369
scaffold_1	1769439	1770019	teguLizard_limbSpecificATACpeak370
scaffold_1	1841546	1841807	teguLizard_limbSpecificATACpeak371
scaffold_1	1842188	1842706	teguLizard_limbSpecificATACpeak372
scaffold_1	1843385	1844031	teguLizard_limbSpecificATACpeak373
scaffold_1	1852636	1853146	teguLizard_limbSpecificATACpeak374
scaffold_1	1890212	1890847	teguLizard_limbSpecificATACpeak375
scaffold_1	1957102	1957277	teguLizard_limbSpecificATACpeak376
scaffold_1	1971292	1971532	teguLizard_limbSpecificATACpeak377
scaffold_1	2468317	2468598	teguLizard_limbSpecificATACpeak378
scaffold_1	2692874	2693273	teguLizard_limbSpecificATACpeak379
scaffold_1	3324511	3324871	teguLizard_limbSpecificATACpeak380
scaffold_1	3428672	3429269	teguLizard_limbSpecificATACpeak381
scaffold_1	4040487	4040676	teguLizard_limbSpecificATACpeak382
scaffold_1	4245583	4245733	teguLizard_limbSpecificATACpeak383
scaffold_1	4280355	4280809	teguLizard_limbSpecificATACpeak384
scaffold_1	4733761	4734266	teguLizard_limbSpecificATACpeak385
scaffold_1	5199905	5200364	teguLizard_limbSpecificATACpeak386
scaffold_1	5257308	5257889	teguLizard_limbSpecificATACpeak387
scaffold_1	5366678	5367001	teguLizard_limbSpecificATACpeak388
scaffold_1	5536548	5536837	teguLizard_limbSpecificATACpeak389
scaffold_1	5686795	5687156	teguLizard_limbSpecificATACpeak390
scaffold_1	5687319	5688052	teguLizard_limbSpecificATACpeak391
scaffold_1	5772934	5773375	teguLizard_limbSpecificATACpeak392
scaffold_1	5780029	5780181	teguLizard_limbSpecificATACpeak393
scaffold_1	5804626	5805113	teguLizard_limbSpecificATACpeak394
scaffold_1	5806144	5806384	teguLizard_limbSpecificATACpeak395
scaffold_1	5813693	5813976	teguLizard_limbSpecificATACpeak396
scaffold_1	6165761	6166038	teguLizard_limbSpecificATACpeak397
scaffold_1	6691871	6692330	teguLizard_limbSpecificATACpeak398
scaffold_1	6917342	6917616	teguLizard_limbSpecificATACpeak399
scaffold_1	7879820	7880023	teguLizard_limbSpecificATACpeak400
scaffold_1	8023092	8023292	teguLizard_limbSpecificATACpeak401
scaffold_1	8683945	8684320	teguLizard_limbSpecificATACpeak402
scaffold_1	9390513	9390717	teguLizard_limbSpecificATACpeak403
scaffold_1	9419373	9419770	teguLizard_limbSpecificATACpeak404
scaffold_1	9442262	9442641	teguLizard_limbSpecificATACpeak405
scaffold_1	9589860	9590061	teguLizard_limbSpecificATACpeak406
scaffold_1	9590192	9590601	teguLizard_limbSpecificATACpeak407
scaffold_1	10043992	10044886	teguLizard_limbSpecificATACpeak408
scaffold_1	10283301	10283507	teguLizard_limbSpecificATACpeak409
scaffold_1	10308605	10309632	teguLizard_limbSpecificATACpeak410
scaffold_1	10768493	10768957	teguLizard_limbSpecificATACpeak411
scaffold_1	10783939	10784292	teguLizard_limbSpecificATACpeak412
scaffold_1	10968285	10969592	teguLizard_limbSpecificATACpeak413
scaffold_1	11106388	11106693	teguLizard_limbSpecificATACpeak414
scaffold_1	11161709	11162370	teguLizard_limbSpecificATACpeak415
scaffold_1	11577327	11577517	teguLizard_limbSpecificATACpeak416
scaffold_1	11922228	11922878	teguLizard_limbSpecificATACpeak417
scaffold_1	11938771	11939021	teguLizard_limbSpecificATACpeak418
scaffold_1	12146626	12147068	teguLizard_limbSpecificATACpeak419
scaffold_1	12378457	12378748	teguLizard_limbSpecificATACpeak420
scaffold_1	12408902	12409235	teguLizard_limbSpecificATACpeak421
scaffold_1	12421683	12422133	teguLizard_limbSpecificATACpeak422
scaffold_1	12702810	12703392	teguLizard_limbSpecificATACpeak423
scaffold_1	12709810	12710234	teguLizard_limbSpecificATACpeak424
scaffold_1	12958834	12959442	teguLizard_limbSpecificATACpeak425
scaffold_1	13016860	13017175	teguLizard_limbSpecificATACpeak426
scaffold_1	13682266	13682897	teguLizard_limbSpecificATACpeak427
scaffold_1	14030509	14030992	teguLizard_limbSpecificATACpeak428
scaffold_1	14541158	14541622	teguLizard_limbSpecificATACpeak429
scaffold_1	14969288	14970158	teguLizard_limbSpecificATACpeak430
scaffold_1	15003143	15003368	teguLizard_limbSpecificATACpeak431
scaffold_1	15091554	15091919	teguLizard_limbSpecificATACpeak432
scaffold_1	15566284	15566656	teguLizard_limbSpecificATACpeak433
scaffold_1	15653149	15653445	teguLizard_limbSpecificATACpeak434
scaffold_1	15653488	15653826	teguLizard_limbSpecificATACpeak435
scaffold_1	16350076	16350851	teguLizard_limbSpecificATACpeak436
scaffold_1	16384429	16385131	teguLizard_limbSpecificATACpeak437
scaffold_1	16492145	16492986	teguLizard_limbSpecificATACpeak438
scaffold_1	16711181	16711321	teguLizard_limbSpecificATACpeak439
scaffold_1	17167501	17167817	teguLizard_limbSpecificATACpeak440
scaffold_1	17257641	17258100	teguLizard_limbSpecificATACpeak441
scaffold_1	17302714	17303000	teguLizard_limbSpecificATACpeak442
scaffold_1	17303091	17303479	teguLizard_limbSpecificATACpeak443
scaffold_1	17398764	17399046	teguLizard_limbSpecificATACpeak444
scaffold_1	17452457	17452753	teguLizard_limbSpecificATACpeak445
scaffold_1	19152921	19153244	teguLizard_limbSpecificATACpeak446
scaffold_1	19182406	19182800	teguLizard_limbSpecificATACpeak447
scaffold_1	19739313	19739999	teguLizard_limbSpecificATACpeak448
scaffold_1	19810584	19810829	teguLizard_limbSpecificATACpeak449
scaffold_1	19940557	19940917	teguLizard_limbSpecificATACpeak450
scaffold_1	20171117	20171350	teguLizard_limbSpecificATACpeak451
scaffold_1	20470451	20471228	teguLizard_limbSpecificATACpeak452
scaffold_1	20635366	20635740	teguLizard_limbSpecificATACpeak453
scaffold_1	20636479	20636904	teguLizard_limbSpecificATACpeak454
scaffold_1	20694349	20694841	teguLizard_limbSpecificATACpeak455
scaffold_1	21231343	21232052	teguLizard_limbSpecificATACpeak456
scaffold_1	21888951	21889313	teguLizard_limbSpecificATACpeak457
scaffold_1	21909992	21910428	teguLizard_limbSpecificATACpeak458
scaffold_1	21910506	21910819	teguLizard_limbSpecificATACpeak459
scaffold_1	21938285	21938904	teguLizard_limbSpecificATACpeak460
scaffold_1	22642324	22642613	teguLizard_limbSpecificATACpeak461
scaffold_1	23167609	23168144	teguLizard_limbSpecificATACpeak462
scaffold_1	23206363	23206852	teguLizard_limbSpecificATACpeak463
scaffold_1	23264463	23264824	teguLizard_limbSpecificATACpeak464
scaffold_1	23268283	23268488	teguLizard_limbSpecificATACpeak465
scaffold_1	23281572	23282505	teguLizard_limbSpecificATACpeak466
scaffold_1	23309566	23310680	teguLizard_limbSpecificATACpeak467
scaffold_1	23315894	23316046	teguLizard_limbSpecificATACpeak468
scaffold_1	23316180	23316698	teguLizard_limbSpecificATACpeak469
scaffold_1	23392782	23393249	teguLizard_limbSpecificATACpeak470
scaffold_1	23469075	23469603	teguLizard_limbSpecificATACpeak471
scaffold_1	23495414	23496426	teguLizard_limbSpecificATACpeak472
scaffold_1	23501011	23501243	teguLizard_limbSpecificATACpeak473
scaffold_1	23507499	23508151	teguLizard_limbSpecificATACpeak474
scaffold_1	23693245	23694337	teguLizard_limbSpecificATACpeak475
scaffold_1	23774937	23775442	teguLizard_limbSpecificATACpeak476
scaffold_1	23825340	23825519	teguLizard_limbSpecificATACpeak477
scaffold_1	23825799	23826272	teguLizard_limbSpecificATACpeak478
scaffold_1	24180750	24181099	teguLizard_limbSpecificATACpeak479
scaffold_1	24210095	24210392	teguLizard_limbSpecificATACpeak480
scaffold_1	24440581	24440861	teguLizard_limbSpecificATACpeak481
scaffold_1	25292446	25293041	teguLizard_limbSpecificATACpeak482
scaffold_1	25599769	25600095	teguLizard_limbSpecificATACpeak483
scaffold_1	25616936	25617395	teguLizard_limbSpecificATACpeak484
scaffold_1	25714452	25714724	teguLizard_limbSpecificATACpeak485
scaffold_1	25866811	25867106	teguLizard_limbSpecificATACpeak486
scaffold_1	26011379	26011809	teguLizard_limbSpecificATACpeak487
scaffold_1	26406470	26406976	teguLizard_limbSpecificATACpeak488
scaffold_1	26901668	26902486	teguLizard_limbSpecificATACpeak489
scaffold_1	26917285	26917841	teguLizard_limbSpecificATACpeak490
scaffold_1	27297026	27297929	teguLizard_limbSpecificATACpeak491
scaffold_1	28893202	28893583	teguLizard_limbSpecificATACpeak492
scaffold_1	29265758	29265994	teguLizard_limbSpecificATACpeak493
scaffold_1	29291260	29291729	teguLizard_limbSpecificATACpeak494
scaffold_1	29291859	29292388	teguLizard_limbSpecificATACpeak495
scaffold_1	29348029	29348478	teguLizard_limbSpecificATACpeak496
scaffold_1	29879147	29879782	teguLizard_limbSpecificATACpeak497
scaffold_1	30064477	30065308	teguLizard_limbSpecificATACpeak498
scaffold_1	30074290	30074679	teguLizard_limbSpecificATACpeak499
scaffold_1	30565135	30565679	teguLizard_limbSpecificATACpeak500
scaffold_1	30721580	30721811	teguLizard_limbSpecificATACpeak501
scaffold_1	30721898	30722177	teguLizard_limbSpecificATACpeak502
scaffold_1	30907026	30907685	teguLizard_limbSpecificATACpeak503
scaffold_1	30982140	30982473	teguLizard_limbSpecificATACpeak504
scaffold_1	31043304	31043583	teguLizard_limbSpecificATACpeak505
scaffold_1	31085612	31086377	teguLizard_limbSpecificATACpeak506
scaffold_1	31219028	31219423	teguLizard_limbSpecificATACpeak507
scaffold_1	31329668	31329912	teguLizard_limbSpecificATACpeak508
scaffold_1	31363978	31364370	teguLizard_limbSpecificATACpeak509
scaffold_1	31690200	31690715	teguLizard_limbSpecificATACpeak510
scaffold_1	32094410	32094917	teguLizard_limbSpecificATACpeak511
scaffold_1	32159712	32160920	teguLizard_limbSpecificATACpeak512
scaffold_1	32218048	32218681	teguLizard_limbSpecificATACpeak513
scaffold_1	32259933	32260088	teguLizard_limbSpecificATACpeak514
scaffold_1	32260831	32261082	teguLizard_limbSpecificATACpeak515
scaffold_1	32285091	32286195	teguLizard_limbSpecificATACpeak516
scaffold_1	32319685	32320170	teguLizard_limbSpecificATACpeak517
scaffold_1	32357997	32358522	teguLizard_limbSpecificATACpeak518
scaffold_1	33162412	33162636	teguLizard_limbSpecificATACpeak519
scaffold_1	33187230	33187676	teguLizard_limbSpecificATACpeak520
scaffold_1	33198675	33199116	teguLizard_limbSpecificATACpeak521
scaffold_1	33455503	33455659	teguLizard_limbSpecificATACpeak522
scaffold_1	33665694	33666635	teguLizard_limbSpecificATACpeak523
scaffold_1	33825075	33825302	teguLizard_limbSpecificATACpeak524
scaffold_1	33888399	33888595	teguLizard_limbSpecificATACpeak525
scaffold_1	33892759	33893386	teguLizard_limbSpecificATACpeak526
scaffold_1	34262397	34262716	teguLizard_limbSpecificATACpeak527
scaffold_1	34460056	34460602	teguLizard_limbSpecificATACpeak528
scaffold_1	35451724	35451908	teguLizard_limbSpecificATACpeak529
scaffold_1	35682781	35683033	teguLizard_limbSpecificATACpeak530
scaffold_1	35967544	35967863	teguLizard_limbSpecificATACpeak531
scaffold_1	35978415	35978693	teguLizard_limbSpecificATACpeak532
scaffold_1	36237669	36238287	teguLizard_limbSpecificATACpeak533
scaffold_1	36482448	36482742	teguLizard_limbSpecificATACpeak534
scaffold_1	36546532	36546742	teguLizard_limbSpecificATACpeak535
scaffold_1	36699532	36699721	teguLizard_limbSpecificATACpeak536
scaffold_1	36768198	36768570	teguLizard_limbSpecificATACpeak537
scaffold_1	37316010	37316459	teguLizard_limbSpecificATACpeak538
scaffold_1	38046131	38046649	teguLizard_limbSpecificATACpeak539
scaffold_1	38132681	38133186	teguLizard_limbSpecificATACpeak540
scaffold_1	38507547	38507802	teguLizard_limbSpecificATACpeak541
scaffold_1	39923114	39923559	teguLizard_limbSpecificATACpeak542
scaffold_1	40468441	40468755	teguLizard_limbSpecificATACpeak543
scaffold_1	42060302	42060553	teguLizard_limbSpecificATACpeak544
scaffold_1	42642354	42642755	teguLizard_limbSpecificATACpeak545
scaffold_1	42783445	42783617	teguLizard_limbSpecificATACpeak546
scaffold_1	43239640	43239847	teguLizard_limbSpecificATACpeak547
scaffold_1	43756024	43756265	teguLizard_limbSpecificATACpeak548
scaffold_1	43756392	43756539	teguLizard_limbSpecificATACpeak549
scaffold_1	43846854	43847258	teguLizard_limbSpecificATACpeak550
scaffold_1	44321695	44322216	teguLizard_limbSpecificATACpeak551
scaffold_1	44712111	44712628	teguLizard_limbSpecificATACpeak552
scaffold_1	45237522	45237836	teguLizard_limbSpecificATACpeak553
scaffold_1	45250367	45251000	teguLizard_limbSpecificATACpeak554
scaffold_1	45314475	45314932	teguLizard_limbSpecificATACpeak555
scaffold_1	45386651	45387042	teguLizard_limbSpecificATACpeak556
scaffold_1	45463545	45463924	teguLizard_limbSpecificATACpeak557
scaffold_1	45472818	45473066	teguLizard_limbSpecificATACpeak558
scaffold_1	45796646	45797277	teguLizard_limbSpecificATACpeak559
scaffold_1	46961570	46961998	teguLizard_limbSpecificATACpeak560
scaffold_1	47109264	47110029	teguLizard_limbSpecificATACpeak561
scaffold_1	47134040	47134419	teguLizard_limbSpecificATACpeak562
scaffold_1	47207491	47207833	teguLizard_limbSpecificATACpeak563
scaffold_1	47356702	47356956	teguLizard_limbSpecificATACpeak564
scaffold_1	47967852	47968461	teguLizard_limbSpecificATACpeak565
scaffold_1	48063202	48063777	teguLizard_limbSpecificATACpeak566
scaffold_1	48094477	48094871	teguLizard_limbSpecificATACpeak567
scaffold_1	48810015	48810368	teguLizard_limbSpecificATACpeak568
scaffold_1	49238175	49238724	teguLizard_limbSpecificATACpeak569
scaffold_1	49264520	49265002	teguLizard_limbSpecificATACpeak570
scaffold_1	49473431	49473709	teguLizard_limbSpecificATACpeak571
scaffold_1	49792450	49793054	teguLizard_limbSpecificATACpeak572
scaffold_1	49909599	49909921	teguLizard_limbSpecificATACpeak573
scaffold_1	49971866	49972554	teguLizard_limbSpecificATACpeak574
scaffold_1	50677921	50678472	teguLizard_limbSpecificATACpeak575
scaffold_1	51782896	51783130	teguLizard_limbSpecificATACpeak576
scaffold_1	52209342	52209539	teguLizard_limbSpecificATACpeak577
scaffold_1	52929036	52929235	teguLizard_limbSpecificATACpeak578
scaffold_1	56516965	56517236	teguLizard_limbSpecificATACpeak579
scaffold_1	57082232	57082453	teguLizard_limbSpecificATACpeak580
scaffold_1	57082637	57082987	teguLizard_limbSpecificATACpeak581
scaffold_1	57184485	57184900	teguLizard_limbSpecificATACpeak582
scaffold_1	57187776	57188085	teguLizard_limbSpecificATACpeak583
scaffold_1	58092122	58092538	teguLizard_limbSpecificATACpeak584
scaffold_1	63336184	63336612	teguLizard_limbSpecificATACpeak585
scaffold_1	63353674	63353943	teguLizard_limbSpecificATACpeak586
scaffold_1	63883859	63884426	teguLizard_limbSpecificATACpeak587
scaffold_1	64578968	64579180	teguLizard_limbSpecificATACpeak588
scaffold_1	64747033	64747810	teguLizard_limbSpecificATACpeak589
scaffold_1	64753565	64754166	teguLizard_limbSpecificATACpeak590
scaffold_1	64755064	64755458	teguLizard_limbSpecificATACpeak591
scaffold_1	65326575	65326912	teguLizard_limbSpecificATACpeak592
scaffold_1	66216873	66217229	teguLizard_limbSpecificATACpeak593
scaffold_1	66493810	66494013	teguLizard_limbSpecificATACpeak594
scaffold_1	66686680	66687292	teguLizard_limbSpecificATACpeak595
scaffold_1	67283850	67284055	teguLizard_limbSpecificATACpeak596
scaffold_1	67679702	67680007	teguLizard_limbSpecificATACpeak597
scaffold_1	67918296	67918784	teguLizard_limbSpecificATACpeak598
scaffold_1	68020334	68020728	teguLizard_limbSpecificATACpeak599
scaffold_1	68146246	68146872	teguLizard_limbSpecificATACpeak600
scaffold_1	68335601	68335928	teguLizard_limbSpecificATACpeak601
scaffold_1	68494521	68494857	teguLizard_limbSpecificATACpeak602
scaffold_1	68554443	68554967	teguLizard_limbSpecificATACpeak603
scaffold_1	68703745	68704488	teguLizard_limbSpecificATACpeak604
scaffold_1	69059670	69059942	teguLizard_limbSpecificATACpeak605
scaffold_1	69106159	69106603	teguLizard_limbSpecificATACpeak606
scaffold_1	69774544	69775141	teguLizard_limbSpecificATACpeak607
scaffold_1	69792823	69793101	teguLizard_limbSpecificATACpeak608
scaffold_1	70183694	70184097	teguLizard_limbSpecificATACpeak609
scaffold_1	70387726	70388096	teguLizard_limbSpecificATACpeak610
scaffold_1	70667942	70668158	teguLizard_limbSpecificATACpeak611
scaffold_1	70784505	70784981	teguLizard_limbSpecificATACpeak612
scaffold_1	71108628	71108899	teguLizard_limbSpecificATACpeak613
scaffold_1	71128600	71128840	teguLizard_limbSpecificATACpeak614
scaffold_1	71146868	71147297	teguLizard_limbSpecificATACpeak615
scaffold_1	71493972	71494379	teguLizard_limbSpecificATACpeak616
scaffold_1	71612048	71612700	teguLizard_limbSpecificATACpeak617
scaffold_1	72219805	72220395	teguLizard_limbSpecificATACpeak618
scaffold_1	72469890	72470135	teguLizard_limbSpecificATACpeak619
scaffold_1	72929445	72929665	teguLizard_limbSpecificATACpeak620
scaffold_1	73266742	73267055	teguLizard_limbSpecificATACpeak621
scaffold_1	73903337	73903541	teguLizard_limbSpecificATACpeak622
scaffold_1	73903633	73903796	teguLizard_limbSpecificATACpeak623
scaffold_1	76092653	76093125	teguLizard_limbSpecificATACpeak624
scaffold_1	76808735	76808989	teguLizard_limbSpecificATACpeak625
scaffold_1	76860592	76860865	teguLizard_limbSpecificATACpeak626
scaffold_1	76902208	76902593	teguLizard_limbSpecificATACpeak627
scaffold_1	77119731	77120126	teguLizard_limbSpecificATACpeak628
scaffold_1	78342316	78342874	teguLizard_limbSpecificATACpeak629
scaffold_1	78343005	78343330	teguLizard_limbSpecificATACpeak630
scaffold_1	78777611	78778094	teguLizard_limbSpecificATACpeak631
scaffold_1	80445662	80446320	teguLizard_limbSpecificATACpeak632
scaffold_1	80651919	80652686	teguLizard_limbSpecificATACpeak633
scaffold_1	80694766	80695223	teguLizard_limbSpecificATACpeak634
scaffold_1	81113196	81113540	teguLizard_limbSpecificATACpeak635
scaffold_1	81266245	81266669	teguLizard_limbSpecificATACpeak636
scaffold_1	82722983	82723631	teguLizard_limbSpecificATACpeak637
scaffold_1	84752255	84752554	teguLizard_limbSpecificATACpeak638
scaffold_1	84802474	84802810	teguLizard_limbSpecificATACpeak639
scaffold_1	85202137	85202566	teguLizard_limbSpecificATACpeak640
scaffold_1	86963791	86964238	teguLizard_limbSpecificATACpeak641
scaffold_1	87050157	87050566	teguLizard_limbSpecificATACpeak642
scaffold_1	87265953	87266474	teguLizard_limbSpecificATACpeak643
scaffold_1	87268130	87268432	teguLizard_limbSpecificATACpeak644
scaffold_1	87286570	87286964	teguLizard_limbSpecificATACpeak645
scaffold_1	87337844	87338220	teguLizard_limbSpecificATACpeak646
scaffold_1	87344305	87344772	teguLizard_limbSpecificATACpeak647
scaffold_1	87446602	87446915	teguLizard_limbSpecificATACpeak648
scaffold_1	87456192	87456481	teguLizard_limbSpecificATACpeak649
scaffold_1	87472923	87473108	teguLizard_limbSpecificATACpeak650
scaffold_1	87691581	87691934	teguLizard_limbSpecificATACpeak651
scaffold_1	87732334	87732658	teguLizard_limbSpecificATACpeak652
scaffold_1	87846918	87847422	teguLizard_limbSpecificATACpeak653
scaffold_1	87865068	87865390	teguLizard_limbSpecificATACpeak654
scaffold_1	87964852	87966012	teguLizard_limbSpecificATACpeak655
scaffold_1	87972802	87973108	teguLizard_limbSpecificATACpeak656
scaffold_1	87974441	87974749	teguLizard_limbSpecificATACpeak657
scaffold_1	87975650	87975989	teguLizard_limbSpecificATACpeak658
scaffold_1	87981412	87981688	teguLizard_limbSpecificATACpeak659
scaffold_1	88496852	88497208	teguLizard_limbSpecificATACpeak660
scaffold_1	89373176	89373343	teguLizard_limbSpecificATACpeak661
scaffold_1	89373460	89373761	teguLizard_limbSpecificATACpeak662
scaffold_1	89412767	89413246	teguLizard_limbSpecificATACpeak663
scaffold_1	89416268	89416628	teguLizard_limbSpecificATACpeak664
scaffold_1	89462684	89462792	teguLizard_limbSpecificATACpeak665
scaffold_1	89531926	89532647	teguLizard_limbSpecificATACpeak666
scaffold_1	89653909	89654341	teguLizard_limbSpecificATACpeak667
scaffold_1	89680522	89681064	teguLizard_limbSpecificATACpeak668
scaffold_1	89702771	89703115	teguLizard_limbSpecificATACpeak669
scaffold_1	89703596	89704624	teguLizard_limbSpecificATACpeak670
scaffold_1	89738410	89738920	teguLizard_limbSpecificATACpeak671
scaffold_1	89867577	89868193	teguLizard_limbSpecificATACpeak672
scaffold_1	90151393	90151774	teguLizard_limbSpecificATACpeak673
scaffold_1	90160571	90161049	teguLizard_limbSpecificATACpeak674
scaffold_1	90178309	90179320	teguLizard_limbSpecificATACpeak675
scaffold_1	90815722	90815931	teguLizard_limbSpecificATACpeak676
scaffold_1	91436284	91436922	teguLizard_limbSpecificATACpeak677
scaffold_1	91721476	91722053	teguLizard_limbSpecificATACpeak678
scaffold_1	92161303	92161804	teguLizard_limbSpecificATACpeak679
scaffold_1	92305983	92306192	teguLizard_limbSpecificATACpeak680
scaffold_1	92593873	92594616	teguLizard_limbSpecificATACpeak681
scaffold_1	92694416	92694733	teguLizard_limbSpecificATACpeak682
scaffold_1	92714373	92714929	teguLizard_limbSpecificATACpeak683
scaffold_1	92748059	92748424	teguLizard_limbSpecificATACpeak684
scaffold_1	92794736	92795158	teguLizard_limbSpecificATACpeak685
scaffold_1	93008259	93008615	teguLizard_limbSpecificATACpeak686
scaffold_10	17117	17695	teguLizard_limbSpecificATACpeak687
scaffold_10	20430	20712	teguLizard_limbSpecificATACpeak688
scaffold_10	590493	590741	teguLizard_limbSpecificATACpeak689
scaffold_10	665214	665556	teguLizard_limbSpecificATACpeak690
scaffold_10	1172623	1172837	teguLizard_limbSpecificATACpeak691
scaffold_10	1191712	1192204	teguLizard_limbSpecificATACpeak692
scaffold_10	1626518	1627125	teguLizard_limbSpecificATACpeak693
scaffold_10	2695311	2695853	teguLizard_limbSpecificATACpeak694
scaffold_10	3213393	3213842	teguLizard_limbSpecificATACpeak695
scaffold_10	3704416	3705151	teguLizard_limbSpecificATACpeak696
scaffold_10	3869917	3870797	teguLizard_limbSpecificATACpeak697
scaffold_10	4915513	4916296	teguLizard_limbSpecificATACpeak698
scaffold_10	5123194	5123361	teguLizard_limbSpecificATACpeak699
scaffold_10	5125975	5126806	teguLizard_limbSpecificATACpeak700
scaffold_10	5137846	5138164	teguLizard_limbSpecificATACpeak701
scaffold_10	5161963	5162511	teguLizard_limbSpecificATACpeak702
scaffold_10	5180904	5181488	teguLizard_limbSpecificATACpeak703	VISTA_mouseElement917
scaffold_10	5213165	5213525	teguLizard_limbSpecificATACpeak704	VISTA_mouseElement516; Fgf10_KpnI_Apai promoter region (Sasaki et al. 2002. PMID12455635)
scaffold_10	5253776	5254468	teguLizard_limbSpecificATACpeak705
scaffold_10	5327082	5327287	teguLizard_limbSpecificATACpeak706
scaffold_10	5457636	5458158	teguLizard_limbSpecificATACpeak707
scaffold_10	5897415	5897807	teguLizard_limbSpecificATACpeak708
scaffold_10	5950476	5950719	teguLizard_limbSpecificATACpeak709
scaffold_10	6114670	6114984	teguLizard_limbSpecificATACpeak710
scaffold_10	6517341	6517594	teguLizard_limbSpecificATACpeak711
scaffold_10	6976483	6976970	teguLizard_limbSpecificATACpeak712
scaffold_10	7148857	7149248	teguLizard_limbSpecificATACpeak713
scaffold_10	7173812	7174769	teguLizard_limbSpecificATACpeak714
scaffold_10	7230710	7230954	teguLizard_limbSpecificATACpeak715
scaffold_10	7313301	7313625	teguLizard_limbSpecificATACpeak716
scaffold_10	7319370	7319999	teguLizard_limbSpecificATACpeak717
scaffold_10	7646092	7646831	teguLizard_limbSpecificATACpeak718
scaffold_10	7725545	7725896	teguLizard_limbSpecificATACpeak719
scaffold_10	7794936	7795336	teguLizard_limbSpecificATACpeak720
scaffold_10	7795407	7795580	teguLizard_limbSpecificATACpeak721
scaffold_10	7865725	7866801	teguLizard_limbSpecificATACpeak722
scaffold_10	8420414	8420710	teguLizard_limbSpecificATACpeak723
scaffold_10	8464695	8465041	teguLizard_limbSpecificATACpeak724
scaffold_10	8921095	8921917	teguLizard_limbSpecificATACpeak725
scaffold_10	8931794	8931982	teguLizard_limbSpecificATACpeak726
scaffold_10	9078753	9078964	teguLizard_limbSpecificATACpeak727
scaffold_10	9079033	9079223	teguLizard_limbSpecificATACpeak728
scaffold_10	9561214	9562063	teguLizard_limbSpecificATACpeak729
scaffold_10	9610599	9610947	teguLizard_limbSpecificATACpeak730
scaffold_10	9624194	9624660	teguLizard_limbSpecificATACpeak731
scaffold_10	10087791	10088141	teguLizard_limbSpecificATACpeak732
scaffold_10	10574747	10575112	teguLizard_limbSpecificATACpeak733
scaffold_10	10885572	10885930	teguLizard_limbSpecificATACpeak734
scaffold_10	10972213	10973056	teguLizard_limbSpecificATACpeak735
scaffold_10	10998689	10999002	teguLizard_limbSpecificATACpeak736
scaffold_10	11020868	11021209	teguLizard_limbSpecificATACpeak737
scaffold_10	11550301	11550965	teguLizard_limbSpecificATACpeak738
scaffold_10	11588984	11589459	teguLizard_limbSpecificATACpeak739
scaffold_10	11609296	11609647	teguLizard_limbSpecificATACpeak740
scaffold_10	11616106	11616342	teguLizard_limbSpecificATACpeak741
scaffold_10	11723725	11723893	teguLizard_limbSpecificATACpeak742
scaffold_10	11754320	11754966	teguLizard_limbSpecificATACpeak743
scaffold_10	11873043	11873391	teguLizard_limbSpecificATACpeak744
scaffold_10	12359022	12360015	teguLizard_limbSpecificATACpeak745
scaffold_10	13024312	13024661	teguLizard_limbSpecificATACpeak746
scaffold_10	13144343	13144780	teguLizard_limbSpecificATACpeak747
scaffold_10	13269114	13269749	teguLizard_limbSpecificATACpeak748
scaffold_10	13972979	13973253	teguLizard_limbSpecificATACpeak749
scaffold_10	14083748	14084497	teguLizard_limbSpecificATACpeak750
scaffold_10	14645869	14646606	teguLizard_limbSpecificATACpeak751
scaffold_10	14952055	14952532	teguLizard_limbSpecificATACpeak752
scaffold_10	15187265	15187499	teguLizard_limbSpecificATACpeak753
scaffold_10	15205757	15206112	teguLizard_limbSpecificATACpeak754
scaffold_10	15400363	15400816	teguLizard_limbSpecificATACpeak755
scaffold_10	15484156	15484345	teguLizard_limbSpecificATACpeak756
scaffold_10	16363280	16364093	teguLizard_limbSpecificATACpeak757
scaffold_10	16775136	16775620	teguLizard_limbSpecificATACpeak758
scaffold_10	17456007	17456356	teguLizard_limbSpecificATACpeak759
scaffold_10	18318335	18319173	teguLizard_limbSpecificATACpeak760
scaffold_10	18853695	18854292	teguLizard_limbSpecificATACpeak761
scaffold_10	19163521	19163781	teguLizard_limbSpecificATACpeak762
scaffold_10	19524944	19525212	teguLizard_limbSpecificATACpeak763
scaffold_10	19726291	19726742	teguLizard_limbSpecificATACpeak764
scaffold_10	19763906	19764096	teguLizard_limbSpecificATACpeak765
scaffold_10	21288414	21288775	teguLizard_limbSpecificATACpeak766
scaffold_10	21292433	21292784	teguLizard_limbSpecificATACpeak767
scaffold_10	21404653	21405162	teguLizard_limbSpecificATACpeak768
scaffold_10	21448785	21449351	teguLizard_limbSpecificATACpeak769
scaffold_10	21814198	21814548	teguLizard_limbSpecificATACpeak770
scaffold_10	22532477	22532690	teguLizard_limbSpecificATACpeak771
scaffold_10	22540632	22540967	teguLizard_limbSpecificATACpeak772
scaffold_10	23788475	23788738	teguLizard_limbSpecificATACpeak773
scaffold_10	23799520	23799707	teguLizard_limbSpecificATACpeak774
scaffold_10	23865874	23866510	teguLizard_limbSpecificATACpeak775
scaffold_10	24030089	24030266	teguLizard_limbSpecificATACpeak776
scaffold_10	24137559	24138113	teguLizard_limbSpecificATACpeak777
scaffold_10	24215276	24215671	teguLizard_limbSpecificATACpeak778
scaffold_10	24235728	24236356	teguLizard_limbSpecificATACpeak779
scaffold_10	24248112	24248320	teguLizard_limbSpecificATACpeak780
scaffold_10	24248404	24248605	teguLizard_limbSpecificATACpeak781
scaffold_10	24253045	24253603	teguLizard_limbSpecificATACpeak782
scaffold_10	24292136	24292653	teguLizard_limbSpecificATACpeak783
scaffold_10	24338140	24338946	teguLizard_limbSpecificATACpeak784
scaffold_10	24530380	24530727	teguLizard_limbSpecificATACpeak785
scaffold_10	24751482	24751757	teguLizard_limbSpecificATACpeak786
scaffold_10	24818713	24819252	teguLizard_limbSpecificATACpeak787
scaffold_10	24914945	24915276	teguLizard_limbSpecificATACpeak788
scaffold_10	24972487	24972793	teguLizard_limbSpecificATACpeak789
scaffold_10	25560039	25560516	teguLizard_limbSpecificATACpeak790
scaffold_10	26412338	26412764	teguLizard_limbSpecificATACpeak791
scaffold_10	27451678	27452301	teguLizard_limbSpecificATACpeak792
scaffold_10	27491050	27491605	teguLizard_limbSpecificATACpeak793
scaffold_10	27585419	27585988	teguLizard_limbSpecificATACpeak794
scaffold_10	27834508	27835099	teguLizard_limbSpecificATACpeak795
scaffold_10	27888525	27888814	teguLizard_limbSpecificATACpeak796
scaffold_10	28362743	28363083	teguLizard_limbSpecificATACpeak797
scaffold_10	28490866	28491270	teguLizard_limbSpecificATACpeak798
scaffold_10	28634162	28634567	teguLizard_limbSpecificATACpeak799
scaffold_10	29324985	29325735	teguLizard_limbSpecificATACpeak800
scaffold_10	29360228	29360509	teguLizard_limbSpecificATACpeak801
scaffold_10	29437095	29437217	teguLizard_limbSpecificATACpeak802
scaffold_10	29765549	29765794	teguLizard_limbSpecificATACpeak803
scaffold_10	29912489	29912673	teguLizard_limbSpecificATACpeak804
scaffold_10	30429895	30430329	teguLizard_limbSpecificATACpeak805
scaffold_10	30534557	30534825	teguLizard_limbSpecificATACpeak806
scaffold_10	30864339	30865106	teguLizard_limbSpecificATACpeak807
scaffold_10	31267035	31267260	teguLizard_limbSpecificATACpeak808	VISTA_humanElement1109
scaffold_10	31267348	31267809	teguLizard_limbSpecificATACpeak809	VISTA_humanElement1109
scaffold_10	31468030	31468308	teguLizard_limbSpecificATACpeak810
scaffold_10	31469902	31470317	teguLizard_limbSpecificATACpeak811
scaffold_10	31477029	31477617	teguLizard_limbSpecificATACpeak812
scaffold_10	31477693	31478039	teguLizard_limbSpecificATACpeak813
scaffold_10	31478135	31478323	teguLizard_limbSpecificATACpeak814
scaffold_10	31555182	31555747	teguLizard_limbSpecificATACpeak815
scaffold_10	31664546	31664817	teguLizard_limbSpecificATACpeak816
scaffold_10	31753028	31753735	teguLizard_limbSpecificATACpeak817
scaffold_10	31791489	31791804	teguLizard_limbSpecificATACpeak818
scaffold_10	31954869	31955396	teguLizard_limbSpecificATACpeak819
scaffold_10	32066802	32067304	teguLizard_limbSpecificATACpeak820
scaffold_10	32218983	32219544	teguLizard_limbSpecificATACpeak821
scaffold_10	32527798	32528369	teguLizard_limbSpecificATACpeak822
scaffold_10	32633573	32634010	teguLizard_limbSpecificATACpeak823
scaffold_10	32791158	32791676	teguLizard_limbSpecificATACpeak824
scaffold_10	32833856	32834426	teguLizard_limbSpecificATACpeak825
scaffold_10	32886401	32886844	teguLizard_limbSpecificATACpeak826
scaffold_10	32950956	32951195	teguLizard_limbSpecificATACpeak827
scaffold_10	32951376	32951584	teguLizard_limbSpecificATACpeak828
scaffold_10	33011632	33012166	teguLizard_limbSpecificATACpeak829
scaffold_10	33080948	33081937	teguLizard_limbSpecificATACpeak830
scaffold_10	33351814	33352174	teguLizard_limbSpecificATACpeak831
scaffold_10	34009847	34010311	teguLizard_limbSpecificATACpeak832
scaffold_10	34017637	34017968	teguLizard_limbSpecificATACpeak833
scaffold_10	34130580	34131293	teguLizard_limbSpecificATACpeak834
scaffold_10	34153450	34153670	teguLizard_limbSpecificATACpeak835
scaffold_10	35216463	35217054	teguLizard_limbSpecificATACpeak836
scaffold_10	35222282	35222720	teguLizard_limbSpecificATACpeak837
scaffold_10	35310554	35311062	teguLizard_limbSpecificATACpeak838
scaffold_10	35664965	35665382	teguLizard_limbSpecificATACpeak839
scaffold_10	35727842	35728301	teguLizard_limbSpecificATACpeak840
scaffold_10	36304731	36305434	teguLizard_limbSpecificATACpeak841
scaffold_10	36656237	36656915	teguLizard_limbSpecificATACpeak842
scaffold_10	36773497	36773778	teguLizard_limbSpecificATACpeak843
scaffold_10	37129443	37129737	teguLizard_limbSpecificATACpeak844
scaffold_10	37749244	37749441	teguLizard_limbSpecificATACpeak845
scaffold_100	2109882	2110174	teguLizard_limbSpecificATACpeak846
scaffold_100	2133886	2134189	teguLizard_limbSpecificATACpeak847
scaffold_103	725807	726051	teguLizard_limbSpecificATACpeak848
scaffold_105	123233	123688	teguLizard_limbSpecificATACpeak849
scaffold_105	380307	380744	teguLizard_limbSpecificATACpeak850
scaffold_105	388642	389019	teguLizard_limbSpecificATACpeak851
scaffold_105	434409	435033	teguLizard_limbSpecificATACpeak852
scaffold_105	707371	707600	teguLizard_limbSpecificATACpeak853
scaffold_105	711832	712090	teguLizard_limbSpecificATACpeak854
scaffold_105	890248	890515	teguLizard_limbSpecificATACpeak855
scaffold_105	1126013	1126320	teguLizard_limbSpecificATACpeak856
scaffold_105	1134612	1134924	teguLizard_limbSpecificATACpeak857
scaffold_105	1680404	1680812	teguLizard_limbSpecificATACpeak858
scaffold_105	1841890	1842094	teguLizard_limbSpecificATACpeak859
scaffold_105	2003136	2003451	teguLizard_limbSpecificATACpeak860
scaffold_105	2014988	2015183	teguLizard_limbSpecificATACpeak861
scaffold_108	1149066	1149958	teguLizard_limbSpecificATACpeak862
scaffold_108	1904009	1904305	teguLizard_limbSpecificATACpeak863
scaffold_11	489994	490738	teguLizard_limbSpecificATACpeak864
scaffold_11	2420331	2420690	teguLizard_limbSpecificATACpeak865
scaffold_11	2648594	2649047	teguLizard_limbSpecificATACpeak866
scaffold_11	3205778	3206230	teguLizard_limbSpecificATACpeak867
scaffold_11	5063624	5064180	teguLizard_limbSpecificATACpeak868
scaffold_11	5207241	5207459	teguLizard_limbSpecificATACpeak869
scaffold_11	5320596	5320825	teguLizard_limbSpecificATACpeak870
scaffold_11	5889947	5890233	teguLizard_limbSpecificATACpeak871
scaffold_11	5890339	5890742	teguLizard_limbSpecificATACpeak872
scaffold_11	5907292	5907559	teguLizard_limbSpecificATACpeak873
scaffold_11	6755003	6755573	teguLizard_limbSpecificATACpeak874
scaffold_11	8693504	8694039	teguLizard_limbSpecificATACpeak875
scaffold_11	8960877	8961629	teguLizard_limbSpecificATACpeak876
scaffold_11	8962027	8962478	teguLizard_limbSpecificATACpeak877
scaffold_11	8993829	8994322	teguLizard_limbSpecificATACpeak878
scaffold_11	9213389	9213649	teguLizard_limbSpecificATACpeak879
scaffold_11	9271096	9271334	teguLizard_limbSpecificATACpeak880
scaffold_11	10027683	10027905	teguLizard_limbSpecificATACpeak881
scaffold_11	10195146	10195515	teguLizard_limbSpecificATACpeak882
scaffold_11	10214572	10215232	teguLizard_limbSpecificATACpeak883
scaffold_11	11286401	11286626	teguLizard_limbSpecificATACpeak884
scaffold_11	11287497	11287945	teguLizard_limbSpecificATACpeak885	VISTA_humanElement1438
scaffold_11	11407198	11407562	teguLizard_limbSpecificATACpeak886
scaffold_11	11517546	11518143	teguLizard_limbSpecificATACpeak887
scaffold_11	11952286	11952507	teguLizard_limbSpecificATACpeak888
scaffold_11	13127992	13128594	teguLizard_limbSpecificATACpeak889
scaffold_11	13452256	13452580	teguLizard_limbSpecificATACpeak890
scaffold_11	14199492	14199862	teguLizard_limbSpecificATACpeak891
scaffold_11	14388015	14388218	teguLizard_limbSpecificATACpeak892
scaffold_11	14508054	14508730	teguLizard_limbSpecificATACpeak893
scaffold_11	14973557	14973868	teguLizard_limbSpecificATACpeak894
scaffold_11	15055801	15056125	teguLizard_limbSpecificATACpeak895
scaffold_11	15070298	15070756	teguLizard_limbSpecificATACpeak896
scaffold_11	15476760	15476957	teguLizard_limbSpecificATACpeak897
scaffold_11	15897710	15898233	teguLizard_limbSpecificATACpeak898
scaffold_11	16403828	16404425	teguLizard_limbSpecificATACpeak899
scaffold_11	16434094	16434493	teguLizard_limbSpecificATACpeak900
scaffold_11	16435117	16435278	teguLizard_limbSpecificATACpeak901
scaffold_11	16456229	16456733	teguLizard_limbSpecificATACpeak902
scaffold_11	17049000	17049477	teguLizard_limbSpecificATACpeak903
scaffold_11	17829510	17829786	teguLizard_limbSpecificATACpeak904
scaffold_11	17861986	17862228	teguLizard_limbSpecificATACpeak905
scaffold_11	18071081	18071459	teguLizard_limbSpecificATACpeak906
scaffold_11	19261643	19261973	teguLizard_limbSpecificATACpeak907
scaffold_11	19512887	19513501	teguLizard_limbSpecificATACpeak908
scaffold_11	19559573	19559926	teguLizard_limbSpecificATACpeak909
scaffold_11	19615015	19615137	teguLizard_limbSpecificATACpeak910
scaffold_11	19691442	19691686	teguLizard_limbSpecificATACpeak911
scaffold_11	19860831	19861191	teguLizard_limbSpecificATACpeak912
scaffold_11	20437256	20437773	teguLizard_limbSpecificATACpeak913
scaffold_11	20491353	20491808	teguLizard_limbSpecificATACpeak914
scaffold_11	20925792	20926128	teguLizard_limbSpecificATACpeak915
scaffold_11	20937599	20937932	teguLizard_limbSpecificATACpeak916
scaffold_11	21024677	21024986	teguLizard_limbSpecificATACpeak917
scaffold_11	21139328	21139771	teguLizard_limbSpecificATACpeak918
scaffold_11	21159980	21160247	teguLizard_limbSpecificATACpeak919
scaffold_11	21266001	21266186	teguLizard_limbSpecificATACpeak920
scaffold_11	21445689	21446304	teguLizard_limbSpecificATACpeak921
scaffold_11	21514363	21515239	teguLizard_limbSpecificATACpeak922
scaffold_11	22032090	22032580	teguLizard_limbSpecificATACpeak923
scaffold_11	22042693	22042856	teguLizard_limbSpecificATACpeak924
scaffold_11	22183324	22183615	teguLizard_limbSpecificATACpeak925
scaffold_11	22467076	22467360	teguLizard_limbSpecificATACpeak926
scaffold_11	22596469	22596733	teguLizard_limbSpecificATACpeak927
scaffold_11	22596808	22597131	teguLizard_limbSpecificATACpeak928
scaffold_11	22625968	22626224	teguLizard_limbSpecificATACpeak929
scaffold_11	22654702	22655064	teguLizard_limbSpecificATACpeak930
scaffold_11	22702082	22702687	teguLizard_limbSpecificATACpeak931
scaffold_11	22709407	22709859	teguLizard_limbSpecificATACpeak932
scaffold_11	22725003	22725410	teguLizard_limbSpecificATACpeak933
scaffold_11	22990158	22990605	teguLizard_limbSpecificATACpeak934
scaffold_11	23664371	23664755	teguLizard_limbSpecificATACpeak935
scaffold_11	24304017	24304691	teguLizard_limbSpecificATACpeak936
scaffold_11	24876650	24876933	teguLizard_limbSpecificATACpeak937
scaffold_11	24877049	24877547	teguLizard_limbSpecificATACpeak938
scaffold_11	25023831	25024040	teguLizard_limbSpecificATACpeak939
scaffold_11	25037483	25037773	teguLizard_limbSpecificATACpeak940
scaffold_11	25056634	25056931	teguLizard_limbSpecificATACpeak941
scaffold_11	25063311	25063569	teguLizard_limbSpecificATACpeak942
scaffold_11	25073125	25073729	teguLizard_limbSpecificATACpeak943
scaffold_11	25171788	25172168	teguLizard_limbSpecificATACpeak944
scaffold_11	25574547	25574812	teguLizard_limbSpecificATACpeak945
scaffold_11	25921135	25921414	teguLizard_limbSpecificATACpeak946
scaffold_11	25924021	25924334	teguLizard_limbSpecificATACpeak947
scaffold_11	25933736	25934105	teguLizard_limbSpecificATACpeak948
scaffold_11	26107839	26108340	teguLizard_limbSpecificATACpeak949
scaffold_11	26962871	26963328	teguLizard_limbSpecificATACpeak950
scaffold_11	27035645	27035889	teguLizard_limbSpecificATACpeak951
scaffold_11	27331844	27332051	teguLizard_limbSpecificATACpeak952
scaffold_11	27430744	27431300	teguLizard_limbSpecificATACpeak953
scaffold_11	27434597	27434968	teguLizard_limbSpecificATACpeak954
scaffold_11	27481762	27482070	teguLizard_limbSpecificATACpeak955
scaffold_11	27643252	27643647	teguLizard_limbSpecificATACpeak956
scaffold_11	27738169	27738404	teguLizard_limbSpecificATACpeak957
scaffold_11	27773918	27774293	teguLizard_limbSpecificATACpeak958
scaffold_11	28940111	28940627	teguLizard_limbSpecificATACpeak959
scaffold_11	29012253	29012447	teguLizard_limbSpecificATACpeak960
scaffold_11	29216274	29216953	teguLizard_limbSpecificATACpeak961
scaffold_11	29278681	29279392	teguLizard_limbSpecificATACpeak962
scaffold_11	29283938	29284156	teguLizard_limbSpecificATACpeak963
scaffold_11	29434614	29435002	teguLizard_limbSpecificATACpeak964
scaffold_11	29967609	29967938	teguLizard_limbSpecificATACpeak965
scaffold_11	30225378	30225827	teguLizard_limbSpecificATACpeak966
scaffold_11	30237691	30238184	teguLizard_limbSpecificATACpeak967
scaffold_11	30492150	30492384	teguLizard_limbSpecificATACpeak968
scaffold_11	30566563	30566996	teguLizard_limbSpecificATACpeak969
scaffold_11	31028143	31028763	teguLizard_limbSpecificATACpeak970
scaffold_11	31094974	31095164	teguLizard_limbSpecificATACpeak971
scaffold_11	31095246	31095845	teguLizard_limbSpecificATACpeak972
scaffold_11	31569114	31569491	teguLizard_limbSpecificATACpeak973
scaffold_11	31594434	31594758	teguLizard_limbSpecificATACpeak974
scaffold_11	32121253	32121459	teguLizard_limbSpecificATACpeak975
scaffold_11	32160254	32160472	teguLizard_limbSpecificATACpeak976
scaffold_11	32270020	32270140	teguLizard_limbSpecificATACpeak977
scaffold_11	32277526	32277810	teguLizard_limbSpecificATACpeak978
scaffold_11	32694027	32694267	teguLizard_limbSpecificATACpeak979
scaffold_11	32798878	32799594	teguLizard_limbSpecificATACpeak980
scaffold_11	33039592	33040326	teguLizard_limbSpecificATACpeak981
scaffold_11	33436856	33437559	teguLizard_limbSpecificATACpeak982
scaffold_11	34827048	34827475	teguLizard_limbSpecificATACpeak983
scaffold_11	34873648	34874248	teguLizard_limbSpecificATACpeak984
scaffold_11	34895266	34895925	teguLizard_limbSpecificATACpeak985
scaffold_11	35240781	35241547	teguLizard_limbSpecificATACpeak986
scaffold_11	35262411	35262770	teguLizard_limbSpecificATACpeak987
scaffold_11	35344955	35345155	teguLizard_limbSpecificATACpeak988
scaffold_11	35351597	35352279	teguLizard_limbSpecificATACpeak989
scaffold_11	35473690	35474270	teguLizard_limbSpecificATACpeak990
scaffold_11	35545694	35546408	teguLizard_limbSpecificATACpeak991
scaffold_11	35603689	35603896	teguLizard_limbSpecificATACpeak992
scaffold_11	35763341	35763938	teguLizard_limbSpecificATACpeak993
scaffold_11	35798256	35798444	teguLizard_limbSpecificATACpeak994
scaffold_110	701539	702206	teguLizard_limbSpecificATACpeak995
scaffold_113	903196	903313	teguLizard_limbSpecificATACpeak996
scaffold_113	1009525	1009827	teguLizard_limbSpecificATACpeak997
scaffold_119	478776	479101	teguLizard_limbSpecificATACpeak998
scaffold_119	673830	674451	teguLizard_limbSpecificATACpeak999
scaffold_119	965458	965655	teguLizard_limbSpecificATACpeak1000
scaffold_119	1204199	1204716	teguLizard_limbSpecificATACpeak1001
scaffold_12	3355428	3355757	teguLizard_limbSpecificATACpeak1002
scaffold_12	5547971	5548557	teguLizard_limbSpecificATACpeak1003
scaffold_12	5630555	5630787	teguLizard_limbSpecificATACpeak1004
scaffold_12	5688049	5688329	teguLizard_limbSpecificATACpeak1005
scaffold_12	5899777	5900139	teguLizard_limbSpecificATACpeak1006
scaffold_12	5900437	5900795	teguLizard_limbSpecificATACpeak1007
scaffold_12	6319644	6320015	teguLizard_limbSpecificATACpeak1008
scaffold_12	6320105	6320599	teguLizard_limbSpecificATACpeak1009
scaffold_12	6396222	6396455	teguLizard_limbSpecificATACpeak1010
scaffold_12	6655718	6656478	teguLizard_limbSpecificATACpeak1011
scaffold_12	6677704	6678077	teguLizard_limbSpecificATACpeak1012
scaffold_12	6956432	6956926	teguLizard_limbSpecificATACpeak1013
scaffold_12	7124428	7124869	teguLizard_limbSpecificATACpeak1014
scaffold_12	8311537	8311843	teguLizard_limbSpecificATACpeak1015
scaffold_12	8890441	8890868	teguLizard_limbSpecificATACpeak1016
scaffold_12	8922503	8922826	teguLizard_limbSpecificATACpeak1017
scaffold_12	9566758	9567161	teguLizard_limbSpecificATACpeak1018
scaffold_12	10517582	10517800	teguLizard_limbSpecificATACpeak1019
scaffold_12	10529352	10529577	teguLizard_limbSpecificATACpeak1020
scaffold_12	10748416	10748539	teguLizard_limbSpecificATACpeak1021
scaffold_12	11308865	11309070	teguLizard_limbSpecificATACpeak1022
scaffold_12	11476689	11477024	teguLizard_limbSpecificATACpeak1023
scaffold_12	11682017	11682894	teguLizard_limbSpecificATACpeak1024
scaffold_12	12547550	12547975	teguLizard_limbSpecificATACpeak1025
scaffold_12	13029284	13029636	teguLizard_limbSpecificATACpeak1026
scaffold_12	13029731	13029875	teguLizard_limbSpecificATACpeak1027
scaffold_12	14296046	14296392	teguLizard_limbSpecificATACpeak1028
scaffold_12	14646298	14646741	teguLizard_limbSpecificATACpeak1029
scaffold_12	15234716	15234998	teguLizard_limbSpecificATACpeak1030
scaffold_12	15282248	15282821	teguLizard_limbSpecificATACpeak1031
scaffold_12	15795355	15795591	teguLizard_limbSpecificATACpeak1032
scaffold_12	16984044	16984418	teguLizard_limbSpecificATACpeak1033
scaffold_12	17342797	17343167	teguLizard_limbSpecificATACpeak1034
scaffold_12	18558525	18559087	teguLizard_limbSpecificATACpeak1035
scaffold_12	18661042	18661390	teguLizard_limbSpecificATACpeak1036
scaffold_12	18661546	18661776	teguLizard_limbSpecificATACpeak1037
scaffold_12	18682641	18682861	teguLizard_limbSpecificATACpeak1038
scaffold_12	19732797	19733330	teguLizard_limbSpecificATACpeak1039
scaffold_12	20334966	20335128	teguLizard_limbSpecificATACpeak1040
scaffold_12	20716127	20716430	teguLizard_limbSpecificATACpeak1041
scaffold_12	21254806	21255019	teguLizard_limbSpecificATACpeak1042
scaffold_12	21315333	21316101	teguLizard_limbSpecificATACpeak1043
scaffold_12	21558864	21559489	teguLizard_limbSpecificATACpeak1044
scaffold_12	22408361	22408554	teguLizard_limbSpecificATACpeak1045
scaffold_12	22722178	22722438	teguLizard_limbSpecificATACpeak1046
scaffold_12	22829338	22829951	teguLizard_limbSpecificATACpeak1047
scaffold_12	23194304	23194600	teguLizard_limbSpecificATACpeak1048
scaffold_12	23287323	23287615	teguLizard_limbSpecificATACpeak1049
scaffold_12	23369617	23370133	teguLizard_limbSpecificATACpeak1050
scaffold_12	23620832	23621493	teguLizard_limbSpecificATACpeak1051
scaffold_12	23621568	23621759	teguLizard_limbSpecificATACpeak1052
scaffold_12	23650542	23651329	teguLizard_limbSpecificATACpeak1053
scaffold_12	23771112	23771556	teguLizard_limbSpecificATACpeak1054
scaffold_12	23780354	23780866	teguLizard_limbSpecificATACpeak1055
scaffold_12	23878432	23878916	teguLizard_limbSpecificATACpeak1056
scaffold_12	23961384	23962032	teguLizard_limbSpecificATACpeak1057
scaffold_12	23980106	23980286	teguLizard_limbSpecificATACpeak1058
scaffold_12	25267851	25268328	teguLizard_limbSpecificATACpeak1059
scaffold_12	25278619	25278909	teguLizard_limbSpecificATACpeak1060
scaffold_12	25563116	25563620	teguLizard_limbSpecificATACpeak1061
scaffold_12	25592478	25593092	teguLizard_limbSpecificATACpeak1062
scaffold_12	25712103	25712599	teguLizard_limbSpecificATACpeak1063
scaffold_12	25853520	25854070	teguLizard_limbSpecificATACpeak1064
scaffold_12	26459179	26459481	teguLizard_limbSpecificATACpeak1065
scaffold_12	26526353	26526643	teguLizard_limbSpecificATACpeak1066
scaffold_12	26757076	26758485	teguLizard_limbSpecificATACpeak1067
scaffold_12	26875967	26876156	teguLizard_limbSpecificATACpeak1068
scaffold_12	27413420	27413837	teguLizard_limbSpecificATACpeak1069
scaffold_12	27608772	27609027	teguLizard_limbSpecificATACpeak1070
scaffold_12	27630957	27631300	teguLizard_limbSpecificATACpeak1071
scaffold_12	27715732	27716125	teguLizard_limbSpecificATACpeak1072
scaffold_12	28174234	28174520	teguLizard_limbSpecificATACpeak1073
scaffold_12	28846637	28847276	teguLizard_limbSpecificATACpeak1074
scaffold_12	29462878	29463109	teguLizard_limbSpecificATACpeak1075
scaffold_12	29472883	29473345	teguLizard_limbSpecificATACpeak1076
scaffold_12	29480236	29480682	teguLizard_limbSpecificATACpeak1077
scaffold_12	29548868	29549056	teguLizard_limbSpecificATACpeak1078
scaffold_12	29710111	29710340	teguLizard_limbSpecificATACpeak1079
scaffold_12	30128059	30128302	teguLizard_limbSpecificATACpeak1080
scaffold_12	30775380	30775538	teguLizard_limbSpecificATACpeak1081
scaffold_12	30861876	30862044	teguLizard_limbSpecificATACpeak1082
scaffold_123	136797	137470	teguLizard_limbSpecificATACpeak1083
scaffold_123	262877	263363	teguLizard_limbSpecificATACpeak1084
scaffold_123	1023399	1023618	teguLizard_limbSpecificATACpeak1085
scaffold_124	57875	58556	teguLizard_limbSpecificATACpeak1086
scaffold_124	291520	291717	teguLizard_limbSpecificATACpeak1087
scaffold_124	905454	905809	teguLizard_limbSpecificATACpeak1088
scaffold_13	944673	945327	teguLizard_limbSpecificATACpeak1089
scaffold_13	959974	960410	teguLizard_limbSpecificATACpeak1090
scaffold_13	1041476	1041801	teguLizard_limbSpecificATACpeak1091
scaffold_13	1042518	1043107	teguLizard_limbSpecificATACpeak1092
scaffold_13	1546771	1546973	teguLizard_limbSpecificATACpeak1093
scaffold_13	1644553	1645075	teguLizard_limbSpecificATACpeak1094
scaffold_13	2742654	2742966	teguLizard_limbSpecificATACpeak1095
scaffold_13	2772468	2772825	teguLizard_limbSpecificATACpeak1096
scaffold_13	3150223	3150675	teguLizard_limbSpecificATACpeak1097
scaffold_13	3310919	3311512	teguLizard_limbSpecificATACpeak1098
scaffold_13	3567849	3568063	teguLizard_limbSpecificATACpeak1099
scaffold_13	3568173	3568451	teguLizard_limbSpecificATACpeak1100
scaffold_13	3614134	3614709	teguLizard_limbSpecificATACpeak1101
scaffold_13	3634092	3634257	teguLizard_limbSpecificATACpeak1102
scaffold_13	3854434	3855080	teguLizard_limbSpecificATACpeak1103
scaffold_13	3892414	3892714	teguLizard_limbSpecificATACpeak1104
scaffold_13	3913706	3914470	teguLizard_limbSpecificATACpeak1105
scaffold_13	4258731	4258980	teguLizard_limbSpecificATACpeak1106
scaffold_13	4259062	4259284	teguLizard_limbSpecificATACpeak1107
scaffold_13	4416187	4416828	teguLizard_limbSpecificATACpeak1108
scaffold_13	4751066	4751398	teguLizard_limbSpecificATACpeak1109
scaffold_13	4780996	4781357	teguLizard_limbSpecificATACpeak1110
scaffold_13	4790040	4790248	teguLizard_limbSpecificATACpeak1111
scaffold_13	4800394	4801282	teguLizard_limbSpecificATACpeak1112
scaffold_13	4926236	4926411	teguLizard_limbSpecificATACpeak1113
scaffold_13	5020159	5020548	teguLizard_limbSpecificATACpeak1114
scaffold_13	5104942	5105670	teguLizard_limbSpecificATACpeak1115
scaffold_13	5184373	5185035	teguLizard_limbSpecificATACpeak1116
scaffold_13	5770237	5770888	teguLizard_limbSpecificATACpeak1117
scaffold_13	6176536	6176724	teguLizard_limbSpecificATACpeak1118
scaffold_13	6176841	6177412	teguLizard_limbSpecificATACpeak1119
scaffold_13	6668466	6668690	teguLizard_limbSpecificATACpeak1120
scaffold_13	6733822	6734595	teguLizard_limbSpecificATACpeak1121
scaffold_13	8201465	8201612	teguLizard_limbSpecificATACpeak1122
scaffold_13	8427377	8427778	teguLizard_limbSpecificATACpeak1123
scaffold_13	8820414	8820986	teguLizard_limbSpecificATACpeak1124
scaffold_13	8996895	8997144	teguLizard_limbSpecificATACpeak1125
scaffold_13	9252725	9253496	teguLizard_limbSpecificATACpeak1126	VISTA_humanElement919
scaffold_13	9254323	9254541	teguLizard_limbSpecificATACpeak1127	VISTA_humanElement919
scaffold_13	9426026	9426353	teguLizard_limbSpecificATACpeak1128
scaffold_13	9499947	9500351	teguLizard_limbSpecificATACpeak1129
scaffold_13	10224899	10225588	teguLizard_limbSpecificATACpeak1130
scaffold_13	10253655	10254309	teguLizard_limbSpecificATACpeak1131
scaffold_13	11405451	11405698	teguLizard_limbSpecificATACpeak1132
scaffold_13	11482868	11483419	teguLizard_limbSpecificATACpeak1133
scaffold_13	11561810	11562115	teguLizard_limbSpecificATACpeak1134
scaffold_13	11985709	11986368	teguLizard_limbSpecificATACpeak1135
scaffold_13	12021729	12022125	teguLizard_limbSpecificATACpeak1136
scaffold_13	12240679	12240955	teguLizard_limbSpecificATACpeak1137
scaffold_13	12249200	12249498	teguLizard_limbSpecificATACpeak1138
scaffold_13	13499600	13499992	teguLizard_limbSpecificATACpeak1139
scaffold_13	13562766	13563180	teguLizard_limbSpecificATACpeak1140
scaffold_13	14627721	14628045	teguLizard_limbSpecificATACpeak1141
scaffold_13	16314342	16315086	teguLizard_limbSpecificATACpeak1142
scaffold_13	16383370	16383506	teguLizard_limbSpecificATACpeak1143
scaffold_13	16434076	16434300	teguLizard_limbSpecificATACpeak1144
scaffold_13	17326262	17326542	teguLizard_limbSpecificATACpeak1145
scaffold_13	17373254	17373578	teguLizard_limbSpecificATACpeak1146
scaffold_13	17860392	17861100	teguLizard_limbSpecificATACpeak1147
scaffold_13	18384382	18384667	teguLizard_limbSpecificATACpeak1148
scaffold_13	18678927	18679382	teguLizard_limbSpecificATACpeak1149
scaffold_13	19200867	19201320	teguLizard_limbSpecificATACpeak1150
scaffold_13	19558500	19558872	teguLizard_limbSpecificATACpeak1151
scaffold_13	19560561	19560910	teguLizard_limbSpecificATACpeak1152
scaffold_13	19622411	19622874	teguLizard_limbSpecificATACpeak1153
scaffold_13	20656616	20657112	teguLizard_limbSpecificATACpeak1154
scaffold_13	20788667	20789427	teguLizard_limbSpecificATACpeak1155
scaffold_13	20806390	20806976	teguLizard_limbSpecificATACpeak1156
scaffold_13	21014847	21015245	teguLizard_limbSpecificATACpeak1157
scaffold_13	21122616	21123049	teguLizard_limbSpecificATACpeak1158
scaffold_13	21242268	21242492	teguLizard_limbSpecificATACpeak1159
scaffold_13	21485961	21486928	teguLizard_limbSpecificATACpeak1160
scaffold_13	22595760	22596248	teguLizard_limbSpecificATACpeak1161
scaffold_13	22708753	22709302	teguLizard_limbSpecificATACpeak1162
scaffold_13	24450774	24451484	teguLizard_limbSpecificATACpeak1163
scaffold_13	24480230	24480548	teguLizard_limbSpecificATACpeak1164
scaffold_13	24500587	24501311	teguLizard_limbSpecificATACpeak1165
scaffold_13	24524617	24525077	teguLizard_limbSpecificATACpeak1166
scaffold_13	24676290	24676657	teguLizard_limbSpecificATACpeak1167
scaffold_13	24682426	24682760	teguLizard_limbSpecificATACpeak1168
scaffold_13	25075474	25075635	teguLizard_limbSpecificATACpeak1169
scaffold_13	25342629	25343028	teguLizard_limbSpecificATACpeak1170
scaffold_13	26326939	26327476	teguLizard_limbSpecificATACpeak1171
scaffold_13	26527505	26527751	teguLizard_limbSpecificATACpeak1172
scaffold_13	26702963	26703546	teguLizard_limbSpecificATACpeak1173
scaffold_13	26902430	26903016	teguLizard_limbSpecificATACpeak1174
scaffold_13	27267316	27267816	teguLizard_limbSpecificATACpeak1175
scaffold_13	27888655	27888805	teguLizard_limbSpecificATACpeak1176
scaffold_13	28378695	28378898	teguLizard_limbSpecificATACpeak1177
scaffold_13	28869903	28870301	teguLizard_limbSpecificATACpeak1178
scaffold_13	29509315	29509697	teguLizard_limbSpecificATACpeak1179
scaffold_130	71351	71603	teguLizard_limbSpecificATACpeak1180
scaffold_130	583100	583536	teguLizard_limbSpecificATACpeak1181
scaffold_130	1007716	1008246	teguLizard_limbSpecificATACpeak1182
scaffold_131	45503	45784	teguLizard_limbSpecificATACpeak1183
scaffold_131	365868	366201	teguLizard_limbSpecificATACpeak1184
scaffold_135	894997	895158	teguLizard_limbSpecificATACpeak1185
scaffold_136	549560	549837	teguLizard_limbSpecificATACpeak1186
scaffold_138	391845	392057	teguLizard_limbSpecificATACpeak1187
scaffold_14	166015	166550	teguLizard_limbSpecificATACpeak1188
scaffold_14	326926	327183	teguLizard_limbSpecificATACpeak1189
scaffold_14	584276	584833	teguLizard_limbSpecificATACpeak1190
scaffold_14	658618	659291	teguLizard_limbSpecificATACpeak1191
scaffold_14	1106407	1106618	teguLizard_limbSpecificATACpeak1192
scaffold_14	1366972	1367154	teguLizard_limbSpecificATACpeak1193
scaffold_14	1406470	1407091	teguLizard_limbSpecificATACpeak1194
scaffold_14	1407297	1407496	teguLizard_limbSpecificATACpeak1195
scaffold_14	1570834	1571027	teguLizard_limbSpecificATACpeak1196
scaffold_14	1584187	1584652	teguLizard_limbSpecificATACpeak1197
scaffold_14	2060757	2061059	teguLizard_limbSpecificATACpeak1198
scaffold_14	2182375	2182822	teguLizard_limbSpecificATACpeak1199
scaffold_14	2507384	2507727	teguLizard_limbSpecificATACpeak1200
scaffold_14	2998439	2998756	teguLizard_limbSpecificATACpeak1201
scaffold_14	3088482	3089064	teguLizard_limbSpecificATACpeak1202
scaffold_14	3127236	3127682	teguLizard_limbSpecificATACpeak1203
scaffold_14	3147121	3147404	teguLizard_limbSpecificATACpeak1204
scaffold_14	3717908	3718274	teguLizard_limbSpecificATACpeak1205
scaffold_14	3983243	3983423	teguLizard_limbSpecificATACpeak1206
scaffold_14	4093756	4094059	teguLizard_limbSpecificATACpeak1207
scaffold_14	4103038	4103495	teguLizard_limbSpecificATACpeak1208
scaffold_14	4566064	4566452	teguLizard_limbSpecificATACpeak1209
scaffold_14	4696760	4697197	teguLizard_limbSpecificATACpeak1210
scaffold_14	6082649	6083139	teguLizard_limbSpecificATACpeak1211
scaffold_14	6732531	6733305	teguLizard_limbSpecificATACpeak1212
scaffold_14	6793104	6793698	teguLizard_limbSpecificATACpeak1213
scaffold_14	6841768	6842539	teguLizard_limbSpecificATACpeak1214
scaffold_14	7467271	7467826	teguLizard_limbSpecificATACpeak1215
scaffold_14	7491739	7492969	teguLizard_limbSpecificATACpeak1216
scaffold_14	7650828	7651377	teguLizard_limbSpecificATACpeak1217
scaffold_14	7810986	7811123	teguLizard_limbSpecificATACpeak1218
scaffold_14	7914511	7914654	teguLizard_limbSpecificATACpeak1219
scaffold_14	8213020	8213524	teguLizard_limbSpecificATACpeak1220
scaffold_14	8471019	8471468	teguLizard_limbSpecificATACpeak1221
scaffold_14	8546938	8547478	teguLizard_limbSpecificATACpeak1222
scaffold_14	9024799	9025345	teguLizard_limbSpecificATACpeak1223
scaffold_14	9096991	9097509	teguLizard_limbSpecificATACpeak1224
scaffold_14	9111133	9111687	teguLizard_limbSpecificATACpeak1225
scaffold_14	9677942	9678146	teguLizard_limbSpecificATACpeak1226
scaffold_14	9743761	9744229	teguLizard_limbSpecificATACpeak1227
scaffold_14	10105266	10105543	teguLizard_limbSpecificATACpeak1228
scaffold_14	11034373	11034490	teguLizard_limbSpecificATACpeak1229
scaffold_14	11941061	11941277	teguLizard_limbSpecificATACpeak1230
scaffold_14	12535989	12536415	teguLizard_limbSpecificATACpeak1231
scaffold_14	13483842	13484656	teguLizard_limbSpecificATACpeak1232
scaffold_14	13499106	13499363	teguLizard_limbSpecificATACpeak1233
scaffold_14	13995874	13996099	teguLizard_limbSpecificATACpeak1234
scaffold_14	13998714	13999460	teguLizard_limbSpecificATACpeak1235
scaffold_14	14435208	14435800	teguLizard_limbSpecificATACpeak1236
scaffold_14	14829052	14829566	teguLizard_limbSpecificATACpeak1237
scaffold_14	15022773	15023382	teguLizard_limbSpecificATACpeak1238
scaffold_14	15297699	15297951	teguLizard_limbSpecificATACpeak1239
scaffold_14	15437454	15437927	teguLizard_limbSpecificATACpeak1240
scaffold_14	15714029	15714404	teguLizard_limbSpecificATACpeak1241
scaffold_14	16588367	16588603	teguLizard_limbSpecificATACpeak1242
scaffold_14	16941926	16942452	teguLizard_limbSpecificATACpeak1243
scaffold_14	17166187	17166594	teguLizard_limbSpecificATACpeak1244
scaffold_14	17370588	17371131	teguLizard_limbSpecificATACpeak1245
scaffold_14	17451384	17451991	teguLizard_limbSpecificATACpeak1246
scaffold_14	17607871	17608274	teguLizard_limbSpecificATACpeak1247
scaffold_14	17620563	17621423	teguLizard_limbSpecificATACpeak1248
scaffold_14	17628845	17629149	teguLizard_limbSpecificATACpeak1249
scaffold_14	17712867	17713680	teguLizard_limbSpecificATACpeak1250
scaffold_14	18108980	18109396	teguLizard_limbSpecificATACpeak1251
scaffold_14	18449979	18450204	teguLizard_limbSpecificATACpeak1252
scaffold_14	18465209	18465480	teguLizard_limbSpecificATACpeak1253
scaffold_14	18473475	18473834	teguLizard_limbSpecificATACpeak1254
scaffold_14	18483215	18483436	teguLizard_limbSpecificATACpeak1255
scaffold_14	18590048	18590257	teguLizard_limbSpecificATACpeak1256
scaffold_14	19630396	19630976	teguLizard_limbSpecificATACpeak1257
scaffold_14	19654235	19654703	teguLizard_limbSpecificATACpeak1258
scaffold_14	19661791	19662384	teguLizard_limbSpecificATACpeak1259
scaffold_14	20004900	20005734	teguLizard_limbSpecificATACpeak1260
scaffold_14	20014288	20014568	teguLizard_limbSpecificATACpeak1261
scaffold_14	20342653	20342864	teguLizard_limbSpecificATACpeak1262
scaffold_14	20344857	20345151	teguLizard_limbSpecificATACpeak1263
scaffold_14	20582511	20582747	teguLizard_limbSpecificATACpeak1264
scaffold_14	20652617	20653062	teguLizard_limbSpecificATACpeak1265
scaffold_14	20655364	20655564	teguLizard_limbSpecificATACpeak1266
scaffold_14	21004073	21004660	teguLizard_limbSpecificATACpeak1267
scaffold_14	21198130	21198473	teguLizard_limbSpecificATACpeak1268
scaffold_14	23038807	23039020	teguLizard_limbSpecificATACpeak1269
scaffold_14	23398419	23398929	teguLizard_limbSpecificATACpeak1270
scaffold_14	23721999	23722701	teguLizard_limbSpecificATACpeak1271
scaffold_14	23759165	23759336	teguLizard_limbSpecificATACpeak1272
scaffold_14	23849647	23850088	teguLizard_limbSpecificATACpeak1273
scaffold_14	24002885	24003333	teguLizard_limbSpecificATACpeak1274
scaffold_14	24640703	24640850	teguLizard_limbSpecificATACpeak1275
scaffold_14	24704067	24704468	teguLizard_limbSpecificATACpeak1276
scaffold_14	24731483	24731714	teguLizard_limbSpecificATACpeak1277
scaffold_14	25874671	25875098	teguLizard_limbSpecificATACpeak1278
scaffold_14	25892434	25892828	teguLizard_limbSpecificATACpeak1279
scaffold_14	25987216	25987699	teguLizard_limbSpecificATACpeak1280
scaffold_14	26052261	26052592	teguLizard_limbSpecificATACpeak1281
scaffold_14	26547715	26548010	teguLizard_limbSpecificATACpeak1282
scaffold_14	27204840	27205277	teguLizard_limbSpecificATACpeak1283
scaffold_14	27481925	27482217	teguLizard_limbSpecificATACpeak1284
scaffold_14	27482685	27482944	teguLizard_limbSpecificATACpeak1285
scaffold_14	27581933	27582429	teguLizard_limbSpecificATACpeak1286	HMCO1, Grem1 enhancer (Zuniga et al. 2012; PMID22888807)
scaffold_14	27599222	27599464	teguLizard_limbSpecificATACpeak1287	Grem1 enhancer (Vokes et al. 2008; PMID18832070)
scaffold_14	27617724	27617995	teguLizard_limbSpecificATACpeak1288
scaffold_14	27642958	27643310	teguLizard_limbSpecificATACpeak1289
scaffold_14	27647980	27648495	teguLizard_limbSpecificATACpeak1290
scaffold_14	27651162	27651464	teguLizard_limbSpecificATACpeak1291
scaffold_14	27662169	27662515	teguLizard_limbSpecificATACpeak1292
scaffold_14	27684555	27685299	teguLizard_limbSpecificATACpeak1293
scaffold_14	29310894	29311100	teguLizard_limbSpecificATACpeak1294
scaffold_14	29326081	29326803	teguLizard_limbSpecificATACpeak1295
scaffold_14	29610086	29610788	teguLizard_limbSpecificATACpeak1296
scaffold_14	29619523	29619935	teguLizard_limbSpecificATACpeak1297
scaffold_14	29835976	29836571	teguLizard_limbSpecificATACpeak1298
scaffold_14	30444739	30444927	teguLizard_limbSpecificATACpeak1299
scaffold_14	30933474	30933681	teguLizard_limbSpecificATACpeak1300
scaffold_14	30941917	30942330	teguLizard_limbSpecificATACpeak1301
scaffold_14	30952094	30952281	teguLizard_limbSpecificATACpeak1302
scaffold_14	30986985	30987502	teguLizard_limbSpecificATACpeak1303
scaffold_14	31287662	31287947	teguLizard_limbSpecificATACpeak1304
scaffold_14	31890497	31891060	teguLizard_limbSpecificATACpeak1305
scaffold_1417	5810	6040	teguLizard_limbSpecificATACpeak1306
scaffold_1417	6356	6551	teguLizard_limbSpecificATACpeak1307
scaffold_146	7356	7690	teguLizard_limbSpecificATACpeak1308
scaffold_1497	4045	4328	teguLizard_limbSpecificATACpeak1309
scaffold_15	259122	259322	teguLizard_limbSpecificATACpeak1310
scaffold_15	310855	311520	teguLizard_limbSpecificATACpeak1311
scaffold_15	335494	335738	teguLizard_limbSpecificATACpeak1312
scaffold_15	597134	597656	teguLizard_limbSpecificATACpeak1313
scaffold_15	600448	600887	teguLizard_limbSpecificATACpeak1314
scaffold_15	604130	604383	teguLizard_limbSpecificATACpeak1315
scaffold_15	616367	616711	teguLizard_limbSpecificATACpeak1316
scaffold_15	1060322	1060556	teguLizard_limbSpecificATACpeak1317
scaffold_15	1075368	1075814	teguLizard_limbSpecificATACpeak1318
scaffold_15	1141546	1141701	teguLizard_limbSpecificATACpeak1319
scaffold_15	1240945	1241345	teguLizard_limbSpecificATACpeak1320
scaffold_15	1371467	1372048	teguLizard_limbSpecificATACpeak1321
scaffold_15	1372895	1373243	teguLizard_limbSpecificATACpeak1322
scaffold_15	1460481	1461117	teguLizard_limbSpecificATACpeak1323
scaffold_15	1461203	1461591	teguLizard_limbSpecificATACpeak1324
scaffold_15	1558280	1558567	teguLizard_limbSpecificATACpeak1325
scaffold_15	1790764	1791109	teguLizard_limbSpecificATACpeak1326
scaffold_15	1989498	1990183	teguLizard_limbSpecificATACpeak1327
scaffold_15	3039231	3039741	teguLizard_limbSpecificATACpeak1328
scaffold_15	3311086	3311323	teguLizard_limbSpecificATACpeak1329
scaffold_15	4366058	4366444	teguLizard_limbSpecificATACpeak1330
scaffold_15	4389719	4390153	teguLizard_limbSpecificATACpeak1331
scaffold_15	4411935	4412171	teguLizard_limbSpecificATACpeak1332
scaffold_15	5276629	5277132	teguLizard_limbSpecificATACpeak1333
scaffold_15	5285714	5286456	teguLizard_limbSpecificATACpeak1334
scaffold_15	5907209	5907375	teguLizard_limbSpecificATACpeak1335
scaffold_15	6786502	6786782	teguLizard_limbSpecificATACpeak1336
scaffold_15	7003594	7003809	teguLizard_limbSpecificATACpeak1337
scaffold_15	7240210	7240791	teguLizard_limbSpecificATACpeak1338
scaffold_15	7502203	7502605	teguLizard_limbSpecificATACpeak1339
scaffold_15	7544247	7544673	teguLizard_limbSpecificATACpeak1340
scaffold_15	7688579	7689300	teguLizard_limbSpecificATACpeak1341
scaffold_15	7838608	7839700	teguLizard_limbSpecificATACpeak1342
scaffold_15	7941296	7941822	teguLizard_limbSpecificATACpeak1343
scaffold_15	7969842	7970604	teguLizard_limbSpecificATACpeak1344
scaffold_15	8570363	8570772	teguLizard_limbSpecificATACpeak1345
scaffold_15	8662996	8663612	teguLizard_limbSpecificATACpeak1346
scaffold_15	8790367	8790587	teguLizard_limbSpecificATACpeak1347
scaffold_15	8928576	8929044	teguLizard_limbSpecificATACpeak1348
scaffold_15	9159237	9159497	teguLizard_limbSpecificATACpeak1349
scaffold_15	9194414	9194859	teguLizard_limbSpecificATACpeak1350
scaffold_15	9204177	9204379	teguLizard_limbSpecificATACpeak1351
scaffold_15	10257543	10257828	teguLizard_limbSpecificATACpeak1352
scaffold_15	10302138	10303132	teguLizard_limbSpecificATACpeak1353
scaffold_15	10416849	10417131	teguLizard_limbSpecificATACpeak1354
scaffold_15	10461832	10462271	teguLizard_limbSpecificATACpeak1355
scaffold_15	10530075	10530528	teguLizard_limbSpecificATACpeak1356
scaffold_15	10760874	10761184	teguLizard_limbSpecificATACpeak1357
scaffold_15	10764420	10764627	teguLizard_limbSpecificATACpeak1358
scaffold_15	10769736	10770162	teguLizard_limbSpecificATACpeak1359
scaffold_15	11288623	11289112	teguLizard_limbSpecificATACpeak1360
scaffold_15	11503968	11504219	teguLizard_limbSpecificATACpeak1361
scaffold_15	11504336	11504617	teguLizard_limbSpecificATACpeak1362
scaffold_15	11555753	11556216	teguLizard_limbSpecificATACpeak1363
scaffold_15	11558951	11559303	teguLizard_limbSpecificATACpeak1364
scaffold_15	11703134	11703393	teguLizard_limbSpecificATACpeak1365
scaffold_15	11764133	11764427	teguLizard_limbSpecificATACpeak1366
scaffold_15	11939927	11940200	teguLizard_limbSpecificATACpeak1367
scaffold_15	11971642	11971890	teguLizard_limbSpecificATACpeak1368
scaffold_15	12017405	12017877	teguLizard_limbSpecificATACpeak1369
scaffold_15	12587593	12587859	teguLizard_limbSpecificATACpeak1370
scaffold_15	12763160	12763346	teguLizard_limbSpecificATACpeak1371
scaffold_15	13009443	13009679	teguLizard_limbSpecificATACpeak1372
scaffold_15	13044970	13045549	teguLizard_limbSpecificATACpeak1373
scaffold_15	13073262	13073470	teguLizard_limbSpecificATACpeak1374
scaffold_15	13473863	13474140	teguLizard_limbSpecificATACpeak1375
scaffold_15	13618663	13619182	teguLizard_limbSpecificATACpeak1376
scaffold_15	13930066	13930341	teguLizard_limbSpecificATACpeak1377
scaffold_15	14399591	14399894	teguLizard_limbSpecificATACpeak1378
scaffold_15	14742561	14742837	teguLizard_limbSpecificATACpeak1379
scaffold_15	14914480	14914976	teguLizard_limbSpecificATACpeak1380
scaffold_15	14927630	14928115	teguLizard_limbSpecificATACpeak1381
scaffold_15	15259718	15260168	teguLizard_limbSpecificATACpeak1382
scaffold_15	15751097	15751317	teguLizard_limbSpecificATACpeak1383
scaffold_15	15751393	15751768	teguLizard_limbSpecificATACpeak1384
scaffold_15	16266841	16267401	teguLizard_limbSpecificATACpeak1385
scaffold_15	16545834	16546038	teguLizard_limbSpecificATACpeak1386
scaffold_15	16546709	16546961	teguLizard_limbSpecificATACpeak1387
scaffold_15	16561699	16562424	teguLizard_limbSpecificATACpeak1388
scaffold_15	16611640	16611914	teguLizard_limbSpecificATACpeak1389
scaffold_15	16612260	16612711	teguLizard_limbSpecificATACpeak1390
scaffold_15	16630353	16630677	teguLizard_limbSpecificATACpeak1391
scaffold_15	16848466	16848689	teguLizard_limbSpecificATACpeak1392
scaffold_15	17107986	17108493	teguLizard_limbSpecificATACpeak1393
scaffold_15	17241078	17241343	teguLizard_limbSpecificATACpeak1394
scaffold_15	17554996	17555258	teguLizard_limbSpecificATACpeak1395
scaffold_15	17642845	17643336	teguLizard_limbSpecificATACpeak1396
scaffold_15	17841360	17841645	teguLizard_limbSpecificATACpeak1397
scaffold_15	18373951	18374322	teguLizard_limbSpecificATACpeak1398
scaffold_15	18487035	18487581	teguLizard_limbSpecificATACpeak1399
scaffold_15	18811559	18812419	teguLizard_limbSpecificATACpeak1400
scaffold_15	18824018	18824489	teguLizard_limbSpecificATACpeak1401
scaffold_15	19600573	19600992	teguLizard_limbSpecificATACpeak1402
scaffold_15	19895223	19895617	teguLizard_limbSpecificATACpeak1403
scaffold_15	19928723	19928956	teguLizard_limbSpecificATACpeak1404
scaffold_15	19929069	19929567	teguLizard_limbSpecificATACpeak1405
scaffold_15	20660150	20660461	teguLizard_limbSpecificATACpeak1406
scaffold_15	20787826	20788317	teguLizard_limbSpecificATACpeak1407
scaffold_15	20790903	20791158	teguLizard_limbSpecificATACpeak1408
scaffold_15	21485237	21485782	teguLizard_limbSpecificATACpeak1409
scaffold_15	21495574	21495774	teguLizard_limbSpecificATACpeak1410
scaffold_15	21519487	21519835	teguLizard_limbSpecificATACpeak1411
scaffold_15	21533782	21533993	teguLizard_limbSpecificATACpeak1412
scaffold_15	21861037	21861571	teguLizard_limbSpecificATACpeak1413
scaffold_15	21870242	21870618	teguLizard_limbSpecificATACpeak1414
scaffold_15	21939496	21939684	teguLizard_limbSpecificATACpeak1415
scaffold_15	22277959	22278509	teguLizard_limbSpecificATACpeak1416
scaffold_15	22987379	22987679	teguLizard_limbSpecificATACpeak1417
scaffold_15	23418626	23418775	teguLizard_limbSpecificATACpeak1418
scaffold_15	23492803	23493010	teguLizard_limbSpecificATACpeak1419
scaffold_15	23545781	23546170	teguLizard_limbSpecificATACpeak1420
scaffold_15	23659748	23660021	teguLizard_limbSpecificATACpeak1421
scaffold_15	23696003	23696273	teguLizard_limbSpecificATACpeak1422
scaffold_15	23952162	23952830	teguLizard_limbSpecificATACpeak1423
scaffold_15	24024532	24024781	teguLizard_limbSpecificATACpeak1424
scaffold_15	24068346	24068488	teguLizard_limbSpecificATACpeak1425
scaffold_15	24120028	24120870	teguLizard_limbSpecificATACpeak1426
scaffold_15	24152994	24153343	teguLizard_limbSpecificATACpeak1427
scaffold_15	24153771	24154053	teguLizard_limbSpecificATACpeak1428
scaffold_15	24256761	24257325	teguLizard_limbSpecificATACpeak1429
scaffold_15	24271300	24271985	teguLizard_limbSpecificATACpeak1430
scaffold_15	24340909	24342377	teguLizard_limbSpecificATACpeak1431
scaffold_15	24438353	24438555	teguLizard_limbSpecificATACpeak1432
scaffold_15	24571795	24572195	teguLizard_limbSpecificATACpeak1433
scaffold_15	24619841	24620371	teguLizard_limbSpecificATACpeak1434
scaffold_15	24815442	24815816	teguLizard_limbSpecificATACpeak1435
scaffold_15	24817036	24817297	teguLizard_limbSpecificATACpeak1436
scaffold_15	25365828	25365997	teguLizard_limbSpecificATACpeak1437
scaffold_15	25513558	25513825	teguLizard_limbSpecificATACpeak1438
scaffold_15	26221404	26221618	teguLizard_limbSpecificATACpeak1439
scaffold_15	26509345	26509820	teguLizard_limbSpecificATACpeak1440
scaffold_15	26663271	26663533	teguLizard_limbSpecificATACpeak1441
scaffold_15	26663598	26663823	teguLizard_limbSpecificATACpeak1442
scaffold_15	26871529	26872078	teguLizard_limbSpecificATACpeak1443
scaffold_15	27015336	27015669	teguLizard_limbSpecificATACpeak1444
scaffold_15	27389955	27390299	teguLizard_limbSpecificATACpeak1445
scaffold_15	27483168	27483516	teguLizard_limbSpecificATACpeak1446
scaffold_15	27514464	27514739	teguLizard_limbSpecificATACpeak1447
scaffold_15	27607742	27608090	teguLizard_limbSpecificATACpeak1448
scaffold_15	29803773	29804103	teguLizard_limbSpecificATACpeak1449
scaffold_15	29804210	29804626	teguLizard_limbSpecificATACpeak1450
scaffold_15	30102301	30102798	teguLizard_limbSpecificATACpeak1451
scaffold_15	30118848	30119023	teguLizard_limbSpecificATACpeak1452
scaffold_15	30409694	30409946	teguLizard_limbSpecificATACpeak1453
scaffold_15	30613358	30613735	teguLizard_limbSpecificATACpeak1454
scaffold_15	30648510	30649003	teguLizard_limbSpecificATACpeak1455
scaffold_15	30935853	30935984	teguLizard_limbSpecificATACpeak1456
scaffold_15	30936076	30936208	teguLizard_limbSpecificATACpeak1457
scaffold_15	30959569	30959858	teguLizard_limbSpecificATACpeak1458
scaffold_153	289849	290130	teguLizard_limbSpecificATACpeak1459
scaffold_153	352846	353102	teguLizard_limbSpecificATACpeak1460
scaffold_155	152939	153318	teguLizard_limbSpecificATACpeak1461
scaffold_155	683993	684701	teguLizard_limbSpecificATACpeak1462
scaffold_1579	2370	2739	teguLizard_limbSpecificATACpeak1463
scaffold_16	307738	307926	teguLizard_limbSpecificATACpeak1464
scaffold_16	308060	308377	teguLizard_limbSpecificATACpeak1465
scaffold_16	1542397	1542662	teguLizard_limbSpecificATACpeak1466
scaffold_16	1817427	1817837	teguLizard_limbSpecificATACpeak1467
scaffold_16	2790752	2791517	teguLizard_limbSpecificATACpeak1468
scaffold_16	4001713	4002092	teguLizard_limbSpecificATACpeak1469
scaffold_16	4479302	4479563	teguLizard_limbSpecificATACpeak1470
scaffold_16	4554723	4555239	teguLizard_limbSpecificATACpeak1471
scaffold_16	4558846	4559187	teguLizard_limbSpecificATACpeak1472
scaffold_16	4861973	4862186	teguLizard_limbSpecificATACpeak1473
scaffold_16	5650412	5650889	teguLizard_limbSpecificATACpeak1474
scaffold_16	6017661	6017995	teguLizard_limbSpecificATACpeak1475
scaffold_16	6040961	6041425	teguLizard_limbSpecificATACpeak1476
scaffold_16	6103738	6104412	teguLizard_limbSpecificATACpeak1477
scaffold_16	6223834	6224527	teguLizard_limbSpecificATACpeak1478
scaffold_16	6278668	6278956	teguLizard_limbSpecificATACpeak1479
scaffold_16	6279199	6279438	teguLizard_limbSpecificATACpeak1480
scaffold_16	6676398	6676635	teguLizard_limbSpecificATACpeak1481
scaffold_16	6884438	6884873	teguLizard_limbSpecificATACpeak1482
scaffold_16	7009734	7010039	teguLizard_limbSpecificATACpeak1483
scaffold_16	7398225	7398652	teguLizard_limbSpecificATACpeak1484
scaffold_16	7470582	7471283	teguLizard_limbSpecificATACpeak1485
scaffold_16	7747492	7747644	teguLizard_limbSpecificATACpeak1486
scaffold_16	7748587	7748916	teguLizard_limbSpecificATACpeak1487
scaffold_16	7911269	7912015	teguLizard_limbSpecificATACpeak1488
scaffold_16	7956764	7957405	teguLizard_limbSpecificATACpeak1489
scaffold_16	8157153	8157308	teguLizard_limbSpecificATACpeak1490
scaffold_16	8289144	8289555	teguLizard_limbSpecificATACpeak1491
scaffold_16	8312795	8313279	teguLizard_limbSpecificATACpeak1492
scaffold_16	8354871	8355089	teguLizard_limbSpecificATACpeak1493
scaffold_16	8455822	8455998	teguLizard_limbSpecificATACpeak1494
scaffold_16	8644423	8644843	teguLizard_limbSpecificATACpeak1495
scaffold_16	9388378	9388929	teguLizard_limbSpecificATACpeak1496
scaffold_16	9991018	9991369	teguLizard_limbSpecificATACpeak1497
scaffold_16	10264348	10264726	teguLizard_limbSpecificATACpeak1498
scaffold_16	10434571	10435042	teguLizard_limbSpecificATACpeak1499
scaffold_16	10587808	10588674	teguLizard_limbSpecificATACpeak1500
scaffold_16	10655190	10655581	teguLizard_limbSpecificATACpeak1501
scaffold_16	10993188	10993403	teguLizard_limbSpecificATACpeak1502
scaffold_16	11046909	11047297	teguLizard_limbSpecificATACpeak1503
scaffold_16	11208138	11208609	teguLizard_limbSpecificATACpeak1504
scaffold_16	11282532	11283014	teguLizard_limbSpecificATACpeak1505
scaffold_16	11495803	11496116	teguLizard_limbSpecificATACpeak1506
scaffold_16	12397495	12397952	teguLizard_limbSpecificATACpeak1507
scaffold_16	12462788	12462949	teguLizard_limbSpecificATACpeak1508
scaffold_16	12844793	12845183	teguLizard_limbSpecificATACpeak1509
scaffold_16	13619433	13619695	teguLizard_limbSpecificATACpeak1510
scaffold_16	13644512	13644808	teguLizard_limbSpecificATACpeak1511
scaffold_16	14208955	14209246	teguLizard_limbSpecificATACpeak1512
scaffold_16	14687975	14688215	teguLizard_limbSpecificATACpeak1513
scaffold_16	15372186	15372596	teguLizard_limbSpecificATACpeak1514
scaffold_16	16146612	16146970	teguLizard_limbSpecificATACpeak1515
scaffold_16	16166104	16166390	teguLizard_limbSpecificATACpeak1516
scaffold_16	18076157	18076547	teguLizard_limbSpecificATACpeak1517
scaffold_16	18274969	18275260	teguLizard_limbSpecificATACpeak1518
scaffold_16	18792621	18793118	teguLizard_limbSpecificATACpeak1519
scaffold_16	19126031	19126330	teguLizard_limbSpecificATACpeak1520
scaffold_16	20125016	20125360	teguLizard_limbSpecificATACpeak1521
scaffold_16	20207670	20207933	teguLizard_limbSpecificATACpeak1522
scaffold_16	20505534	20506140	teguLizard_limbSpecificATACpeak1523
scaffold_16	22118196	22118401	teguLizard_limbSpecificATACpeak1524
scaffold_16	22547501	22547998	teguLizard_limbSpecificATACpeak1525
scaffold_16	22574361	22574871	teguLizard_limbSpecificATACpeak1526
scaffold_16	22579909	22580180	teguLizard_limbSpecificATACpeak1527
scaffold_16	23141767	23142017	teguLizard_limbSpecificATACpeak1528
scaffold_16	23999182	23999444	teguLizard_limbSpecificATACpeak1529
scaffold_16	24122581	24122819	teguLizard_limbSpecificATACpeak1530
scaffold_16	24822481	24822651	teguLizard_limbSpecificATACpeak1531
scaffold_16	24942485	24943339	teguLizard_limbSpecificATACpeak1532
scaffold_16	25106585	25107171	teguLizard_limbSpecificATACpeak1533
scaffold_16	25268513	25268801	teguLizard_limbSpecificATACpeak1534
scaffold_16	25283104	25283354	teguLizard_limbSpecificATACpeak1535
scaffold_16	26082920	26083298	teguLizard_limbSpecificATACpeak1536
scaffold_16	26668809	26669605	teguLizard_limbSpecificATACpeak1537
scaffold_16	26746681	26747004	teguLizard_limbSpecificATACpeak1538
scaffold_16	26851156	26851693	teguLizard_limbSpecificATACpeak1539
scaffold_16	27333489	27334273	teguLizard_limbSpecificATACpeak1540
scaffold_16	27499234	27499558	teguLizard_limbSpecificATACpeak1541
scaffold_16	28019607	28019894	teguLizard_limbSpecificATACpeak1542
scaffold_16	28287145	28287615	teguLizard_limbSpecificATACpeak1543
scaffold_16	28471372	28471923	teguLizard_limbSpecificATACpeak1544
scaffold_16	28672245	28672426	teguLizard_limbSpecificATACpeak1545
scaffold_16	29204218	29204527	teguLizard_limbSpecificATACpeak1546
scaffold_16	29709402	29710326	teguLizard_limbSpecificATACpeak1547
scaffold_16	29807409	29807850	teguLizard_limbSpecificATACpeak1548
scaffold_16	30037199	30037408	teguLizard_limbSpecificATACpeak1549
scaffold_16	30098118	30098460	teguLizard_limbSpecificATACpeak1550
scaffold_16	30127791	30128260	teguLizard_limbSpecificATACpeak1551
scaffold_16	30444822	30445229	teguLizard_limbSpecificATACpeak1552
scaffold_1678	4940	5101	teguLizard_limbSpecificATACpeak1553
scaffold_17	507544	508234	teguLizard_limbSpecificATACpeak1554
scaffold_17	605814	606022	teguLizard_limbSpecificATACpeak1555
scaffold_17	838837	839202	teguLizard_limbSpecificATACpeak1556
scaffold_17	932076	932283	teguLizard_limbSpecificATACpeak1557
scaffold_17	1636805	1637341	teguLizard_limbSpecificATACpeak1558
scaffold_17	1638417	1638751	teguLizard_limbSpecificATACpeak1559
scaffold_17	1899505	1899910	teguLizard_limbSpecificATACpeak1560
scaffold_17	1962475	1962857	teguLizard_limbSpecificATACpeak1561
scaffold_17	2097706	2098065	teguLizard_limbSpecificATACpeak1562
scaffold_17	2201211	2201611	teguLizard_limbSpecificATACpeak1563
scaffold_17	2276323	2276604	teguLizard_limbSpecificATACpeak1564
scaffold_17	2467178	2467505	teguLizard_limbSpecificATACpeak1565
scaffold_17	2467607	2467914	teguLizard_limbSpecificATACpeak1566
scaffold_17	2705238	2705522	teguLizard_limbSpecificATACpeak1567
scaffold_17	3073087	3073875	teguLizard_limbSpecificATACpeak1568
scaffold_17	3287352	3288169	teguLizard_limbSpecificATACpeak1569
scaffold_17	3313471	3313646	teguLizard_limbSpecificATACpeak1570
scaffold_17	3339505	3339701	teguLizard_limbSpecificATACpeak1571
scaffold_17	3432146	3432760	teguLizard_limbSpecificATACpeak1572
scaffold_17	3824584	3825038	teguLizard_limbSpecificATACpeak1573
scaffold_17	4036464	4036859	teguLizard_limbSpecificATACpeak1574
scaffold_17	4037081	4037319	teguLizard_limbSpecificATACpeak1575
scaffold_17	4340524	4340967	teguLizard_limbSpecificATACpeak1576
scaffold_17	4580659	4581078	teguLizard_limbSpecificATACpeak1577
scaffold_17	4606793	4607437	teguLizard_limbSpecificATACpeak1578
scaffold_17	4706592	4706825	teguLizard_limbSpecificATACpeak1579
scaffold_17	4845532	4845771	teguLizard_limbSpecificATACpeak1580
scaffold_17	5268390	5269437	teguLizard_limbSpecificATACpeak1581
scaffold_17	5318821	5319661	teguLizard_limbSpecificATACpeak1582
scaffold_17	5331512	5332177	teguLizard_limbSpecificATACpeak1583
scaffold_17	5759262	5759747	teguLizard_limbSpecificATACpeak1584
scaffold_17	6327754	6328109	teguLizard_limbSpecificATACpeak1585
scaffold_17	6347386	6347916	teguLizard_limbSpecificATACpeak1586
scaffold_17	6483664	6484019	teguLizard_limbSpecificATACpeak1587
scaffold_17	6974306	6974645	teguLizard_limbSpecificATACpeak1588
scaffold_17	7085546	7085759	teguLizard_limbSpecificATACpeak1589
scaffold_17	7382771	7383150	teguLizard_limbSpecificATACpeak1590
scaffold_17	7822994	7823272	teguLizard_limbSpecificATACpeak1591
scaffold_17	7823726	7824305	teguLizard_limbSpecificATACpeak1592
scaffold_17	8452566	8452884	teguLizard_limbSpecificATACpeak1593
scaffold_17	8582802	8583224	teguLizard_limbSpecificATACpeak1594
scaffold_17	9173114	9173331	teguLizard_limbSpecificATACpeak1595
scaffold_17	9318383	9318698	teguLizard_limbSpecificATACpeak1596
scaffold_17	9397995	9398275	teguLizard_limbSpecificATACpeak1597
scaffold_17	9415497	9415960	teguLizard_limbSpecificATACpeak1598
scaffold_17	9416083	9416340	teguLizard_limbSpecificATACpeak1599
scaffold_17	9423653	9423958	teguLizard_limbSpecificATACpeak1600
scaffold_17	9604696	9605150	teguLizard_limbSpecificATACpeak1601
scaffold_17	9806459	9806771	teguLizard_limbSpecificATACpeak1602
scaffold_17	10024592	10024846	teguLizard_limbSpecificATACpeak1603
scaffold_17	10117039	10117277	teguLizard_limbSpecificATACpeak1604
scaffold_17	10130091	10130874	teguLizard_limbSpecificATACpeak1605
scaffold_17	11129297	11129923	teguLizard_limbSpecificATACpeak1606
scaffold_17	12274216	12274675	teguLizard_limbSpecificATACpeak1607
scaffold_17	13780093	13780378	teguLizard_limbSpecificATACpeak1608
scaffold_17	13780431	13780924	teguLizard_limbSpecificATACpeak1609
scaffold_17	14082799	14083129	teguLizard_limbSpecificATACpeak1610
scaffold_17	14592148	14593091	teguLizard_limbSpecificATACpeak1611
scaffold_17	14930275	14930859	teguLizard_limbSpecificATACpeak1612
scaffold_17	15207720	15208202	teguLizard_limbSpecificATACpeak1613
scaffold_17	15208437	15208656	teguLizard_limbSpecificATACpeak1614
scaffold_17	15521734	15522233	teguLizard_limbSpecificATACpeak1615
scaffold_17	15808804	15808976	teguLizard_limbSpecificATACpeak1616
scaffold_17	15809069	15809533	teguLizard_limbSpecificATACpeak1617
scaffold_17	15960619	15961439	teguLizard_limbSpecificATACpeak1618
scaffold_17	15978556	15978965	teguLizard_limbSpecificATACpeak1619
scaffold_17	16074745	16075065	teguLizard_limbSpecificATACpeak1620
scaffold_17	16096648	16096947	teguLizard_limbSpecificATACpeak1621
scaffold_17	16208362	16208750	teguLizard_limbSpecificATACpeak1622
scaffold_17	16276539	16276721	teguLizard_limbSpecificATACpeak1623
scaffold_17	16300942	16301142	teguLizard_limbSpecificATACpeak1624
scaffold_17	16448387	16448755	teguLizard_limbSpecificATACpeak1625
scaffold_17	16467685	16468722	teguLizard_limbSpecificATACpeak1626
scaffold_17	16523347	16523706	teguLizard_limbSpecificATACpeak1627
scaffold_17	16723313	16723976	teguLizard_limbSpecificATACpeak1628
scaffold_17	18194684	18195451	teguLizard_limbSpecificATACpeak1629
scaffold_17	18242684	18243055	teguLizard_limbSpecificATACpeak1630
scaffold_17	18312312	18312640	teguLizard_limbSpecificATACpeak1631
scaffold_17	18767998	18768948	teguLizard_limbSpecificATACpeak1632
scaffold_17	19436095	19436581	teguLizard_limbSpecificATACpeak1633
scaffold_17	19468688	19468995	teguLizard_limbSpecificATACpeak1634
scaffold_17	19511558	19511860	teguLizard_limbSpecificATACpeak1635
scaffold_17	19613653	19614046	teguLizard_limbSpecificATACpeak1636
scaffold_17	19749252	19749530	teguLizard_limbSpecificATACpeak1637
scaffold_17	19973792	19974684	teguLizard_limbSpecificATACpeak1638
scaffold_17	20697245	20697483	teguLizard_limbSpecificATACpeak1639
scaffold_17	21097732	21098083	teguLizard_limbSpecificATACpeak1640
scaffold_17	21143694	21144026	teguLizard_limbSpecificATACpeak1641
scaffold_17	21231281	21231490	teguLizard_limbSpecificATACpeak1642
scaffold_17	21494635	21494947	teguLizard_limbSpecificATACpeak1643
scaffold_17	22568485	22568756	teguLizard_limbSpecificATACpeak1644
scaffold_17	22672731	22673808	teguLizard_limbSpecificATACpeak1645
scaffold_17	23803544	23804233	teguLizard_limbSpecificATACpeak1646
scaffold_17	24079883	24080073	teguLizard_limbSpecificATACpeak1647
scaffold_17	24237086	24237385	teguLizard_limbSpecificATACpeak1648
scaffold_17	24326650	24327068	teguLizard_limbSpecificATACpeak1649
scaffold_17	25104172	25104821	teguLizard_limbSpecificATACpeak1650
scaffold_17	25473253	25473671	teguLizard_limbSpecificATACpeak1651
scaffold_17	25580501	25581200	teguLizard_limbSpecificATACpeak1652
scaffold_17	25974650	25974872	teguLizard_limbSpecificATACpeak1653
scaffold_17	26083367	26083843	teguLizard_limbSpecificATACpeak1654
scaffold_17	26239892	26240132	teguLizard_limbSpecificATACpeak1655
scaffold_17	27862865	27863202	teguLizard_limbSpecificATACpeak1656
scaffold_17	28347551	28348248	teguLizard_limbSpecificATACpeak1657
scaffold_17	28388940	28389421	teguLizard_limbSpecificATACpeak1658
scaffold_17	29173792	29174245	teguLizard_limbSpecificATACpeak1659
scaffold_17	29222851	29223321	teguLizard_limbSpecificATACpeak1660
scaffold_17	29292856	29293577	teguLizard_limbSpecificATACpeak1661
scaffold_17	29453264	29453847	teguLizard_limbSpecificATACpeak1662
scaffold_17	29908974	29909641	teguLizard_limbSpecificATACpeak1663
scaffold_17	30446460	30446845	teguLizard_limbSpecificATACpeak1664
scaffold_1701	1529	1814	teguLizard_limbSpecificATACpeak1665
scaffold_1701	3631	4244	teguLizard_limbSpecificATACpeak1666
scaffold_18	44243	44719	teguLizard_limbSpecificATACpeak1667
scaffold_18	2321383	2321570	teguLizard_limbSpecificATACpeak1668
scaffold_18	2327694	2327910	teguLizard_limbSpecificATACpeak1669
scaffold_18	2327993	2328551	teguLizard_limbSpecificATACpeak1670
scaffold_18	2334942	2335601	teguLizard_limbSpecificATACpeak1671
scaffold_18	2343206	2343748	teguLizard_limbSpecificATACpeak1672
scaffold_18	2352823	2353084	teguLizard_limbSpecificATACpeak1673
scaffold_18	2367751	2367929	teguLizard_limbSpecificATACpeak1674
scaffold_18	2368048	2368491	teguLizard_limbSpecificATACpeak1675
scaffold_18	2389910	2390216	teguLizard_limbSpecificATACpeak1676
scaffold_18	2752752	2753528	teguLizard_limbSpecificATACpeak1677
scaffold_18	2805881	2806234	teguLizard_limbSpecificATACpeak1678
scaffold_18	2813355	2813646	teguLizard_limbSpecificATACpeak1679
scaffold_18	3005899	3006532	teguLizard_limbSpecificATACpeak1680
scaffold_18	3036256	3036391	teguLizard_limbSpecificATACpeak1681
scaffold_18	3059437	3059672	teguLizard_limbSpecificATACpeak1682
scaffold_18	3059852	3060024	teguLizard_limbSpecificATACpeak1683
scaffold_18	3063644	3063832	teguLizard_limbSpecificATACpeak1684
scaffold_18	4518729	4519325	teguLizard_limbSpecificATACpeak1685
scaffold_18	4610071	4610633	teguLizard_limbSpecificATACpeak1686
scaffold_18	4611736	4611896	teguLizard_limbSpecificATACpeak1687
scaffold_18	4689403	4689726	teguLizard_limbSpecificATACpeak1688
scaffold_18	4936010	4936535	teguLizard_limbSpecificATACpeak1689
scaffold_18	5218094	5218586	teguLizard_limbSpecificATACpeak1690
scaffold_18	5889030	5889410	teguLizard_limbSpecificATACpeak1691
scaffold_18	5962799	5963726	teguLizard_limbSpecificATACpeak1692
scaffold_18	6150604	6150845	teguLizard_limbSpecificATACpeak1693
scaffold_18	6442576	6442858	teguLizard_limbSpecificATACpeak1694
scaffold_18	6488684	6489147	teguLizard_limbSpecificATACpeak1695
scaffold_18	6532627	6532961	teguLizard_limbSpecificATACpeak1696
scaffold_18	6822891	6823159	teguLizard_limbSpecificATACpeak1697
scaffold_18	6825415	6826258	teguLizard_limbSpecificATACpeak1698
scaffold_18	6914631	6914859	teguLizard_limbSpecificATACpeak1699
scaffold_18	8016953	8017218	teguLizard_limbSpecificATACpeak1700
scaffold_18	8195942	8196474	teguLizard_limbSpecificATACpeak1701
scaffold_18	8206109	8206756	teguLizard_limbSpecificATACpeak1702
scaffold_18	8303505	8304088	teguLizard_limbSpecificATACpeak1703
scaffold_18	8541730	8541950	teguLizard_limbSpecificATACpeak1704
scaffold_18	8721010	8721494	teguLizard_limbSpecificATACpeak1705
scaffold_18	8927511	8927984	teguLizard_limbSpecificATACpeak1706
scaffold_18	9907631	9908002	teguLizard_limbSpecificATACpeak1707
scaffold_18	9980993	9981324	teguLizard_limbSpecificATACpeak1708
scaffold_18	10028548	10028946	teguLizard_limbSpecificATACpeak1709
scaffold_18	12465935	12466255	teguLizard_limbSpecificATACpeak1710
scaffold_18	12941475	12941663	teguLizard_limbSpecificATACpeak1711
scaffold_18	12958627	12959314	teguLizard_limbSpecificATACpeak1712
scaffold_18	12987002	12987327	teguLizard_limbSpecificATACpeak1713
scaffold_18	13444765	13445040	teguLizard_limbSpecificATACpeak1714
scaffold_18	13445098	13445325	teguLizard_limbSpecificATACpeak1715
scaffold_18	15031599	15031927	teguLizard_limbSpecificATACpeak1716
scaffold_18	15145885	15146264	teguLizard_limbSpecificATACpeak1717
scaffold_18	15877073	15877271	teguLizard_limbSpecificATACpeak1718
scaffold_18	16720837	16721134	teguLizard_limbSpecificATACpeak1719
scaffold_18	16796756	16797137	teguLizard_limbSpecificATACpeak1720
scaffold_18	20160156	20160335	teguLizard_limbSpecificATACpeak1721
scaffold_18	20160565	20161209	teguLizard_limbSpecificATACpeak1722
scaffold_18	21329516	21330002	teguLizard_limbSpecificATACpeak1723
scaffold_18	22211732	22211911	teguLizard_limbSpecificATACpeak1724
scaffold_18	23102684	23103020	teguLizard_limbSpecificATACpeak1725
scaffold_18	23933937	23934272	teguLizard_limbSpecificATACpeak1726
scaffold_18	24072298	24072552	teguLizard_limbSpecificATACpeak1727
scaffold_18	24315522	24316038	teguLizard_limbSpecificATACpeak1728
scaffold_18	24320830	24321139	teguLizard_limbSpecificATACpeak1729
scaffold_18	24329205	24329455	teguLizard_limbSpecificATACpeak1730
scaffold_18	24334418	24334634	teguLizard_limbSpecificATACpeak1731
scaffold_18	24371721	24371872	teguLizard_limbSpecificATACpeak1732
scaffold_18	24437696	24437935	teguLizard_limbSpecificATACpeak1733
scaffold_18	24481360	24481863	teguLizard_limbSpecificATACpeak1734
scaffold_18	24799228	24799754	teguLizard_limbSpecificATACpeak1735
scaffold_18	25047607	25047822	teguLizard_limbSpecificATACpeak1736
scaffold_18	25270737	25271126	teguLizard_limbSpecificATACpeak1737
scaffold_18	25674078	25674373	teguLizard_limbSpecificATACpeak1738
scaffold_18	26283267	26283713	teguLizard_limbSpecificATACpeak1739
scaffold_18	26757284	26757795	teguLizard_limbSpecificATACpeak1740
scaffold_18	26983073	26983319	teguLizard_limbSpecificATACpeak1741
scaffold_18	27072554	27072904	teguLizard_limbSpecificATACpeak1742
scaffold_18	27214747	27215075	teguLizard_limbSpecificATACpeak1743
scaffold_18	27465502	27465906	teguLizard_limbSpecificATACpeak1744
scaffold_18	27764875	27765194	teguLizard_limbSpecificATACpeak1745
scaffold_18	27928225	27929111	teguLizard_limbSpecificATACpeak1746
scaffold_18	27992165	27992513	teguLizard_limbSpecificATACpeak1747
scaffold_18	28586505	28587125	teguLizard_limbSpecificATACpeak1748
scaffold_18	28791596	28792039	teguLizard_limbSpecificATACpeak1749
scaffold_18	28977750	28978579	teguLizard_limbSpecificATACpeak1750
scaffold_18	29131045	29131308	teguLizard_limbSpecificATACpeak1751
scaffold_18	29175798	29176263	teguLizard_limbSpecificATACpeak1752
scaffold_18	29533473	29533617	teguLizard_limbSpecificATACpeak1753
scaffold_18	29693175	29693318	teguLizard_limbSpecificATACpeak1754
scaffold_18	29808269	29809245	teguLizard_limbSpecificATACpeak1755
scaffold_18	29902804	29903184	teguLizard_limbSpecificATACpeak1756
scaffold_18	30115549	30115843	teguLizard_limbSpecificATACpeak1757
scaffold_18	30607900	30609146	teguLizard_limbSpecificATACpeak1758
scaffold_1876	1723	3072	teguLizard_limbSpecificATACpeak1759
scaffold_1895	3355	3877	teguLizard_limbSpecificATACpeak1760
scaffold_19	648755	649644	teguLizard_limbSpecificATACpeak1761
scaffold_19	1313490	1313895	teguLizard_limbSpecificATACpeak1762
scaffold_19	2208801	2208948	teguLizard_limbSpecificATACpeak1763
scaffold_19	3770750	3771288	teguLizard_limbSpecificATACpeak1764
scaffold_19	3776146	3776444	teguLizard_limbSpecificATACpeak1765
scaffold_19	4363529	4363767	teguLizard_limbSpecificATACpeak1766
scaffold_19	6305164	6306295	teguLizard_limbSpecificATACpeak1767
scaffold_19	7972786	7973513	teguLizard_limbSpecificATACpeak1768
scaffold_19	8426012	8426375	teguLizard_limbSpecificATACpeak1769
scaffold_19	8440351	8440583	teguLizard_limbSpecificATACpeak1770	VISTA_humanElement208
scaffold_19	8865999	8866466	teguLizard_limbSpecificATACpeak1771
scaffold_19	9534013	9534547	teguLizard_limbSpecificATACpeak1772
scaffold_19	9875475	9875894	teguLizard_limbSpecificATACpeak1773
scaffold_19	10067750	10068268	teguLizard_limbSpecificATACpeak1774
scaffold_19	10122157	10122724	teguLizard_limbSpecificATACpeak1775
scaffold_19	10148872	10149363	teguLizard_limbSpecificATACpeak1776
scaffold_19	10443117	10443513	teguLizard_limbSpecificATACpeak1777
scaffold_19	10450027	10450519	teguLizard_limbSpecificATACpeak1778
scaffold_19	10594318	10594648	teguLizard_limbSpecificATACpeak1779
scaffold_19	11325709	11326080	teguLizard_limbSpecificATACpeak1780
scaffold_19	11468160	11468574	teguLizard_limbSpecificATACpeak1781
scaffold_19	11524033	11524600	teguLizard_limbSpecificATACpeak1782
scaffold_19	12081882	12082160	teguLizard_limbSpecificATACpeak1783
scaffold_19	12695522	12695957	teguLizard_limbSpecificATACpeak1784
scaffold_19	13004459	13004742	teguLizard_limbSpecificATACpeak1785
scaffold_19	13503567	13504299	teguLizard_limbSpecificATACpeak1786
scaffold_19	13822829	13823005	teguLizard_limbSpecificATACpeak1787
scaffold_19	13975437	13975578	teguLizard_limbSpecificATACpeak1788
scaffold_19	14079300	14079537	teguLizard_limbSpecificATACpeak1789
scaffold_19	14397086	14397471	teguLizard_limbSpecificATACpeak1790
scaffold_19	14730202	14730686	teguLizard_limbSpecificATACpeak1791
scaffold_19	14730932	14731062	teguLizard_limbSpecificATACpeak1792
scaffold_19	15312416	15312872	teguLizard_limbSpecificATACpeak1793
scaffold_19	15411165	15411572	teguLizard_limbSpecificATACpeak1794
scaffold_19	16779887	16780325	teguLizard_limbSpecificATACpeak1795
scaffold_19	16872858	16873132	teguLizard_limbSpecificATACpeak1796
scaffold_19	17030908	17031765	teguLizard_limbSpecificATACpeak1797
scaffold_19	17348756	17349429	teguLizard_limbSpecificATACpeak1798
scaffold_19	17469462	17469996	teguLizard_limbSpecificATACpeak1799
scaffold_19	17678816	17679484	teguLizard_limbSpecificATACpeak1800
scaffold_19	17879993	17880128	teguLizard_limbSpecificATACpeak1801
scaffold_19	18390163	18390375	teguLizard_limbSpecificATACpeak1802
scaffold_19	18447993	18448161	teguLizard_limbSpecificATACpeak1803
scaffold_19	18628887	18629358	teguLizard_limbSpecificATACpeak1804
scaffold_19	18639292	18639793	teguLizard_limbSpecificATACpeak1805
scaffold_19	18754251	18754801	teguLizard_limbSpecificATACpeak1806
scaffold_19	19489551	19490087	teguLizard_limbSpecificATACpeak1807
scaffold_19	19569913	19570436	teguLizard_limbSpecificATACpeak1808
scaffold_19	19659666	19660357	teguLizard_limbSpecificATACpeak1809
scaffold_19	20306006	20306303	teguLizard_limbSpecificATACpeak1810
scaffold_19	20312314	20313087	teguLizard_limbSpecificATACpeak1811
scaffold_19	20322897	20323152	teguLizard_limbSpecificATACpeak1812
scaffold_19	20847535	20848055	teguLizard_limbSpecificATACpeak1813
scaffold_19	21102967	21103393	teguLizard_limbSpecificATACpeak1814
scaffold_19	21178068	21178481	teguLizard_limbSpecificATACpeak1815
scaffold_19	21178595	21178972	teguLizard_limbSpecificATACpeak1816
scaffold_19	21213911	21214206	teguLizard_limbSpecificATACpeak1817
scaffold_19	21276965	21277451	teguLizard_limbSpecificATACpeak1818
scaffold_19	21284189	21284516	teguLizard_limbSpecificATACpeak1819
scaffold_19	21676097	21676881	teguLizard_limbSpecificATACpeak1820
scaffold_19	21737344	21737609	teguLizard_limbSpecificATACpeak1821
scaffold_19	21962487	21962649	teguLizard_limbSpecificATACpeak1822
scaffold_19	22018432	22018573	teguLizard_limbSpecificATACpeak1823
scaffold_19	22260438	22260643	teguLizard_limbSpecificATACpeak1824
scaffold_19	22757147	22757687	teguLizard_limbSpecificATACpeak1825
scaffold_19	22895375	22895757	teguLizard_limbSpecificATACpeak1826
scaffold_19	22930602	22930850	teguLizard_limbSpecificATACpeak1827
scaffold_19	22935256	22935392	teguLizard_limbSpecificATACpeak1828
scaffold_19	22935654	22935993	teguLizard_limbSpecificATACpeak1829
scaffold_19	23571852	23572639	teguLizard_limbSpecificATACpeak1830
scaffold_19	23641645	23642149	teguLizard_limbSpecificATACpeak1831
scaffold_19	23908135	23908344	teguLizard_limbSpecificATACpeak1832
scaffold_19	24106607	24106886	teguLizard_limbSpecificATACpeak1833
scaffold_19	24196194	24196462	teguLizard_limbSpecificATACpeak1834
scaffold_19	24235881	24236668	teguLizard_limbSpecificATACpeak1835
scaffold_19	25418713	25419140	teguLizard_limbSpecificATACpeak1836
scaffold_19	25917973	25918269	teguLizard_limbSpecificATACpeak1837
scaffold_19	26088572	26088815	teguLizard_limbSpecificATACpeak1838
scaffold_19	26836665	26837353	teguLizard_limbSpecificATACpeak1839
scaffold_19	26837577	26837862	teguLizard_limbSpecificATACpeak1840
scaffold_19	26890015	26890464	teguLizard_limbSpecificATACpeak1841
scaffold_19	27393751	27394076	teguLizard_limbSpecificATACpeak1842
scaffold_19	27405784	27406245	teguLizard_limbSpecificATACpeak1843
scaffold_19	27445354	27445983	teguLizard_limbSpecificATACpeak1844
scaffold_19	28022797	28023145	teguLizard_limbSpecificATACpeak1845
scaffold_19	28308025	28308332	teguLizard_limbSpecificATACpeak1846
scaffold_19	28472028	28472189	teguLizard_limbSpecificATACpeak1847
scaffold_19	28483896	28484531	teguLizard_limbSpecificATACpeak1848
scaffold_19	28958631	28959408	teguLizard_limbSpecificATACpeak1849
scaffold_19	29479628	29479850	teguLizard_limbSpecificATACpeak1850
scaffold_19	29593343	29593856	teguLizard_limbSpecificATACpeak1851
scaffold_1954	3567	3756	teguLizard_limbSpecificATACpeak1852
scaffold_1981	3559	3944	teguLizard_limbSpecificATACpeak1853
scaffold_2	255592	256353	teguLizard_limbSpecificATACpeak1854
scaffold_2	751699	752035	teguLizard_limbSpecificATACpeak1855
scaffold_2	772077	772219	teguLizard_limbSpecificATACpeak1856
scaffold_2	795077	795243	teguLizard_limbSpecificATACpeak1857
scaffold_2	1909457	1909740	teguLizard_limbSpecificATACpeak1858
scaffold_2	1909814	1909950	teguLizard_limbSpecificATACpeak1859
scaffold_2	3102014	3102222	teguLizard_limbSpecificATACpeak1860
scaffold_2	3426745	3426915	teguLizard_limbSpecificATACpeak1861
scaffold_2	4020829	4021784	teguLizard_limbSpecificATACpeak1862
scaffold_2	4842872	4843186	teguLizard_limbSpecificATACpeak1863
scaffold_2	5251322	5251719	teguLizard_limbSpecificATACpeak1864
scaffold_2	5392741	5393044	teguLizard_limbSpecificATACpeak1865
scaffold_2	5421613	5421785	teguLizard_limbSpecificATACpeak1866
scaffold_2	5484621	5485297	teguLizard_limbSpecificATACpeak1867
scaffold_2	5485382	5485937	teguLizard_limbSpecificATACpeak1868
scaffold_2	5523249	5523709	teguLizard_limbSpecificATACpeak1869
scaffold_2	6526917	6527343	teguLizard_limbSpecificATACpeak1870
scaffold_2	7377567	7378176	teguLizard_limbSpecificATACpeak1871
scaffold_2	7635070	7635621	teguLizard_limbSpecificATACpeak1872
scaffold_2	7770703	7771266	teguLizard_limbSpecificATACpeak1873
scaffold_2	8531694	8532055	teguLizard_limbSpecificATACpeak1874
scaffold_2	8858113	8858562	teguLizard_limbSpecificATACpeak1875
scaffold_2	10116269	10116509	teguLizard_limbSpecificATACpeak1876
scaffold_2	10275137	10275393	teguLizard_limbSpecificATACpeak1877
scaffold_2	10433675	10434149	teguLizard_limbSpecificATACpeak1878
scaffold_2	10540339	10540685	teguLizard_limbSpecificATACpeak1879
scaffold_2	10542000	10542260	teguLizard_limbSpecificATACpeak1880
scaffold_2	10940277	10940860	teguLizard_limbSpecificATACpeak1881
scaffold_2	10978152	10978388	teguLizard_limbSpecificATACpeak1882
scaffold_2	11476174	11476638	teguLizard_limbSpecificATACpeak1883
scaffold_2	11596029	11596685	teguLizard_limbSpecificATACpeak1884
scaffold_2	11999400	11999730	teguLizard_limbSpecificATACpeak1885
scaffold_2	12306883	12307100	teguLizard_limbSpecificATACpeak1886
scaffold_2	12349411	12349771	teguLizard_limbSpecificATACpeak1887
scaffold_2	13098094	13098367	teguLizard_limbSpecificATACpeak1888
scaffold_2	13143780	13144014	teguLizard_limbSpecificATACpeak1889
scaffold_2	13151177	13151357	teguLizard_limbSpecificATACpeak1890
scaffold_2	13216083	13216270	teguLizard_limbSpecificATACpeak1891
scaffold_2	13314010	13314443	teguLizard_limbSpecificATACpeak1892
scaffold_2	13318122	13318633	teguLizard_limbSpecificATACpeak1893
scaffold_2	13364422	13364933	teguLizard_limbSpecificATACpeak1894
scaffold_2	13371607	13372309	teguLizard_limbSpecificATACpeak1895
scaffold_2	13858341	13858637	teguLizard_limbSpecificATACpeak1896
scaffold_2	14235767	14235900	teguLizard_limbSpecificATACpeak1897
scaffold_2	14899211	14899615	teguLizard_limbSpecificATACpeak1898
scaffold_2	14956049	14956463	teguLizard_limbSpecificATACpeak1899
scaffold_2	15105780	15106058	teguLizard_limbSpecificATACpeak1900
scaffold_2	15314671	15315018	teguLizard_limbSpecificATACpeak1901
scaffold_2	15497214	15497982	teguLizard_limbSpecificATACpeak1902
scaffold_2	15519294	15519485	teguLizard_limbSpecificATACpeak1903
scaffold_2	15900138	15900531	teguLizard_limbSpecificATACpeak1904
scaffold_2	16269032	16269789	teguLizard_limbSpecificATACpeak1905
scaffold_2	16485112	16485459	teguLizard_limbSpecificATACpeak1906
scaffold_2	16519706	16520053	teguLizard_limbSpecificATACpeak1907
scaffold_2	16692826	16693185	teguLizard_limbSpecificATACpeak1908
scaffold_2	17011239	17011841	teguLizard_limbSpecificATACpeak1909
scaffold_2	17872775	17873195	teguLizard_limbSpecificATACpeak1910
scaffold_2	17877882	17878100	teguLizard_limbSpecificATACpeak1911
scaffold_2	18245232	18245658	teguLizard_limbSpecificATACpeak1912
scaffold_2	19787103	19787419	teguLizard_limbSpecificATACpeak1913
scaffold_2	21638046	21638420	teguLizard_limbSpecificATACpeak1914
scaffold_2	21807192	21807883	teguLizard_limbSpecificATACpeak1915
scaffold_2	22616874	22617149	teguLizard_limbSpecificATACpeak1916
scaffold_2	22816827	22817167	teguLizard_limbSpecificATACpeak1917
scaffold_2	22823520	22823887	teguLizard_limbSpecificATACpeak1918
scaffold_2	23278508	23278741	teguLizard_limbSpecificATACpeak1919
scaffold_2	23306371	23306524	teguLizard_limbSpecificATACpeak1920
scaffold_2	23391207	23391752	teguLizard_limbSpecificATACpeak1921
scaffold_2	23898921	23899271	teguLizard_limbSpecificATACpeak1922
scaffold_2	24144187	24144380	teguLizard_limbSpecificATACpeak1923
scaffold_2	24388761	24388986	teguLizard_limbSpecificATACpeak1924
scaffold_2	25321655	25321959	teguLizard_limbSpecificATACpeak1925
scaffold_2	25359830	25360056	teguLizard_limbSpecificATACpeak1926
scaffold_2	25374181	25374378	teguLizard_limbSpecificATACpeak1927
scaffold_2	26117842	26118280	teguLizard_limbSpecificATACpeak1928
scaffold_2	26118384	26118533	teguLizard_limbSpecificATACpeak1929
scaffold_2	26135118	26135681	teguLizard_limbSpecificATACpeak1930
scaffold_2	26473197	26473996	teguLizard_limbSpecificATACpeak1931
scaffold_2	26715993	26716827	teguLizard_limbSpecificATACpeak1932
scaffold_2	26732734	26733120	teguLizard_limbSpecificATACpeak1933
scaffold_2	27007208	27007743	teguLizard_limbSpecificATACpeak1934
scaffold_2	27215924	27216231	teguLizard_limbSpecificATACpeak1935
scaffold_2	27468207	27468491	teguLizard_limbSpecificATACpeak1936
scaffold_2	27676818	27677575	teguLizard_limbSpecificATACpeak1937
scaffold_2	27838358	27838591	teguLizard_limbSpecificATACpeak1938
scaffold_2	27860477	27860738	teguLizard_limbSpecificATACpeak1939
scaffold_2	28038084	28038525	teguLizard_limbSpecificATACpeak1940
scaffold_2	28121982	28122354	teguLizard_limbSpecificATACpeak1941
scaffold_2	28153005	28153223	teguLizard_limbSpecificATACpeak1942
scaffold_2	28276738	28277102	teguLizard_limbSpecificATACpeak1943
scaffold_2	28277290	28277683	teguLizard_limbSpecificATACpeak1944
scaffold_2	28395162	28395397	teguLizard_limbSpecificATACpeak1945
scaffold_2	29085015	29085527	teguLizard_limbSpecificATACpeak1946
scaffold_2	29168495	29168712	teguLizard_limbSpecificATACpeak1947
scaffold_2	29311491	29312892	teguLizard_limbSpecificATACpeak1948
scaffold_2	29528122	29528525	teguLizard_limbSpecificATACpeak1949
scaffold_2	29528698	29529084	teguLizard_limbSpecificATACpeak1950
scaffold_2	29801118	29801524	teguLizard_limbSpecificATACpeak1951
scaffold_2	30493006	30493269	teguLizard_limbSpecificATACpeak1952
scaffold_2	30944133	30944412	teguLizard_limbSpecificATACpeak1953
scaffold_2	31199424	31200293	teguLizard_limbSpecificATACpeak1954
scaffold_2	31293385	31293996	teguLizard_limbSpecificATACpeak1955
scaffold_2	31640978	31641643	teguLizard_limbSpecificATACpeak1956
scaffold_2	31646968	31647393	teguLizard_limbSpecificATACpeak1957
scaffold_2	31828617	31828776	teguLizard_limbSpecificATACpeak1958
scaffold_2	31828847	31829050	teguLizard_limbSpecificATACpeak1959
scaffold_2	31829196	31829588	teguLizard_limbSpecificATACpeak1960
scaffold_2	31942135	31942616	teguLizard_limbSpecificATACpeak1961
scaffold_2	32069962	32070129	teguLizard_limbSpecificATACpeak1962
scaffold_2	32380426	32380594	teguLizard_limbSpecificATACpeak1963
scaffold_2	32628656	32628898	teguLizard_limbSpecificATACpeak1964
scaffold_2	32947252	32947484	teguLizard_limbSpecificATACpeak1965
scaffold_2	32957076	32957660	teguLizard_limbSpecificATACpeak1966
scaffold_2	33072188	33072444	teguLizard_limbSpecificATACpeak1967
scaffold_2	33087487	33087722	teguLizard_limbSpecificATACpeak1968
scaffold_2	33087831	33088207	teguLizard_limbSpecificATACpeak1969
scaffold_2	33146252	33146507	teguLizard_limbSpecificATACpeak1970
scaffold_2	33427954	33428204	teguLizard_limbSpecificATACpeak1971
scaffold_2	33605981	33606162	teguLizard_limbSpecificATACpeak1972
scaffold_2	33701686	33702508	teguLizard_limbSpecificATACpeak1973
scaffold_2	34367334	34367894	teguLizard_limbSpecificATACpeak1974
scaffold_2	35107985	35108100	teguLizard_limbSpecificATACpeak1975
scaffold_2	35318429	35318715	teguLizard_limbSpecificATACpeak1976
scaffold_2	35466674	35467237	teguLizard_limbSpecificATACpeak1977
scaffold_2	35629216	35629644	teguLizard_limbSpecificATACpeak1978
scaffold_2	35648235	35648529	teguLizard_limbSpecificATACpeak1979
scaffold_2	35670322	35670536	teguLizard_limbSpecificATACpeak1980
scaffold_2	36045655	36045791	teguLizard_limbSpecificATACpeak1981
scaffold_2	36099690	36100108	teguLizard_limbSpecificATACpeak1982
scaffold_2	36250907	36251098	teguLizard_limbSpecificATACpeak1983
scaffold_2	36639077	36639290	teguLizard_limbSpecificATACpeak1984
scaffold_2	36654242	36654431	teguLizard_limbSpecificATACpeak1985
scaffold_2	36985345	36985466	teguLizard_limbSpecificATACpeak1986
scaffold_2	37014138	37015223	teguLizard_limbSpecificATACpeak1987
scaffold_2	37042328	37042741	teguLizard_limbSpecificATACpeak1988
scaffold_2	37175135	37175662	teguLizard_limbSpecificATACpeak1989
scaffold_2	38085273	38085520	teguLizard_limbSpecificATACpeak1990
scaffold_2	38180781	38181098	teguLizard_limbSpecificATACpeak1991
scaffold_2	38208455	38208878	teguLizard_limbSpecificATACpeak1992
scaffold_2	38422172	38422568	teguLizard_limbSpecificATACpeak1993
scaffold_2	38644081	38644469	teguLizard_limbSpecificATACpeak1994
scaffold_2	38652086	38652377	teguLizard_limbSpecificATACpeak1995
scaffold_2	38776361	38776906	teguLizard_limbSpecificATACpeak1996
scaffold_2	38880988	38881645	teguLizard_limbSpecificATACpeak1997
[truncated: 3,638 more rows]
