# Supplementary material for: Phenotype loss is associated with widespread divergence of the gene regulatory landscape in evolution
Source: Nat Commun. 2018 Nov 9;9:4737. doi: 10.1038/s41467-018-07122-z (PMC6226452; doi:10.1038/s41467-018-07122-z)
Supplement: Supplementary file 11 — Supplementary Data 8 [file 41467_2018_7122_MOESM11_ESM.xlsx]

## Sheet: 8.snake-dCNE vs regulatoryData
Supplementary Table 8. Enrichment of snake-diverged CNEs with regulatory datasets.
Columns G-P as in Supplementary Table 6. Terms in yellow are shown in the main figure; terms in blue are significant after multiple testing correction. Columns R-Y: Datasets underlying each tissue-specific peak set, processing steps, and corresponding assession numbers.
description	organism	tissue	method	dataSource	size	a	b	c	d	p	p-BHcorrected	p-fake-BHcorrected	p-fake-top5349-BHcorrected	avgRandomSets	zScore		foreground	background	processing		Assession references for all datasets used here
predicted limb enhancers from Limb Enhancer Genie	mouse	limb	enhancer prediction pipeline	PMID28827824	2406	284	2953	4563	78038	1.46913e-13	6.46771e-12	1	0.328866	182.838	7.82486		predicted limb enhancers (SOR+RR methods)	-	get enhancers predicted by both SOR and RR ; liftOver to tegu genome		Sheth et al. 2016. PMID27974206
eye-specific ATAC-seq; mouse E11.5+E14.5	mouse	eye	ATAC-seq	home	3305	101	964	4746	80027	3.40079e-07	7.48174e-06	1	0.999634	60.4082	5.39706		whole eye E11.5 + lens E14.5 + retina E14.5	limb E11.5 + midbrain E11.5	DiffBind		HOXA13/HOXD13 ChIP-seq	mouse	HOXA13; distal forelimb E11.5	GSM2151013
limb-specific ATAC-seq; mouse E11.5+E14.5	mouse	limb	ATAC-seq	home	2635	93	920	4754	80071	3.72029e-06	5.45643e-05	1	0.772994	58.4057	4.5734		limb E11.5	midbrain E11.5 + whole eye E11.5 + lens E14.5 + retina E14.5	DiffBind				HOXD13; distal forelimb E11.5	GSM2151014
forelimb Hoxa13 ChIP-seq; mouse E11.5	mouse	forelimb	Hoxa13 ChIP-seq	PMID27974206	11674	417	5614	4430	75377	9.71341e-06	0.000106847	1	0.772994	341.032	4.36978		forelimb E11.5	-	full peak set ; liftOver to tegu genome				H3K27ac; distal forelimb E11.5	GSM2151011
fore+hindlimb-specific H3K27ac ChIP-seq; anolis TS7-8	anolis	limb combined	H3K27ac ChIP-seq	PMID26439399	2444	138	1556	4709	79435	1.2825e-05	0.00011286	1	0.999634	100.493	3.73686		forelimb + hindlimb TS7-8	hemiphallus TS7-8	get peaks common to fore/hindlimb; bedtools intersect -v -a $limb -b $nonlimb ; liftOver to tegu genome		Intante et al. 2015. PMID26439399
limb-specific ATAC-seq; tupinambis mouse-E11.5 equivalent	tupinambis	limb	ATAC-seq	home	5635	123	1420	4724	79571	9.18224e-05	0.000673364	1	0.999634	87.786	3.91827		limb	forebrain + midbrain + flank + heart + liver + remaining embryonic tissue	DiffBind		H3K27ac ChIP-seq	mouse	forelimb E11.5	GSM1563530/GSM1563531
forelimb Hoxd13 ChIP-seq; mouse E11.5	mouse	forelimb	Hoxd13 ChIP-seq	PMID27974206	8778	365	5018	4482	75973	0.000158615	0.000903567	1	0.441589	304.24	3.70112		forelimb E11.5	-	full peak set ; liftOver to tegu genome				hindlimb E11.5	GSM1563533/GSM1563534
limb-specific p300 ChIP-seq; mouse E11.5	mouse	limb	p300 ChIP-seq	PMID19212405	913	48	441	4799	80550	0.000164285	0.000903567	1	0.999634	27.597	4.05754		limb E11.5	forebrain E11.5 + midbrain E11.5	combine fore/midbrain peaks; bedtools intersect -v -a $limb -b $nonlimb ; liftOver to tegu genome				genital tubercle E12.5	GSM1563536/GSM1563537
eye-specific VISTA elements; mouse or human E11.5	mouse+human	eye	transgenesis	VISTA	17	8	22	4839	80969	0.000195775	0.000957122	1	0.772994	1.6759	5.04941		eye	-	human and mouse elements with eye-only expression ; liftOver to tegu genome				eye E10.5	GSM1563539/GSM1563541
hindlimb Pitx1 ChIP-seq; mouse E11.5	mouse	hindlimb	Pitx1 ChIP-seq	PMID23201014	4227	166	2113	4681	78878	0.00054506	0.00239826	1	0.999634	128.78	3.40245		hindlimb E11.5	-	peaks common to both replicates ; liftOver to tegu genome				flank E11.5	GSM1563543
limb-specific H3K27ac ChIP-seq; mouse embryonic	mouse	limb	H3K27ac ChIP-seq	ENCODE	5466	55	588	4792	80403	0.00163844	0.00655378	1	0.999634	37.2214	2.91774		limb	facial prominence + forebrain + heart + hindbrain + intestine + kidney + liver + lung + midbrain + neural tube	see ENCODE H3K27AC information on the right			anolis	forelimb TS7-8	GSM1833394
retina-specific DNase-seq; mouse EE14.5	mouse	retina	DNase-seq	ENCODE	5626	86	1026	4761	79965	0.00223745	0.008204	1	0.999634	64.1606	2.78608		retina E14.5	fore/hindlimbs E11.5 + whole limb E11.5/E14.5 + facial prominence E11.5/E14.5 + whole brain E14.5 + forebrain E14.5 + mid/hindbrain E11.5/E14.5 + neural tube E11.5	see ENCODE DNASe information on the right				hindlimb TS7-8	GSM1833398
limb+forelimb+hindlimb-specific DNase-seq; mouse E11.5+E14.5	mouse	limb combined	DNase-seq	ENCODE	10430	157	2074	4690	78917	0.00294441	0.0099657	1	0.999634	129.372	2.5045		fore/hindlimbs E11.5 + whole limb E11.5/E14.5	facial prominence E11.5/E14.5 + whole brain E14.5 + forebrain E14.5 + mid/hindbrain E11.5/E14.5 + neural tube E11.5+ retina E14.5	see ENCODE DNASe information on the right				hemiphallus TS7-8	GSM1833398
limb Gli3 ChIP-seq; mouse E11.5	mouse	limb	Gli3 ChIP-seq	PMID18832070	2258	91	1145	4756	79846	0.00652756	0.0205152	1	0.999634	69.7659	2.63715		whole limb E11.5	-	full peak set ; liftOver to tegu genome		Visel et al. 2009. PMID19212405
limb-specific chromatin capture enhancers; mouse E10.5+E11.5+E13.5	mouse	limb	captureC+histone	PMID27923844	496	40	457	4807	80534	0.0164182	0.0481601	0.829639	0.999634	28.0955	2.30344		fore/hindlimb E10.5, E11.5, E13.5	midbrain E10.5	combine limb enhancers ; bedtools intersect -v -a $limb -b $midbrain ; liftOver to tegu genome		p300 ChIP-seq	mouse	limb E11.5	GSM348066
non-TSS limb ZPA H3K27ac ChIP-seq; mouse E11.5	mouse	limb	H3K27ac ChIP-seq	PMID25273087	2632	100	1332	4747	79659	0.0179492	0.0493602	1	0.999634	81.3173	2.16619		limb E11.5	-	full peak set (ZPA peaks that don't overlap gene TSS) ; liftOver to tegu genome				forebrain E11.5	GSM348064
forebrain-specific p300 ChIP-seq; mouse E11.5	mouse	forebrain	p300 ChIP-seq	PMID19212405	1105	62	787	4785	80204	0.0245817	0.0630164	1	0.999634	48.0248	2.09147		forebrain E11.5	limb E11.5 + midbrain E11.5	combine limb and midbrain peaks ; bedtools intersect -v -a $forebrain -b $nonforebrain ; liftOver to tegu genome				midbrain E11.5	GSM348065
fore+mid+hindbrain-specific H3K27ac ChIP-seq; mouse embryonic	mouse	brain combined	H3K27ac ChIP-seq	ENCODE	18111	227	3314	4620	77677	0.0257794	0.0630164	1	0.999634	205.388	1.54974		forebrain + midbrain + hindbrain	facial prominence + heart + intestine + kidney + limb + liver + lung + neural tube	see ENCODE H3K27AC information on the right		Visel et al. 2007. PMID17130149. VISTA enhancer dataset	mouse+human		enhancer.lbl.gov ; march/2017
hindlimb-specific H3K27ac ChIP-seq; mouse E11.5	mouse	hindlimb	H3K27ac ChIP-seq	PMID26439399	893	16	197	4831	80794	0.150951	0.34957	1	0.517002	12.211	1.11526		hindlimb E11.5	forelimb E11.5 + flank E11.5 + eye E10.5 + genital tubercle E12.5	bedtools intersect -v -a $forelimb -b $nonforelimb ; liftOver to tegu genome		Infante et al. 2013. PMID23201014
midbrain-specific ATAC-seq; mouse E11.5+E14.5	mouse	midbrain	ATAC-seq	home	2204	66	989	4781	80002	0.211044	0.464297	1	0.999634	61.0653	0.640668		midbrain E11.5	limb E11.5 + whole eye E11.5 + lens E14.5 + retina E14.5	DiffBind ; liftOver to tegu genome		Pitx1 ChIP-seq	mouse	hindlimb E11.5	GSM1019784/GSM1019786
forelimb-specific H3K27ac ChIP-seq; mouse E11.5	mouse	forelimb	H3K27ac ChIP-seq	PMID26439399	1125	17	234	4830	80757	0.254215	0.532642	1	0.999634	14.5141	0.661602		forelimb E11.5	hindlimb E11.5 + flank E11.5 + eye E10.5 + genital tubercle E12.5	bedtools intersect -v -a $hindlimb -b $nonhindlimb ; liftOver to tegu genome		Vokes et al. 2008. PMID18832070
brain-specific ATAC-seq; tupinambis mouse-E11.5 equivalent	tupinambis	brain	ATAC-seq	home	5417	124	1956	4723	79035	0.277383	0.554767	1	0.999634	118.751	0.505005		forebrain + midbrain	flank + heart + limb + liver + remaining embryonic tissue	DiffBind		Gli3 ChIP-array	mouse	limb	GSE11062
limb Ptch1 validated enhancers; mouse E10.5	mouse	limb	Ptch1 ChIP-seq	PMID27146892	10	2	17	4845	80974	0.291718	0.55807	1	0.999634	1.067	0.946631		mouse Ptch1 enhancers validated by lacZ transgenes	-	source data 1 for figure 6 ; liftOver to tegu genome		Andrey et al. 2017. PMID27923844
facial prominence-specific H3K27ac ChIP-seq; mouse embryonic	mouse	facial proeminence	H3K27ac ChIP-seq	ENCODE	4303	31	468	4816	80523	0.317625	0.582313	1	0.999634	28.7419	0.429164		facial prominence	forebrain + midbrain + hindbrain + heart + intestine + kidney + limb + liver + lung + neural tube	see ENCODE H3K27AC information on the right		chromatin capture assay	mouse	fore/hindlimbs E10-5, E11.5, E13.5	GSE84795
limb-specific VISTA elements; mouse or human	mouse+human	limb	transgenesis	VISTA	53	5	64	4842	80927	0.350229	0.595626	1	0.999634	3.889	0.582831		limb	-	human and mouse elements with limb-only expression ; liftOver to tegu genome				midbrain E105
heart-specific H3K27ac ChIP-seq; mouse embryonic	mouse	heart	H3K27ac ChIP-seq	ENCODE	8298	45	703	4802	80288	0.351961	0.595626	1	0.999634	42.6857	0.365145		heart	facial prominence + forebrain + midbrain + hindbrain + intestine + kidney + limb + liver + lung + neural tube	see ENCODE H3K27AC information on the right		VanderMeer et al. 2013. PMID25273087
non-TSS limb AER H3K27ac ChIP-seq; mouse E11.5	mouse	limb	H3K27ac ChIP-seq	PMID25273087	622	19	296	4828	80695	0.417171	0.679834	1	0.999634	17.9306	0.260725		limb E11.5	-	full peak set (AER peaks that don't overlap gene TSS) ; liftOver to tegu genome		H3K27ac ChIP-seq	mouse	AER and ZPA limb tissue	peaks listed in supplementary table S1
flank-specific H3K27ac ChIP-seq; mouse E11.5	mouse	flank	H3K27ac ChIP-seq	PMID26439399	1575	17	271	4830	80720	0.460832	0.724165	1	0.999634	17.2782	-0.0655436		flank E11.5	forelimb E11.5 + hindlimb E11.5 + eye E10.5 + genital tubercle E12.5	bedtools intersect -v -a $flank -b $nonflank ; liftOver to tegu genome		Lee et al. 2014. PMID25262113
neural tube-specific DNase-seq; mouse E11.5	mouse	neural tube	DNase-seq	ENCODE	3260	37	611	4810	80380	0.496208	0.737383	1	0.999634	37.4179	-0.0692506		neural tube E11.5	fore/hindlimbs E11.5 + whole limb E11.5/E14.5 + facial prominence E11.5/E14.5 + whole brain E14.5 + forebrain E14.5 + mid/hindbrain E11.5/E14.5 + retina E14.5	see ENCODE DNASe information on the right		Twist1 ChIP-seq	mouse	limb E10.5	GSM1214276
midbrain-specific p300 ChIP-seq; mouse E11.5	mouse	midbrain	p300 ChIP-seq	PMID19212405	149	5	78	4842	80913	0.506696	0.737383	1	0.999634	4.7417	0.121343		midbrain E11.5	limb E11.5 + forebrain E11.5	combine limb and forebrain peaks ; bedtools intersect -v -a $midbrain -b $nonmidbrain ; liftOver to tegu genome				atrioventricular canal E12.5	GSM1214275
limb-specific chromatin capture peaks; mouse E10.5+E11.5+E13.5	mouse	limb	captureC	PMID27923844	577	13	214	4834	80777	0.51952	0.737383	1	0.999634	12.8534	0.0417004		fore/hindlimb E10.5, E11.5, E13.5	midbrain E10.5	combine limb peaks ; bedtools intersect -v -a $limb -b $nonlimb ; liftOver to tegu genome		Lorberbaum et al. 2016. PMID27146892
genital tubercle-specific H3K27ac ChIP-seq; mouse E12.5	mouse	genital tubercle	H3K27ac ChIP-seq	PMID26439399	2373	30	517	4817	80474	0.591799	0.813724	1	0.999634	32.0207	-0.355089		genital tubercle E12.5	forelimb E11.5 + hindlimb E11.5 + eye E10.5 + flank E11.5	bedtools intersect -v -a $gentub -b $nongentub ; liftOver to tegu genome		Ptch1 enhancers	mouse	E10.5
eye-specific H3K27ac ChIP-seq; mouse E10.5	mouse	eye	H3K27ac ChIP-seq	PMID26439399	1703	33	579	4814	80412	0.632723	0.84363	1	0.999634	37.6222	-0.715193		eye E10.5	forelimb E11.5 + hindlimb E11.5 + flank E11.5 + genital tubercle E12.5	bedtools intersect -v -a $eye -b $noneye ; liftOver to tegu genome		Monti et al. 2017. PMID28827824
hemiphallus-specific H3K27ac ChIP-seq; anolis TS7-8	anolis	hemiphallus	H3K27ac ChIP-seq	PMID26439399	941	28	532	4819	80459	0.77206	0.999136	1	0.999634	33.8967	-0.982663		hemiphallus TS7-8	forelimb TS7-8 + hindlimb TS7-8	bedtools intersect -v -a hemip -b $nonhemip ; liftOver to tegu genome		Limb Enhancer Genie
neuralTube-specific H3K27ac ChIP-seq; mouse embryonic	mouse	neuraltube	H3K27ac ChIP-seq	ENCODE	2356	21	427	4826	80564	0.837638	1	1	0.999634	25.5304	-0.916869		neural tube	facial prominence + forebrain + midbrain + hindbrain + heart + intestine + kidney + limb + liver + lung	see ENCODE H3K27AC information on the right		ENCODE H3K27AC, EMBRYONIC DATA
brain+forebr+hindbr+midbrain-specific DNase-seq; mouse E11.5+E14.5	mouse	brain combined	DNase-seq	ENCODE	20068	187	3370	4660	77621	0.856886	1	1	0.999634	205.393	-1.31942		whole brain E14.5 + forebrain E14.5 + mid/hindbrain E11.5/E14.5	fore/hindlimbs E11.5 + whole limb E11.5/E14.5 + facial prominence E11.5/E14.5 + neural tube E11.5 + retina E14.5	see ENCODE DNASe information on the right		ENCODE data downloaded in February/2017. All samples correspond to "replicatedPeaks" tracks. When more than one sample was available for the same tissue/timepoint, they were combined to select peaks common to all. Tissue-specific samples were combined to select peaks that are present in at least 2 of the samples. Tissue-specific peaks were obtained by subtracting tissue peaks from those from all …	mouse	facial prominence	E10.5(ENCFF003VMR)/E11.5(ENCFF272TNO)/E12.5(ENCFF754NCW)/E13.5(ENCFF247VPI)/E14.5(ENCFF531BZD)/E15.5(ENCFF384LAY)
forelimb H3K27ac ChIP-seq; mouse E11.5	mouse	forelimb	H3K27ac ChIP-seq	PMID27974206	12039	293	5442	4554	75549	0.969627	1	1	0.999634	324.614	-1.87777		forelimb E11.5	-	full peak set ; liftOver to tegu genome				forebrain	E10.5(ENCFF014HMN)/E11.5(ENCFF897EEM)/E12.5(ENCFF627DHT)/E13.5(ENCFF026QRB)/E14.5(ENCFF084IYL)/E15.5(ENCFF366XXD)/E16.5(ENCFF378OWA)
liver-specific ATAC-seq; tupinambis mouse-E11.5 equivalent	tupinambis	liver	ATAC-seq	home	6112	16	428	4831	80563	0.981315	1	1	0.999634	25.0024	-1.88029		liver	flank + forebrain + heart + limb + liver + midbrain + remaining embryonic tissue	DiffBind				heart	E10.5(ENCFF814SUK)/E11.5(ENCFF954URD)/E12.5(ENCFF323EFD)/E13.5(ENCFF583IBI)/E14.5(ENCFF153SIZ/ENCFF876UMM)/E15.5(ENCFF309CWW)/E16.5(ENCFF153DSU)
all limb ZPA H3K27ac ChIP-seq; mouse E11.5	mouse	limb	H3K27ac ChIP-seq	PMID25273087	5951	116	2454	4731	78537	0.995915	1	1	0.999634	145.635	-2.59241		limb E11.5	-	full peak set (ZPA peaks) ; liftOver to tegu genome				hindbrain	E10.5(ENCFF751ZHP)/E11.5(ENCFF203QTV)/E12.5(ENCFF409CQX)/E13.5(ENCFF546IUI)/E14.5(ENCFF157AZQ)/E15.5(ENCFF877YAM)/E16.5(ENCFF834HBK)
facial prominence-specific DNase-seq; mouse E11.5+E14.5	mouse	facial proeminence	DNase-seq	ENCODE	13045	75	1751	4772	79240	0.998888	1	1	0.999634	104.867	-3.00671		facial prominence E11.5/E14.5	fore/hindlimbs E11.5 + whole limb E11.5/E14.5 + whole brain E14.5 + forebrian E14.5 + mid/hindbrain E11.5/E14.5 + neural tube E11.5 + retina E14.5	see ENCODE DNASe information on the right ; liftOver to tegu genome				intestine	E14.5(ENCFF354MWY)/E15.5(ENCFF378DZY)/E16.5(ENCFF514SMO)
brain-specific VISTA elements; mouse or human	mouse+human	brain	transgenesis	VISTA	192	4	250	4843	80741	0.999729	1	1	0.381296	14.3104	-2.85352		forebrain/midbrain/hindbrain	-	human and mouse elements with fore/mid/hindbrain-only expression ; liftOver to tegu genome				kidney	E14.5(ENCFF515NHP)/E15.5(ENCFF083AAZ)/E16.5(ENCFF386RYT)
liver-specific H3K27ac ChIP-seq; mouse embryonic	mouse	liver	H3K27ac ChIP-seq	ENCODE	6237	7	354	4840	80637	0.999861	1	1	0.999634	20.8717	-3.11255		liver	facial prominence + forebrain + midbrain + heart + hindbrain + intestine + kidney + limb + lung + neural tube	see ENCODE H3K27AC information on the right				limb	E10.5(ENCFF117LLJ)/E11.5(ENCFF948YFR)/E12.5(ENCFF889PZP)/E13.5(ENCFF467HTN)/E14.5(ENCFF973DHA;ENCFF354CRO)/E15.5(ENCFF399AMW)
all limb AER H3K27ac ChIP-seq; mouse E11.5	mouse	limb	H3K27ac ChIP-seq	PMID25273087	2059	29	954	4818	80037	0.999979	1	1	0.999634	55.7816	-3.72615		limb E11.5	-	full peak set (AER peaks) ; liftOver to tegu genome				liver	E11.5(ENCFF241YYJ)/E12.5(ENCFF974RAJ)/E13.5(ENCFF196WCO)/E14.5(ENCFF384FJW/ENCFF764IFT)/E15.5(ENCFF399KKD)/E16.5(ENCFF470UWO)
limb-specific Twist1; mouse E10.5	mouse	limb	Twist1 ChIP-seq	PMID25262113	746	0	38	4847	80953	1	1	1	0.999634	2.1335	-1.52718		limb E10.5	atrioventricular canal E12.5	bedtools intersect -v -a $limb -b $atrioventcanal ; liftOver to tegu genome				lung	E14.5(ENCFF093QGY)/E15.5(ENCFF399WYR)/E16.5(ENCFF700WUD)
																							midbrain	E10.5(ENCFF281MKX)/E11.5(ENCFF566DFK)/E12.5(ENCFF213XYX)/E13.5(ENCFF579HGD)/E14.5(ENCFF291VFI)/E15.5(ENCFF447XAK)/E16.5(ENCFF468ZXG)
																							neural tube	E11.5(ENCFF956JDU)/E12.5(ENCFF434LSI)/E13.5(ENCFF659YSV)/E14.5(ENCFF573BYB)/E15.5(ENCFF464KTV)
																					ENCODE DNASe, EMBRYONIC DATA
																					ENCODE data downloaded in February/2017. Replicates were combined to select peaks common to all replicates. Next, tissue-specific samples were combined to select peaks that are present in all timepoints. Tissue-specific peaks were obtained by subtracting tissue peaks from those from all other tissues available. Finally, peaks were liftedover to tegu genome	mouse	facial prominence	E11.5(ENCFF192LOL/ENCFF443MWM)/E14.5(ENCFF350NLA/ENCFF345VUM)
																							whole brain	E14.5(ENCFF001YVC/ENCFF001YMD/ENCFF001YVD)
																							forebrain	E14.5(ENCFF865QSC/ENCFF286OGA)
																							midbrain	E11.5(ENCFF964DTD/ENCFF085TJJ)/E14.5(ENCFF131KXZ/ENCFF865BCX)
																							hindbrain	E11.5(ENCFF338ASC/ENCFF013PAN)/E14.5(ENCFF417DGV/ENCFF891QBK)
																							neural tube	E11.5(ENCFF871LOX/ENCFF827JHO)
																							whole limb	E11.5(ENCFF722SIZ/ENCFF489XRY)/E14.5(ENCFF003DZM/ENCFF807KFY)
																							forelimb	E11.5(ENCFF693MQY/ENCFF559XFF)
																							hindlimb	E11.5(ENCFF364XMO/ENCFF070ZRI)
																							retina	E14.5(ENCFF325DAA/ENCFF468NQC)
