# Supplementary material for: Phenotype loss is associated with widespread divergence of the gene regulatory landscape in evolution
Source: Nat Commun. 2018 Nov 9;9:4737. doi: 10.1038/s41467-018-07122-z (PMC6226452; doi:10.1038/s41467-018-07122-z)
Supplement: Supplementary file 12 — Supplementary Data 9 [file 41467_2018_7122_MOESM12_ESM.xlsx]

## Sheet: 9.validated limb enhancers
Supplementary Table 9. Mouse and Tegu lizard genomic coordinates of experimentally validated limb enhancers.
Overlap with snake-diverged CNEs or non-diverged CNEs, and respective Z-scores are shown in columns F-I.
chrom:start-end (mm10)	enhancer	mouse gene name	reference	chrom:start-end (tegu lizard)	overlaps a snake-diverged CNE	CNE z-score	overlaps a CNE	CNE z-score
chr5:37826893-37826970	Msx1_PE	Msx1	MacKenzie et al. 1997. PMID9106164	scaffold_1:64606469-64606544
chr13:118713526-118714708	Fgf10_KpnI_ApaI	Fgf10	Sasak et al. 2002. PMID12455635	scaffold_10:5213158-5214253			CNE014637;CNE014639;CNE014640;CNE014641;CNE014642;CNE014643;CNE014644;CNE014645	0.0057;1.5184;0.7031;-0.3368;-2.2633;-0.7177;0.0267;-0.1604
chr1:193141049-193141723	MCS_9.7	Irf6	Rahimov et al., 2008. PMID18836445	scaffold_10:11199068-11199143
chr2:113693204-113693723	HMCO1	Grem1	Zuniga et al. 2012. PMID22888807	scaffold_14:27581895-27582403			CNE035353	-1.5011
chr2:113640843-113641280	Grem1_Vokes	Grem1	Vokes et al. 2008. PMID18832070	scaffold_14:27599297-27599471			CNE035362;CNE035363	-1.5074;0.5007
chr2:73976339-73979054	HoxD_tg1	HoxD genes	Montavon et al., 2011. PMID22118467	scaffold_18:1601488-1602853	CNE044251;CNE044253	-3.1722;-3.0774	CNE044252;CNE044254	-0.2483;-1.946
chr2:74073412-74076528	HoxD_tg2	HoxD genes	Montavon et al., 2011. PMID22118467	-
chr2:74208610-74211279	HoxD_tg3	HoxD genes	Montavon et al., 2011. PMID22118467	scaffold_18:1828820-1829736			CNE044316;CNE044317;CNE044318	-1.7464;-1.7420;-1.5710
chr2:74270120-74273267	HoxD_tg4	HoxD genes	Montavon et al., 2011. PMID22118467	-
chr2:74448205-74454325	GCR_CsB	HoxD genes	Gonzalez et al. 2007. PMID17448461	scaffold_18:2059621-2067669	CNE044381	-3.0432	CNE044376;CNE044377;CNE044378;CNE044379;CNE044380	-0.3729;-0.0479;-2.4541;-0.6010;0.01470
chr2:74617191-74621850	CsC	HoxD genes	Gonzalez et al. 2007. PMID17448461	scaffold_18:2207107-2216719			CNE044403;CNE044404;CNE044405;CNE044406;CNE044407	-1.5329;0.4433;0.3382;-0.2959;-0.9851
chr19:45579855-45583329	Fgf8_CE58R	Fgf8	Marinić et al. 2013. PMID23453598	scaffold_19:127075-133634			CNE045993;CNE045994;CNE045995;CNE045996;CNE045997;CNE045998;CNE045999;CNE046000	0.7880;1.2550;0.2277;0.0040;-0.6258;-0.6258;-1.9592;-0.7579;-0.7643
chr19:45584217-45585611	Fgf8_CE59	Fgf8	Marinić et al. 2013. PMID23453598	scaffold_19:143710-144012			CNE046002	-0.4822
chr19:45593000-45593821	Fgf8_CE61	Fgf8	Marinić et al. 2013. PMID23453598	-
chr19:45606872-45607959	Fgf8_CE63	Fgf8	Marinić et al. 2013. PMID23453598	scaffold_19:159627-160336			CNE046008;CNE046009;CNE046010;CNE046011;CNE046012;CNE046013	-0.4266;1.0171;0.7629;1.0910;-0.7855;0.3855
chr19:45622075-45623399	Fgf8_CE66	Fgf8	Marinić et al. 2013. PMID23453598	scaffold_19:180440-180839			CNE046021;CNE046022;CNE046023;CNE046024	0.8276;-0.0617;0.5579;0.5350
chr19:45734301-45735906	Fgf8_CE80	Fgf8	Marinić et al. 2013. PMID23453598	scaffold_19:280923-281197			CNE046045	0.3010
chr1:78202782-78203066	Pax3_3	Pax3	Brown et al., 2005. PMID15789408	scaffold_19:20472007-20472320			CNE047363;CNE047364;CNE047365	1.2370;0.0682;0.8573
chr1:163314575-163315020	Prrx1	Prrx1	Martin and Olson, 2000. PMID10748458	scaffold_20:27960101-27960352
chr3:66937659-66940086	LHB_A	Shox2	Rosin et al. 2013. PMID23575226	scaffold_21:22310963-22312285			CNE060809;CNE060810;CNE060811;CNE060812;CNE060813	0.9273;-0.9062;-0.0997;-2.0084;-1.4708
chr13:63523992-63526380	Ptch1_LRM_regionA	Ptch1	Lopez-Rios et al. 2014. PMID24990743	scaffold_25:13690584-13692705			CNE068419;CNE068420;CNE068421;CNE068422;CNE068423;CNE068424;CNE068425;CNE068426;CNE068427;CNE068428;CNE068429;CNE068430	-0.2578;-0.8846;0.0793;0.2456;-0.0676;0.5428;0.5221;0.1364;-0.9981;-0.3638;-0.7907;-0.9018
chr13:63527996-63529389	Ptch1_LRM_regionB	Ptch1	Lopez-Rios et al. 2014. PMID24990743	scaffold_25:13698474-13699097			CNE068431;CNE068432;CNE068434	1.1417;-0.1155;0.3388
chr8:56983040-56984959	mm1689	Hand2	Monti et al. 2017. PMID28827824	scaffold_26:17336118-17338216			CNE071636;CNE071637;CNE071638	-0.9932;-0.5829;-0.6022
chr8:56914551-56916754	mm1688	Hand2	Monti et al. 2017. PMID28827824	scaffold_26:17381497-17382143			CNE071655;CNE071656	-0.9856;-0.7413
chr8:56831311-56833826	mm1687	Hand2	Monti et al. 2017. PMID28827824	scaffold_26:17414800-17416056			CNE071662;CNE071663;CNE071664;CNE071665;CNE071666;CNE071667;CNE071668	0.3732;-0.3810;0.3134;-1.6846;-0.6329;-2.5327;-2.0426
chr4:9780328-9780767	PJE_440	Gdf6	Portnoy et al. 2005. PMID15979840	scaffold_29:2113089-2113410			CNE075573	-2.4962
chr7:46353198-46353451	MyoD_core	MyoD	Goldhamer et al. 1992. PMID1315077	scaffold_3:12633597-12633746			CNE078915	0.3846
chr7:144863939-144864274	FGF4_Hom3a	Fgf4	Fraidenraich et al. 1998. PMID9851853	scaffold_3:36264317-36264541			CNE081152	1.0068
chr14:46436496-46437253	CONS3.3	Bmp4	Jumlongras et al. 2012. PMID22701669	scaffold_39:6590085-6590583			CNE097575;CNE097576;CNE097577	-0.3877;-0.3730;0.4019
chr13:40719730-40720018	TCFAP2A_DCE	Tcfap2a	Feng et al. 2008. PMID17984226	scaffold_4:39959750-39960046			CNE103098;CNE103099	-1.1080;-0.3885
chr11:96296639-96296975	LPM_HoxB6	HoxB6	Becker et al. 1996. PMID8770553	scaffold_42:12817375-12817443
chr2:133664237-133668752	mBmp2_h_ER	Bmp2	Dathe et al. 2009. PMID19327734	scaffold_43:6349208-6350041			CNE110433;CNE110434;CNE110435	-2.9450;0.0572;-1.1720
chr14:21991157-21991533	UREB	Nolz-1	Chang et al. 2013. PMID23349903	scaffold_47:8037679-8038075
chr19:45492968-45494875	Fgf8_CE46	Fgf8	Marinić et al. 2013. PMID23453598	scaffold_48:91777-92561			CNE116129;CNE116130;CNE116131	-1.2816;1.3449;-2.3954
chr6:53023018-53024996	HoxA_e19	HoxA genes	Berlivet et al. 2013. PMID24385922	-
chr6:52987357-52988826	HoxA_e18	HoxA genes	Berlivet et al. 2013. PMID24385922	scaffold_5:18826454-18826752			CNE119794;CNE119795	0.2164;0.7698
chr6:52967209-52968589	HoxA_e16	HoxA genes	Berlivet et al. 2013. PMID24385922	scaffold_5:18842227-18842649			CNE119802	-2.9887
chr6:52924914-52926369	HoxA_e15	HoxA genes	Berlivet et al. 2013. PMID24385922	-
chr6:52851981-52853550	HoxA_e13	HoxA genes	Berlivet et al. 2013. PMID24385922	scaffold_5:18896548-18896930	CNE119818	-5.4629
chr6:52838080-52839170	HoxA_e12	HoxA genes	Berlivet et al. 2013. PMID24385922	scaffold_5:18903075-18903549			CNE119822;CNE119823	-0.4453;-2.2566
chr6:52794594-52795829	HoxA_e10	HoxA genes	Berlivet et al. 2013. PMID24385922	scaffold_5:18921925-18922920			CNE119830;CNE119831;CNE119832;CNE119833;CNE119834;CNE119835;CNE119836	-1.7935;-0.5836;-0.8373;-1.3009;1.6156;-2.0382;-0.6692
chr6:52601481-52601982	HoxA_e5	HoxA genes	Berlivet et al. 2013. PMID24385922	scaffold_5:19020616-19021142			CNE119861	-1.3246
chr6:52539856-52540407	HoxA_e4	HoxA genes	Berlivet et al. 2013. PMID24385922	scaffold_5:19079565-19079880	CNE119888	-8.0986
chr6:52443306-52443957	HoxA_e3	HoxA genes	Berlivet et al. 2013. PMID24385922	-
chr6:52199484-52201571	HoxA5_MES	HoxA5	Larochelle et al. 1999. PMID10030592	scaffold_5:19361560-19362265			CNE120037;CNE120038	-1.4013;0.3268
chr1:19241119-19241918	ZPA44	Tcfap2b	VanderMeer et al. 2014. PMID25273087	-
chr7:129650486-129652885	AER2292	Fgfr2	VanderMeer et al. 2014. PMID25273087	-
chr12:118703727-118705126	AER3723	Sp8	VanderMeer et al. 2014. PMID25273087	scaffold_5:22270266-22270559			CNE120745	-1.4675
chr16:62861574-62862373	AER4460	Arl13b	VanderMeer et al. 2014. PMID25273087	-
chr12:34215460-34216286	HDAC_eExon19	Twist1	Birnbaum et al. 2012. PMID22442009	scaffold_5:23242630-23243465			CNE120953	-1.3908
chr12:34220085-34220986	HDAC_eExon18	Twist1	Birnbaum et al. 2012. PMID22442009	scaffold_5:23261251-23262181			CNE120955;CNE120956;CNE120957;CNE120958;CNE120959	-2.7594;-0.3473;-0.9663;-0.2880;-0.4579
chr6:6592622-6593232	SHFM1_BS1	p63	Kouwenhoven et al. 2010. PMID20808887	scaffold_5:29001332-29001504			CNE122167	0.2943
chr6:6058554-6059027	eDlx_23	Dlx5/6	Birnbaum et al. 2012. PMID22914741	scaffold_5:29267597-29268077
chr6:6027500-6028276	DYNC1_I1_eExon17	Dlx5/6	Birnbaum et al. 2012. PMID22442009	scaffold_5:29286127-29286904			CNE122246;CNE122247;CNE122248;CNE122249	-1.2141;-2.2925;-0.9126;-2.1550
chr6:6006050-6006501	DYNC1_I1_eExon15	Dlx5/6	Birnbaum et al. 2012. PMID22442009	scaffold_5:29326852-29330040			CNE122261	0.3692
chr5:29314896-29315667	ZRS	Shh	Lettice et al. 2003. PMID12837695	scaffold_5:48965000-48965795	CNE124939	-3.4896	CNE124940	-1.0085
chr17:25593795-25594399	E4_Sox8	Sox8	Guth et al. 2010. PMID19638316	scaffold_50:5687580-5687999			CNE125665;CNE125666;CNE125667	-1.3203;-1.8138;-1.8441
chr2:172933771-172934250	217XPst_480bp	Bmp7	Adams et al. 2007. PMID17936743	scaffold_528:4611-4995			CNE130514	-0.5732
chr10:107543161-107543305	Myf5_145bp	Myf5	Bajard et al. 2006. PMID16951257	scaffold_6:3566804-3566948			CNE137647	-0.9011
chr10:44408723-44409718	Prdm1_Vokes	Prdm1	Vokes et al. 2008. PMID18832070	scaffold_6:24880688-24880872
chr13:15695990-15697058	Gli3_CNE11	Gli3	Abbasi et al. 2010. PMID20426846	scaffold_62:5371802-5372286
chr13:15670232-15671096	Gli3_CNE6	Gli3	Abbasi et al. 2010. PMID20426846	scaffold_62:5381006-5381852			CNE144773;CNE144774;CNE144775	-0.2695;-1.8446;-1.3993
chr11:85708494-85716384	Tbx2_HL	Tbx2	Infante et al. 2013. PMID23201014	scaffold_92:2054720-2057647			CNE162159;CNE162160;CNE162161;CNE162162;CNE162163;CNE162164;CNE162165;CNE162166;CNE162167	0.4912;0.4578;0.7380;0.0164;-0.6249;-1.4382;-0.0525;-0.8649;-0.1896
chr11:85718071-85724289	Tbx2_FL_HL	Tbx2	Infante et al. 2013. PMID23201014	scaffold_92:2060615-2060728			CNE162168	-0.5939
chr11:85876050-85877122	Tbx4_HLEA	Tbx4	Menke et al. 2008. PMID18579682	-
chr11:85960938-85964405	Tbx4_HLEB_3.5kb	Tbx4	Menke et al. 2008. PMID18579682	scaffold_92:2300545-2301060			CNE162220;CNE162221	-1.2791;-2.0856
chr9:48822339-48825290	Lx	Plzf	Liška et al. 2009. PMID19191224	scaffold_42:5502541-5502765
chr10:127338910-127342314	Gli1_Vokes	Gli1	Vokes et al. 2008. PMID18832070	-
chr13:53472708-53473213	Msx2_SpeI_SacII	Msx2	Liu et al. 1994. PMID7893602	-
chr15:102745981-102747077	CISTR_ACT	Pthlh/Sox9	Maas et al. 2012. PMID23093776	scaffold_18:17472183-17472296			CNE045381;CNE045382	0.8783;0.8066
