# Supplementary material for: Phenotype loss is associated with widespread divergence of the gene regulatory landscape in evolution
Source: Nat Commun. 2018 Nov 9;9:4737. doi: 10.1038/s41467-018-07122-z (PMC6226452; doi:10.1038/s41467-018-07122-z)
Supplement: Supplementary file 13 — Supplementary Data 10 [file 41467_2018_7122_MOESM13_ESM.xlsx]

## Sheet: 10. snake-dCNE vs. eye reg.data
Supplementary Table 10. Enrichment of snake-diverged CNEs with eye regulatory datasets.
Columns G-P as in Supplementary Table 6. The data is plotted in Supplementary Figure 8. The foreground, background, and dataset processing is detailed in Sup.Table 17.
description	organism	tissue	method	dataSource	size	a	b	c	d	p	p-BHcorrected	p-fake-BHcorrected	p-fake-top5349-BHcorrected	avgRandomSets	zScore
eye-specific ATAC-seq; mouse E11.5+E14.5	mouse	eye	ATAC-seq	home	3305	101	964	4746	80027	3.40079e-07	4.61564e-06	1	1	60.4082	5.39706
retina-specific ATAC-seq; mouse E11.5+E14.5	mouse	retina	ATAC-seq	home	3205	110	1082	4737	79909	4.0136e-07	4.61564e-06	1	1	67.5519	5.31755
eye-specific ATAC-seq; mouse E11.5	mouse	eye	ATAC-seq	home	2770	88	886	4759	80105	1.22251e-05	9.37259e-05	1	1	55.3794	4.53412
eye-specific VISTA elements; mouse or human E11.5	mouse+human	eye	transgenesis	VISTA	17	8	22	4839	80969	0.000195775	0.00112571	1	1	1.6759	5.04941
retina-specific ATAC-seq; mouse E11.5+E14.5	mouse	retina	ATAC-seq	home	815	32	278	4815	80713	0.000805047	0.00370322	1	1	17.5074	3.55932
retina-specific Dnase-seq; mouse E14.5	mouse	retina	DNase-seq	ENCODE	5626	86	1026	4761	79965	0.00223745	0.00857691	1	1	64.1606	2.78608
retina-specific DNase-seq; mouse 8 weeks	mouse	retina	DNase-seq	ENCODE	2962	51	567	4796	80424	0.00477075	0.0156753	1	1	35.5127	2.6572
lens-specific ATAC-seq; mouse E11.5+E14.5	mouse	lens	ATAC-seq	home	2586	53	600	4794	80391	0.00565366	0.0162543	1	1	37.1459	2.69954
lens-specific H3K27ac ChIP-seq; mouse adult	mouse	lens	H3K27ac ChIP-seq	PMID26138486	2237	33	376	4814	80615	0.0262535	0.0670922	1	1	23.9314	1.84661
lens-specific Pax6 ChIP-seq; mouse adult	mouse	lens	Pax6 ChIP-seq	PMID26138486	743	22	254	4825	80737	0.066569	0.152819	1	1	15.5052	1.6872
lens-specific ATAC-seq; mouse E11.5+E14.5	mouse	lens	ATAC-seq	home	648	10	95	4837	80896	0.0730871	0.152819	1	1	5.9417	1.71896
retina NRL ChIP-seq; mouse adult	mouse	retina	NRL ChIP-seq	PMID22511886	383	9	88	4838	80903	0.0974161	0.186714	1	1	5.489	1.51856
retina pigmented epithelium-specific OTX ChIP-seq; mouse adult	mouse	retina	OTX ChIP-seq	PMID24558479	379	9	95	4838	80896	0.133581	0.236335	1	1	5.8509	1.34811
cones-specific ATAC-seq; mouse adult	mouse	cones	ATAC-seq	PMID26949250	4962	64	970	4783	80021	0.240929	0.395812	1	1	58.9075	0.68337
cones-specific ATAC-seq; mouse adult	mouse	cones	ATAC-seq	PMID26949250	3352	39	594	4808	80397	0.310025	0.475372	1	1	35.9356	0.527927
retina-specific OTX ChIP-seq; mouse adult	mouse	retina	OTX ChIP-seq	PMID24558479	3559	38	590	4809	80401	0.353544	0.508219	1	1	35.6437	0.403282
retina CRX ChIP-seq; mouse	mouse	adult	ChIP-seq	PMID20693478	933	12	183	4835	80808	0.422049	0.571008	1	1	11.1853	0.247788
retina-specific ATAC-seq; mouse adult	mouse	retina	ATAC-seq	PMID26949250	495	10	156	4837	80835	0.463123	0.591768	1	1	9.3648	0.212836
rods-specific ATAC-seq; mouse adult	mouse	rods	ATAC-seq	PMID26949250	583	2	46	4845	80945	0.76221	0.87556	1	1	2.6989	-0.433431
lens-specific Pax6 ChIP-seq overlapping lens H3K27ac ChIP-seq; mouse adult	mouse	lens	Pax6 ChIP-seq	PMID26138486	65	1	26	4846	80965	0.791869	0.87556	1	1	1.5121	-0.423759
retina-specific ATAC-seq; mouse adult	mouse	retina	ATAC-seq	PMID26949250	1955	25	487	4822	80504	0.799424	0.87556	1	1	28.8469	-0.740005
retina-specific ATAC-seq; mouse adult	mouse	retina	ATAC-seq	PMID26949250	3054	8	263	4839	80728	0.987012	1	1	1	15.436	-1.91511
rods-specific ATAC-seq; mouse adult	mouse	rods	ATAC-seq	PMID26949250	42	0	3	4847	80988	1	1	1	1	0.1713	-0.423547
