# Supplementary material for: Phenotype loss is associated with widespread divergence of the gene regulatory landscape in evolution
Source: Nat Commun. 2018 Nov 9;9:4737. doi: 10.1038/s41467-018-07122-z (PMC6226452; doi:10.1038/s41467-018-07122-z)
Supplement: Supplementary file 14 — Supplementary Data 11 [file 41467_2018_7122_MOESM14_ESM.xlsx]

## Sheet: 11.assemblies for the eye study
Supplementary Table 11. Species and assemblies used for the eye study.
	scientific name	common name	assembly source
reference	Mus musculus	Mouse	UCSC mm10
mammals	Bos taurus	Cow	UCSC bosTau7
	Bushbaby	Bushbaby	UCSC otoGar3
	Canis familiaris	Dog	UCSC canFam3
	Cavia porcellus	Guinea pig	UCSC cavPor3
	Chrysochloris asiatica	Cape golden mole	UCSC chrAsi1
	Condylura cristata	Star-nosed mole	UCSC conCri1
	Equus caballus	Horse	UCSC equCab2
	Felis catus	Cat	UCSC felCat5
	Heterocephalus glaber	Naked mole rat	UCSC hetGla2
	Homo sapiens	Human	UCSC hg19
	Loxodonta africana	Elephant	UCSC loxAfr3
	Macaca fascicularis	Macaque	UCSC macFas5
	Microtus ochrogaster	Prairie vole	UCSC micOch1
	Monodelphis domestica	Opossum	UCSC monDom5
	Nannospalax galili	Blind mole rat	UCSC nanGal1
	Ochotona princeps	Pika	UCSC ochPri3
	Oryctolagus cuniculus	Rabbit	UCSC oryCun2
	Rattus novergicus	Rat	UCSC rn5
	Spermophilus tridecemlineatus	Squirrel	UCSC speTri2
	Trichechus manatus	Manatee	UCSC triMan1
reptile	Anolis carolinensis	Green anole lizard	UCSC anoCar2
bird	Gallus gallus	Chicken	UCSC galGal4
frog	Xenopus tropicalis	Frog	UCSC xenTro7
