# Supplementary material for: Phenotype loss is associated with widespread divergence of the gene regulatory landscape in evolution
Source: Nat Commun. 2018 Nov 9;9:4737. doi: 10.1038/s41467-018-07122-z (PMC6226452; doi:10.1038/s41467-018-07122-z)
Supplement: Supplementary file 15 — Supplementary Data 12 [file 41467_2018_7122_MOESM15_ESM.xlsx]

## Sheet: 12. coord. eye-dCNEs
Supplementary Table 12. Mouse mm10 genomic coordinates and additional information of all 9,364 CNEs diverged in the vision-impaired subterranean mammals.
The 5th column ('FDR') shows the FDR value for each CNE. The 6th column ('overlap regulatory data') marks with "1" the 575 diverged CNEs that overlap available eye regulatory datasets, which are described in more detail in column 8 ('description of datasets'). The 9th column (overlap known eye enhancers') indicates whether or not the snake-diverged CNE overlaps an experimentally characterized eye…
chrom	start	end	CNE	FDR	overlap regulatory data	#datasets in overlap	description of datasets	overlap known eye enhancers
chr1	3321794	3321883	CNE000038	0.00135129	0
chr1	3661952	3662052	CNE000091	0.0042007	0
chr1	3662831	3662900	CNE000092	0.000379362	0
chr1	3709172	3709259	CNE000101	0.00310926	0
chr1	4069122	4069215	CNE000139	0.00306713	1	1	Mouse E14.5 retina-specific DNAse-seq (ENCODE)
chr1	4401601	4401653	CNE000183	0.00152978	0
chr1	4402626	4402707	CNE000184	0.00286547	0
chr1	6906167	6906248	CNE000447	0.00382326	0
chr1	9615481	9615536	CNE000539	0.00129451	0
chr1	10144907	10144944	CNE000665	6.54664e-05	0
chr1	10248090	10248173	CNE000673	7.37655e-06	0
chr1	10324741	10324819	CNE000683	0.00466576	0
chr1	10330825	10331013	CNE000689	0.00222363	0
chr1	10429524	10429615	CNE000696	0.00374726	0
chr1	10477281	10477337	CNE000699	0.000407718	0
chr1	11004539	11004629	CNE000777	0.00427355	0
chr1	11024643	11024799	CNE000785	0.002927	0
chr1	11246658	11246831	CNE000804	0.00065037	0
chr1	11247522	11247582	CNE000807	0.00302551	0
chr1	11936056	11936178	CNE000877	0.00011948	0
chr1	12346861	12346998	CNE000956	0.000110337	0
chr1	12489322	12489669	CNE000984	0.00153601	0
chr1	12704635	12704895	CNE001048	0.001475	0
chr1	12728187	12728381	CNE001061	0.00269791	0
chr1	12731584	12731666	CNE001063	0.0040086	0
chr1	13771974	13772039	CNE001335	0.000150375	0
chr1	13935906	13936348	CNE001376	0.00303926	0
chr1	14044476	14044616	CNE001409	0.0043443	0
chr1	14059484	14059704	CNE001416	0.000419181	0
chr1	14161992	14162428	CNE001441	0.000852946	0
chr1	14190217	14190272	CNE001455	0.00145572	0
chr1	14192803	14193078	CNE001456	0.00239795	0
chr1	14309087	14309140	CNE001503	0.0023794	1	1	Mouse lens-specific H3K27ac ChIP-seq (Sun et al. 2015)
chr1	14463954	14464007	CNE001549	0.00127587	0
chr1	14483458	14483521	CNE001554	0.00472707	0
chr1	14510135	14510401	CNE001577	0.00494971	0
chr1	14510483	14510635	CNE001578	0.00356495	0
chr1	14609909	14609981	CNE001611	0.00318687	0
chr1	14690771	14690827	CNE001638	0.00145319	0
chr1	14773230	14773282	CNE001663	0.00401336	0
chr1	15016506	15016584	CNE001698	0.00484521	0
chr1	15288283	15288349	CNE001729	0.00156695	0
chr1	15333390	15333511	CNE001753	0.00112987	0
chr1	15354935	15355032	CNE001759	0.00113373	0
chr1	15419177	15419233	CNE001779	0.000144186	0
chr1	15668118	15668174	CNE001850	9.7891e-08	0
chr1	15913334	15913487	CNE001888	0.00309736	0
chr1	16111531	16111582	CNE001919	0.00375963	0
chr1	16134241	16134447	CNE001940	0.00064898	0
chr1	17006518	17006594	CNE002108	0.00284602	0
chr1	17450870	17451058	CNE002190	0.000370955	0
chr1	17483786	17484135	CNE002193	0.00127208	0
chr1	17717539	17717882	CNE002233	0.000807055	0
chr1	18339116	18339461	CNE002295	0.00473564	0
chr1	18416048	18416206	CNE002312	0.00489122	0
chr1	18507365	18507461	CNE002329	0.000389389	0
chr1	18935539	18935652	CNE002393	0.000197161	0
chr1	18977940	18978152	CNE002406	0.00473564	0
chr1	19221381	19221476	CNE002481	0.00437381	0
chr1	19288753	19288805	CNE002528	3.77766e-05	0
chr1	19317890	19317974	CNE002536	0.00304881	0
chr1	19475444	19475509	CNE002571	0.00399984	0
chr1	19566597	19566723	CNE002592	0.00243676	0
chr1	19568820	19569119	CNE002594	0.00106784	0
chr1	19767599	19767714	CNE002655	0.00358773	1	2	Mouse E11.5 eye-specific ATAC-seq (vs.limb+midbrain; this study), Mouse E11.5+E14.5 eye-specific ATAC-seq (vs.limb+midbrain; this study)
chr1	20923002	20923096	CNE002916	0.000983586	0
chr1	21102830	21102920	CNE002949	0.00392056	0
chr1	22422698	22422836	CNE003179	0.00146078	0
chr1	22660002	22660076	CNE003218	0.000420533	0
chr1	22803586	22803640	CNE003266	5.95245e-05	0
chr1	22804771	22805143	CNE003268	0.00351812	0
chr1	24273496	24273732	CNE003572	0.00156695	0
chr1	24761211	24761270	CNE003697	0.002007	0
chr1	24814799	24815009	CNE003702	0.00396568	0
chr1	24818179	24818323	CNE003704	0.00346434	0
chr1	24998833	24999010	CNE003732	0.000559254	0
chr1	25197095	25197166	CNE003806	0.00189254	0
chr1	25617112	25617165	CNE003924	0.00227946	1	1	Mouse adult retina-specific DNAse-seq (ENCODE)
chr1	25767037	25767260	CNE003969	0.000756005	0
chr1	25829018	25829229	CNE003997	0.00204664	0
chr1	26730915	26731085	CNE004099	0.000113898	0
chr1	30144697	30144829	CNE004379	0.00348623	0
chr1	30453302	30453363	CNE004424	0.00346116	0
chr1	30996880	30996954	CNE004515	0.00178048	0
chr1	31073271	31073327	CNE004534	0.00151104	0
chr1	31392775	31392888	CNE004583	0.000863652	0
chr1	31690856	31691012	CNE004610	0.00172731	0
chr1	32173375	32173428	CNE004660	0.00314743	0
chr1	32460754	32460900	CNE004703	0.00406462	0
chr1	32769761	32769831	CNE004761	0.00355381	0
chr1	33058590	33058702	CNE004814	0.00065037	0
chr1	33194573	33194713	CNE004846	0.00396568	0
chr1	33283796	33283847	CNE004869	2.31802e-06	0
chr1	33530898	33531166	CNE004901	0.00435902	0
chr1	33593318	33593736	CNE004918	0.000791772	0
chr1	34815587	34815772	CNE005099	0.00120244	0
chr1	38545747	38545906	CNE005549	0.00194934	0
chr1	40855724	40855937	CNE005818	0.000238757	0
chr1	40992694	40992768	CNE005859	0.00252856	0
chr1	41137040	41137107	CNE005909	0.00498435	0
chr1	41209197	41209253	CNE005946	0.000988707	0
chr1	41278561	41278707	CNE005967	0.00449795	0
chr1	41653203	41653306	CNE006048	0.000112316	0
chr1	41771063	41771223	CNE006074	0.00054442	0
chr1	42121955	42122061	CNE006184	0.000761529	0
chr1	42234115	42234383	CNE006225	0.00379749	0
chr1	42688680	42688763	CNE006415	0.00281868	0
chr1	45043280	45043662	CNE006694	6.57676e-05	0
chr1	46413749	46414013	CNE006846	1.04587e-07	0
chr1	47773768	47774008	CNE007032	0.00256174	0
chr1	50940312	50940479	CNE007322	0.000895958	0
chr1	51303677	51303854	CNE007517	0.0036208	0
chr1	51415897	51415992	CNE007589	0.00386049	0
chr1	51870542	51870601	CNE007691	0.00371884	0
chr1	52175704	52175783	CNE007757	0.00482664	0
chr1	52458402	52458473	CNE007828	0.00042211	0
chr1	53716089	53716298	CNE007976	3.18834e-08	0
chr1	54193563	54193639	CNE008058	0.00207298	1	2	Mouse adult cone-specific ATAC-seq (vs.retina+cones[DiffBind]; Mo et al. 2016), Mouse adult cones-specific ATAC-seq (vs.retina+cones; Mo et al. 2016)
chr1	54475740	54475863	CNE008080	0.002927	0
chr1	54794313	54794436	CNE008137	0.00450926	0
chr1	55268657	55268726	CNE008219	0.00225421	0
chr1	55517361	55517526	CNE008258	0.000316476	0
chr1	55686430	55686571	CNE008300	0.000207099	1	2	Mouse adult cone-specific ATAC-seq (vs.retina+cones[DiffBind]; Mo et al. 2016), Mouse E14.5 retina-specific DNAse-seq (ENCODE)
chr1	55787379	55787439	CNE008317	0.00335753	0
chr1	55892832	55892893	CNE008342	0.00198707	0
chr1	56371511	56371652	CNE008507	0.000232334	0
chr1	56889430	56889550	CNE008688	0.00162533	0
chr1	56897080	56897151	CNE008691	0.00102832	0
chr1	56904885	56905166	CNE008697	0.00266931	0
chr1	56921382	56921498	CNE008709	0.00363705	0
chr1	57264239	57264436	CNE008870	0.0026377	0
chr1	57384183	57384433	CNE008911	0.00252815	0
chr1	57634215	57634309	CNE008994	0.000456921	0
chr1	57737006	57737059	CNE009026	0.00109595	0
chr1	57842380	57842597	CNE009080	0.000443294	0
chr1	57861281	57861357	CNE009091	0.00116991	0
chr1	58590132	58590184	CNE009190	0.00294932	0
chr1	58972852	58972940	CNE009216	0.000769179	1	1	Mouse retina-specific OTX ChIP-seq (Samuel et al. 2014)
chr1	59003742	59003938	CNE009227	0.00164947	0
chr1	59221151	59221208	CNE009248	0.00221953	0
chr1	59257174	59257337	CNE009252	0.00108545	0
chr1	59387540	59387620	CNE009306	0.00249252	0
chr1	59725858	59725921	CNE009438	3.77766e-05	0
chr1	59833619	59833693	CNE009467	0.000441419	0
chr1	60181592	60181653	CNE009512	0.000626137	0
chr1	60337785	60338309	CNE009529	0.00334907	0
chr1	60373068	60373165	CNE009531	0.00285032	0
chr1	60409469	60409752	CNE009534	0.00435834	0
chr1	60438422	60438528	CNE009537	0.00053841	0
chr1	60439092	60439147	CNE009540	0.000243393	0
chr1	60775117	60775182	CNE009653	0.00301277	0
chr1	61355249	61355359	CNE009925	0.000292232	0
chr1	61355414	61355623	CNE009926	0.000164869	0
chr1	61879163	61879720	CNE010106	3.47726e-05	0
chr1	61979680	61979893	CNE010157	0.00365592	0
chr1	62020058	62020241	CNE010180	0.00476854	0
chr1	62479920	62480142	CNE010440	0.00304309	0
chr1	62707329	62707436	CNE010615	0.00442643	0
chr1	63470345	63470652	CNE010913	0.00489122	0
chr1	63780627	63780717	CNE010982	0.0036208	0
chr1	63902668	63902837	CNE011012	0.000273098	0
chr1	63934630	63934864	CNE011025	0.00316279	0
chr1	64286344	64286496	CNE011222	0.0024606	0
chr1	64303124	64303183	CNE011230	0.00227093	1	1	Mouse E14.5 lens-specific ATAC-seq (vs.limb+midbrain; this study)
chr1	64324298	64324417	CNE011240	3.80358e-05	0
chr1	64534519	64534579	CNE011309	0.00337392	0
chr1	64946313	64946400	CNE011472	0.00368463	1	3	Mouse adult retina-specific ATAC-seq (vs.NRLknockout[DiffBind]; Mo et al. 2016), Mouse adult retina-specific DNAse-seq (ENCODE), Mouse E14.5 retina-specific DNAse-seq (ENCODE)
chr1	65103387	65103692	CNE011485	0.000750399	1	3	Mouse E14.5 lens-specific ATAC-seq (vs.limb+midbrain; this study), Mouse E11.5+E14.5 eye-specific ATAC-seq (vs.limb+midbrain; this study), Mouse E14.5 lens-specific ATAC-seq (vs.limb+midbrain+E11.5eye+E14.5retina; this study)
chr1	66340877	66340956	CNE011595	0.000654809	0
chr1	66375334	66375452	CNE011612	0.000438095	0
chr1	68038398	68038486	CNE011996	0.00392056	0
chr1	68165644	68166112	CNE012044	0.00397133	0
chr1	68216416	68216653	CNE012064	0.00139061	0
chr1	68260767	68261055	CNE012077	0.00216593	0
chr1	68372086	68372170	CNE012108	0.0039946	0
chr1	68395115	68395530	CNE012114	0.00103255	0
chr1	68849426	68849541	CNE012215	0.00198009	0
chr1	69098645	69098978	CNE012304	0.00216593	0
chr1	69299503	69299557	CNE012365	0.00382216	0
chr1	69461339	69461479	CNE012429	0.000554448	0
chr1	69498833	69499262	CNE012447	0.00374797	1	5	Mouse E11.5 eye-specific ATAC-seq (vs.limb+midbrain; this study), Mouse E14.5 lens-specific ATAC-seq (vs.limb+midbrain; this study), Mouse E14.5 retina-specific ATAC-seq (vs.limb+midbrain; this study), Mouse E11.5+E14.5 eye-specific ATAC-seq (vs.limb+midbrain; this study), Mouse E14.5 retina-specific ATAC-seq (vs.limb+midbrain+E11.5eye+E14.5lens; this study)
chr1	69506081	69506312	CNE012454	0.00221502	0
chr1	69691269	69691395	CNE012541	0.0040371	0
chr1	69697387	69697515	CNE012543	0.00315507	0
chr1	70070581	70070753	CNE012605	0.00197784	0
chr1	70077102	70077309	CNE012607	0.00489122	0
chr1	70307572	70307810	CNE012648	0.00495959	0
chr1	70316285	70316344	CNE012650	0.00380009	1	2	Mouse adult retina-specific ATAC-seq (vs.cones+rods[DiffBind]; Mo et al. 2016), Mouse adult retina-specific ATAC-seq (vs.retina+cones; Mo et al. 2016)
chr1	70383653	70383960	CNE012660	0.00388884	0
chr1	70636188	70636239	CNE012723	7.59205e-05	0
chr1	70646200	70646295	CNE012727	0.00266931	0
chr1	70694066	70694465	CNE012741	0.00359486	0
chr1	70761664	70761930	CNE012782	0.00303926	0
chr1	70771236	70771492	CNE012786	0.00267554	0
chr1	71049190	71049329	CNE012883	0.00042211	0
chr1	71300191	71300242	CNE012959	0.00491556	0
chr1	71301429	71301531	CNE012960	0.00130219	0
chr1	71440714	71440835	CNE013016	0.00473564	0
chr1	71864732	71864862	CNE013142	0.00184004	0
chr1	71864896	71864983	CNE013143	0.00051931	0
chr1	71996415	71996476	CNE013191	0.00105706	0
chr1	72302230	72302284	CNE013252	0.00063951	0
chr1	72316477	72316552	CNE013254	0.00475884	0
chr1	72394103	72394388	CNE013269	0.000577957	0
chr1	72530924	72531031	CNE013308	0.00221502	0
chr1	73080016	73080230	CNE013467	0.00408051	0
chr1	74066732	74066802	CNE013783	0.000862107	0
chr1	74456598	74456764	CNE013861	0.00204423	0
chr1	74859635	74859834	CNE013953	0.00300153	0
chr1	75043288	75043368	CNE014023	0.000166636	0
chr1	75783313	75783474	CNE014271	7.96716e-05	1	3	Mouse E11.5 eye-specific ATAC-seq (vs.limb+midbrain; this study), Mouse E14.5 lens-specific ATAC-seq (vs.limb+midbrain; this study), Mouse E11.5+E14.5 eye-specific ATAC-seq (vs.limb+midbrain; this study)
chr1	75834793	75834964	CNE014294	0.00213887	0
chr1	75924873	75924942	CNE014327	0.00499624	0
chr1	75926607	75926659	CNE014329	0.00215535	0
chr1	76053517	76053659	CNE014391	0.00495564	1	1	Mouse E14.5 retina-specific DNAse-seq (ENCODE)
chr1	76203475	76203550	CNE014452	0.000852946	0
chr1	76251282	76251389	CNE014468	0.00432914	0
chr1	76347718	76347974	CNE014494	0.00150189	0
chr1	76536010	76536240	CNE014565	0.000963935	1	2	Mouse adult retina-specific ATAC-seq (vs.NRLknockout[DiffBind]; Mo et al. 2016), Mouse adult retina-specific DNAse-seq (ENCODE)
chr1	76585497	76585567	CNE014576	0.00197396	1	1	Mouse E14.5 retina-specific ATAC-seq (vs.limb+midbrain; this study)
chr1	76663332	76663651	CNE014608	0.00161341	0
chr1	76754725	76755025	CNE014629	0.00113641	1	1	Mouse E14.5 retina-specific DNAse-seq (ENCODE)
chr1	76906930	76906992	CNE014689	0.00467949	0
chr1	76981082	76981287	CNE014722	0.00364862	0
chr1	76996682	76996744	CNE014729	0.00207351	0
chr1	77108777	77108899	CNE014770	0.000824455	0
chr1	77166322	77166473	CNE014788	0.00260878	0
chr1	77307302	77307494	CNE014875	0.00323655	0
chr1	77457994	77458080	CNE014974	0.00257671	0
chr1	77496133	77496203	CNE014992	0.00273519	0
chr1	77532233	77532519	CNE015020	0.00290869	0
chr1	77539810	77539933	CNE015024	0.00148499	0
chr1	77551948	77552085	CNE015029	0.00187032	0
chr1	77623083	77623181	CNE015052	0.000445894	0
chr1	77628865	77629065	CNE015055	0.000149057	0
chr1	77768027	77768110	CNE015102	0.00324172	0
chr1	78144024	78144176	CNE015262	0.000185027	0
chr1	78144223	78144406	CNE015263	0.00317418	0
chr1	78215488	78215550	CNE015307	0.00415752	0
chr1	78462616	78462784	CNE015356	0.00488385	0
chr1	78864889	78865185	CNE015407	0.00465853	0
chr1	78945100	78945179	CNE015420	0.00306713	0
chr1	79759187	79759244	CNE015535	0.00249379	0
chr1	80501061	80501508	CNE015654	0.00247004	0
chr1	80604422	80604595	CNE015667	0.000317339	0
chr1	80652544	80652637	CNE015680	6.97274e-05	0
chr1	80748651	80748804	CNE015708	0.0020289	0
chr1	80908456	80908695	CNE015735	0.00288681	0
chr1	81224992	81225286	CNE015823	0.00430911	0
chr1	81319017	81319136	CNE015846	0.00152507	0
chr1	81339517	81339629	CNE015851	0.000994766	0
chr1	81402323	81402557	CNE015861	0.00150837	0
chr1	81533212	81533333	CNE015878	0.00065037	0
chr1	81704145	81704208	CNE015912	0.00100243	0
chr1	81751304	81751447	CNE015930	0.0043873	0
chr1	81847047	81847546	CNE015956	0.00154155	0
chr1	81897256	81897316	CNE015964	0.00426841	0
chr1	81897396	81897593	CNE015965	0.000178886	0
chr1	82007842	82008070	CNE016003	0.0021812	0
chr1	82032541	82032687	CNE016014	0.000921141	0
chr1	82129613	82129881	CNE016051	0.00486865	0
chr1	82162958	82163158	CNE016060	0.001118	0
chr1	82234736	82235105	CNE016078	0.00112408	0
chr1	82239544	82239646	CNE016082	0.00229613	0
chr1	82315393	82315458	CNE016127	2.71152e-06	0
chr1	82324320	82324639	CNE016134	0.00448672	0
chr1	82330072	82330173	CNE016136	0.000747117	0
chr1	82344921	82344974	CNE016140	0.000758331	0
chr1	82368926	82369181	CNE016147	0.00118541	0
chr1	82375855	82375980	CNE016149	0.000939332	0
chr1	82377796	82377935	CNE016151	0.00331135	0
chr1	82452168	82452520	CNE016172	0.000243523	0
chr1	82575797	82575863	CNE016179	0.000651272	0
chr1	82586840	82586914	CNE016182	0.00219094	0
chr1	82608646	82608892	CNE016189	0.00218945	0
chr1	82618341	82618429	CNE016192	0.00143058	0
chr1	82650992	82651164	CNE016199	0.000342988	1	1	Mouse E14.5 retina-specific ATAC-seq (vs.limb+midbrain; this study)
chr1	82721776	82722040	CNE016200	0.00405721	0
chr1	82850084	82850223	CNE016228	7.37655e-06	0
chr1	83438972	83439036	CNE016288	0.00233401	0
chr1	83772033	83772108	CNE016310	0.000142359	0
chr1	83781028	83781088	CNE016311	0.00168881	0
chr1	83788845	83788928	CNE016312	0.000342467	0
chr1	83832026	83832285	CNE016320	1.17632e-05	0
chr1	83901502	83901604	CNE016330	0.00184352	0
chr1	83954620	83954734	CNE016343	1.32746e-07	0
chr1	84008135	84008196	CNE016349	0.00401915	0
chr1	84189360	84189487	CNE016394	0.00266931	0
chr1	84199240	84199427	CNE016396	0.00235656	0
chr1	84283425	84283484	CNE016424	0.00357401	0
chr1	84668620	84668754	CNE016498	0.00273519	1	2	Mouse E14.5 retina-specific ATAC-seq (vs.limb+midbrain; this study), Mouse E11.5+E14.5 eye-specific ATAC-seq (vs.limb+midbrain; this study)
chr1	84672356	84672437	CNE016500	0.00467949	0
chr1	84840477	84840602	CNE016525	0.00235213	0
chr1	84905034	84905135	CNE016528	0.00430366	0
chr1	85844496	85844542	CNE016577	0.00271906	0
chr1	86294721	86294845	CNE016618	0.00423393	0
chr1	86605654	86605791	CNE016663	0.00458917	0
chr1	86623198	86623284	CNE016666	2.54255e-10	0
chr1	86754506	86754732	CNE016694	0.000554448	0
chr1	86812408	86812461	CNE016704	0.00445252	0
chr1	86913112	86913340	CNE016724	0.000810899	0
chr1	86933039	86933327	CNE016732	0.000309434	0
chr1	86933740	86933816	CNE016733	0.000227556	0
chr1	87002855	87003388	CNE016752	0.00221137	0
chr1	87041237	87041301	CNE016762	0.00406204	0
chr1	87476834	87476943	CNE016845	4.64852e-05	0
chr1	87773579	87773644	CNE016866	0.00094993	0
chr1	87954003	87954100	CNE016887	0.00173646	0
chr1	89627247	89627372	CNE017011	0.00107367	0
chr1	89674686	89674996	CNE017027	0.00324172	0
chr1	89707961	89708030	CNE017037	0.000874281	0
chr1	89721355	89721408	CNE017043	0.00430911	0
chr1	89804696	89804785	CNE017070	0.00063951	0
chr1	89865291	89865488	CNE017090	0.000651272	0
chr1	89877005	89877108	CNE017098	0.000465205	0
chr1	89928364	89928448	CNE017117	0.00478934	0
chr1	89994078	89994246	CNE017140	0.00139988	0
chr1	90279641	90279761	CNE017186	0.00477774	0
chr1	90845210	90845348	CNE017257	0.00105346	0
chr1	95300345	95300518	CNE017627	0.00410243	0
chr1	95602168	95602389	CNE017670	0.000190055	0
chr1	96795087	96795142	CNE017759	0.00316883	0
chr1	97611968	97612034	CNE017789	0.000474726	0
chr1	97960679	97960763	CNE017897	0.000474574	0
chr1	97986951	97987237	CNE017914	0.000277229	1	2	Mouse adult cone-specific ATAC-seq (vs.retina+cones[DiffBind]; Mo et al. 2016), Mouse adult cones-specific ATAC-seq (vs.retina+cones; Mo et al. 2016)
chr1	98065328	98065403	CNE017948	0.00122801	0
chr1	104350173	104350243	CNE018516	0.00488385	0
chr1	104586467	104586528	CNE018565	0.00152347	0
chr1	104586589	104586679	CNE018566	0.00196983	1	3	Mouse adult retina-specific ATAC-seq (vs.cones+rods[DiffBind]; Mo et al. 2016), Mouse adult retina-specific DNAse-seq (ENCODE), Mouse adult retina-specific ATAC-seq (vs.retina+cones; Mo et al. 2016)
chr1	104866931	104867006	CNE018656	0.00227093	0
chr1	104881566	104881711	CNE018660	0.00236145	0
chr1	104912378	104912431	CNE018668	0.000680025	0
chr1	104914688	104914754	CNE018672	0.0015585	0
chr1	104984171	104984232	CNE018699	0.000246128	0
chr1	105040629	105040774	CNE018715	0.00414937	0
chr1	105444350	105444568	CNE018824	0.00399984	0
chr1	105581077	105581129	CNE018835	0.000502146	0
chr1	105662426	105662575	CNE018843	0.00300714	0
chr1	105747346	105747428	CNE018864	0.00431611	0
chr1	105754374	105754669	CNE018866	0.00321041	0
chr1	105816534	105816602	CNE018876	0.000525419	0
chr1	105839626	105839716	CNE018880	0.00213261	0
chr1	106231571	106232010	CNE018937	0.00408646	0
chr1	106527838	106528206	CNE018988	0.00294932	0
chr1	106565947	106566002	CNE019017	0.00270093	0
chr1	106566053	106566115	CNE019018	0.00457085	0
chr1	106681001	106681079	CNE019075	0.00081408	0
chr1	106711822	106711886	CNE019096	0.00487719	0
chr1	106723028	106723098	CNE019104	0.00011248	0
chr1	106860972	106861083	CNE019121	0.00220848	0
chr1	107837777	107837918	CNE019191	0.0028163	0
chr1	107877782	107877882	CNE019205	0.000616584	0
chr1	109602194	109602564	CNE019404	0.00306713	0
chr1	111864202	111864285	CNE019590	0.00130388	1	1	Mouse adult cone-specific ATAC-seq (vs.retina+cones[DiffBind]; Mo et al. 2016)
chr1	113204687	113204849	CNE019682	0.00123534	0
chr1	119500093	119500357	CNE020370	0.00277461	0
chr1	119835360	119835446	CNE020407	0.00329511	0
chr1	121160439	121160518	CNE020695	0.00376424	0
chr1	121808195	121808484	CNE020821	0.00346686	0
chr1	123043857	123043963	CNE020974	0.00130219	0
chr1	123093685	123093761	CNE020981	0.00482664	0
chr1	123431952	123432017	CNE021007	0.00326447	0
chr1	123432048	123432116	CNE021008	0.000175943	0
chr1	123698484	123698544	CNE021040	0.00331135	0
chr1	123978822	123978912	CNE021077	1.54052e-05	0
chr1	124069109	124069175	CNE021103	0.000606551	0
chr1	124274284	124274813	CNE021132	0.00187393	0
chr1	124365182	124365663	CNE021150	0.00184786	0
chr1	124399486	124399555	CNE021156	0.00260878	0
chr1	124440503	124440584	CNE021164	0.00374041	0
chr1	124506929	124506998	CNE021182	0.00264803	0
chr1	124592398	124592494	CNE021205	0.000271052	0
chr1	124843487	124844182	CNE021252	0.00279627	0
chr1	124853887	124853940	CNE021259	0.00440362	0
chr1	124864797	124864917	CNE021261	0.00382216	0
chr1	124957223	124957289	CNE021272	0.000479858	1	2	Mouse adult cone-specific ATAC-seq (vs.retina+cones[DiffBind]; Mo et al. 2016), Mouse adult cones-specific ATAC-seq (vs.retina+cones; Mo et al. 2016)
chr1	125071222	125071413	CNE021295	0.000419181	0
chr1	125145699	125146055	CNE021311	0.000287042	0
chr1	125638246	125638331	CNE021390	0.00270351	0
chr1	125657583	125657724	CNE021397	0.000606551	1	1	Mouse adult retina-specific DNAse-seq (ENCODE)
chr1	125694441	125694510	CNE021403	0.000235085	0
chr1	125909787	125909981	CNE021473	0.00444984	0
chr1	125938010	125938611	CNE021489	0.0020503	0
chr1	125987899	125988032	CNE021507	0.00161887	0
chr1	125988209	125988309	CNE021509	0.00139384	0
chr1	126198639	126198834	CNE021582	0.00391007	0
chr1	126299000	126299371	CNE021610	0.00223012	1	1	Mouse retina pigmented epithelium-specific OTX ChIP-seq (Samuel et al. 2014)
chr1	126314996	126315077	CNE021612	0.000178886	0
chr1	126489859	126490018	CNE021674	0.00390376	0
chr1	126493188	126493261	CNE021679	0.00184564	0
chr1	126571373	126571496	CNE021710	0.00375354	0
chr1	126588142	126588227	CNE021718	0.000745131	0
chr1	126596215	126596388	CNE021721	0.000176887	1	1	Mouse E14.5 retina-specific DNAse-seq (ENCODE)
chr1	126622105	126622167	CNE021740	0.00465853	0
chr1	126654589	126654846	CNE021751	0.00265887	0
chr1	126686938	126687292	CNE021763	0.000347328	0
chr1	126700924	126700985	CNE021774	0.00170215	0
chr1	126765957	126766123	CNE021800	0.00305795	0
chr1	127649509	127649599	CNE022016	0.000216527	0
chr1	127665868	127666187	CNE022018	0.00273072	0
chr1	128463393	128463447	CNE022167	0.000423653	0
chr1	128509082	128509196	CNE022189	2.82419e-05	0
chr1	128992414	128992734	CNE022355	0.00345094	0
chr1	129047192	129047268	CNE022364	0.00366747	0
chr1	129165109	129165491	CNE022404	0.00141486	0
chr1	129250685	129250788	CNE022422	0.00089579	0
chr1	129280069	129280146	CNE022445	0.0021127	0
chr1	129556819	129556934	CNE022531	0.00485513	0
chr1	129616355	129616462	CNE022548	0.000693893	0
chr1	129748694	129748779	CNE022577	0.00403076	0
chr1	129855662	129855836	CNE022605	0.00480682	0
chr1	129892110	129892189	CNE022616	0.00213887	0
chr1	129943787	129943841	CNE022626	0.00202128	0
chr1	130054350	130054420	CNE022642	0.0037951	0
chr1	130083028	130083264	CNE022652	0.000636892	0
chr1	130116941	130117070	CNE022660	0.00307198	0
chr1	130300473	130300549	CNE022689	0.00385721	0
chr1	131053684	131053782	CNE022769	0.00054574	0
chr1	131286962	131287122	CNE022814	0.000750149	0
chr1	131288724	131289012	CNE022816	0.00396568	0
chr1	131295589	131295692	CNE022822	0.000137993	0
chr1	131309535	131309621	CNE022827	0.00440362	0
chr1	131311362	131311442	CNE022830	0.000708886	0
chr1	131335729	131335928	CNE022837	0.00132196	0
chr1	131338940	131339018	CNE022839	0.00182469	0
chr1	131347184	131347235	CNE022847	0.000160113	0
chr1	131360012	131360099	CNE022856	0.00175436	0
chr1	131379204	131379312	CNE022864	0.00225421	0
chr1	131417129	131417464	CNE022882	0.000722623	0
chr1	131417794	131418491	CNE022883	3.66765e-05	1	3	Mouse adult cone-specific ATAC-seq (vs.retina+cones[DiffBind]; Mo et al. 2016), Mouse adult cones-specific ATAC-seq (vs.retina+cones; Mo et al. 2016), Mouse adult retina-specific DNAse-seq (ENCODE)
chr1	131420481	131420569	CNE022886	0.00144593	0
chr1	131431182	131431259	CNE022896	0.000342987	0
chr1	131455627	131455692	CNE022909	0.00206628	0
chr1	131478012	131478155	CNE022922	0.000238252	0
chr1	131478669	131479118	CNE022924	0.00339222	0
chr1	131505404	131505579	CNE022945	0.00267554	0
chr1	131506699	131507021	CNE022947	0.00089579	0
chr1	131511641	131512151	CNE022948	0.000178886	0
chr1	131525750	131525889	CNE022964	0.0013532	0
chr1	131547224	131547278	CNE022979	6.38348e-05	0
chr1	131578201	131578320	CNE022985	3.6941e-08	0
chr1	131811564	131811621	CNE023013	0.00404446	0
chr1	131834717	131834770	CNE023028	0.000280051	0
chr1	132025887	132025971	CNE023080	0.00432262	0
chr1	132037026	132037107	CNE023086	0.00102194	0
chr1	132040177	132040242	CNE023088	0.00263435	0
chr1	132189366	132189425	CNE023112	0.000606551	0
chr1	132366874	132366949	CNE023172	0.00122319	1	1	Mouse lens-specific H3K27ac ChIP-seq (Sun et al. 2015)
chr1	132405962	132406257	CNE023196	0.00182759	0
chr1	132568996	132569145	CNE023237	0.00349112	0
chr1	132697103	132697181	CNE023265	0.00174849	0
chr1	133084313	133084370	CNE023380	0.000979873	0
chr1	133245248	133245352	CNE023432	0.00175807	0
chr1	133245659	133245906	CNE023433	0.000112398	0
chr1	133247319	133247427	CNE023435	0.00445252	0
chr1	133298795	133298854	CNE023457	0.00435998	0
chr1	133803497	133803654	CNE023560	0.00406462	0
chr1	133978742	133978873	CNE023596	0.00319622	0
chr1	135333914	135333965	CNE023874	0.00224846	0
chr1	136696652	136696727	CNE024175	0.00427355	0
chr1	137576014	137576092	CNE024425	0.00100965	0
chr1	137697744	137697825	CNE024452	0.00354124	1	1	Mouse E14.5 retina-specific DNAse-seq (ENCODE)
chr1	137956234	137956344	CNE024514	0.00419244	0
chr1	138560061	138560165	CNE024628	0.00458356	0
chr1	140552873	140552909	CNE024908	0.000613908	0
chr1	142819859	142820017	CNE025087	0.00448672	0
chr1	143310268	143310409	CNE025172	0.00293415	0
chr1	144546263	144546352	CNE025348	0.00308361	0
chr1	144726879	144727107	CNE025388	0.00458556	0
chr1	145244564	145244620	CNE025430	0.00258128	0
chr1	147521746	147521890	CNE025644	0.001091	0
chr1	148604437	148604566	CNE025724	0.00145803	0
chr1	149720312	149720444	CNE025917	0.00427355	0
chr1	150027289	150027446	CNE025955	6.65757e-06	0
chr1	151135348	151135471	CNE026132	0.000803112	0
chr1	151901005	151901231	CNE026268	0.000528265	1	2	Mouse E14.5 retina-specific DNAse-seq (ENCODE), Mouse E14.5 retina-specific DNAse-seq (ENCODE)
chr1	151973015	151973083	CNE026278	0.000824307	0
chr1	152935603	152935735	CNE026520	0.00147397	1	1	Mouse E14.5 retina-specific ATAC-seq (vs.limb+midbrain; this study)
chr1	152947574	152947664	CNE026523	0.000602286	0
chr1	153011814	153011914	CNE026540	0.000347883	1	1	Mouse E14.5 retina-specific DNAse-seq (ENCODE)
chr1	153375342	153375523	CNE026636	0.00038245	0
chr1	153385230	153385312	CNE026637	0.00361668	0
chr1	154484776	154484953	CNE026847	0.00255463	0
chr1	155232955	155233015	CNE027060	0.00441812	0
chr1	155303577	155303637	CNE027082	0.00276182	0
chr1	155307006	155307405	CNE027083	0.00463523	0
chr1	155646299	155646730	CNE027191	0.0049002	1	2	Mouse adult cone-specific ATAC-seq (vs.retina+cones[DiffBind]; Mo et al. 2016), Mouse adult cones-specific ATAC-seq (vs.retina+cones; Mo et al. 2016)
chr1	155847932	155848167	CNE027258	0.0026377	0
chr1	155888736	155888790	CNE027270	0.00169146	0
chr1	156806471	156806534	CNE027394	0.0033366	0
chr1	156952797	156952916	CNE027423	0.0022293	0
chr1	157232180	157232296	CNE027500	0.00281868	0
chr1	157447426	157447503	CNE027567	0.00341831	1	1	Mouse E14.5 retina-specific DNAse-seq (ENCODE)
chr1	157506648	157507039	CNE027589	0.00405083	0
chr1	157935314	157935382	CNE027741	0.00325432	0
chr1	158068990	158069120	CNE027789	4.48504e-05	0
chr1	158354470	158354658	CNE027934	0.000137993	0
chr1	158460761	158460891	CNE028008	0.000438939	0
chr1	158797265	158797332	CNE028155	0.00382644	1	2	Mouse adult cone-specific ATAC-seq (vs.retina+cones[DiffBind]; Mo et al. 2016), Mouse adult cones-specific ATAC-seq (vs.retina+cones; Mo et al. 2016)
chr1	158875204	158875272	CNE028175	0.0025012	0
chr1	159045816	159046160	CNE028231	5.56497e-05	0
chr1	159548630	159548717	CNE028326	0.00174272	0
chr1	159618582	159618642	CNE028361	0.00110092	0
chr1	160166112	160166170	CNE028568	0.0008888	0
chr1	161643403	161643471	CNE028842	0.00262831	0
chr1	161779295	161779359	CNE028867	0.00212849	0
chr1	163138358	163138420	CNE029127	0.000822104	0
chr1	163275199	163275293	CNE029176	0.00201495	0
chr1	166297098	166297231	CNE029690	0.000340945	0
chr1	168237380	168237508	CNE030099	0.00396568	0
chr1	168368151	168368492	CNE030182	0.00142255	0
chr1	168633625	168633720	CNE030287	0.00285649	0
chr1	170196042	170196105	CNE030637	0.00294932	0
chr1	170402109	170402312	CNE030669	0.00269262	0
chr1	170482442	170482535	CNE030694	0.00398369	0
chr1	170537612	170537696	CNE030713	0.000641516	0
chr1	170538585	170538731	CNE030715	0.000555352	0
chr1	171259410	171259667	CNE030851	0.00246575	0
chr1	171288322	171288386	CNE030869	0.00334258	0
chr1	171441531	171441609	CNE030925	0.0039946	0
chr1	171515581	171515746	CNE030927	0.001091	0
chr1	172148647	172148700	CNE031000	0.000821516	0
chr1	172148795	172148909	CNE031001	0.00195538	0
chr1	172488975	172489068	CNE031100	7.79815e-05	1	4	Mouse retina CRX ChIP-seq (Corbo et al. 2010), Mouse adult retina-specific DNAse-seq (ENCODE), Mouse retina-specific NRL ChIP-seq (Hao et al. 2012), Mouse retina-specific OTX ChIP-seq (Samuel et al. 2014)
chr1	172654671	172654724	CNE031152	0.00452182	0
chr1	174507366	174507469	CNE031286	0.000115352	0
chr1	174812112	174812497	CNE031344	0.00371747	0
chr1	174834330	174834528	CNE031352	0.00183155	0
chr1	174835970	174836087	CNE031353	3.16376e-05	0
chr1	174889105	174889327	CNE031373	0.000164869	0
chr1	174899193	174899372	CNE031378	0.00449795	0
chr1	175255420	175255745	CNE031432	0.00382216	0
chr1	176377089	176377336	CNE031556	0.000668964	0
chr1	176668235	176668338	CNE031598	0.00163168	0
chr1	176769920	176770102	CNE031612	0.00307731	0
chr1	176980669	176981181	CNE031670	0.00264261	1	3	Mouse adult cone-specific ATAC-seq (vs.retina+cones[DiffBind]; Mo et al. 2016), Mouse adult cones-specific ATAC-seq (vs.retina+cones; Mo et al. 2016), Mouse retina pigmented epithelium-specific OTX ChIP-seq (Samuel et al. 2014)
chr1	177046523	177046662	CNE031699	0.00453539	0
chr1	177161403	177161511	CNE031720	0.00105715	0
chr1	177308746	177308817	CNE031762	0.00316279	0
chr1	177334198	177334467	CNE031766	0.00351182	0
chr1	177334674	177334871	CNE031767	7.61984e-05	0
chr1	177420240	177420669	CNE031802	0.00427923	0
chr1	177763156	177763428	CNE031932	0.000273952	0
chr1	177795465	177795596	CNE031939	0.000852946	0
chr1	178816338	178816449	CNE032120	0.000540682	0
chr1	179000177	179000316	CNE032176	0.00345422	0
chr1	179073463	179073648	CNE032199	0.00288382	0
chr1	179277876	179277952	CNE032260	0.00339787	0
chr1	179281573	179281843	CNE032261	0.00127587	0
chr1	179606074	179606197	CNE032334	0.00313188	0
chr1	179745253	179745363	CNE032348	0.00204664	1	1	Mouse E14.5 retina-specific DNAse-seq (ENCODE)
chr1	179892935	179893136	CNE032373	0.000271052	0
chr1	179935759	179936034	CNE032382	0.00186813	0
chr1	179957836	179957952	CNE032390	5.63152e-05	0
chr1	180377640	180377701	CNE032437	0.00299133	0
chr1	180390509	180390723	CNE032438	0.000251654	0
chr1	180727202	180727282	CNE032485	0.000467307	0
chr1	181168930	181169070	CNE032523	0.00158976	0
chr1	182018288	182018914	CNE032695	0.00354461	0
chr1	182019181	182019313	CNE032697	0.00390944	0
chr1	182657820	182657875	CNE032754	0.00466827	1	2	Mouse adult cone-specific ATAC-seq (vs.retina+cones[DiffBind]; Mo et al. 2016), Mouse adult cones-specific ATAC-seq (vs.retina+cones; Mo et al. 2016)
chr1	182782737	182782849	CNE032781	0.00386257	0
chr1	183177312	183177436	CNE032839	0.00336063	0
chr1	183640543	183640769	CNE032895	0.00362006	0
chr1	183693640	183693794	CNE032900	0.000182308	0
chr1	183739323	183739396	CNE032904	3.6711e-05	0
chr1	183762462	183762530	CNE032909	6.29037e-05	0
chr1	183762561	183762655	CNE032910	0.00122675	0
chr1	183947284	183947370	CNE032944	0.00260689	0
chr1	184161358	184161481	CNE032989	0.000309434	0
chr1	184326481	184326704	CNE033025	0.00413144	0
chr1	184531999	184532062	CNE033088	0.00116825	0
chr1	184552500	184552579	CNE033103	0.00294932	0
chr1	184610163	184610268	CNE033128	0.00130014	0
chr1	184683676	184683774	CNE033149	0.00201789	0
chr1	184727141	184727196	CNE033159	0.00185918	0
chr1	184738366	184738431	CNE033167	0.00352825	0
chr1	184901782	184901921	CNE033187	0.000273964	0
chr1	185166481	185166582	CNE033217	0.00468665	0
chr1	185168208	185168266	CNE033218	0.000548526	0
chr1	185284623	185284690	CNE033229	0.00485513	0
chr1	185286325	185286436	CNE033230	0.00167874	0
chr1	185535470	185535549	CNE033256	0.00221502	0
chr1	185575034	185575153	CNE033268	0.00273072	0
chr1	185784716	185784849	CNE033326	0.000414731	0
chr1	185832095	185832471	CNE033341	0.000626137	0
chr1	186014024	186014157	CNE033402	0.000643535	0
chr1	186063991	186064056	CNE033421	0.00425171	0
chr1	186287312	186287401	CNE033491	0.00222363	0
chr1	186292787	186292920	CNE033493	0.00440362	0
chr1	186347103	186347369	CNE033509	0.00418083	0
chr1	186401229	186401344	CNE033524	0.00398973	0
chr1	186420552	186420851	CNE033533	0.00234725	0
chr1	186432874	186433028	CNE033539	0.000301879	0
chr1	186444733	186444874	CNE033543	0.000866398	0
chr1	186458239	186458321	CNE033551	0.000441419	0
chr1	186460918	186461061	CNE033554	0.00201328	1	1	Mouse E14.5 retina-specific DNAse-seq (ENCODE)
chr1	186485848	186486536	CNE033560	0.00138669	0
chr1	186572533	186572600	CNE033589	0.00309736	0
chr1	186646199	186646498	CNE033619	0.00184906	0
chr1	186652661	186652910	CNE033622	0.00198009	0
chr1	186805496	186805575	CNE033669	0.000577957	0
chr1	186835535	186835625	CNE033682	0.00224086	0
chr1	186899032	186899209	CNE033702	0.00126962	0
chr1	186929258	186929407	CNE033720	0.000639479	0
chr1	187247584	187247831	CNE033801	0.00349773	0
chr1	187533877	187534087	CNE033910	0.0045785	0
chr1	187594274	187594436	CNE033927	0.0021212	0
chr1	187670070	187670179	CNE033973	0.00493153	0
chr1	187691904	187692081	CNE033988	0.00198707	0
chr1	187695482	187695750	CNE033994	0.00430366	0
chr1	187695959	187696125	CNE033995	0.000738946	0
chr1	187696449	187696655	CNE033996	0.00348623	0
chr1	187738923	187739053	CNE034021	0.00129167	0
chr1	187756223	187756386	CNE034028	9.03189e-05	0
chr1	187806517	187806699	CNE034054	0.00203392	0
chr1	187942243	187942593	CNE034114	5.25391e-08	0
chr1	187943202	187943281	CNE034116	0.000149331	0
chr1	188017153	188017208	CNE034173	0.00450926	0
chr1	188042976	188043170	CNE034192	0.00215263	0
chr1	188110812	188111023	CNE034234	0.0034245	0
chr1	188121502	188121570	CNE034242	0.00364862	0
chr1	188262174	188262455	CNE034305	0.000748826	1	4	Mouse retina CRX ChIP-seq (Corbo et al. 2010), Mouse adult retina-specific DNAse-seq (ENCODE), Mouse retina-specific NRL ChIP-seq (Hao et al. 2012), Mouse retina-specific OTX ChIP-seq (Samuel et al. 2014)
chr1	188313469	188313618	CNE034321	0.00401915	0
chr1	188595115	188595486	CNE034414	0.00497369	1	4	Mouse retina CRX ChIP-seq (Corbo et al. 2010), Mouse adult retina-specific ATAC-seq (vs.NRLknockout[DiffBind]; Mo et al. 2016), Mouse adult retina-specific DNAse-seq (ENCODE), Mouse retina-specific OTX ChIP-seq (Samuel et al. 2014)
chr1	188629000	188629636	CNE034423	0.00492407	1	1	Mouse E14.5 retina-specific DNAse-seq (ENCODE)
chr1	188878701	188878892	CNE034529	0.000722623	0
chr1	188913308	188913610	CNE034544	0.00139988	0
chr1	188938721	188938828	CNE034549	0.000280051	0
chr1	189171440	189171512	CNE034578	0.000234846	0
chr1	189174206	189174329	CNE034581	0.00168988	0
chr1	189209029	189209178	CNE034594	0.000119905	0
chr1	189353933	189354001	CNE034618	0.000194756	0
chr1	189478865	189479063	CNE034642	0.000699812	0
chr1	189594122	189594320	CNE034652	0.00457498	0
chr1	189727409	189727515	CNE034671	0.00348324	0
chr1	189810445	189810571	CNE034692	0.00371884	0
chr1	189824539	189824658	CNE034697	0.00260043	0
chr1	189955032	189955273	CNE034728	9.88518e-06	0
chr1	189976782	189976941	CNE034736	0.00475884	0
chr1	190080787	190080916	CNE034773	0.00288681	0
chr1	190093474	190093588	CNE034780	0.000130505	0
chr1	190122770	190122825	CNE034792	0.00135733	0
chr1	190138723	190138995	CNE034807	0.00448035	1	1	Mouse lens-specific H3K27ac ChIP-seq (Sun et al. 2015)
chr1	190165973	190166175	CNE034830	0.00448035	0
chr1	190168666	190168837	CNE034836	0.00170454	0
chr1	190169600	190169721	CNE034837	0.000269593	0
chr1	190171093	190171188	CNE034842	0.00458356	0
chr1	190172850	190172948	CNE034843	0.00240403	1	1	Mouse lens-specific H3K27ac ChIP-seq (Sun et al. 2015)
chr1	190284438	190284505	CNE034894	0.0036208	0
chr1	190306300	190306801	CNE034904	0.00323177	0
chr1	190369666	190369773	CNE034929	0.00320331	0
chr1	190411414	190411639	CNE034947	0.000352303	0
chr1	190656256	190656505	CNE035030	0.000221092	1	2	Mouse adult retina-specific DNAse-seq (ENCODE), Mouse adult retina-specific DNAse-seq (ENCODE)
chr1	190659760	190659935	CNE035032	0.00114859	0
chr1	190727496	190727568	CNE035061	0.00279164	0
chr1	190796051	190796351	CNE035087	0.00374797	0
chr1	190846537	190846636	CNE035101	0.00287555	0
chr1	190972765	190972833	CNE035119	0.00252856	0
chr1	190977265	190977322	CNE035120	0.000334512	0
chr1	191104662	191104806	CNE035131	0.00478934	0
chr1	191170316	191170505	CNE035142	0.00198707	0
chr1	191171368	191171431	CNE035144	0.000526961	0
chr1	191221831	191221929	CNE035155	0.000479858	0
chr1	191242496	191242711	CNE035161	0.00232395	0
chr1	192834778	192834913	CNE035390	0.00197396	0
chr1	192856473	192856541	CNE035411	1.22355e-06	0
chr1	192856592	192856715	CNE035412	0.00150189	0
chr1	192857354	192857597	CNE035414	0.00240403	0
chr1	192877089	192877306	CNE035421	0.000595726	0
chr1	192882406	192882547	CNE035423	0.000332114	1	1	Mouse E14.5 retina-specific DNAse-seq (ENCODE)
chr1	192891213	192891566	CNE035425	0.0017153	0
chr1	192891862	192891923	CNE035428	0.00158976	0
chr1	192898595	192898800	CNE035439	0.00450926	0
chr1	192901491	192901701	CNE035441	0.00165507	0
chr10	3709648	3709757	CNE036271	0.00122173	0
chr10	3799087	3799202	CNE036296	0.00209159	0
chr10	3820660	3820827	CNE036305	0.00486241	0
chr10	4129081	4129136	CNE036372	0.000746549	0
chr10	4359325	4359506	CNE036408	0.000570839	0
chr10	4549328	4549506	CNE036434	0.000137993	0
chr10	4559178	4559523	CNE036435	0.00163008	1	1	Mouse E11.5 eye-specific ATAC-seq (vs.limb+midbrain; this study)
chr10	4675219	4675273	CNE036465	0.00115144	1	1	Mouse adult cone-specific ATAC-seq (vs.retina+cones[DiffBind]; Mo et al. 2016)
chr10	4711612	4711801	CNE036479	0.00165619	0
chr10	4910527	4910610	CNE036515	0.0014173	0
chr10	5029599	5029668	CNE036540	0.000963935	0
chr10	5042177	5042232	CNE036545	0.00360151	0
chr10	5054633	5054709	CNE036546	0.000222782	1	2	Mouse adult retina-specific DNAse-seq (ENCODE), Mouse retina-specific OTX ChIP-seq (Samuel et al. 2014)
chr10	5084665	5084719	CNE036550	0.00130627	0
chr10	5097114	5097205	CNE036552	0.00366559	0
chr10	5876712	5876793	CNE036694	0.00358773	0
chr10	5916305	5916489	CNE036705	0.00375963	0
chr10	5916523	5916573	CNE036706	0.00464333	0
chr10	7142293	7142536	CNE036798	0.00124472	0
chr10	7176254	7176441	CNE036803	0.00186362	0
chr10	7182705	7182758	CNE036804	0.000433145	0
chr10	7202206	7202381	CNE036807	0.00394933	0
chr10	7403895	7403972	CNE036850	0.00323655	0
chr10	7662176	7662231	CNE036861	0.000502146	0
chr10	7713060	7713555	CNE036870	0.00251269	0
chr10	7714412	7714716	CNE036873	0.00382326	0
chr10	7924836	7924939	CNE036905	0.00265277	0
chr10	8200432	8200491	CNE036982	0.001091	0
chr10	8336578	8336826	CNE037024	0.000149498	0
chr10	8352277	8352333	CNE037029	0.000542298	0
chr10	8372149	8372222	CNE037032	0.000425547	0
chr10	8387585	8387761	CNE037035	0.00352825	0
chr10	8861119	8861198	CNE037150	0.00299133	0
chr10	8928945	8929088	CNE037179	0.00278519	0
chr10	8978714	8978808	CNE037200	0.00401793	0
chr10	9162064	9162420	CNE037276	0.000738946	0
chr10	9260749	9260912	CNE037312	0.00454696	0
chr10	9536678	9536859	CNE037435	0.00139384	0
chr10	9696543	9696672	CNE037500	0.000493883	0
chr10	9759106	9759339	CNE037516	0.00339222	0
chr10	9778696	9779016	CNE037521	0.00465192	0
chr10	9797071	9797115	CNE037524	2.47159e-05	0
chr10	9993733	9993811	CNE037543	0.00234694	0
chr10	10701481	10701672	CNE037647	0.000916122	0
chr10	10872397	10872452	CNE037674	0.000235818	0
chr10	10872538	10872712	CNE037675	0.00397133	0
chr10	10873349	10873483	CNE037676	0.000602671	0
chr10	11451254	11451442	CNE037775	0.000269013	0
chr10	11736271	11736415	CNE037799	0.00112878	0
chr10	12045999	12046149	CNE037858	0.000613908	0
chr10	12184231	12184285	CNE037884	0.0021332	0
chr10	12222178	12222265	CNE037893	8.42485e-05	0
chr10	12458532	12458811	CNE037930	0.000397226	0
chr10	12540582	12540645	CNE037957	0.000296224	0
chr10	12546366	12546585	CNE037960	0.00225421	0
chr10	12711756	12711932	CNE038004	0.000829955	0
chr10	12737333	12737385	CNE038006	1.24298e-06	1	4	Mouse E11.5 eye-specific ATAC-seq (vs.limb+midbrain; this study), Mouse E14.5 lens-specific ATAC-seq (vs.limb+midbrain; this study), Mouse E14.5 retina-specific ATAC-seq (vs.limb+midbrain; this study), Mouse E11.5+E14.5 eye-specific ATAC-seq (vs.limb+midbrain; this study)
chr10	13209595	13209679	CNE038102	0.000724673	0
chr10	13248422	13248503	CNE038111	0.00364791	0
chr10	13695883	13695948	CNE038224	0.00401336	0
chr10	13718216	13718271	CNE038230	0.00209914	0
chr10	13739921	13740145	CNE038236	0.000528619	0
chr10	13837157	13837276	CNE038271	0.00417903	0
chr10	14057318	14057486	CNE038364	0.000564413	0
chr10	14483358	14483434	CNE038503	0.00155532	0
chr10	14498495	14498623	CNE038507	0.00133795	0
chr10	14718221	14718473	CNE038543	0.00176086	1	3	Mouse E14.5 lens-specific ATAC-seq (vs.limb+midbrain; this study), Mouse E11.5+E14.5 eye-specific ATAC-seq (vs.limb+midbrain; this study), Mouse E14.5 lens-specific ATAC-seq (vs.limb+midbrain+E11.5eye+E14.5retina; this study)
chr10	16156869	16156927	CNE038690	3.16611e-05	0
chr10	16351226	16351392	CNE038717	0.00141974	0
chr10	17185000	17185063	CNE038905	0.0015917	0
chr10	17249692	17249785	CNE038939	0.00205355	0
chr10	17362795	17362951	CNE038998	0.00202128	0
chr10	17376563	17376709	CNE039010	0.00416315	0
chr10	17578255	17578364	CNE039111	0.000252329	0
chr10	17726757	17726844	CNE039195	0.00430911	0
chr10	18070374	18070427	CNE039260	0.000292027	0
chr10	18582097	18582316	CNE039351	0.00255864	0
chr10	18769125	18769195	CNE039372	0.00165619	0
chr10	18953713	18953795	CNE039387	0.00304309	1	3	Mouse retina CRX ChIP-seq (Corbo et al. 2010), Mouse adult retina-specific ATAC-seq (vs.NRLknockout[DiffBind]; Mo et al. 2016), Mouse retina-specific NRL ChIP-seq (Hao et al. 2012)
chr10	19278323	19278504	CNE039457	0.0018373	0
chr10	20077706	20077774	CNE039607	0.00352309	1	1	Mouse E14.5 retina-specific DNAse-seq (ENCODE)
chr10	20321630	20321769	CNE039653	0.00458917	0
chr10	20440498	20440556	CNE039694	0.00169146	0
chr10	20525243	20525332	CNE039730	0.000144572	0
chr10	20544331	20544503	CNE039739	0.0021127	0
chr10	20667756	20667937	CNE039787	0.00302551	0
chr10	21157144	21157202	CNE039927	0.00296442	0
chr10	21157267	21157323	CNE039928	0.000417623	0
chr10	21190101	21190215	CNE039947	0.000750832	0
chr10	21252212	21252346	CNE039968	0.00470366	0
chr10	21349204	21349261	CNE039984	0.00144593	0
chr10	21460123	21460389	CNE039999	0.000611016	0
chr10	21492565	21492625	CNE040005	0.00249379	0
chr10	21492678	21492776	CNE040006	0.00394933	0
chr10	21492976	21493027	CNE040007	0.00429516	0
chr10	22829084	22829136	CNE040198	0.00151335	0
chr10	23615913	23616220	CNE040445	0.00118357	0
chr10	23737264	23737647	CNE040480	0.00437381	0
chr10	23748212	23748287	CNE040483	0.00038671	0
chr10	23754921	23754996	CNE040487	0.00233755	0
chr10	24179260	24179473	CNE040507	0.00166656	0
chr10	24396243	24396748	CNE040563	0.00043333	1	2	Mouse adult cone-specific ATAC-seq (vs.retina+cones[DiffBind]; Mo et al. 2016), Mouse retina-specific OTX ChIP-seq (Samuel et al. 2014)
chr10	24778421	24778556	CNE040649	0.00204423	0
chr10	25361521	25361668	CNE040723	0.00202529	0
chr10	25372425	25372674	CNE040730	0.00486241	0
chr10	25393061	25393171	CNE040737	0.00206628	0
chr10	25425658	25425713	CNE040753	0.000185027	0
chr10	25780933	25781090	CNE040832	0.00427923	0
chr10	26571629	26571696	CNE040967	0.000789289	0
chr10	26571955	26572049	CNE040969	0.000575882	0
chr10	26626543	26626677	CNE040979	0.00120658	0
chr10	26822257	26822311	CNE041007	0.00261807	0
chr10	26983999	26984160	CNE041044	0.00336521	0
chr10	27007449	27007574	CNE041056	0.00107783	0
chr10	27425849	27425916	CNE041176	0.00049411	0
chr10	27501475	27501552	CNE041203	0.00479754	0
chr10	27517511	27517839	CNE041212	0.00154155	0
chr10	27610156	27610249	CNE041230	0.000883787	0
chr10	27808862	27809266	CNE041258	0.00179907	0
chr10	28185595	28185657	CNE041353	0.00201097	0
chr10	28390814	28390940	CNE041428	0.00430911	0
chr10	28418227	28418481	CNE041437	0.000381737	0
chr10	28812358	28812432	CNE041534	0.00486865	0
chr10	29229926	29230023	CNE041577	0.00316279	0
chr10	29452393	29452446	CNE041590	0.000772127	0
chr10	29912843	29913011	CNE041745	0.00499624	0
chr10	30032122	30032240	CNE041773	0.000117437	0
chr10	30387588	30387756	CNE041854	0.00189702	0
chr10	30646396	30646488	CNE041912	0.00126626	0
chr10	30680547	30680673	CNE041917	0.000130367	0
chr10	30841687	30841743	CNE041945	0.00373034	0
chr10	31061949	31062092	CNE042015	6.00484e-05	0
chr10	31566885	31566940	CNE042098	0.00222117	0
chr10	31691346	31691467	CNE042122	0.00207351	0
chr10	31969997	31970086	CNE042178	0.000123794	0
chr10	31970119	31970206	CNE042179	0.001091	0
chr10	32052196	32052295	CNE042197	0.00452182	0
chr10	32128514	32128604	CNE042211	0.000341837	0
chr10	32143329	32143462	CNE042218	0.000727282	0
chr10	32143502	32143559	CNE042219	0.00183687	0
chr10	32144459	32144618	CNE042220	0.00381255	0
chr10	32360031	32360171	CNE042255	0.000750149	0
chr10	32451320	32451641	CNE042278	0.00302172	0
chr10	33240135	33240207	CNE042432	0.00417083	0
chr10	33240685	33240763	CNE042434	0.00101086	0
chr10	34149994	34150145	CNE042507	0.00189702	0
chr10	34389540	34389598	CNE042555	0.00164409	0
chr10	35907355	35907459	CNE042743	0.00457085	0
chr10	36521783	36521958	CNE042853	0.00148984	0
chr10	36568521	36568592	CNE042874	0.000930154	0
chr10	36649496	36649734	CNE042899	0.00299826	0
chr10	36694601	36694753	CNE042913	0.000858668	0
chr10	37107205	37107514	CNE042983	0.00459792	0
chr10	37195067	37195251	CNE043011	0.00437381	0
chr10	37326028	37326105	CNE043042	0.00204235	0
chr10	37330996	37331063	CNE043043	7.7274e-05	0
chr10	37402401	37402580	CNE043072	0.00051226	0
chr10	37416488	37416632	CNE043075	0.00481776	0
chr10	38078500	38078572	CNE043176	0.000183351	0
chr10	39383389	39383569	CNE043348	0.00165619	0
chr10	39510094	39510195	CNE043395	0.000962608	0
chr10	39552794	39552911	CNE043415	0.000413461	0
chr10	39585762	39585813	CNE043427	0.00395493	0
chr10	39630583	39630635	CNE043446	0.000313824	0
chr10	39642104	39642155	CNE043451	0.00449362	0
chr10	39657356	39657451	CNE043460	0.00171851	0
chr10	39665247	39665312	CNE043466	0.000381737	0
chr10	39675231	39675652	CNE043471	0.00356495	0
chr10	39719536	39719649	CNE043485	7.07392e-05	0
chr10	39735294	39735366	CNE043495	0.00352325	0
chr10	39737461	39737548	CNE043498	0.0021812	0
chr10	40062927	40063110	CNE043530	0.00358061	0
chr10	40124233	40124519	CNE043545	0.00231516	1	6	Mouse E11.5 eye-specific ATAC-seq (vs.limb+midbrain; this study), Mouse E14.5 lens-specific ATAC-seq (vs.limb+midbrain; this study), Mouse E14.5 retina-specific ATAC-seq (vs.limb+midbrain; this study), Mouse E11.5+E14.5 eye-specific ATAC-seq (vs.limb+midbrain; this study), Mouse lens-specific Pax6 ChIP-seq (Sun et al. 2015), Mouse retina pigmented epithelium-specific OTX ChIP-seq (Samuel et al. 2…
chr10	40300756	40300935	CNE043555	0.00257216	0
chr10	40348483	40348546	CNE043562	0.00387534	0
chr10	40446315	40446381	CNE043583	0.0036208	0
chr10	40453745	40453964	CNE043587	0.00161324	0
chr10	41744549	41744622	CNE043755	0.00415995	0
chr10	41810612	41810665	CNE043759	0.00249252	0
chr10	42021417	42021496	CNE043814	0.000541285	0
chr10	42255152	42255335	CNE043882	0.00105652	0
chr10	42267977	42268089	CNE043889	0.000459109	0
chr10	43037901	43037967	CNE044112	0.00288681	0
chr10	43052563	43052615	CNE044118	0.00201789	0
chr10	43107419	43107505	CNE044162	0.00123534	0
chr10	43123261	43123343	CNE044176	0.00363129	0
chr10	43206652	43206778	CNE044224	0.000281445	0
chr10	43288142	43288554	CNE044253	0.00244457	0
chr10	43294236	43294329	CNE044254	0.00322697	0
chr10	43318651	43318710	CNE044263	0.00201495	0
chr10	43477400	43477812	CNE044314	0.000658866	0
chr10	44367066	44367398	CNE044451	0.00256174	0
chr10	44473988	44474197	CNE044533	0.00230345	1	1	Mouse E14.5 retina-specific DNAse-seq (ENCODE)
chr10	44476643	44476907	CNE044536	0.000644412	1	4	Mouse retina CRX ChIP-seq (Corbo et al. 2010), Mouse E14.5 retina-specific ATAC-seq (vs.limb+midbrain; this study), Mouse lens-specific H3K27ac ChIP-seq (Sun et al. 2015), Mouse E14.5 retina DNAse-seq (ENCODE)
chr10	44615724	44615924	CNE044603	0.00393918	0
chr10	44690540	44690611	CNE044633	0.00465192	0
chr10	44723186	44723523	CNE044654	0.000317947	0
chr10	45140668	45140876	CNE044798	0.00165619	0
chr10	45483336	45483419	CNE044869	0.0036208	0
chr10	45488016	45488093	CNE044873	0.00227093	0
chr10	45624447	45624637	CNE044879	0.00310926	0
chr10	45867311	45867563	CNE044925	0.000142456	0
chr10	46036290	46036429	CNE044976	0.00294572	0
chr10	46175066	46175238	CNE045027	0.000532005	0
chr10	46218649	46218771	CNE045038	0.000880708	0
chr10	46421668	46421721	CNE045089	0.00393918	0
chr10	46761578	46761850	CNE045140	0.00492407	0
chr10	49143095	49143217	CNE045281	0.00286023	0
chr10	49324700	49324760	CNE045309	0.00036164	0
chr10	49494770	49494858	CNE045339	0.000300507	0
chr10	49575924	49576447	CNE045357	0.00168401	0
chr10	49796537	49796765	CNE045446	0.00380741	0
chr10	50340447	50340691	CNE045531	0.00158976	0
chr10	50833015	50833072	CNE045585	0.00152978	0
chr10	50842880	50842986	CNE045590	0.000630855	0
chr10	50867372	50867535	CNE045599	0.00243298	0
chr10	50872570	50872644	CNE045602	0.00371884	0
chr10	50876270	50876350	CNE045604	0.000746549	0
chr10	50898093	50898257	CNE045619	0.00134091	0
chr10	50907273	50907357	CNE045625	0.00261703	0
chr10	50987421	50987746	CNE045651	0.00436718	0
chr10	51111237	51111376	CNE045681	0.00125217	0
chr10	51173613	51173715	CNE045690	0.00417929	0
chr10	51841693	51842272	CNE045817	0.000570839	0
chr10	52229953	52230019	CNE045884	2.87805e-06	0
chr10	52438261	52438341	CNE045919	0.00205086	0
chr10	52751932	52752028	CNE045960	3.81909e-05	0
chr10	53104780	53104837	CNE046051	0.00479743	0
chr10	53178897	53179024	CNE046072	0.00164595	0
chr10	53469764	53469834	CNE046112	0.000558076	0
chr10	54047296	54047599	CNE046228	0.000284193	0
chr10	54064453	54064530	CNE046235	0.00336521	0
chr10	54555867	54556308	CNE046373	0.00336063	0
chr10	54835500	54835592	CNE046414	0.00315869	0
chr10	55114500	55114583	CNE046434	0.00322697	0
chr10	55114681	55114750	CNE046435	0.00453539	0
chr10	55408547	55408810	CNE046466	0.000177175	0
chr10	55892618	55892871	CNE046528	0.000258251	0
chr10	56003604	56003849	CNE046544	0.00336063	0
chr10	56015214	56015293	CNE046547	0.00268025	0
chr10	56038368	56038520	CNE046552	0.000420533	0
chr10	56038557	56038628	CNE046553	0.000564413	0
chr10	56860405	56860503	CNE046686	0.00349773	0
chr10	56885111	56885359	CNE046697	0.00027123	0
chr10	57425070	57425125	CNE046793	0.000273964	0
chr10	59224705	59224790	CNE046924	0.000616584	0
chr10	59781844	59781927	CNE047036	0.00432262	0
chr10	59957898	59958037	CNE047085	0.00272471	0
chr10	62097994	62098072	CNE047531	0.00427923	0
chr10	62228250	62228313	CNE047556	0.00454042	0
chr10	62356528	62356594	CNE047572	0.00120398	0
chr10	62651161	62651269	CNE047605	0.000633531	0
chr10	62881587	62881787	CNE047635	0.00116601	0
chr10	62881844	62882085	CNE047636	0.0019986	0
chr10	62886804	62886861	CNE047639	0.00010918	1	1	Mouse lens-specific H3K27ac ChIP-seq (Sun et al. 2015)
chr10	62944577	62944682	CNE047642	0.000525575	0
chr10	63003685	63003816	CNE047650	0.00385831	0
chr10	63023022	63023126	CNE047662	0.00282431	0
chr10	63023356	63023416	CNE047664	0.0010044	1	1	Mouse adult retina-specific ATAC-seq (vs.NRLknockout[DiffBind]; Mo et al. 2016)
chr10	63090350	63090609	CNE047675	0.000278347	1	2	Mouse E14.5 retina-specific ATAC-seq (vs.limb+midbrain; this study), Mouse adult cones-specific ATAC-seq (vs.retina+cones; Mo et al. 2016)
chr10	63098422	63098591	CNE047677	0.00352825	0
chr10	63099462	63099772	CNE047678	0.00113803	0
chr10	63157005	63157258	CNE047688	0.00323655	0
chr10	63326520	63326719	CNE047729	0.00161618	0
chr10	63327051	63327276	CNE047731	0.000287042	0
chr10	63327320	63327374	CNE047732	6.96618e-05	0
chr10	63577437	63577521	CNE047774	0.000611802	0
chr10	63692532	63692628	CNE047815	0.00441034	0
chr10	63767891	63768015	CNE047829	0.00414327	0
chr10	64012500	64012554	CNE047896	0.00282304	0
chr10	64086373	64086521	CNE047928	0.00139384	0
chr10	64130504	64131069	CNE047948	0.000341252	0
chr10	64156450	64156698	CNE047954	0.00314669	0
chr10	64161160	64161299	CNE047957	0.000999063	0
chr10	64185344	64185504	CNE047968	0.000188553	0
chr10	64215607	64215666	CNE047975	0.00478934	0
chr10	64252206	64252268	CNE047988	0.000304336	0
chr10	64367697	64367779	CNE048021	0.00265887	0
chr10	64554882	64555129	CNE048055	0.00429516	0
chr10	64571185	64571470	CNE048060	0.00353424	0
chr10	64588813	64588970	CNE048064	0.00258128	0
chr10	64590215	64590275	CNE048067	0.000505225	0
chr10	64641876	64641992	CNE048076	0.00189254	0
chr10	64719524	64719860	CNE048095	0.00345422	0
chr10	64887042	64887366	CNE048114	0.0039775	0
chr10	64909307	64909577	CNE048119	0.0016608	0
chr10	65013621	65013811	CNE048143	0.000487444	0
chr10	65372161	65372260	CNE048190	0.0049002	0
chr10	66221440	66221912	CNE048290	0.00111968	1	1	Mouse E14.5 retina-specific DNAse-seq (ENCODE)
chr10	66323062	66323126	CNE048310	0.00223258	1	1	Mouse E14.5 retina-specific DNAse-seq (ENCODE)
chr10	66360159	66360393	CNE048316	0.00121247	0
chr10	66508791	66508924	CNE048358	0.00183352	0
chr10	66539905	66540198	CNE048368	0.00213624	1	1	Mouse E14.5 retina-specific DNAse-seq (ENCODE)
chr10	66598933	66599109	CNE048390	0.00448672	0
chr10	66648592	66648891	CNE048406	0.00125526	0
chr10	66847259	66847357	CNE048442	0.00331135	0
chr10	66934405	66934468	CNE048467	0.00281791	0
chr10	66943692	66943846	CNE048471	0.00284265	0
chr10	66980692	66981085	CNE048482	0.00041095	0
chr10	67000504	67000642	CNE048489	0.000168898	0
chr10	67085192	67085402	CNE048523	0.00365975	0
chr10	67124177	67124238	CNE048532	0.000850741	0
chr10	67198001	67198223	CNE048549	0.00268643	0
chr10	67421531	67421715	CNE048606	0.00330835	0
chr10	67547178	67547262	CNE048672	0.00161887	0
chr10	67653976	67654095	CNE048719	0.00108769	0
chr10	67694991	67695088	CNE048733	7.30167e-05	0
chr10	67743011	67743117	CNE048752	0.00151104	0
chr10	67768175	67768405	CNE048764	0.000222471	0
chr10	67885778	67885894	CNE048803	0.000852742	0
chr10	67890752	67890815	CNE048807	0.00170215	0
chr10	68256384	68256480	CNE049021	0.00449795	0
chr10	68261667	68261993	CNE049024	0.000211247	0
chr10	68296642	68296713	CNE049049	4.01661e-05	0
chr10	68415818	68415997	CNE049108	0.003017	0
chr10	68463600	68463986	CNE049143	0.00365975	0
chr10	68523115	68523197	CNE049172	0.00068481	0
chr10	68577736	68577844	CNE049198	0.000207663	0
chr10	68779420	68779516	CNE049250	0.00255463	0
chr10	68906585	68906797	CNE049301	0.00133795	0
chr10	69020530	69020748	CNE049338	0.0045422	1	1	Mouse E14.5 retina-specific DNAse-seq (ENCODE)
chr10	69274392	69274533	CNE049435	0.00380269	1	5	Mouse retina CRX ChIP-seq (Corbo et al. 2010), Mouse E11.5 eye-specific ATAC-seq (vs.limb+midbrain; this study), Mouse adult retina-specific DNAse-seq (ENCODE), Mouse retina-specific NRL ChIP-seq (Hao et al. 2012), Mouse E14.5 retina-specific DNAse-seq (ENCODE)
chr10	69498403	69498476	CNE049479	0.00211736	0
chr10	69779359	69779501	CNE049563	6.38348e-05	0
chr10	69947366	69947513	CNE049603	0.00288584	0
chr10	70287877	70287992	CNE049676	0.00486863	0
chr10	70317655	70317823	CNE049681	0.00133198	0
chr10	70614409	70614550	CNE049736	0.000416536	0
chr10	70684863	70685066	CNE049753	0.00488385	0
chr10	70731490	70731611	CNE049767	0.00132181	0
chr10	70919103	70919237	CNE049819	0.00108545	0
chr10	70919272	70919409	CNE049820	0.000388722	0
chr10	71069061	71069167	CNE049865	0.00064904	0
chr10	71069236	71069318	CNE049866	0.000144049	0
chr10	71124779	71124835	CNE049881	0.00414937	0
chr10	71128021	71128276	CNE049883	0.000718448	0
chr10	71158251	71158481	CNE049887	0.000902573	0
chr10	71253968	71254091	CNE049913	0.00121247	0
chr10	71284451	71284744	CNE049927	0.00360718	0
chr10	73717089	73717214	CNE050168	0.00105346	0
chr10	74507416	74507506	CNE050259	0.00215481	0
chr10	74536638	74536697	CNE050261	0.000577957	0
chr10	74994992	74995124	CNE050306	8.12044e-06	0
chr10	75345676	75345742	CNE050345	0.00173994	0
chr10	80141376	80141444	CNE050553	0.00249231	0
chr10	82748733	82749054	CNE050813	0.00293979	0
chr10	83300613	83300705	CNE050886	0.00495564	0
chr10	83600226	83600281	CNE050901	0.00325899	0
chr10	84365358	84365455	CNE051035	0.000176225	0
chr10	84395417	84395510	CNE051048	0.00358061	0
chr10	84395562	84395677	CNE051049	0.000320922	0
chr10	84408711	84408764	CNE051056	0.000389389	0
chr10	84585436	84585495	CNE051094	0.00339787	0
chr10	84712689	84712850	CNE051126	0.000334483	0
chr10	84756887	84757039	CNE051137	0.00413718	0
chr10	85103710	85103814	CNE051245	0.00104621	1	1	Mouse adult rods-specific ATAC-seq (vs.retina+cones; Mo et al. 2016)
chr10	85161832	85162168	CNE051257	0.00274601	1	6	Mouse E14.5 lens-specific ATAC-seq (vs.limb+midbrain; this study), Mouse E14.5 retina-specific ATAC-seq (vs.limb+midbrain; this study), Mouse E11.5+E14.5 eye-specific ATAC-seq (vs.limb+midbrain; this study), Mouse lens-specific H3K27ac ChIP-seq (Sun et al. 2015), Mouse E14.5 retina-specific ATAC-seq (vs.limb+midbrain+E11.5eye+E14.5lens; this study), Mouse retina-specific OTX ChIP-seq (Samuel et a…
chr10	85183760	85183836	CNE051259	0.000420533	1	1	Mouse retina-specific OTX ChIP-seq (Samuel et al. 2014)
chr10	85303179	85303242	CNE051290	0.000119905	0
chr10	85310939	85310990	CNE051292	0.000611016	0
chr10	85387060	85387223	CNE051303	0.00119318	1	1	Mouse adult retina-specific DNAse-seq (ENCODE)
chr10	86203776	86203919	CNE051391	0.000178886	0
chr10	86302800	86302877	CNE051416	0.000773904	1	1	Mouse adult cone-specific ATAC-seq (vs.retina+cones[DiffBind]; Mo et al. 2016)
chr10	88235722	88235835	CNE051845	0.00281868	0
chr10	88619583	88619765	CNE051922	0.00464333	0
chr10	88623496	88623631	CNE051926	0.000363837	0
chr10	88927475	88927623	CNE051945	0.00487719	0
chr10	89141378	89141452	CNE051976	0.00384887	0
chr10	89827083	89827203	CNE052107	0.00235384	1	1	Mouse E14.5 lens-specific ATAC-seq (vs.limb+midbrain; this study)
chr10	90345848	90345965	CNE052178	0.000237337	0
chr10	90400407	90400468	CNE052194	0.00111968	0
chr10	90494768	90494830	CNE052221	0.000382748	0
chr10	90653856	90653926	CNE052284	0.00214849	0
chr10	90670296	90670546	CNE052290	0.00331678	0
chr10	90818496	90818660	CNE052341	0.00306372	0
chr10	90884938	90885270	CNE052382	0.00373034	0
chr10	90991120	90991260	CNE052428	0.00319622	0
chr10	91170687	91170750	CNE052456	0.00332868	0
chr10	91392579	91392657	CNE052534	0.00122675	0
chr10	91483144	91483236	CNE052573	0.000826977	0
chr10	91575757	91575878	CNE052614	1.25705e-05	0
chr10	91642529	91642633	CNE052649	0.00281868	0
chr10	91720708	91720764	CNE052680	0.00474318	0
chr10	91788569	91788747	CNE052704	0.00269791	0
chr10	92002321	92002422	CNE052791	0.00418573	0
chr10	92113160	92113221	CNE052856	0.00249815	0
chr10	92161870	92161921	CNE052891	0.00152507	0
chr10	92243473	92243570	CNE052943	0.00150833	0
chr10	92473737	92473910	CNE053056	0.00063951	0
chr10	92539301	92539614	CNE053085	0.00359486	0
chr10	92556012	92556073	CNE053091	0.00151993	0
chr10	92647777	92648023	CNE053131	0.00440362	0
chr10	92810883	92811006	CNE053172	0.0024606	0
chr10	93630603	93630695	CNE053311	0.00350292	1	1	Mouse E14.5 retina-specific DNAse-seq (ENCODE)
chr10	93751482	93751558	CNE053359	0.000827342	0
chr10	93767184	93767271	CNE053367	0.00124472	0
chr10	94544767	94544982	CNE053503	0.00280092	0
chr10	94737258	94737352	CNE053543	0.0024739	0
chr10	95260978	95261125	CNE053735	0.000580829	0
chr10	95760554	95760643	CNE053844	0.00480682	0
chr10	95825709	95825830	CNE053870	0.00300714	0
chr10	96334920	96334989	CNE053990	0.000473734	0
chr10	96377507	96377597	CNE054005	0.00470366	0
chr10	96452864	96453159	CNE054027	0.001475	0
chr10	96847512	96847639	CNE054148	0.00321041	0
chr10	96929697	96929754	CNE054159	0.00387534	0
chr10	97206516	97206803	CNE054226	0.00340499	0
chr10	97238378	97238754	CNE054234	0.000160113	0
chr10	97318675	97318753	CNE054253	0.00404446	0
chr10	97422646	97422891	CNE054271	0.00106216	0
chr10	97471461	97471762	CNE054283	0.00195538	0
chr10	97484258	97484372	CNE054293	0.00402394	0
chr10	97650524	97650680	CNE054331	0.00264803	0
chr10	98345472	98345694	CNE054427	0.000336457	0
chr10	98352130	98352234	CNE054431	0.00282948	0
chr10	98362513	98362628	CNE054433	0.0013247	0
chr10	98492720	98492793	CNE054464	0.00352325	0
chr10	98496174	98496421	CNE054466	7.34815e-05	0
chr10	98503108	98503159	CNE054469	0.00351679	0
chr10	98515314	98515461	CNE054472	0.00287852	0
chr10	98615218	98615916	CNE054501	0.000273964	0
chr10	98895379	98895434	CNE054611	0.000856955	0
chr10	98895494	98895553	CNE054612	0.000541285	0
chr10	99120893	99120959	CNE054669	0.000207663	0
chr10	99222971	99223058	CNE054687	0.000475873	0
chr10	99269229	99269340	CNE054712	0.00196304	0
chr10	99608635	99608740	CNE054811	0.00284593	1	5	Mouse E11.5 eye-specific ATAC-seq (vs.limb+midbrain; this study), Mouse E14.5 retina-specific ATAC-seq (vs.limb+midbrain; this study), Mouse E11.5+E14.5 eye-specific ATAC-seq (vs.limb+midbrain; this study), Mouse adult retina-specific DNAse-seq (ENCODE), Mouse E14.5 retina-specific DNAse-seq (ENCODE)
chr10	100029855	100029936	CNE054914	0.000407718	0
chr10	101649452	101649703	CNE055141	0.00283606	0
chr10	102028202	102028642	CNE055189	0.000465403	0
chr10	102716350	102716468	CNE055291	0.00476832	0
chr10	102882770	102882931	CNE055315	0.00269262	0
chr10	102946846	102946897	CNE055333	0.00373034	0
chr10	102969494	102969702	CNE055341	0.00151641	0
chr10	103064348	103064414	CNE055394	0.000738946	0
chr10	103112892	103113170	CNE055402	0.0042846	0
chr10	103815035	103815383	CNE055476	0.00390436	0
chr10	104388219	104388586	CNE055528	0.00212849	0
chr10	105173657	105173763	CNE055627	0.0014728	0
chr10	105435009	105435108	CNE055720	0.0039946	0
chr10	105598808	105598943	CNE055788	0.00474318	0
chr10	106681482	106681612	CNE055936	0.00427923	0
chr10	106872817	106873036	CNE055959	0.00307198	0
chr10	107278219	107278276	CNE056032	0.00023201	0
chr10	107503613	107503695	CNE056102	0.00233401	0
chr10	108399356	108399527	CNE056275	0.00250462	0
chr10	108413945	108414053	CNE056277	0.0025491	0
chr10	108644160	108644336	CNE056382	0.000415767	0
chr10	108763852	108763975	CNE056426	0.00295387	0
chr10	108795118	108795248	CNE056437	0.00304881	0
chr10	108835087	108835304	CNE056458	0.000142183	0
chr10	108856251	108856356	CNE056469	0.00175436	0
chr10	108870788	108871044	CNE056473	0.00253479	0
chr10	109007695	109007815	CNE056513	0.000895408	0
chr10	109167875	109168115	CNE056555	0.00231693	0
chr10	109183929	109184166	CNE056560	0.000235085	1	1	Mouse E14.5 retina-specific DNAse-seq (ENCODE)
chr10	109186724	109186969	CNE056562	0.00475884	0
chr10	109359386	109359509	CNE056604	0.00114898	0
chr10	109364029	109364087	CNE056607	0.00327045	0
chr10	109478661	109478714	CNE056639	0.00247772	0
chr10	109717097	109717165	CNE056698	0.00205355	0
chr10	110192195	110192497	CNE056814	0.00089579	0
chr10	110251436	110251557	CNE056827	0.00411502	0
chr10	110350659	110350833	CNE056847	0.00188684	0
chr10	110464104	110464284	CNE056896	0.00196304	0
chr10	110962079	110962324	CNE057000	0.00112166	0
chr10	112277444	112277523	CNE057236	0.00496862	0
chr10	112400328	112400412	CNE057261	0.00382216	0
chr10	112406475	112406551	CNE057264	0.00498435	0
chr10	112859526	112859577	CNE057317	0.00435048	0
chr10	114025013	114025065	CNE057498	0.00228286	0
chr10	114094093	114094443	CNE057510	0.00010692	0
chr10	114274548	114274690	CNE057551	0.00350881	0
chr10	114459439	114459491	CNE057608	0.000681829	0
chr10	114548437	114548531	CNE057635	0.000560825	0
chr10	114568137	114568326	CNE057642	0.0018909	0
chr10	114615852	114615984	CNE057659	0.00184264	0
chr10	114656386	114656610	CNE057671	0.00491556	0
chr10	114698631	114698892	CNE057699	0.0013189	0
chr10	114702039	114702099	CNE057701	0.00290869	0
chr10	115084766	115084950	CNE057853	0.00156412	0
chr10	115706747	115706872	CNE058035	0.00465853	0
chr10	116274497	116274673	CNE058176	0.00136756	0
chr10	116504164	116504268	CNE058231	0.000824455	0
chr10	116871463	116871556	CNE058285	0.00393918	0
chr10	117355007	117355274	CNE058376	0.00143058	0
chr10	117888601	117888906	CNE058461	0.0022744	0
chr10	117938614	117938669	CNE058477	0.000441419	0
chr10	119886139	119886280	CNE058955	0.000931023	0
chr10	119895630	119895731	CNE058961	0.00317418	0
chr10	120169850	120169995	CNE059017	0.00449795	0
chr10	120237878	120238066	CNE059022	0.00253479	0
chr10	120253758	120253915	CNE059032	0.00160135	0
chr10	120289733	120289789	CNE059045	0.00352463	0
chr10	120364464	120364555	CNE059081	3.16611e-05	0
chr10	120789701	120789778	CNE059303	0.000674863	0
chr10	120823051	120823209	CNE059321	0.00254461	0
chr10	120866863	120866990	CNE059347	0.00401336	0
chr10	121028637	121028820	CNE059375	0.00233401	0
chr10	121067542	121067796	CNE059391	0.00175985	0
chr10	123056629	123056749	CNE059711	0.000423653	0
chr10	123269582	123269687	CNE059749	0.00383523	0
chr10	123327019	123327150	CNE059773	0.00197784	0
chr10	123383549	123383705	CNE059798	0.00311646	0
chr10	123424011	123424077	CNE059813	0.000149331	0
chr10	123799387	123799653	CNE059919	0.000747117	0
chr10	123807122	123807215	CNE059922	0.00105706	0
chr10	124826355	124826604	CNE060066	0.000192829	1	1	Mouse E14.5 retina-specific DNAse-seq (ENCODE)
chr10	125364509	125364605	CNE060152	0.00378614	0
chr10	125481010	125481215	CNE060164	0.00173429	0
chr10	126155117	126155445	CNE060342	0.00135544	0
chr10	126320911	126321026	CNE060375	0.00232086	0
chr10	126651393	126651460	CNE060491	0.00160369	0
chr10	126792833	126792896	CNE060517	0.00137032	0
chr10	127056367	127056520	CNE060596	0.00318687	0
chr10	127067238	127067323	CNE060603	0.00307198	0
chr10	127187539	127187773	CNE060637	0.00364183	0
chr10	127390363	127390432	CNE060706	0.00122785	0
chr10	127449571	127449675	CNE060724	0.00133242	0
chr10	127462652	127462736	CNE060733	0.00364183	0
chr10	127694811	127694867	CNE060844	0.00033124	0
chr10	127699806	127700011	CNE060847	0.000946607	0
chr10	128029621	128029715	CNE060884	0.00242267	0
chr10	128118873	128118904	CNE060919	0.000102156	0
chr10	128149816	128149907	CNE060932	0.00362405	0
chr10	128225205	128225418	CNE060946	0.00188684	1	3	Mouse E14.5 lens-specific ATAC-seq (vs.limb+midbrain; this study), Mouse E11.5+E14.5 eye-specific ATAC-seq (vs.limb+midbrain; this study), Mouse E14.5 lens-specific ATAC-seq (vs.limb+midbrain+E11.5eye+E14.5retina; this study)
chr10	128391749	128391827	CNE060989	7.37655e-06	0
chr10	128489022	128489320	CNE061017	0.00388376	0
chr10	128646545	128646654	CNE061085	0.000576265	0
chr10	128890161	128890341	CNE061171	0.00483762	0
chr10	128929735	128929971	CNE061186	0.00345853	0
chr11	3515792	3515867	CNE061323	0.00244652	0
chr11	4849040	4849157	CNE061700	0.00223142	0
chr11	4946374	4946453	CNE061711	0.00379231	0
chr11	5272134	5272301	CNE061794	0.00293574	0
chr11	5338013	5338130	CNE061826	0.0001596	0
chr11	5426686	5426761	CNE061856	0.00289889	0
chr11	5520864	5520944	CNE061876	0.00422763	1	1	Mouse adult retina-specific ATAC-seq (vs.NRLknockout[DiffBind]; Mo et al. 2016)
chr11	5526909	5527062	CNE061879	0.000937739	0
chr11	5531084	5531245	CNE061886	0.00116445	0
chr11	7206089	7206211	CNE061985	0.00227946	0
chr11	9507541	9507688	CNE062086	0.00322288	0
chr11	11123014	11123083	CNE062155	0.00202529	0
chr11	15580421	15580591	CNE062422	0.00276705	0
chr11	17265111	17265247	CNE062559	0.00316883	0
chr11	17602993	17603080	CNE062648	0.000331587	0
chr11	17630287	17630404	CNE062663	0.00256717	0
chr11	17678258	17678324	CNE062681	0.00324758	0
chr11	18011673	18011892	CNE062769	4.70311e-05	0
chr11	18017116	18017202	CNE062774	0.00294672	0
chr11	18214170	18214287	CNE062827	0.00349112	0
chr11	18261918	18262201	CNE062840	0.00254461	0
chr11	18333657	18333717	CNE062859	0.00317983	0
chr11	18535148	18535208	CNE062937	0.00336521	0
chr11	18535271	18535823	CNE062938	0.00215845	0
chr11	18701313	18701409	CNE063000	0.00060517	0
chr11	18987300	18987495	CNE063177	0.00365592	0
chr11	19006764	19007043	CNE063198	0.00486865	0
chr11	19160882	19161073	CNE063293	0.00302172	0
chr11	19287983	19288126	CNE063353	0.00330835	0
chr11	19539624	19539675	CNE063450	0.00232395	0
chr11	19543283	19543337	CNE063454	0.0018346	0
chr11	19618585	19618974	CNE063482	0.00414327	0
chr11	19970044	19970254	CNE063592	0.00367433	0
chr11	20094527	20094583	CNE063640	0.00364183	0
chr11	20100384	20100475	CNE063646	0.000463388	0
chr11	20548104	20548198	CNE063713	0.00150837	0
chr11	20555220	20555329	CNE063717	0.0033866	0
chr11	20635299	20635562	CNE063750	0.00305795	0
chr11	20934831	20934958	CNE063845	0.00213624	1	2	Mouse E14.5 lens-specific (vs.limb+midbr; this study), Mouse E14.5 lens-specific ATAC-seq (vs.limb+midbrain+E11.5eye+E14.5retina; this study)
chr11	20963199	20963680	CNE063849	0.00410043	0
chr11	21149784	21149986	CNE063925	0.00236636	0
chr11	21174394	21174482	CNE063931	0.0019498	0
chr11	21870879	21871248	CNE064039	0.0028163	0
chr11	22078169	22078338	CNE064116	0.000292027	0
chr11	22151270	22151361	CNE064145	0.000201923	0
chr11	22851721	22851866	CNE064244	0.000106142	0
chr11	23574466	23574582	CNE064331	0.0021812	0
chr11	24146040	24146282	CNE064557	0.00496862	0
chr11	24207430	24207502	CNE064605	0.00346434	0
chr11	24631047	24631139	CNE064783	0.00484521	0
chr11	24862801	24862853	CNE064918	0.00496212	0
chr11	25063212	25063655	CNE065011	0.00425117	0
chr11	25087955	25088045	CNE065019	0.00281254	0
chr11	25590295	25590645	CNE065197	0.00204664	0
chr11	25599860	25600200	CNE065206	0.00213624	0
chr11	25872523	25872756	CNE065370	0.00027123	0
chr11	26085281	26085332	CNE065477	0.00486865	0
chr11	26582702	26583003	CNE065617	0.00302172	0
chr11	27025792	27026032	CNE065737	0.00407748	0
chr11	27153096	27153214	CNE065761	0.00104908	0
chr11	27969469	27969638	CNE065804	0.000400592	0
chr11	28594299	28594419	CNE065900	0.00137445	0
chr11	28813304	28813686	CNE065950	0.00376424	0
chr11	28845045	28845475	CNE065963	0.000211247	0
chr11	28918233	28918387	CNE065992	0.00293574	0
chr11	29175263	29175367	CNE066023	0.00363129	0
chr11	29386972	29387149	CNE066056	0.00437381	0
chr11	29495740	29495866	CNE066062	0.000948311	0
chr11	29694249	29694338	CNE066108	0.0014173	0
chr11	29971829	29971900	CNE066143	3.07576e-05	0
chr11	30014071	30014176	CNE066147	0.00349773	0
chr11	30023731	30023806	CNE066154	0.00284821	0
chr11	30195888	30195988	CNE066187	0.000556257	0
chr11	31326412	31326584	CNE066332	0.00469384	0
chr11	31368263	31368408	CNE066345	0.00339222	0
chr11	31555078	31555256	CNE066379	0.00236462	1	1	Mouse adult retina-specific ATAC-seq (vs.retina+cones; Mo et al. 2016)
chr11	31867960	31868109	CNE066445	0.00433517	0
chr11	31898332	31898571	CNE066463	0.00473564	0
chr11	32676340	32676417	CNE066580	0.00252856	0
chr11	32676590	32676705	CNE066581	0.00026565	0
chr11	33088271	33088460	CNE066712	0.00393918	0
chr11	33139701	33139783	CNE066734	0.00455403	0
chr11	33312263	33312441	CNE066801	0.00454042	0
chr11	35067517	35067634	CNE067224	0.00433517	0
chr11	35235651	35235765	CNE067292	0.00414562	0
chr11	35582501	35582659	CNE067471	0.000227556	0
chr11	35785917	35785982	CNE067517	0.00209578	0
chr11	36097609	36097780	CNE067610	4.18267e-05	0
chr11	36157011	36157125	CNE067660	0.00013574	0
chr11	36448243	36448294	CNE067869	0.0023121	0
chr11	36575687	36575903	CNE067949	0.00382216	1	1	Mouse E14.5 lens-specific ATAC-seq (vs.limb+midbrain; this study)
chr11	36614523	36614607	CNE067978	0.00097618	0
chr11	36745358	36745575	CNE068083	0.00487719	0
chr11	36824455	36824627	CNE068139	0.000114386	0
chr11	37053699	37054213	CNE068268	0.00062252	0
chr11	37171132	37171277	CNE068337	0.000903841	0
chr11	37222932	37223103	CNE068367	0.00179641	0
chr11	37435676	37436043	CNE068465	0.00188441	0
chr11	37547138	37547219	CNE068515	0.00263602	0
chr11	37600658	37600748	CNE068538	0.000113334	0
chr11	37838424	37838511	CNE068624	0.0039775	0
chr11	37895976	37896028	CNE068658	0.00143968	0
chr11	37962252	37962470	CNE068690	0.00241026	0
chr11	38077454	38078183	CNE068727	0.00133051	0
chr11	38150371	38150528	CNE068750	0.0036829	0
chr11	38271958	38272036	CNE068789	0.00217481	0
chr11	38284074	38284630	CNE068795	0.000178886	0
chr11	38610638	38610737	CNE068893	0.00439778	0
chr11	38671718	38671865	CNE068900	0.00360011	0
chr11	38725528	38725671	CNE068921	0.00321784	0
chr11	38891966	38892027	CNE068995	0.00463689	0
chr11	38994418	38994890	CNE069012	0.00138182	0
chr11	38996719	38996793	CNE069013	0.000194783	0
chr11	40424293	40424465	CNE069371	0.00316279	0
chr11	40550085	40550372	CNE069429	0.00467949	0
chr11	41315206	41315491	CNE069565	0.0040086	0
chr11	41919093	41919228	CNE069649	0.00470366	0
chr11	42155945	42156191	CNE069695	0.00412152	0
chr11	42180993	42181144	CNE069705	0.000176793	0
chr11	42412860	42412918	CNE069765	0.00279627	0
chr11	42501226	42501460	CNE069788	6.30885e-05	0
chr11	42532686	42532802	CNE069795	0.000137993	0
chr11	42835046	42835192	CNE069865	0.000982299	0
chr11	42854189	42854368	CNE069868	0.00449795	0
chr11	43102620	43102800	CNE069909	0.0019498	0
chr11	43270473	43270701	CNE069932	0.000537773	0
chr11	43301517	43301695	CNE069935	0.00094993	0
chr11	43340448	43340585	CNE069942	0.00257671	0
chr11	43393032	43393140	CNE069953	0.0023121	0
chr11	43420079	43420170	CNE069957	0.000397226	0
chr11	43566887	43567006	CNE069972	0.000696453	0
chr11	43686294	43686469	CNE069989	0.00184352	0
chr11	43721181	43721575	CNE069999	0.00180745	0
chr11	43926423	43926507	CNE070054	0.00188441	0
chr11	44066977	44067033	CNE070104	0.00170454	0
chr11	44090852	44090915	CNE070112	0.00113579	0
chr11	44156343	44156404	CNE070133	0.00327951	0
chr11	44164585	44164710	CNE070136	0.00367823	0
chr11	44250426	44250503	CNE070163	0.00438775	0
chr11	44520176	44520503	CNE070217	0.00340924	1	1	Mouse lens-specific H3K27ac ChIP-seq (Sun et al. 2015)
chr11	44564459	44564536	CNE070227	0.00284593	0
chr11	44659373	44659521	CNE070285	0.00432914	0
chr11	44756603	44756732	CNE070381	0.00152347	0
chr11	44840297	44840354	CNE070452	0.000396059	0
chr11	44853631	44853731	CNE070460	0.00237446	0
chr11	44863840	44864246	CNE070466	0.00242961	0
chr11	44887261	44887492	CNE070486	0.00345922	0
chr11	44923904	44923966	CNE070519	0.000665169	0
chr11	44923997	44924381	CNE070520	0.00143523	0
chr11	45175487	45175641	CNE070636	0.000231651	0
chr11	45250732	45250841	CNE070675	0.00346686	0
chr11	45570204	45570324	CNE070809	0.00160135	0
chr11	45570365	45570443	CNE070810	0.00398369	0
chr11	45929049	45929110	CNE070919	0.00428564	0
chr11	45929461	45929558	CNE070921	0.000578609	0
chr11	46868787	46868931	CNE071039	0.00151641	0
chr11	46919943	46920049	CNE071048	0.0037392	0
chr11	46974082	46974540	CNE071052	0.00209914	0
chr11	47093730	47093916	CNE071077	0.00197132	0
chr11	47125740	47125830	CNE071089	0.00316279	0
chr11	47175477	47175577	CNE071097	0.00139384	0
chr11	47206530	47206770	CNE071108	0.00441812	0
chr11	47328026	47328497	CNE071141	0.00369104	0
chr11	47340048	47340201	CNE071148	0.00208407	0
chr11	47369708	47369775	CNE071155	0.00249815	0
chr11	47372032	47372101	CNE071157	9.41988e-05	0
chr11	47379352	47379628	CNE071160	0.00123534	0
chr11	47447075	47447188	CNE071167	0.00270093	0
chr11	47578799	47578885	CNE071198	0.00196408	0
chr11	47631696	47632014	CNE071207	0.00307198	0
chr11	47635819	47635871	CNE071208	0.00120886	0
chr11	47756483	47756629	CNE071245	0.000500625	0
chr11	47827566	47827672	CNE071264	0.00195412	0
chr11	47931417	47931497	CNE071285	0.00121195	0
chr11	47961446	47961792	CNE071293	0.00401336	0
chr11	47985181	47985309	CNE071300	0.00272471	0
chr11	48036968	48037128	CNE071315	0.00105466	0
chr11	48070171	48070402	CNE071325	0.00089579	0
chr11	48079732	48080225	CNE071328	0.00499624	0
chr11	48114937	48115280	CNE071340	0.00235656	0
chr11	48309252	48309563	CNE071396	0.00117519	0
chr11	48442659	48442780	CNE071420	0.00216863	0
chr11	48442973	48443213	CNE071421	0.000423653	0
chr11	48446529	48446592	CNE071422	0.0033866	0
chr11	48483099	48483151	CNE071427	0.00498435	0
chr11	48605063	48605379	CNE071452	0.0012871	0
chr11	50604192	50604291	CNE071655	0.00033124	0
chr11	50654195	50654435	CNE071670	0.00496212	0
chr11	51308417	51308484	CNE071736	0.00282431	0
chr11	51507581	51507831	CNE071770	0.00119167	0
chr11	51814954	51815031	CNE071817	0.00230777	0
chr11	52000734	52000873	CNE071874	0.00351679	1	1	Mouse adult retina-specific ATAC-seq (vs.NRLknockout[DiffBind]; Mo et al. 2016)
chr11	53023103	53023288	CNE072134	0.00414327	0
chr11	53033295	53033396	CNE072138	0.00154742	0
chr11	53394295	53394382	CNE072221	3.58169e-05	0
chr11	53425815	53425912	CNE072237	0.00183352	0
chr11	53592494	53592697	CNE072280	0.0048369	0
chr11	53631446	53631522	CNE072294	4.95964e-05	0
chr11	54112948	54113111	CNE072365	0.000844889	1	1	Mouse adult cone-specific ATAC-seq (vs.retina+cones[DiffBind]; Mo et al. 2016)
chr11	54696406	54696575	CNE072457	0.00232395	0
chr11	55251086	55251257	CNE072520	0.00275912	0
chr11	55442969	55443042	CNE072554	6.29037e-05	0
chr11	55606680	55606855	CNE072589	0.00389624	0
chr11	55607914	55608054	CNE072593	0.000805757	0
chr11	55608261	55608489	CNE072595	0.000235188	0
chr11	58011119	58011375	CNE073114	0.0040086	0
chr11	61776204	61776623	CNE073449	0.00188118	0
chr11	63757471	63757580	CNE073718	0.000208737	0
chr11	64834817	64834880	CNE074005	0.00029018	0
chr11	65320590	65320701	CNE074089	0.00360718	0
chr11	65502280	65502335	CNE074134	0.000435672	0
chr11	66337320	66337516	CNE074253	0.00332868	0
chr11	67381926	67381988	CNE074434	6.43911e-06	0
chr11	67716792	67716843	CNE074501	0.000396059	0
chr11	67944129	67944266	CNE074520	0.000815382	0
chr11	68264517	68264627	CNE074604	0.00491556	0
chr11	68472587	68472643	CNE074679	0.0036208	0
chr11	68750806	68750890	CNE074707	0.00101739	0
chr11	69105816	69105879	CNE074783	0.0032873	0
chr11	69236939	69237121	CNE074808	0.000394179	1	3	Mouse retina CRX ChIP-seq (Corbo et al. 2010), Mouse adult retina-specific ATAC-seq (vs.NRLknockout[DiffBind]; Mo et al. 2016), Mouse adult retina-specific DNAse-seq (ENCODE)
chr11	69546441	69546564	CNE074886	0.00461653	1	1	Mouse adult retina-specific DNAse-seq (ENCODE)
chr11	69901777	69901847	CNE075039	0.00196983	1	1	Mouse adult retina-specific ATAC-seq (vs.NRLknockout[DiffBind]; Mo et al. 2016)
chr11	71835989	71836044	CNE075375	0.00114898	0
chr11	72049842	72049900	CNE075428	0.0036943	0
chr11	72610243	72610357	CNE075538	0.0019783	0
chr11	72825295	72825556	CNE075566	0.000785612	0
chr11	73021109	73021201	CNE075598	0.00080832	0
chr11	74780878	74781180	CNE075760	0.00371884	0
chr11	74821779	74821839	CNE075768	0.00284821	1	1	Mouse adult rods-specific ATAC-seq (vs.retina+cones; Mo et al. 2016)
chr11	75132325	75132576	CNE075887	0.000384672	0
chr11	75160188	75160275	CNE075913	0.000866398	0
chr11	75384721	75385145	CNE076031	0.000649613	0
chr11	75631533	75631610	CNE076108	1.1807e-05	1	1	Mouse retina pigmented epithelium-specific OTX ChIP-seq (Samuel et al. 2014)
chr11	76041216	76041283	CNE076208	0.00280092	0
chr11	76107138	76107248	CNE076226	0.000227556	0
chr11	76122694	76122948	CNE076232	0.00207351	0
chr11	76577721	76577782	CNE076405	4.30462e-05	0
chr11	76825052	76825187	CNE076454	0.000866398	0
chr11	76965599	76965672	CNE076479	0.00198009	0
chr11	77268037	77268127	CNE076558	0.00066632	0
chr11	77268179	77268342	CNE076559	0.00366747	0
chr11	77428271	77428466	CNE076610	0.00168714	0
chr11	77466865	77466931	CNE076635	0.000367152	0
chr11	77725331	77725463	CNE076724	0.00416315	1	3	Mouse E14.5 lens-specific ATAC-seq (vs.limb+midbrain; this study), Mouse E11.5+E14.5 eye-specific ATAC-seq (vs.limb+midbrain; this study), Mouse E14.5 lens-specific ATAC-seq (vs.limb+midbrain+E11.5eye+E14.5retina; this study)
chr11	77792651	77792719	CNE076756	0.000399644	0
chr11	77984247	77984564	CNE076887	0.00043333	1	1	Mouse adult retina-specific ATAC-seq (vs.NRLknockout[DiffBind]; Mo et al. 2016)
chr11	78007665	78007886	CNE076904	0.000165363	0
chr11	78191921	78192036	CNE076987	0.00159182	0
chr11	78302070	78302233	CNE077008	0.00145824	1	1	Mouse lens-specific H3K27ac ChIP-seq (Sun et al. 2015)
chr11	78311230	78311300	CNE077009	0.000629363	1	1	Mouse E14.5 retina-specific DNAse-seq (ENCODE)
chr11	78485549	78485646	CNE077061	0.000511219	0
chr11	78664440	78664532	CNE077112	0.000292232	0
chr11	78827874	78828064	CNE077187	0.00299597	0
chr11	79112650	79112767	CNE077214	0.00116445	0
chr11	79493648	79493701	CNE077289	0.00114898	0
chr11	79711621	79711690	CNE077347	0.0031271	0
chr11	79739324	79739451	CNE077358	0.000145263	0
chr11	80403572	80403669	CNE077477	0.00030719	0
chr11	80655463	80655672	CNE077541	0.000608104	0
chr11	80694976	80695044	CNE077547	0.00432262	0
chr11	81488868	81489011	CNE077777	0.0043514	0
chr11	81966998	81967180	CNE077908	1.71065e-05	0
chr11	82804056	82804138	CNE078121	7.3451e-05	0
chr11	82849619	82849674	CNE078140	0.00232828	0
chr11	82866828	82867117	CNE078152	0.00143058	0
chr11	83371264	83371502	CNE078188	0.00161324	1	6	Mouse E14.5 retina-specific ATAC-seq (vs.limb+midbrain; this study), Mouse E11.5+E14.5 eye-specific ATAC-seq (vs.limb+midbrain; this study), Mouse lens-specific H3K27ac ChIP-seq (Sun et al. 2015), Mouse lens-specific Pax6+H3K27ac ChIP-seq (Sun et al. 2015), Mouse lens-specific Pax6 ChIP-seq (Sun et al. 2015), Mouse E14.5 retina-specific ATAC-seq (vs.limb+midbrain+E11.5eye+E14.5lens; this study)
chr11	83496945	83497211	CNE078231	0.000595249	0
chr11	83566718	83566811	CNE078237	0.000531303	0
chr11	83838072	83838139	CNE078262	0.000424057	0
chr11	84366998	84367054	CNE078460	0.00230777	0
chr11	84368196	84368562	CNE078463	0.00447347	0
chr11	84387440	84387594	CNE078479	0.0037114	0
chr11	84435362	84435473	CNE078509	0.000124382	0
chr11	84461586	84461819	CNE078519	0.000293414	0
chr11	84570367	84570448	CNE078594	0.000638331	0
chr11	84627758	84627913	CNE078623	0.00195538	0
chr11	84712040	84712150	CNE078656	0.000866398	0
chr11	85107429	85107497	CNE078741	0.000836847	0
chr11	85322328	85322435	CNE078774	0.00310815	0
chr11	85377010	85377232	CNE078781	0.00204163	0
chr11	85409253	85409693	CNE078789	0.00496862	1	1	Mouse retina-specific OTX ChIP-seq (Samuel et al. 2014)
chr11	85578077	85578398	CNE078837	0.00193007	0
chr11	85578430	85578507	CNE078838	0.00412152	0
chr11	85621539	85621740	CNE078861	0.000370322	1	4	Mouse E11.5 eye-specific ATAC-seq (vs.limb+midbrain; this study), Mouse E14.5 retina-specific ATAC-seq (vs.limb+midbrain; this study), Mouse E11.5+E14.5 eye-specific ATAC-seq (vs.limb+midbrain; this study), Mouse E14.5 retina-specific DNAse-seq (ENCODE)
chr11	85658130	85658473	CNE078887	0.000835192	1	1	Mouse retina-specific OTX ChIP-seq (Samuel et al. 2014)
chr11	85718246	85718516	CNE078930	0.00479754	0
chr11	85718729	85718845	CNE078931	0.000149331	0
chr11	85723310	85723365	CNE078938	0.00181088	0
chr11	85751370	85751448	CNE078963	0.00092514	1	6	Mouse E14.5 lens-specific ATAC-seq (vs.limb+midbrain; this study), Mouse E14.5 retina-specific ATAC-seq (vs.limb+midbrain; this study), Mouse adult cone-specific ATAC-seq (vs.retina+cones[DiffBind]; Mo et al. 2016), Mouse adult cones-specific ATAC-seq (vs.retina+cones; Mo et al. 2016), Mouse E11.5+E14.5 eye-specific ATAC-seq (vs.limb+midbrain; this study), Mouse E14.5 retina-specific DNAse-seq (E…
chr11	85781741	85781818	CNE078985	0.00329511	0
chr11	85812397	85812467	CNE078998	0.00438649	0
chr11	86503012	86503091	CNE079225	0.00442643	0
chr11	86866709	86866815	CNE079340	0.00195538	0
chr11	86956793	86956932	CNE079380	0.000384672	0
chr11	87313668	87313847	CNE079455	0.00454042	0
chr11	87340277	87340404	CNE079459	0.000947931	0
chr11	87635104	87635182	CNE079529	0.00416315	0
chr11	87990235	87990297	CNE079619	0.00342007	0
chr11	88053267	88053407	CNE079640	0.000138481	0
chr11	88142493	88142568	CNE079689	0.00196983	0
chr11	88414157	88414277	CNE079795	8.36465e-07	1	1	Mouse lens-specific H3K27ac ChIP-seq (Sun et al. 2015)
chr11	89395522	89395574	CNE080188	0.00347254	0
chr11	89480292	89480348	CNE080236	0.00302551	0
chr11	89635421	89635534	CNE080295	8.01619e-05	0
chr11	89765854	89766078	CNE080336	0.001118	1	2	Mouse E11.5 eye-specific ATAC-seq (vs.limb+midbrain; this study), Mouse E11.5+E14.5 eye-specific ATAC-seq (vs.limb+midbrain; this study)
chr11	89777374	89777452	CNE080340	0.000106079	0
chr11	90348112	90348403	CNE080495	0.000265079	0
chr11	90423112	90423166	CNE080530	0.00393918	0
chr11	90468821	90468939	CNE080542	0.00494008	0
chr11	90487565	90487744	CNE080550	0.000425637	0
chr11	90497874	90497938	CNE080555	8.39801e-05	0
chr11	90890193	90890244	CNE080635	0.000345805	0
chr11	91078978	91079137	CNE080670	0.003017	0
chr11	91086934	91087169	CNE080673	0.00344078	0
chr11	91425332	91425746	CNE080758	0.000576265	0
chr11	91477774	91478140	CNE080768	0.00392759	0
chr11	91492602	91492655	CNE080770	0.001091	0
chr11	91569985	91570272	CNE080786	0.00352825	0
chr11	91693016	91693201	CNE080808	0.000740346	0
chr11	92139682	92139753	CNE080869	0.00115144	0
chr11	93050176	93050245	CNE081030	9.82602e-05	0
chr11	93109456	93109713	CNE081054	0.00119086	0
chr11	93114990	93115147	CNE081056	0.000685538	1	1	Mouse retina-specific OTX ChIP-seq (Samuel et al. 2014)
chr11	93316279	93316349	CNE081118	0.00171851	0
chr11	93328080	93328151	CNE081122	0.000231474	0
chr11	93577843	93577906	CNE081210	0.00103912	0
chr11	93823598	93823649	CNE081276	0.00039072	0
chr11	93959243	93959294	CNE081311	0.00169146	0
chr11	94045018	94045073	CNE081332	0.00133051	0
chr11	94134905	94135043	CNE081354	0.00151993	0
chr11	94326936	94327178	CNE081412	0.0013189	1	3	Mouse E14.5 lens-specific ATAC-seq (vs.limb+midbrain; this study), Mouse E14.5 retina-specific ATAC-seq (vs.limb+midbrain; this study), Mouse E11.5+E14.5 eye-specific ATAC-seq (vs.limb+midbrain; this study)
chr11	94538972	94539093	CNE081502	0.000662869	0
chr11	95001048	95001116	CNE081571	0.00337392	0
chr11	95013261	95013314	CNE081581	0.00119872	0
chr11	95337438	95337510	CNE081710	0.000115352	0
chr11	95448480	95448626	CNE081776	0.000977143	1	1	Mouse adult rods-specific ATAC-seq (vs.retina+cones; Mo et al. 2016)
chr11	95473128	95473336	CNE081787	0.000540682	0
chr11	95616732	95616786	CNE081878	0.000445874	0
chr11	95632655	95632749	CNE081884	0.00192384	1	4	Mouse E14.5 retina-specific ATAC-seq (vs.limb+midbrain; this study), Mouse E11.5+E14.5 eye-specific ATAC-seq (vs.limb+midbrain; this study), Mouse E14.5 retina-specific ATAC-seq (vs.limb+midbrain+E11.5eye+E14.5lens; this study), Mouse lens-specific H3K27ac ChIP-seq (Sun et al. 2015)
chr11	95680323	95680389	CNE081903	0.00464333	0
chr11	95794231	95794358	CNE081944	0.00270093	0
chr11	95836203	95836325	CNE081956	0.00101086	0
chr11	96005683	96005806	CNE081994	0.00224544	0
chr11	96006386	96006503	CNE081997	0.00367114	0
chr11	96058505	96058588	CNE082016	0.00324172	0
chr11	96326610	96326701	CNE082144	0.00281254	0
chr11	96344746	96344790	CNE082165	0.00301139	0
chr11	96584004	96584141	CNE082310	0.00330044	0
chr11	96678395	96678512	CNE082389	0.00201097	0
chr11	96716116	96716221	CNE082415	0.000690205	0
chr11	96761409	96761498	CNE082453	0.000658866	0
chr11	96893105	96893245	CNE082501	0.00454938	0
chr11	96893528	96893679	CNE082502	0.000858688	0
chr11	96916493	96916636	CNE082511	0.00222363	1	1	Mouse retina-specific OTX ChIP-seq (Samuel et al. 2014)
chr11	97352196	97352290	CNE082673	0.00275458	0
chr11	97352405	97352494	CNE082674	8.24528e-05	1	1	Mouse adult retina-specific DNAse-seq (ENCODE)
chr11	97627365	97627438	CNE082794	0.00114505	0
chr11	97682081	97682138	CNE082813	0.00452324	0
chr11	97853864	97854076	CNE082874	0.000776034	0
chr11	97919166	97919258	CNE082886	0.000697957	0
chr11	97936044	97936145	CNE082889	0.00342657	0
chr11	97957384	97957465	CNE082891	0.000644412	1	3	Mouse E11.5 eye-specific ATAC-seq (vs.limb+midbrain; this study), Mouse E14.5 lens-specific ATAC-seq (vs.limb+midbrain; this study), Mouse E11.5+E14.5 eye-specific ATAC-seq (vs.limb+midbrain; this study)
chr11	98179882	98179966	CNE082955	0.00116561	0
chr11	98323206	98323312	CNE083012	0.00151335	0
chr11	98367394	98367509	CNE083047	0.00408311	0
chr11	98501741	98501796	CNE083109	0.000812751	0
chr11	98545800	98546032	CNE083116	0.00138079	1	1	Mouse adult rods-specific ATAC-seq (vs.retina+cones; Mo et al. 2016)
chr11	98766761	98766836	CNE083191	0.000238773	0
chr11	98781972	98782094	CNE083203	0.00114003	1	1	Mouse E14.5 retina-specific DNAse-seq (ENCODE)
chr11	99055677	99055776	CNE083363	0.00402394	0
chr11	99121183	99121239	CNE083378	0.00427076	0
chr11	99136472	99136676	CNE083384	0.000770609	0
chr11	100138954	100139072	CNE083520	0.000996892	1	2	Mouse adult cone-specific ATAC-seq (vs.retina+cones[DiffBind]; Mo et al. 2016), Mouse adult cones-specific ATAC-seq (vs.retina+cones; Mo et al. 2016)
chr11	100456996	100457205	CNE083572	0.00249353	0
chr11	100458495	100458748	CNE083577	0.0015127	0
chr11	100595143	100595197	CNE083601	0.000469718	0
chr11	100607856	100607917	CNE083603	0.000727282	0
chr11	100651862	100652001	CNE083623	0.00300387	0
chr11	100661562	100661784	CNE083625	0.00431611	0
chr11	100672264	100672324	CNE083627	0.000112316	0
chr11	100678113	100678216	CNE083631	0.00146583	0
chr11	100710243	100710389	CNE083644	0.00299597	0
chr11	100813999	100814082	CNE083678	0.00168018	0
chr11	100915805	100915942	CNE083719	0.000317687	0
chr11	100931187	100931490	CNE083720	0.00112322	0
chr11	100933903	100933989	CNE083722	0.00337343	0
chr11	100939974	100940122	CNE083729	0.00207298	0
chr11	101049526	101049758	CNE083756	0.0038128	0
chr11	101103124	101103284	CNE083768	0.0017215	0
chr11	101103410	101103612	CNE083769	0.0037019	0
chr11	101485673	101485832	CNE083879	0.00120708	0
chr11	101834961	101835118	CNE083966	0.000676107	0
chr11	101870546	101870660	CNE083974	0.00197032	0
chr11	101873978	101874176	CNE083976	0.002007	0
chr11	101960495	101960580	CNE084005	0.00223693	0
chr11	102083352	102083465	CNE084023	0.00479743	0
chr11	102146257	102146366	CNE084035	0.00106735	0
chr11	102349933	102349992	CNE084117	0.00246614	0
chr11	102732420	102732536	CNE084207	0.00125896	0
chr11	102770686	102770769	CNE084223	0.00219539	1	2	Mouse adult retina-specific DNAse-seq (ENCODE), Mouse adult retina-specific DNAse-seq (ENCODE)
chr11	102791864	102792138	CNE084232	9.02826e-05	1	2	Mouse E11.5+E14.5 eye-specific ATAC-seq (vs.limb+midbrain; this study), Mouse E14.5 retina-specific DNAse-seq (ENCODE)
chr11	102803660	102803775	CNE084237	0.00209107	0
chr11	102838445	102838528	CNE084246	0.00397675	0
chr11	102887325	102887380	CNE084252	0.00192326	0
chr11	102898504	102898602	CNE084255	6.18049e-05	0
chr11	102898637	102898738	CNE084256	0.00365975	0
chr11	102902734	102902813	CNE084259	0.000120119	0
chr11	103132396	103132496	CNE084329	0.00325432	0
chr11	103133122	103133204	CNE084331	0.00132454	1	2	Mouse adult retina-specific ATAC-seq (vs.NRLknockout[DiffBind]; Mo et al. 2016), Mouse retina-specific OTX ChIP-seq (Samuel et al. 2014)
chr11	103140871	103140943	CNE084333	0.000335746	0
chr11	103144577	103144630	CNE084335	0.000452507	0
chr11	103237178	103237234	CNE084352	0.00177839	0
chr11	103246509	103246565	CNE084354	0.00201097	0
chr11	103688866	103689204	CNE084407	0.00302551	1	3	Mouse E11.5 eye-specific ATAC-seq (vs.limb+midbrain; this study), Mouse E14.5 lens-specific ATAC-seq (vs.limb+midbrain; this study), Mouse E11.5+E14.5 eye-specific ATAC-seq (vs.limb+midbrain; this study)
chr11	103869500	103869653	CNE084482	0.00116561	0
chr11	103906507	103906662	CNE084495	0.0011574	0
chr11	104054062	104054141	CNE084520	0.00227946	0
chr11	104436815	104436962	CNE084573	0.00170895	0
chr11	104440109	104440179	CNE084576	0.00141356	0
chr11	104440227	104440343	CNE084577	0.00282948	0
chr11	104545135	104545193	CNE084603	0.000183351	0
chr11	105183370	105183494	CNE084701	0.00197784	0
chr11	105503200	105503624	CNE084782	0.00149397	0
chr11	105523589	105523705	CNE084789	0.00270351	1	3	Mouse E14.5 retina-specific ATAC-seq (vs.limb+midbrain; this study), Mouse E11.5+E14.5 eye-specific ATAC-seq (vs.limb+midbrain; this study), Mouse E14.5 retina-specific ATAC-seq (vs.limb+midbrain+E11.5eye+E14.5lens; this study)
chr11	105541505	105541881	CNE084800	0.000334512	0
chr11	105574321	105574588	CNE084817	0.00012332	0
chr11	105591378	105591471	CNE084831	0.00152742	0
chr11	105656038	105656650	CNE084839	0.00122319	1	2	Mouse adult retina-specific DNAse-seq (ENCODE), Mouse E14.5 retina-specific DNAse-seq (ENCODE)
chr11	105656683	105656741	CNE084840	0.00114898	0
chr11	105886125	105886187	CNE084883	0.000251484	0
chr11	105887380	105887441	CNE084884	0.00110092	0
chr11	105905381	105905440	CNE084887	0.000178886	0
chr11	106087640	106087710	CNE084934	0.00471157	0
chr11	106145272	106145504	CNE084951	0.000501636	0
chr11	106428366	106428794	CNE085016	0.00112408	0
chr11	106557825	106558102	CNE085048	0.000491129	0
chr11	106916311	106916448	CNE085103	0.00456165	0
chr11	106918958	106919141	CNE085108	0.00127014	0
chr11	106958711	106958836	CNE085118	0.00345094	0
chr11	107219315	107219371	CNE085178	0.00124552	0
chr11	107252301	107252451	CNE085191	0.00493108	0
chr11	107550817	107550874	CNE085274	0.000632531	0
chr11	107691266	107691541	CNE085306	0.00149499	0
chr11	108054634	108054774	CNE085382	0.00414937	0
chr11	108258839	108258976	CNE085426	0.00336063	0
chr11	108757291	108757619	CNE085524	0.00270348	0
chr11	109471600	109471764	CNE085719	0.00414327	0
chr11	109549782	109549904	CNE085738	0.00278519	0
chr11	109610765	109610840	CNE085747	0.000969874	0
chr11	110357626	110357753	CNE085797	0.0028896	0
chr11	110397572	110397638	CNE085805	0.0033866	0
chr11	110431181	110431239	CNE085819	0.00202128	0
chr11	110478009	110478096	CNE085826	0.000776603	0
chr11	110529441	110529600	CNE085841	0.00244098	0
chr11	110595520	110595609	CNE085859	0.000876339	0
chr11	110659971	110660114	CNE085884	0.00027123	0
chr11	110698335	110698791	CNE085897	0.00319106	0
chr11	111005193	111005348	CNE085981	0.00042166	0
chr11	111009300	111009521	CNE085982	0.00431611	0
chr11	111068979	111069249	CNE086005	0.000791857	0
chr11	111121302	111121432	CNE086034	0.0014798	0
chr11	111124375	111124452	CNE086036	0.00234725	0
chr11	111300117	111300280	CNE086071	0.00133051	0
chr11	111450998	111451344	CNE086098	0.00367433	0
chr11	111652415	111652536	CNE086150	0.00108396	1	1	Mouse E14.5 retina-specific DNAse-seq (ENCODE)
chr11	111692401	111692495	CNE086171	0.000486509	0
chr11	112096811	112096879	CNE086337	0.000405249	0
chr11	112129887	112129947	CNE086360	0.000227556	0
chr11	112264251	112264392	CNE086422	0.000481008	0
chr11	112366632	112366702	CNE086454	0.00465853	0
chr11	112370815	112370923	CNE086456	0.00286267	0
chr11	112387117	112387303	CNE086465	0.00108009	0
chr11	112452594	112452647	CNE086497	0.00139732	0
chr11	112492207	112492320	CNE086512	0.00448035	0
chr11	112519225	112519424	CNE086521	1.71065e-05	0
chr11	112550506	112550821	CNE086540	0.00299597	0
chr11	112608625	112608822	CNE086562	0.00498435	0
chr11	112609135	112609189	CNE086563	0.00330835	0
chr11	112643414	112643575	CNE086575	0.00418573	0
chr11	112667505	112667765	CNE086586	0.00308755	0
chr11	112679350	112679467	CNE086591	0.003017	0
chr11	112826268	112826474	CNE086656	0.00393918	0
chr11	112826688	112826817	CNE086657	0.000411474	0
chr11	112975044	112975133	CNE086712	0.00262831	0
chr11	112980701	112980775	CNE086718	0.00399039	0
chr11	113059879	113059977	CNE086753	0.00424235	0
chr11	113105193	113105285	CNE086775	0.00124431	0
chr11	113123581	113123653	CNE086785	0.000884917	0
chr11	113269288	113269345	CNE086814	0.000235085	0
chr11	113471869	113472049	CNE086838	0.0036208	0
chr11	113580633	113580698	CNE086851	0.000213692	0
chr11	113871891	113872007	CNE086888	0.00330148	0
chr11	113942379	113942508	CNE086898	0.00187032	1	2	Mouse adult retina-specific DNAse-seq (ENCODE), Mouse retina-specific OTX ChIP-seq (Samuel et al. 2014)
chr11	114290098	114290201	CNE087001	0.00032794	0
chr11	114797277	114797362	CNE087102	0.000648423	0
chr11	114823984	114824074	CNE087106	0.00249379	0
chr11	114866242	114866353	CNE087118	0.000348418	1	2	Mouse E14.5 lens-specific (vs.limb+midbr; this study), Mouse E14.5 lens-specific ATAC-seq (vs.limb+midbrain+E11.5eye+E14.5retina; this study)
chr11	115208918	115209016	CNE087151	0.000554448	0
chr11	115512166	115512283	CNE087206	0.00400479	0
chr11	115713070	115713133	CNE087236	0.00388884	0
chr11	115737994	115738099	CNE087241	0.00489122	0
chr11	116008308	116008406	CNE087297	0.00395493	0
chr11	116022266	116022421	CNE087298	0.00199098	0
chr11	116439016	116439095	CNE087368	0.00371884	0
chr11	116662196	116662303	CNE087399	0.0011961	0
chr11	119048367	119048427	CNE087765	0.00100243	0
chr11	119084086	119084237	CNE087785	6.57676e-05	0
chr11	120185227	120185403	CNE087898	0.00363705	0
chr11	121516959	121517013	CNE088030	0.00399984	0
chr12	3169000	3169093	CNE088067	0.00306372	0
chr12	3369087	3369182	CNE088102	0.00300387	0
chr12	3895886	3895939	CNE088201	0.000112563	0
chr12	5198958	5199178	CNE088477	0.00277507	0
chr12	5280625	5280692	CNE088521	0.00116991	0
chr12	5496856	5496976	CNE088641	0.00186877	0
chr12	5933284	5933335	CNE088790	0.000164869	0
chr12	5943267	5943333	CNE088796	0.00290869	0
chr12	5958551	5958638	CNE088800	0.00193007	0
chr12	5969897	5970131	CNE088803	0.00350687	0
chr12	6087833	6088031	CNE088847	0.00442643	0
chr12	6088247	6088438	CNE088849	0.00385721	0
chr12	6119131	6119275	CNE088857	0.00474318	0
chr12	6135216	6135490	CNE088863	0.00109595	0
chr12	6182738	6183028	CNE088880	0.00143201	0
chr12	6229557	6229682	CNE088889	7.61984e-05	0
chr12	6469136	6469350	CNE088951	1.38635e-05	0
chr12	6621557	6621876	CNE088978	0.000126944	0
chr12	6747433	6747594	CNE088996	0.000383906	0
chr12	6747657	6747875	CNE088997	0.00386257	0
chr12	6880075	6880247	CNE089027	0.000369061	0
chr12	6926868	6926959	CNE089031	0.00398369	0
chr12	6958967	6959113	CNE089043	0.00149499	0
chr12	6971082	6971196	CNE089044	4.18267e-05	0
chr12	7098196	7098420	CNE089088	0.00123301	0
chr12	7215859	7216001	CNE089117	0.0008912	0
chr12	7403456	7403781	CNE089167	0.001475	1	2	Mouse E14.5 lens-specific ATAC-seq (vs.limb+midbrain; this study), Mouse E11.5+E14.5 eye-specific ATAC-seq (vs.limb+midbrain; this study)
chr12	7480333	7480724	CNE089196	0.000529452	0
chr12	7560406	7560727	CNE089224	0.000480815	0
chr12	7718817	7719000	CNE089272	0.000394887	0
chr12	7753566	7753621	CNE089288	0.000824603	0
chr12	7814163	7814444	CNE089302	0.00141974	0
chr12	7836892	7837035	CNE089308	0.0045178	0
chr12	7958220	7958355	CNE089326	0.000220042	0
chr12	7978534	7978605	CNE089329	0.000659797	1	1	Mouse adult cone-specific ATAC-seq (vs.retina+cones[DiffBind]; Mo et al. 2016)
chr12	8079416	8079869	CNE089345	0.00273072	0
chr12	8107044	8107347	CNE089356	0.00221502	0
chr12	8110457	8110630	CNE089358	0.0033366	0
chr12	8278066	8278255	CNE089382	0.000410701	0
chr12	8291002	8291201	CNE089388	0.00197784	0
chr12	8501890	8502035	CNE089432	0.000497844	0
chr12	8807676	8807752	CNE089482	0.000141141	0
chr12	9077713	9078006	CNE089537	0.00242564	0
chr12	9118636	9118880	CNE089547	0.00132181	0
chr12	9235987	9236051	CNE089579	0.000810899	0
chr12	9337379	9337504	CNE089617	0.00477774	0
chr12	9493078	9493266	CNE089666	0.00317418	0
chr12	9565561	9565622	CNE089679	0.00386946	0
chr12	9732059	9732145	CNE089710	0.00120398	0
chr12	9732177	9732229	CNE089711	0.00376936	0
chr12	9743823	9743902	CNE089716	6.11091e-05	0
chr12	9911410	9911605	CNE089762	0.0023704	0
chr12	9936513	9936597	CNE089771	0.000842916	0
chr12	10069964	10070278	CNE089811	0.000178886	0
chr12	10175779	10175998	CNE089845	0.00227827	0
chr12	10232728	10232904	CNE089866	0.00405721	0
chr12	10328851	10328947	CNE089899	0.000758184	0
chr12	10371973	10372022	CNE089909	0.00387534	0
chr12	10438908	10439038	CNE089923	0.00388884	0
chr12	10443756	10444002	CNE089928	0.00491556	0
chr12	10467576	10467642	CNE089937	9.26887e-05	0
chr12	10468351	10468471	CNE089938	0.0021812	0
chr12	12847639	12847775	CNE090337	0.000488757	0
chr12	12872949	12873083	CNE090344	0.000831598	0
chr12	12876465	12876563	CNE090345	0.0034071	0
chr12	12876597	12876657	CNE090346	0.00346686	0
chr12	12899273	12899351	CNE090353	1.28839e-05	0
chr12	12899542	12899646	CNE090354	0.000662869	0
chr12	12905216	12905281	CNE090356	0.00386895	1	1	Mouse adult retina-specific DNAse-seq (ENCODE)
chr12	13778072	13778224	CNE090530	0.00383523	0
chr12	13861444	13861595	CNE090551	0.00126962	0
chr12	15461346	15461463	CNE090765	0.00029018	0
chr12	15709377	15709483	CNE090820	0.00152978	0
chr12	21208426	21208587	CNE091299	0.00205355	0
chr12	21383500	21383600	CNE091318	0.00458356	0
chr12	24963109	24963161	CNE091407	0.00270351	0
chr12	26734243	26734359	CNE091790	0.00382216	1	2	Mouse E14.5 retina-specific ATAC-seq (vs.limb+midbrain; this study), Mouse E11.5+E14.5 eye-specific ATAC-seq (vs.limb+midbrain; this study)
chr12	32070653	32070755	CNE092525	0.000280051	0
chr12	33730575	33730654	CNE092820	0.00024683	0
chr12	34001907	34001973	CNE092918	0.00107041	0
chr12	34133211	34133393	CNE092966	0.00275458	0
chr12	34182535	34182699	CNE092985	0.00260878	0
chr12	34217451	34217504	CNE093003	0.000384672	0
chr12	34274110	34274175	CNE093024	0.00426841	0
chr12	34425522	34425926	CNE093083	0.00378614	0
chr12	34633885	34634000	CNE093171	0.000469718	0
chr12	34634059	34634117	CNE093172	0.00186971	0
chr12	34779774	34779868	CNE093239	0.00444363	0
chr12	35550435	35550486	CNE093429	0.00110092	0
chr12	36316064	36316616	CNE093548	0.000147258	0
chr12	36331787	36331862	CNE093553	0.0049461	0
chr12	36841957	36842287	CNE093649	0.0037019	0
chr12	37116382	37116590	CNE093742	0.00429516	0
chr12	37168373	37168646	CNE093756	0.00224086	0
chr12	37168683	37168759	CNE093757	0.00474318	0
chr12	37272549	37272930	CNE093787	0.00112878	0
chr12	37502829	37502880	CNE093850	0.00112817	0
chr12	38162435	38162826	CNE093940	7.07392e-05	0
chr12	38577206	38577464	CNE094044	0.00474318	0
chr12	38870304	38870504	CNE094158	0.00118357	0
chr12	39060650	39060766	CNE094200	0.00152742	0
chr12	39144839	39144955	CNE094216	0.00257603	0
chr12	39236510	39236679	CNE094239	0.000117437	0
chr12	40023357	40023478	CNE094359	0.00227946	0
chr12	40512162	40512285	CNE094462	0.000211247	0
chr12	40667403	40667482	CNE094512	0.000479858	0
chr12	40780152	40780222	CNE094535	0.000655363	1	3	Mouse adult cone-specific ATAC-seq (vs.retina+cones[DiffBind]; Mo et al. 2016), Mouse adult cones-specific ATAC-seq (vs.retina+cones; Mo et al. 2016), Mouse retina-specific OTX ChIP-seq (Samuel et al. 2014)
chr12	41219082	41219185	CNE094646	0.00225883	0
chr12	41478646	41478760	CNE094726	0.000377741	0
chr12	41573961	41574140	CNE094759	0.00455008	0
chr12	41891272	41891592	CNE094872	0.000342987	0
chr12	41902693	41902810	CNE094875	0.000273952	1	2	Mouse adult retina-specific ATAC-seq (vs.cones+rods[DiffBind]; Mo et al. 2016), Mouse adult retina-specific ATAC-seq (vs.retina+cones; Mo et al. 2016)
chr12	41937914	41938090	CNE094883	0.00149499	0
chr12	43078556	43078718	CNE095050	0.00249252	0
chr12	43341647	43341849	CNE095090	0.00474318	0
chr12	43885293	43885367	CNE095184	0.00165619	0
chr12	43899373	43899440	CNE095188	0.00454325	0
chr12	43949971	43950194	CNE095206	0.000688092	0
chr12	44311766	44311883	CNE095287	0.00256634	0
chr12	44340722	44340885	CNE095299	0.00257304	0
chr12	44422609	44422803	CNE095335	0.00411502	1	1	Mouse E14.5 retina-specific ATAC-seq (vs.limb+midbrain+E11.5eye+E14.5lens; this study)
chr12	44509854	44509968	CNE095366	0.000724673	0
chr12	44961782	44961842	CNE095447	0.00143544	0
chr12	45288497	45288851	CNE095513	0.00432262	0
chr12	45499088	45499336	CNE095550	0.00209578	0
chr12	45941216	45941434	CNE095686	0.00394933	0
chr12	46129808	46129998	CNE095746	0.000278347	0
chr12	46248904	46249032	CNE095779	0.00346686	0
chr12	46522118	46522267	CNE095856	0.00119318	0
chr12	46649271	46649487	CNE095890	0.00405721	0
chr12	47291924	47291994	CNE096042	0.00402394	0
chr12	48402754	48403037	CNE096195	0.00378726	0
chr12	48645602	48645736	CNE096222	0.000819178	0
chr12	48938255	48938334	CNE096254	0.000740346	0
chr12	49736910	49737049	CNE096385	0.00216863	0
chr12	49737159	49737294	CNE096386	0.0015176	0
chr12	50119525	50119725	CNE096522	0.00112171	0
chr12	50417478	50417530	CNE096597	2.71152e-06	0
chr12	50550357	50550559	CNE096633	0.000575025	0
chr12	50817752	50818162	CNE096700	0.00224484	0
chr12	50892104	50892224	CNE096719	0.00482756	0
chr12	51190105	51190298	CNE096840	0.00376424	1	2	Mouse E11.5 eye-specific ATAC-seq (vs.limb+midbrain; this study), Mouse E11.5+E14.5 eye-specific ATAC-seq (vs.limb+midbrain; this study)
chr12	51502756	51502838	CNE096876	0.000208183	0
chr12	51644996	51645272	CNE096911	8.1154e-05	0
chr12	51696266	51696401	CNE096918	0.00303619	0
chr12	51876150	51876344	CNE096950	0.000738946	0
chr12	52448820	52449007	CNE097077	0.000677679	0
chr12	52457296	52457480	CNE097083	0.000123891	0
chr12	52782951	52783013	CNE097181	0.00102685	0
chr12	52899625	52899838	CNE097209	0.00483299	0
chr12	52965545	52965704	CNE097244	0.00136985	0
chr12	52984637	52984837	CNE097262	0.000145263	0
chr12	52984872	52984944	CNE097263	0.00419432	0
chr12	52985295	52985581	CNE097264	0.00154155	0
chr12	53169034	53169094	CNE097356	0.00208837	0
chr12	53258533	53258752	CNE097402	0.00497834	0
chr12	53322974	53323131	CNE097437	0.00348623	0
chr12	53366633	53366752	CNE097461	0.00193465	0
chr12	53403220	53403359	CNE097478	0.00143771	0
chr12	53427704	53428011	CNE097486	0.000182308	0
chr12	53465503	53465611	CNE097505	0.000508672	0
chr12	53556870	53557008	CNE097551	0.00312238	0
chr12	53560291	53560344	CNE097553	0.00327126	1	1	Mouse E14.5 retina-specific DNAse-seq (ENCODE)
chr12	53614790	53614875	CNE097584	0.0022867	0
chr12	53638517	53638631	CNE097600	0.0042108	0
chr12	53651184	53651261	CNE097607	0.00441034	0
chr12	53654550	53654843	CNE097612	0.00251881	0
chr12	53690600	53690673	CNE097643	0.00496862	0
chr12	53705438	53705592	CNE097653	0.00354759	0
chr12	53767273	53767324	CNE097700	0.00229184	0
chr12	53862305	53862606	CNE097774	0.00163729	0
chr12	53872932	53873110	CNE097782	0.00293979	0
chr12	53890178	53890380	CNE097790	0.00227827	0
chr12	53892689	53892862	CNE097793	0.000369061	0
chr12	53904458	53904592	CNE097801	0.00038671	0
chr12	53946101	53946173	CNE097828	0.00199098	0
chr12	53984005	53984354	CNE097868	0.00019406	0
chr12	54015375	54015562	CNE097891	0.000815382	0
chr12	54031492	54031842	CNE097902	0.00448672	0
chr12	54184821	54184906	CNE097955	0.00305341	0
chr12	54286922	54287238	CNE097983	0.000848254	1	1	Mouse adult retina-specific DNAse-seq (ENCODE)
chr12	54353072	54353140	CNE097994	0.00436718	0
chr12	54484172	54484230	CNE098034	0.00494008	0
chr12	54620751	54620992	CNE098062	0.000484561	0
chr12	54844352	54844516	CNE098084	0.00393464	0
chr12	55344186	55344668	CNE098167	0.000445894	1	2	Mouse retina-specific OTX ChIP-seq (Samuel et al. 2014), Mouse retina-specific OTX ChIP-seq (Samuel et al. 2014)
chr12	55549496	55549958	CNE098219	0.00393464	0
chr12	55602884	55603243	CNE098231	0.00244098	0
chr12	55820107	55820243	CNE098281	0.00394475	0
chr12	55914339	55914713	CNE098303	0.00116445	0
chr12	56029190	56029242	CNE098337	0.00496212	0
chr12	56046781	56046941	CNE098340	0.00167874	0
chr12	56767931	56768014	CNE098596	0.00293979	0
chr12	56795695	56795857	CNE098617	0.0023121	0
chr12	57427136	57427206	CNE098854	0.00171851	0
chr12	57434202	57434368	CNE098857	0.00295847	0
chr12	57458153	57458219	CNE098865	0.000232169	0
chr12	57544968	57545218	CNE098907	3.02697e-05	0
chr12	58219399	58219478	CNE099028	0.00137959	0
chr12	61023751	61024072	CNE099475	0.00467949	0
chr12	70900483	70900564	CNE100945	8.11469e-05	0
chr12	71099568	71099623	CNE100975	0.00143058	0
chr12	71465001	71465076	CNE101089	0.000476961	0
chr12	71568648	71568717	CNE101131	0.000768838	0
chr12	71874812	71874882	CNE101215	0.00410403	0
chr12	72069284	72069440	CNE101290	6.59178e-05	0
chr12	72512346	72512443	CNE101347	0.00366559	0
chr12	72943201	72943291	CNE101415	0.00365975	1	1	Mouse lens-specific H3K27ac ChIP-seq (Sun et al. 2015)
chr12	73028803	73028972	CNE101445	0.00115794	0
chr12	73038085	73038161	CNE101458	0.00150833	0
chr12	73116039	73116143	CNE101514	0.00116561	0
chr12	73525214	73525339	CNE101650	0.00222561	0
chr12	73831407	73831539	CNE101728	0.000190975	1	7	Mouse E11.5 eye-specific ATAC-seq (vs.limb+midbrain; this study), Mouse E14.5 lens-specific ATAC-seq (vs.limb+midbrain; this study), Mouse E14.5 retina-specific ATAC-seq (vs.limb+midbrain; this study), Mouse E11.5+E14.5 eye-specific ATAC-seq (vs.limb+midbrain; this study), Mouse lens-specific Pax6+H3K27ac ChIP-seq (Sun et al. 2015), Mouse lens-specific Pax6 ChIP-seq (Sun et al. 2015), Mouse E14.5…
chr12	74109109	74109186	CNE101783	0.00331711	0
chr12	74202502	74202675	CNE101812	0.00045821	0
chr12	75058810	75059238	CNE101962	0.00120398	1	1	Mouse adult retina-specific DNAse-seq (ENCODE)
chr12	75257884	75257998	CNE101998	0.00457085	0
chr12	75570604	75570654	CNE102078	0.00344586	0
chr12	76116399	76116450	CNE102146	0.00448672	0
chr12	76326844	76326903	CNE102169	0.000824603	0
chr12	76547572	76547622	CNE102231	0.00060501	0
chr12	76662181	76662311	CNE102257	0.00355381	0
chr12	76709168	76709253	CNE102282	0.00410795	0
chr12	77240160	77240213	CNE102394	0.00179641	0
chr12	77783028	77783120	CNE102540	0.000943162	0
chr12	77944074	77944140	CNE102582	0.00486863	0
chr12	78119264	78119370	CNE102659	0.00373587	0
chr12	79328220	79328282	CNE102859	0.000112316	0
chr12	79429833	79429906	CNE102910	0.00270351	0
chr12	79431564	79431761	CNE102915	0.0014798	0
chr12	79525298	79525390	CNE102956	0.00497834	0
chr12	79533158	79533216	CNE102966	0.00324758	0
chr12	79771945	79772232	CNE103122	0.00436718	0
chr12	79797581	79797804	CNE103139	0.00386895	0
chr12	80680499	80680580	CNE103454	0.00369104	0
chr12	80736885	80736976	CNE103467	0.000320422	0
chr12	80741972	80742043	CNE103469	0.00143058	0
chr12	80757129	80757204	CNE103474	0.00188684	0
chr12	81207290	81207519	CNE103609	0.00017452	0
chr12	81273442	81273611	CNE103636	0.00326447	1	3	Mouse E11.5 eye-specific ATAC-seq (vs.limb+midbrain; this study), Mouse E14.5 retina-specific ATAC-seq (vs.limb+midbrain; this study), Mouse E11.5+E14.5 eye-specific ATAC-seq (vs.limb+midbrain; this study)
chr12	81630998	81631079	CNE103670	0.00262253	0
chr12	81780924	81780992	CNE103704	0.00125117	0
chr12	81861067	81861164	CNE103729	0.000575862	0
chr12	82782505	82782604	CNE103909	0.00219539	0
chr12	82989075	82989289	CNE103955	0.00491556	0
chr12	83495724	83496127	CNE104131	0.00492407	0
chr12	84546951	84547107	CNE104360	0.00239297	1	2	Mouse E14.5 retina-specific ATAC-seq (vs.limb+midbrain; this study), Mouse lens-specific H3K27ac ChIP-seq (Sun et al. 2015)
chr12	85061807	85061868	CNE104490	0.000900196	0
chr12	85061915	85061966	CNE104491	0.00250954	0
chr12	85115831	85115888	CNE104507	0.000231433	0
chr12	85340600	85340751	CNE104577	0.00486865	0
chr12	85664886	85665023	CNE104702	0.00493153	0
chr12	85882898	85883099	CNE104744	0.00498435	0
chr12	86695574	86695673	CNE104995	0.00486241	0
chr12	87341234	87341353	CNE105144	0.000833375	0
chr12	88641357	88641481	CNE105219	0.000874281	0
chr12	88723368	88723470	CNE105247	0.00355888	0
chr12	88747276	88747339	CNE105266	0.00355381	0
chr12	88769818	88769997	CNE105276	0.000694607	0
chr12	88859633	88859709	CNE105335	0.00038671	0
chr12	88865906	88866008	CNE105344	0.00249815	0
chr12	88875592	88875787	CNE105350	0.000809902	0
chr12	88876789	88877240	CNE105352	0.00391007	0
chr12	88951545	88951657	CNE105385	0.0043514	0
chr12	89025699	89025941	CNE105424	0.00110358	0
chr12	89075023	89075295	CNE105446	1.71065e-05	1	2	Mouse adult cone-specific ATAC-seq (vs.retina+cones[DiffBind]; Mo et al. 2016), Mouse retina-specific OTX ChIP-seq (Samuel et al. 2014)
chr12	89076494	89076697	CNE105447	0.00145572	0
chr12	89182946	89183358	CNE105485	0.00437381	0
chr12	89239958	89240039	CNE105514	0.00426008	0
chr12	89290898	89291077	CNE105532	0.00414327	0
chr12	89586173	89586311	CNE105646	0.000176887	0
chr12	89689115	89689344	CNE105683	0.00184352	0
chr12	89954580	89954757	CNE105831	0.00100101	0
chr12	89982762	89982970	CNE105842	0.000160113	0
chr12	89986402	89986757	CNE105845	0.002007	0
chr12	90097901	90097988	CNE105886	0.000364821	0
chr12	90161554	90161684	CNE105907	0.00113434	0
chr12	90266303	90266622	CNE105971	0.000291083	0
chr12	90325195	90325504	CNE106010	0.00366747	0
chr12	90353373	90353446	CNE106020	0.00472063	0
chr12	90734366	90734449	CNE106110	0.00498435	0
chr12	90745694	90745913	CNE106119	0.00325899	0
[truncated: 7,367 more rows]
