# Supplementary material for: Phenotype loss is associated with widespread divergence of the gene regulatory landscape in evolution
Source: Nat Commun. 2018 Nov 9;9:4737. doi: 10.1038/s41467-018-07122-z (PMC6226452; doi:10.1038/s41467-018-07122-z)
Supplement: Supplementary file 16 — Supplementary Data 13 [file 41467_2018_7122_MOESM16_ESM.xlsx]

## Sheet: 13. 64 lost eye genes
Supplementary Table 13. Mouse mm10 genomic promoter coordinates of 64 diverged eye-related genes.
Promoters are defined as 1,500 bp up- and downstream of transcription start sites. The 64 eye-related genes are diverged or lost in at least one of the vision-impaired subterranean mammals, according to PMIDs 21993625, 24892994, 27222536, 24859681.
chrom	start	end	gene
chr1	74891643	74894643	Cryba2
chr1	86581001	86584001	Pde6d
chr1	87181813	87184813	Prss56
chr1	139375576	139378576	Crb1
chr1	175686853	175689853	Chml
chr1	188261337	188264337	Ush2a
chr1	191975869	191978869	Rd3
chr10	14716714	14719714	Gje1
chr10	67125757	67128757	Jmjd1c
chr10	69351412	69354412	Cdk1
chr10	128917797	128920797	Rdh5
chr11	62279895	62282895	Zswim7
chr11	69235522	69238522	Gucy2e
chr11	77723793	77726793	Cryba1
chr11	99420759	99423759	Krt12
chr11	116655607	116658607	Gm11744
chr12	51828036	51831036	Hectd1
chr13	13588908	13591908	Lyst
chr14	33952521	33955521	Rbp3
chr14	37047514	37050514	Rgr
chr14	63990930	63993930	Rp1l1
chr15	79253248	79256248	Slc16a8
chr16	56202812	56205812	Impg2
chr16	59405881	59408881	Gabrr3
chr17	26201461	26204461	Rgs11
chr17	47383892	47386892	Guca1b
chr19	4138109	4141109	Cabp4
chr19	8927856	8930856	Rom1
chr19	10000133	10003133	Best1
chr19	38131280	38134280	Pde6c
chr2	143861673	143864673	Bfsp1
chr3	32434650	32437650	Pik3ca
chr3	96924551	96927551	Gja8
chr3	108091565	108094565	Gnat2
chr3	122042959	122045959	Abca4
chr4	19279349	19282349	Cngb3
chr4	32600882	32603882	Gja10
chr4	33061611	33064611	Gabrr2
chr4	33131055	33134055	Gabrr1
chr4	74250378	74253378	Kdm4c
chr4	82504279	82507279	Nfib
chr5	92251732	92254732	Ppef2
chr5	112251018	112254018	Cryba4
chr5	112254319	112257319	Crybb1
chr5	113068617	113071617	Crybb2
chr5	113080084	113083084	Crybb3
chr6	29379013	29382013	Opn1sw
chr6	39723963	39726963	Braf
chr6	85586030	85589030	Alms1
chr6	119235025	119238025	Cacna2d4
chr6	136953022	136956022	Pde6h
chr7	73540246	73543246	Chd2
chr7	114413753	114416753	Pde3b
chr7	141290505	141293505	Drd4
chr8	105268300	105271300	Hsf4
chr8	123184734	123187734	Dpep1
chr9	20817003	20820003	Rdh8
chr9	64950107	64953107	Slc24a1
chr9	80463938	80466938	Impg1
chr9	103478828	103481828	Bfsp2
chrX	7605602	7608602	Cacna1f
chrX	74125965	74128965	Opn1mw
chrX	100603996	100606996	Arr3
chrX	142195436	142198436	Gucy2f
