# Supplementary material for: Phenotype loss is associated with widespread divergence of the gene regulatory landscape in evolution
Source: Nat Commun. 2018 Nov 9;9:4737. doi: 10.1038/s41467-018-07122-z (PMC6226452; doi:10.1038/s41467-018-07122-z)
Supplement: Supplementary file 17 — Supplementary Data 14 [file 41467_2018_7122_MOESM17_ESM.xlsx]

## Sheet: 14.  eye-dCNEs vs MGI pheno
Supplementary Table 14. Enrichment of CNEs diverged in vision-impaired subterranean mammals and all MGI phenotypes.
Columns C-H, K-O as in Supplementary Table 6. Columns I-J: Enrichments of two control sets of CNEs diverged in human, rat, cow, and elephant (set 1: 86 CNEs with an adjusted p-value lower than 0.005 ('p-fake-BHcorrected'); set2: the 9,364 top diverged CNEs, ranking all CNEs by their adjusted p-value. ('p-fake-top9364-BHcorrected')). Terms in yellow are shown in the main figure; terms in blue are …
MGI Term ID	Term description	a	b	c	d	p	p-BHcorrected	p-fake-BHcorrected	p-fake-top9364-BHcorrected	avgRandomSets	zScore	#genesWithTerm	#genesWithTermHit	genesWithTermHit
MP:0002840	abnormal_lens_fiber_morphology	84	1407	9175	308183	1.41857e-08	9.94137e-05	1	1	43.2506	6.28301	42	23	Abi2,Agps,Ank2,Arntl,Bcar3,Bfsp1,Bfsp2,Crybb2,Cryga,Crygs,Fgf10,Gja8,Gje1,Hsf4,Maf,Mip,Nhs,Nrcam,Pax6,Sep15,Sparc,Srebf2,Tdrd7
MP:0010263	total_cataracts	29	274	9230	309316	2.8896e-08	0.000101251	1	1	8.8305	6.91628	13	7	Cryba1,Crybb2,Cryga,Crygs,Gja8,Mip,Nhs
MP:0003236	abnormal_lens_capsule_morphology	36	441	9223	309149	2.9328e-07	0.000685103	1	1	13.8211	6.07999	18	9	Abi2,Bcar3,Col4a5,Cryga,Gja8,Hsf4,Nhs,Sparc,Tdrd7
MP:0010419	inlet_ventricular_septal_defect	32	371	9227	309219	4.29283e-07	0.000707717	1	1	11.7214	5.95633	4	2	Gpc3,Tgfb2
MP:0008841	ruptured_lens_capsule	31	355	9228	309235	5.04935e-07	0.000707717	1	1	11.2053	6.01359	13	7	Bcar3,Cryga,Gja8,Hsf4,Nhs,Sparc,Tdrd7
MP:0004648	decreased_thoracic_vertebrae_number	18	148	9241	309442	1.94562e-06	0.00209595	1	1	4.7837	6.11369	6	1	Mllt3
MP:0005545	abnormal_lens_development	119	2503	9140	307087	2.09355e-06	0.00209595	1	1	76.1979	5.00083	55	29	Abi2,Adam17,Agap1,Bcar3,Bmp7,Cdkn1c,Cryga,Fbxo47,Fgf9,Gja8,Gje1,Grip1,Mab21l1,Mab21l2,Maf,Med1,Mip,Mitf,Myo10,Nhs,Pax6,Pitx2,Prox1,Sep15,Smad2,Tfap2a,Tgfb2,Vsx2,Znrf3
MP:0004377	small_frontal_bone	49	788	9210	308802	4.61078e-06	0.00403904	1	1	24.3479	5.0378	11	7	Alx1,Bnc2,Fgfr2,Rps6ka3,Scube1,Tfap2a,Tgfb2
MP:0004088	abnormal_sarcoplasmic_reticulum_morphology	35	503	9224	309087	1.14611e-05	0.00892435	1	1	15.6535	4.99299	20	9	Camk2d,Casq2,Col6a3,Dmd,Dmpk,Jph1,Rapgef4,Ryr2,Trdn
MP:0011423	kidney_cortex_atrophy	31	421	9228	309169	1.27529e-05	0.00893722	1	1	13.1519	5.00053	14	6	Adamts1,Gpc3,Mxi1,Ptgs2,Slc2a9,Slc3a1
MP:0011697	vacuolated_lens	36	532	9223	309058	1.5184e-05	0.00967357	1	1	16.5141	4.87147	18	9	Adam17,Bcar3,Cdkn1c,Cryga,Gja8,Mip,Mitf,Nhs,Sep15
MP:0004283	absent_corneal_endothelium	21	235	9238	309355	2.35653e-05	0.0137622	1	1	7.4092	5.08428	4	3	Adam17,Pitx2,Tgfb2
MP:0002579	disorganized_secondary_lens_fibers	24	295	9235	309295	2.67958e-05	0.014445	1	1	9.2802	4.96997	10	5	Abi2,Agps,Ank2,Crygs,Nrcam
MP:0004420	parietal_bone_hypoplasia	26	344	9233	309246	4.06582e-05	0.0193565	1	1	10.7859	4.64356	4	3	Bnc2,Itgb1bp1,Wdr19
MP:0011520	increased_placental_labyrinth_size	25	324	9234	309266	4.14308e-05	0.0193565	1	1	10.1342	4.71705	5	3	Gpc3,Il10,Rictor
MP:0000394	absent_hair_follicle_melanin_granules	23	286	9236	309304	4.59042e-05	0.0194271	1	1	8.996	4.72137	5	4	Bcl2,Lef1,Lyst,Tyr
MP:0004920	increased_placenta_weight	39	634	9220	308956	5.00556e-05	0.0194271	1	1	19.5364	4.43359	10	7	Cdkn1c,Esx1,Ghr,Gpc3,Nrk,Plac1,Rtl1
MP:0011168	abnormal_fat_cell_differentiation	25	329	9234	309261	5.21381e-05	0.0194271	1	1	10.2438	4.68035	15	7	Ank2,Ap1s2,E2f1,Lmna,Ptpn11,Sik2,Sik3
MP:0011435	increased_urine_magnesium_level	17	175	9242	309415	5.26706e-05	0.0194271	1	1	5.5966	4.92322	7	5	Mtss1,Slc12a1,Slc2a9,Slc4a11,Stk39
MP:0010571	shortened_ST_segment	14	128	9245	309462	7.4152e-05	0.0246556	1	1	4.1651	4.86659	6	1	Pcdh18
MP:0010413	complete_atrioventricular_septal_defect	47	837	9212	308753	7.53798e-05	0.0246556	1	1	25.7871	4.18382	20	8	Cc2d2a,Cyr61,Dnahc5,Gata4,Gpc3,Pcsk5,Tgfb2,Zfpm2
MP:0001123	dilated_uterus	33	511	9226	309079	7.74004e-05	0.0246556	1	1	15.7794	4.40991	9	6	Acsl4,Adamts1,Cbl,Gpc3,Lrp2,Prkce
MP:0008020	abnormal_dermal_mast_cell_morphology	6	22	9253	309568	0.000130004	0.0396118	1	1	0.8038	5.80306	3	1	Lyst
MP:0011434	abnormal_urine_magnesium_level	17	191	9242	309399	0.000140812	0.0411172	1	1	6.0693	4.53292	10	5	Mtss1,Slc12a1,Slc2a9,Slc4a11,Stk39
MP:0004892	increased_adiponectin_level	53	1014	9206	308576	0.000153648	0.0430706	1	1	31.0046	3.97694	26	14	Brd2,Ccl2,Cdh13,Crebbp,Ghr,Ikbke,Lmna,Pde3b,Pparg,Sertad2,Sik3,Ssfa2,Tlr4,Tnks
MP:0008543	atrial_fibrillation	19	233	9240	309357	0.000170271	0.0458947	1	1	7.2943	4.39091	8	4	Pitx2,Pln,Ryr2,Scn5a
MP:0005658	increased_susceptibility_to_diet-induced_obesity	64	1316	9195	308274	0.000233699	0.0606291	1	1	40.1211	3.82648	47	21
MP:0004890	decreased_energy_expenditure	76	1635	9183	307955	0.00024224	0.0606291	1	1	49.73	3.79879	69	28
MP:0011308	kidney_corticomedullary_cysts	27	412	9232	309178	0.000263736	0.0620672	1	1	12.7439	4.00216	5	4
MP:0006085	myocardial_necrosis	28	435	9231	309155	0.000269884	0.0620672	1	1	13.481	4.03981	20	7
MP:0004673	splayed_ribs	20	263	9239	309327	0.000274555	0.0620672	1	1	8.2156	4.19278	5	3
MP:0004814	reduced_linear_vestibular_evoked_potential	20	266	9239	309324	0.000314653	0.0677155	1	1	8.2588	4.17184	13	8
MP:0010476	coronary_fistula	25	373	9234	309217	0.000318866	0.0677155	1	1	11.5596	3.96729	9	3
MP:0010394	decreased_QRS_amplitude	18	227	9241	309363	0.000340456	0.070174	1	1	7.1098	4.15904	5	2
MP:0005667	abnormal_circulating_leptin_level	176	4497	9083	305093	0.00038958	0.078005	1	1	137.478	3.28045	184	73
MP:0008880	lacrimal_gland_inflammation	24	360	9235	309230	0.000445243	0.0866741	1	1	11.1488	3.9012	12	7
MP:0013803	increased_IgG2_level	64	1353	9195	308237	0.000463509	0.087791	1	1	43.3238	3.02151	84	30
MP:0010198	decreased_lymphatic_vessel_endothelial_cell_number	15	177	9244	309413	0.000543497	0.0983295	1	1	5.581	4.03889	3	1
MP:0005072	abnormal_hair_follicle_melanin_granule_morphology	25	388	9234	309202	0.00054721	0.0983295	1	1	12.0219	3.79017	10	6
MP:0002968	increased_circulating_alkaline_phosphatase_level	123	3004	9136	306586	0.000594168	0.0991412	1	0.0682569	90.7812	3.50758	134	45
MP:0000195	decreased_circulating_calcium_level	56	1154	9203	308436	0.000572956	0.0991412	1	1	35.1269	3.62516	48	22
MP:0009325	necrospermia	8	57	9251	309533	0.000582536	0.0991412	1	1	2.0451	3.94261	8	2
MP:0004260	enlarged_placenta	41	780	9218	308810	0.000712914	0.116188	1	1	23.8822	3.52062	16	9
MP:0001570	abnormal_circulating_enzyme_level	295	8140	8964	301450	0.00076057	0.121138	1	1	246.81	3.13141	384	110
MP:0003544	abnormal_vascular_endothelial_cell_migration	20	288	9239	309302	0.000798873	0.122171	1	1	8.9304	3.7828	13	6
MP:0006094	increased_fat_cell_size	63	1358	9196	308232	0.0008055	0.122171	1	1	41.1989	3.45488	52	25
MP:0010607	common_atrioventricular_valve	46	913	9213	308677	0.000819357	0.122171	1	1	27.9277	3.49889	11	9
MP:0005012	decreased_eosinophil_cell_number	31	543	9228	309047	0.000883376	0.128356	1	1	16.6837	3.58479	49	17
MP:0012535	abnormal_optic_fissure_closure	29	496	9230	309094	0.000899924	0.128356	1	1	15.2406	3.57427	8	7
MP:0010011	ectopic_hippocampus_pyramidal_cells	15	187	9244	309403	0.000915783	0.128356	1	1	5.8648	3.86044	6	4
MP:0004486	decreased_response_of_heart_to_induced_stress	44	869	9215	308721	0.000953961	0.129035	1	1	26.5295	3.46018	23	15
MP:0004354	absent_deltoid_tuberosity	36	668	9223	308922	0.000959877	0.129035	1	1	20.5015	3.50812	9	5
MP:0011418	leukocyturia	9	78	9250	309512	0.000975864	0.129035	1	1	2.5425	4.12602	3	2
MP:0008723	impaired_eosinophil_recruitment	15	189	9244	309401	0.00101163	0.131287	1	1	6.0074	3.69796	17	5
MP:0006109	fibrillation	20	296	9239	309294	0.00109072	0.137534	1	1	9.159	3.63501	10	5
MP:0000084	abnormal_fontanelle_morphology	48	979	9211	308611	0.00109902	0.137534	1	1	29.867	3.3552	18	11
MP:0008500	increased_IgG2a_level	55	1164	9204	308426	0.00112448	0.138249	1	1	35.4093	3.3231	65	26
MP:0011307	kidney_medulla_cysts	31	553	9228	309037	0.00116036	0.138249	1	1	16.943	3.4533	10	3
MP:0010752	impaired_mucociliary_clearance	11	115	9248	309475	0.00117247	0.138249	1	1	3.6576	3.91112	7	2
MP:0011963	abnormal_total_retina_thickness	52	1088	9207	308502	0.00119368	0.138249	1	1	33.0779	3.33542	34	20
MP:0003212	increased_susceptibility_to_age_related_obesity	42	829	9217	308761	0.00120968	0.138249	1	1	25.2555	3.35919	23	7
MP:0005319	abnormal_enzyme/coenzyme_level	321	9008	8938	300582	0.00122309	0.138249	1	1	272.825	2.97903	441	126
MP:0005634	decreased_circulating_sodium_level	39	758	9220	308832	0.0013594	0.149511	1	1	23.4559	3.23387	30	9
MP:0011483	renal_glomerular_synechia	14	175	9245	309415	0.00136539	0.149511	1	1	5.4806	3.71748	4	3
MP:0002941	increased_circulating_alanine_transaminase_level	55	1177	9204	308413	0.0014163	0.152698	1	1	35.7341	3.26439	75	15
MP:0001905	abnormal_dopamine_level	91	2172	9168	307418	0.00149612	0.157443	1	1	65.7179	3.11427	75	34
MP:0004970	kidney_atrophy	71	1615	9188	307975	0.00151298	0.157443	1	1	48.9733	3.23027	45	22
MP:0002745	abnormal_atrioventricular_valve_morphology	95	2288	9164	307302	0.00155017	0.157443	1	1	69.2557	3.1636	52	27
MP:0010435	abnormal_heart_atrium_and_ventricle_connection	95	2288	9164	307302	0.00155017	0.157443	1	1	69.2557	3.1636	52	27
MP:0005455	increased_susceptibility_to_weight_gain	116	2912	9143	306678	0.00198544	0.197679	1	1	87.9869	3.0143	93	37
MP:0010469	ascending_aorta_hypoplasia	13	163	9246	309427	0.00204005	0.197679	1	1	5.1143	3.56672	3	3
MP:0008992	abnormal_portal_lobule_morphology	8	71	9251	309519	0.00210711	0.197679	1	1	2.3128	3.77208	3	2
MP:0008993	abnormal_portal_triad_morphology	8	71	9251	309519	0.00210711	0.197679	1	1	2.3128	3.77208	3	2
MP:0004762	increased_anti-double_stranded_DNA_antibody_level	47	987	9212	308603	0.00211417	0.197679	1	1	30.0515	3.13251	53	16
MP:0005193	abnormal_anterior_eye_segment_morphology	462	13487	8797	296103	0.00212989	0.197679	1	1	408.988	2.70678	413	168
MP:0000522	kidney_cortex_cysts	61	1364	9198	308226	0.00214378	0.197679	1	1	41.3274	3.11491	32	15
MP:0010146	umbilical_hernia	34	654	9225	308936	0.00225458	0.205196	1	1	19.9322	3.19859	10	7
MP:0003139	patent_ductus_arteriosus	41	834	9218	308756	0.0022902	0.205766	1	1.21925e-19	25.5057	3.12957	12	9
MP:0000423	delayed_hair_regrowth	8	73	9251	309517	0.00246911	0.209688	1	0.511428	2.324	3.76543	5	2
MP:0001307	fused_cornea_and_lens	23	387	9236	309203	0.00236517	0.209688	1	1	11.9311	3.26278	10	5
MP:0011649	immotile_respiratory_cilia	23	388	9236	309202	0.00243792	0.209688	1	1	11.9628	3.23662	13	7
MP:0009288	increased_epididymal_fat_pad_weight	29	533	9230	309057	0.00246209	0.209688	1	1	16.3134	3.19523	22	10
MP:0010668	abnormal_hepatic_portal_vein_morphology	13	167	9246	309423	0.00248346	0.209688	1	1	5.2026	3.45462	4	2
MP:0010815	enlarged_alveolar_lamellar_bodies	10	109	9249	309481	0.00255466	0.213132	1	0.416699	3.4096	3.61013	5	2
MP:0003186	abnormal_redox_activity	66	1515	9193	308075	0.00262927	0.216775	1	1	46.2352	2.9336	97	29
MP:0010436	abnormal_coronary_sinus_morphology	11	129	9248	309461	0.00271263	0.220736	1	1	4.0494	3.49964	4	1
MP:0001798	impaired_macrophage_phagocytosis	31	587	9228	309003	0.0027403	0.220736	1	1	17.9508	3.08216	42	12
MP:0004771	increased_anti-single_stranded_DNA_antibody_level	25	442	9234	309148	0.00292648	0.233054	1	1	13.5805	3.16523	19	7
MP:0004542	impaired_acrosome_reaction	14	193	9245	309397	0.00315916	0.245993	1	1	6.0027	3.32148	26	4
MP:0013287	abnormal_acrosome_reaction	14	193	9245	309397	0.00315916	0.245993	1	1	6.0027	3.32148	26	4
MP:0009556	abnormal_platelet_ADP_level	14	196	9245	309394	0.00359211	0.24832	1	0.197222	6.0419	3.27067	7	6
MP:0009557	decreased_platelet_ADP_level	14	196	9245	309394	0.00359211	0.24832	1	0.197222	6.0419	3.27067	7	6
MP:0004794	increased_anti-nuclear_antigen_antibody_level	62	1421	9197	308169	0.00334278	0.24832	1	1	43.0367	2.93615	83	25
MP:0001906	increased_dopamine_level	57	1284	9202	308306	0.00337203	0.24832	1	1	38.9539	2.90143	33	17
MP:0004913	absent_mandibular_angle	10	114	9249	309476	0.00344231	0.24832	1	1	3.6056	3.4059	3	2
MP:0010922	alveolitis	12	154	9247	309436	0.00354214	0.24832	1	1	4.7776	3.34449	5	4
MP:0005059	lysosomal_protein_accumulation	11	134	9248	309456	0.00355288	0.24832	1	1	4.2132	3.33805	13	3
MP:0011569	abnormal_azygos_vein_morphology	11	134	9248	309456	0.00355288	0.24832	1	1	4.1941	3.35643	4	1
MP:0004539	absent_maxilla	26	474	9233	309116	0.00359299	0.24832	1	1	14.5335	3.02795	6	5
MP:0008041	absent_NK_T_cells	9	96	9250	309494	0.00359899	0.24832	1	1	3.054	3.45442	4	2
MP:0003725	increased_autoantibody_level	65	1510	9194	308080	0.00363018	0.24832	1	1	45.8114	2.87431	96	26
MP:0003649	decreased_heart_right_ventricle_size	26	475	9233	309115	0.00368728	0.24832	1	1	14.5388	3.03927	14	7
MP:0010123	increased_bone_mineral_content	93	2305	9166	307285	0.00368871	0.24832	1	1	70.3448	2.7052	89	36
MP:0013367	parotid_gland_inflammation	12	155	9247	309435	0.00371757	0.24832	1	1	4.8533	3.28139	4	2
MP:0010412	atrioventricular_septal_defect	92	2277	9167	307313	0.00372055	0.24832	1	1	68.8158	2.82763	61	25
MP:0002659	pituitary_gland_hypoplasia	27	501	9232	309089	0.00381505	0.252225	1	1	15.2751	3.08723	8	6
MP:0003659	abnormal_lymph_circulation	25	454	9234	309136	0.00404124	0.264683	1	1	13.9127	2.98617	11	5
MP:0010368	abnormal_lymphatic_system_physiology	25	455	9234	309135	0.00414836	0.269182	1	1	13.9447	2.97557	12	5
MP:0003020	decreased_circulating_chloride_level	33	657	9226	308933	0.00423193	0.272034	1	1	20.0996	2.94405	32	9
MP:0008879	submandibular_gland_inflammation	12	158	9247	309432	0.00428613	0.272034	1	1	4.9363	3.21745	5	2
MP:0002220	large_lymphoid_organs	37	762	9222	308828	0.00434479	0.272034	1	1	23.1652	2.92952	27	12
MP:0002705	dilated_renal_tubules	127	3314	9132	306276	0.00434757	0.272034	1	1	99.837	2.72625	85	32
MP:0004891	abnormal_adiponectin_level	63	1469	9196	308121	0.00445402	0.273542	1	1	44.5008	2.8045	50	24
MP:0002804	abnormal_motor_learning	56	1275	9203	308315	0.00445768	0.273542	1	1	38.6407	2.86099	40	21
MP:0004678	split_xiphoid_process	45	976	9214	308614	0.0044907	0.273542	1	1	29.6154	2.85839	15	7
MP:0001699	increased_embryo_size	34	686	9225	308904	0.00452781	0.273542	1	1	20.9262	2.9035	7	6
MP:0008896	increased_IgG2c_level	14	202	9245	309388	0.00460312	0.275715	1	1	6.2799	3.13231	8	3
MP:0013300	abnormal_submandibular_gland_physiology	19	316	9240	309274	0.00477229	0.28045	1	1	9.6864	3.02565	8	5
MP:0010620	thick_mitral_valve	31	612	9228	308978	0.00484621	0.28045	1	1	18.6524	2.87695	9	7
MP:0001309	hydropic_eye_lens_fibers	2	2	9257	309588	0.00486529	0.28045	1	1	0.1195	5.51584	3	2
MP:0003384	abnormal_ventral_body_wall_morphology	57	1309	9202	308281	0.00489746	0.28045	1	1	39.6411	2.79907	19	11
MP:0008142	decreased_small_intestinal_villus_size	12	161	9247	309429	0.00492229	0.28045	1	1	5.0358	3.15682	6	4
MP:0013532	abnormal_parotid_gland_physiology	12	161	9247	309429	0.00492229	0.28045	1	1	5.0303	3.14786	5	2
MP:0003166	decreased_superior_semicircular_canal_size	18	294	9241	309296	0.00497029	0.280902	1	1	9.0706	3.0052	3	3
MP:0012272	decreased_axial_mesoderm_size	12	162	9247	309428	0.0051503	0.288747	1	1	5.0342	3.13256	4	2
MP:0000460	mandible_hypoplasia	62	1453	9197	308137	0.00524737	0.290431	1	1	44.0034	2.74184	25	12
MP:0010422	heart_right_ventricle_hypoplasia	20	343	9239	309247	0.0052961	0.290431	1	1	10.5121	2.95553	9	4
MP:0005668	decreased_circulating_leptin_level	86	2136	9173	307454	0.00530468	0.290431	1	1	65.0132	2.60443	95	34
MP:0003660	chylothorax	21	368	9238	309222	0.00546617	0.296953	1	1	11.2938	2.92202	4	2
MP:0013534	abnormal_major_salivary_gland_physiology	19	322	9240	309268	0.00574205	0.309358	1	1	9.8634	2.9451	9	5
MP:0006130	pulmonary_valve_atresia	9	104	9250	309486	0.00582694	0.309358	1	1	3.292	3.18013	4	3
MP:0013219	abnormal_substantia_nigra_pars_compacta_morphology	9	104	9250	309486	0.00582694	0.309358	1	1	3.2619	3.22161	6	3
MP:0006142	abnormal_sinoatrial_node_conduction	44	965	9215	308625	0.00588293	0.309982	1	1	31.5578	2.07875	30	17
MP:0005398	decreased_susceptibility_to_fungal_infection	6	51	9253	309539	0.00612509	0.320333	1	1	1.6363	3.43611	6	1
MP:0005669	increased_circulating_leptin_level	99	2528	9160	307062	0.00619409	0.321542	1	1	77.5153	2.41864	93	43
MP:0020202	abnormal_macrophage_cell_number	163	4435	9096	305155	0.00629221	0.324234	1	1	133.626	2.64572	185	69
MP:0008396	abnormal_osteoclast_differentiation	93	2356	9166	307234	0.00638653	0.326599	1	1	71.7298	2.5243	74	34
MP:0004418	small_parietal_bone	47	1052	9212	308538	0.00643132	0.326599	1	1	31.9791	2.66516	16	10
MP:0012509	neural_tube_degeneration	9	106	9250	309484	0.00652197	0.32882	1	1	3.3474	3.11352	4	2
MP:0013400	abnormal_endometrial_gland_development	18	303	9241	309287	0.00660646	0.330701	1	1	9.3732	2.83506	4	2
MP:0010090	increased_circulating_creatine_kinase_level	29	576	9230	309014	0.00675294	0.335636	1	1	17.5553	2.75969	22	9
MP:0011376	abnormal_kidney_corticomedullary_boundary_morphology	26	500	9233	309090	0.00681555	0.336362	1	1	15.2635	2.75514	10	8
MP:0010406	common_atrium	36	760	9223	308830	0.00691891	0.339075	1	1	23.1539	2.75666	15	7
MP:0004231	abnormal_calcium_ion_homeostasis	135	3608	9124	305982	0.00706188	0.343678	1	0.433153	108.739	2.56078	138	59
MP:0011667	double_outlet_right_ventricle_with_atrioventricular_septal_defect	32	657	9227	308933	0.00722943	0.347661	1	1	19.9156	2.76562	16	11
MP:0000071	axial_skeleton_hypoplasia	6	53	9253	309537	0.00724294	0.347661	1	1	1.7142	3.28331	4	2
MP:0001303	abnormal_lens_morphology	292	8422	8967	301168	0.00732231	0.34908	1	1	254.448	2.40633	240	105
MP:0000087	absent_mandible	40	871	9219	308719	0.00744529	0.350657	1	1	26.463	2.65721	16	8
MP:0003674	oxidative_stress	58	1367	9201	308223	0.00747172	0.350657	1	1	41.6936	2.54268	85	24
MP:0010122	abnormal_bone_mineral_content	264	7557	8995	302033	0.0075055	0.350657	1	1	229.129	2.35721	267	109
MP:0003094	abnormal_cornea_posterior_stroma_morphology	10	129	9249	309461	0.00763168	0.353232	1	1	4.0286	2.99614	3	2
MP:0003463	abnormal_single_cell_response	38	819	9221	308771	0.00767182	0.353232	1	1	25.0645	2.58607	25	14
MP:0004829	increased_anti-chromatin_antibody_level	11	150	9248	309440	0.00771183	0.353232	1	1	4.7132	2.93475	11	2
MP:0004371	bowed_femur	6	54	9253	309536	0.00785388	0.357257	1	1	1.7496	3.28604	3	2
MP:0001144	vagina_atresia	37	794	9222	308796	0.00791547	0.357257	1	1	24.1829	2.63912	16	9
MP:0005515	uveitis	2	3	9257	309587	0.00795264	0.357257	1	1	0.1398	4.98103	3	1
MP:0003745	abnormal_mucosal_lining_of_the_mouth	10	130	9249	309460	0.00801007	0.357545	1	1	4.09	2.96022	4	1
MP:0012054	abnormal_phrenic_nerve_innervation_pattern	15	240	9244	309350	0.00822583	0.36225	1	1	7.4042	2.86157	7	3
MP:0012055	abnormal_phrenic_nerve_innervation_pattern_to_diaphragm	15	240	9244	309350	0.00822583	0.36225	1	1	7.4042	2.86157	7	3
MP:0009369	abnormal_theca_cell_number	13	195	9246	309395	0.00827055	0.36225	1	1	6.054	2.84627	4	3
MP:0009867	abnormal_ascending_aorta_morphology	30	614	9229	308976	0.00870185	0.378774	1	1	18.7783	2.64948	17	10
MP:0004285	absent_Descemet_membrane	10	132	9249	309458	0.00880997	0.381113	1	1	4.1306	2.92138	3	2
MP:0010440	anomalous_pulmonary_venous_connection	16	266	9243	309324	0.00902206	0.386207	1	1	8.1604	2.78402	6	3
MP:0002896	abnormal_bone_mineralization	178	4941	9081	304649	0.00903796	0.386207	1	1	149.315	2.38057	134	63
MP:0003561	rheumatoid_arthritis	7	74	9252	309516	0.00930291	0.39512	1	1	2.3615	3.03614	6	2
MP:0003546	decreased_alcohol_consumption	26	515	9233	309075	0.00957174	0.403151	1	0.8852	15.7402	2.65231	13	9
MP:0020280	increased_creatine_kinase_level	29	593	9230	308997	0.00964752	0.403151	1	1	18.0399	2.60894	23	9
MP:0008365	adenohypophysis_hypoplasia	12	177	9247	309413	0.00969008	0.403151	1	1	5.4655	2.82941	8	2
MP:0001334	absent_optic_tract	15	245	9244	309345	0.0097221	0.403151	1	1	7.5831	2.72029	3	3
MP:0001348	abnormal_lacrimal_gland_physiology	25	492	9234	309098	0.0101424	0.403853	1	1.02639e-09	15.0272	2.60248	17	8
MP:0013450	abnormal_lacrimal_apparatus_physiology	25	492	9234	309098	0.0101424	0.403853	1	1.02639e-09	15.0272	2.60248	17	8
MP:0011964	increased_total_retina_thickness	25	491	9234	309099	0.00991807	0.403853	1	1	14.9597	2.66535	7	5
MP:0004381	abnormal_hair_follicle_melanocyte_morphology	31	647	9228	308943	0.00994899	0.403853	1	1	19.7321	2.55423	16	8
MP:0004305	abnormal_Rosenthal_canal_morphology	11	156	9248	309434	0.010001	0.403853	1	1	4.852	2.85089	3	3
MP:0006057	decreased_vascular_endothelial_cell_number	15	246	9244	309344	0.0100456	0.403853	1	1	7.6109	2.69872	7	4
MP:0003168	abnormal_scala_vestibuli_morphology	10	135	9249	309455	0.0101227	0.403853	1	1	4.2	2.88654	4	2
MP:0002446	abnormal_macrophage_morphology	253	7271	9006	302319	0.0102032	0.403976	1	1	219.828	2.30664	326	113
MP:0002807	abnormal_eye_blink_conditioning_behavior	18	318	9241	309272	0.0102827	0.404836	1	1	9.773	2.71668	9	8
MP:0009267	abnormal_cerebellum_fissure_morphology	12	179	9247	309411	0.0104766	0.409291	1	1	5.5	2.85068	6	3
MP:0004447	small_basioccipital_bone	16	271	9243	309319	0.0105459	0.409291	1	1	8.3709	2.68024	7	3
MP:0009562	abnormal_odor_adaptation	7	76	9252	309514	0.010571	0.409291	1	1	2.4056	3.03731	3	2
MP:0010075	abnormal_circulating_phytosterol_level	8	96	9251	309494	0.0110619	0.423618	1	1	3.0878	2.77114	3	2
MP:0010076	abnormal_phytosterol_level	8	96	9251	309494	0.0110619	0.423618	1	1	3.0878	2.77114	3	2
MP:0013208	abnormal_cilium_physiology	35	760	9224	308830	0.011195	0.426385	1	1	23.1439	2.51035	33	13
MP:0009447	abnormal_platelet_ATP_level	13	204	9246	309386	0.011516	0.427036	1	0.233654	6.2416	2.73379	9	5
MP:0009448	decreased_platelet_ATP_level	13	204	9246	309386	0.011516	0.427036	1	0.233654	6.2416	2.73379	9	5
MP:0000159	abnormal_xiphoid_process_morphology	104	2741	9155	306849	0.0115168	0.427036	1	0.905852	82.6962	2.39158	45	24
MP:0008140	podocyte_foot_process_effacement	35	761	9224	308829	0.0113917	0.427036	1	1	23.2023	2.47913	25	12
MP:0011377	renal_glomerulus_fibrosis	6	59	9253	309531	0.0114738	0.427036	1	1	1.8934	3.02281	10	3
MP:0008908	increased_total_fat_pad_weight	22	422	9237	309168	0.0117103	0.429366	1	1	12.8411	2.59218	12	6
MP:0004538	abnormal_maxillary_shelf_morphology	69	1717	9190	307873	0.0117702	0.429366	1	1	51.8798	2.40955	20	14
MP:0011437	glomerulus_hemorrhage	11	160	9248	309430	0.0117952	0.429366	1	1	4.9644	2.71471	5	3
MP:0001958	emphysema	42	954	9217	308636	0.0118247	0.429366	1	1	29.0139	2.4517	33	18
MP:0001861	lung_inflammation	135	3678	9124	305912	0.0122745	0.443402	1	1	110.693	2.35648	136	47
MP:0005101	abnormal_ciliary_body_pigmentation	11	162	9248	309428	0.0127794	0.443811	1	0.858356	4.9995	2.73611	4	3
MP:0002418	increased_susceptibility_to_viral_infection	65	1607	9194	307983	0.0124918	0.443811	1	1	48.4801	2.38515	110	27
MP:0003014	abnormal_kidney_medulla_morphology	71	1781	9188	307809	0.0126084	0.443811	1	1	53.7395	2.37905	41	20
MP:0004918	abnormal_negative_T_cell_selection	20	375	9239	309215	0.0126633	0.443811	1	1	11.5287	2.52823	13	8
MP:0010592	abnormal_atrioventricular_septum_morphology	93	2426	9166	307164	0.012721	0.443811	1	1	73.1546	2.34227	63	26
MP:0002063	abnormal_learning/memory/conditioning	559	16992	8700	292598	0.0127681	0.443811	1	1	515.231	1.98321	519	237
MP:0014114	abnormal_cognition	559	16992	8700	292598	0.0127681	0.443811	1	1	515.231	1.98321	519	237
MP:0008513	thin_retinal_inner_plexiform_layer	13	207	9246	309383	0.0127925	0.443811	1	1	6.4007	2.62969	10	5
MP:0000202	abnormal_circulating_alkaline_phosphatase_level	152	4201	9107	305389	0.0129607	0.444656	1	0.125439	126.378	2.34606	178	58
MP:0000781	decreased_corpus_callosum_size	58	1410	9201	308180	0.0130162	0.444656	1	1	43.3254	2.20435	31	19
MP:0001253	abnormal_body_height	24	478	9235	309112	0.0131211	0.444656	1	1	14.5821	2.50247	21	14
MP:0001255	decreased_body_height	24	478	9235	309112	0.0131211	0.444656	1	1	14.5821	2.50247	21	14
MP:0001947	abnormal_mucociliary_clearance	12	185	9247	309405	0.0131341	0.444656	1	1	5.7315	2.67866	10	3
MP:0004361	bowed_ulna	29	609	9230	308981	0.0132306	0.445769	1	1	18.5289	2.47262	13	8
MP:0011055	abnormal_respiratory_motile_cilium_physiology	25	505	9234	309085	0.0134514	0.449724	1	1	15.4135	2.47883	20	9
MP:0008576	decreased_circulating_interferon-beta_level	7	80	9252	309510	0.0134763	0.449724	1	1	2.5251	2.86124	7	2
MP:0001762	polyuria	51	1217	9208	308373	0.0139888	0.464615	1	1	37.0789	2.29415	74	26
MP:0010089	abnormal_circulating_creatine_kinase_level	30	639	9229	308951	0.0141168	0.466653	1	1	19.4137	2.43828	26	10
MP:0011572	abnormal_aorta_bulb_morphology	16	281	9243	309309	0.0141986	0.467154	1	1	8.6193	2.58076	7	5
MP:0009080	uterus_inflammation	7	81	9252	309509	0.0142839	0.467763	1	1	2.5694	2.80393	3	1
MP:0011510	biventricular,_discordant_atrioventricular_connection	8	101	9251	309489	0.0143932	0.469151	1	1	3.1736	2.7502	3	3
MP:0004459	small_alisphenoid_bone	26	535	9233	309055	0.0145921	0.470137	1	1	16.3471	2.41816	7	3
MP:0005299	abnormal_eye_posterior_chamber_morphology	16	282	9243	309308	0.014612	0.470137	1	1	8.6134	2.52853	5	3
MP:0001183	overexpanded_pulmonary_alveoli	47	1108	9212	308482	0.0146889	0.470137	1	1	33.5053	2.37419	34	18
MP:0001759	increased_urine_glucose_level	28	588	9231	309002	0.0146918	0.470137	1	1	17.8484	2.43767	20	9
MP:0004287	abnormal_spiral_limbus_morphology	16	283	9243	309307	0.0150347	0.475736	1	1	8.6776	2.53255	6	5
MP:0009957	abnormal_cerebellum_vermis_lobule_morphology	16	283	9243	309307	0.0150347	0.475736	1	1	8.7052	2.53305	6	3
MP:0004844	abnormal_vestibuloocular_reflex	15	259	9244	309331	0.0150705	0.475736	1	1	7.9551	2.54705	6	4
MP:0002646	increased_intestinal_cholesterol_absorption	8	102	9251	309488	0.0151383	0.475736	1	1	3.2024	2.70954	3	2
MP:0000478	delayed_intestine_development	9	123	9250	309467	0.0152746	0.477878	1	1	3.8245	2.69951	5	4
MP:0002742	enlarged_submandibular_lymph_nodes	11	167	9248	309423	0.0155118	0.481003	1	1	5.2076	2.57356	5	2
MP:0009627	abnormal_submandibular_lymph_node_morphology	11	167	9248	309423	0.0155118	0.481003	1	1	5.2076	2.57356	5	2
MP:0011105	embryonic_lethality_between_implantation_and_placentation,_incomplete_penetrance	13	213	9246	309377	0.0156694	0.483751	1	1	6.5335	2.56166	12	5
MP:0004618	thoracic_vertebral_transformation	50	1198	9209	308392	0.0157972	0.485246	1	1	37.0254	2.13147	47	15
MP:0001758	abnormal_urine_glucose_level	28	592	9231	308998	0.0158564	0.485246	1	1	17.968	2.40168	21	9
MP:0011254	superior-inferior_ventricles	9	124	9250	309466	0.0159738	0.486011	1	1	3.8615	2.67026	5	4
MP:0003388	absent_pericardium	5	46	9254	309544	0.0160201	0.486011	1	1	1.4918	2.90951	3	1
MP:0005100	abnormal_choroid_pigmentation	21	411	9238	309179	0.0163812	0.494825	1	1	12.5231	2.40603	13	7
MP:0002712	increased_circulating_glucagon_level	39	894	9220	308696	0.0167317	0.501742	1	1	27.0929	2.34694	17	11
MP:0004452	abnormal_pterygoid_process_morphology	65	1633	9194	307957	0.0167534	0.501742	1	1	49.6981	2.17405	20	13
MP:0012007	abnormal_chloride_level	79	2043	9180	307547	0.0169152	0.502948	1	0.00349333	61.5935	2.26306	83	29
MP:0004627	abnormal_trochanter_morphology	14	239	9245	309351	0.0169372	0.502948	1	1	7.3373	2.51002	5	3
MP:0005205	abnormal_eye_anterior_chamber_morphology	54	1319	9205	308271	0.0173035	0.510735	1	6.13196e-06	39.8559	2.25947	26	14
MP:0009247	meteorism	50	1206	9209	308384	0.0175174	0.510735	1	1	36.5814	2.27787	20	10
MP:0004144	hypotonia	18	338	9241	309252	0.0175311	0.510735	1	1	10.3516	2.40174	17	9
MP:0000688	lymphoid_hyperplasia	30	651	9229	308939	0.0175411	0.510735	1	1	19.7543	2.34048	24	10
MP:0002871	albuminuria	40	925	9219	308665	0.0175638	0.510735	1	1	28.1202	2.27583	42	12
MP:0003191	abnormal_cellular_cholesterol_metabolism	18	340	9241	309250	0.0184313	0.533748	1	1	10.4	2.37855	15	7
MP:0013245	abnormal_lipid_metabolism	20	391	9239	309199	0.0186	0.534841	1	1	11.9452	2.35019	18	8
MP:0005425	increased_macrophage_cell_number	94	2498	9165	307092	0.0186218	0.534841	1	1	75.3153	2.223	112	35
MP:0002909	abnormal_adrenal_gland_physiology	39	902	9220	308688	0.0188507	0.539206	1	1	27.3224	2.25954	24	11
MP:0008128	abnormal_brain_internal_capsule_morphology	37	847	9222	308743	0.0189844	0.540823	1	1	25.6853	2.24411	20	7
MP:0020279	abnormal_creatine_kinase_level	30	656	9229	308934	0.0191498	0.543326	1	1	19.8983	2.29852	27	10
MP:0000299	failure_of_atrioventricular_cushion_closure	25	525	9234	309065	0.0201718	0.567727	1	1	15.973	2.33052	7	4
MP:0010599	abnormal_fetal_atrioventricular_canal_septation	25	525	9234	309065	0.0201718	0.567727	1	1	15.973	2.33052	7	4
MP:0006061	right_atrial_isomerism	20	395	9239	309195	0.0203771	0.571212	1	1	12.0234	2.35601	11	6
MP:0005579	absent_outer_ear	21	421	9238	309169	0.0204827	0.571884	1	1	12.8725	2.29663	10	4
MP:0009640	abnormal_renal_tubule_epithelium_morphology	44	1049	9215	308541	0.0207519	0.57381	1	1	31.6701	2.2235	39	15
MP:0004111	abnormal_coronary_artery_morphology	56	1392	9203	308198	0.0208213	0.57381	1	1	42.0353	2.17209	28	12
MP:0006219	optic_nerve_degeneration	18	345	9241	309245	0.020838	0.57381	1	1	10.479	2.38236	9	4
MP:0006084	abnormal_circulating_phospholipid_level	16	295	9243	309295	0.0208792	0.57381	1	1	9.0262	2.35015	18	6
MP:0008102	lymph_node_hyperplasia	32	716	9227	308874	0.0210514	0.576283	1	1	21.7731	2.24155	26	11
MP:0000644	dextrocardia	51	1250	9208	308340	0.0212508	0.579477	1	1	37.7885	2.19958	36	14
MP:0013340	abnormal_pituicyte_morphology	14	247	9245	309343	0.0214837	0.583556	1	1	7.5766	2.35695	3	3
MP:0001788	periorbital_edema	5	50	9254	309540	0.0215914	0.584218	1	1	1.6082	2.72731	4	2
MP:0010564	abnormal_fetal_ductus_arteriosus_morphology	45	1082	9214	308508	0.0220811	0.589795	1	1.66958e-15	32.8257	2.17313	17	11
MP:0003928	increased_heart_rate_variability	17	322	9242	309268	0.0219978	0.589795	1	1	9.86	2.29546	8	4
MP:0005330	cardiomyopathy	89	2368	9170	307222	0.0220071	0.589795	1	1	71.3164	2.12588	77	31
MP:0003033	abnormal_pulmonary_vascular_resistance	8	110	9251	309480	0.0221341	0.589795	1	1	3.3882	2.549	5	4
MP:0001413	abnormal_response_to_new_environment	183	5243	9076	304347	0.022891	0.603083	1	0.122011	157.814	2.0451	151	74
MP:0011460	decreased_urine_chloride_ion_level	12	201	9247	309389	0.0227327	0.603083	1	1	6.1678	2.38863	8	4
MP:0001270	distended_abdomen	99	2672	9160	306918	0.0228263	0.603083	1	1	80.562	2.08947	65	24
MP:0003253	dilated_bile_duct	10	155	9249	309435	0.0229887	0.603389	1	1	4.8095	2.42577	7	3
MP:0004353	abnormal_deltoid_tuberosity_morphology	43	1029	9216	308561	0.023173	0.605956	1	0.000947088	31.2078	2.16447	19	8
MP:0005227	abnormal_vertebral_body_development	14	250	9245	309340	0.0234055	0.609389	1	1	7.6915	2.30809	8	3
MP:0004843	abnormal_Paneth_cell_morphology	18	350	9241	309240	0.0234782	0.609389	1	1	10.6217	2.30087	12	7
MP:0008501	increased_IgG2b_level	32	723	9227	308867	0.0235708	0.609536	1	1	21.943	2.17181	40	13
MP:0010675	decreased_activation-induced_B_cell_apoptosis	4	34	9255	309556	0.0239273	0.615665	1	1	1.1113	2.77629	3	2
MP:0010031	abnormal_cranium_size	109	2980	9150	306610	0.0239835	0.615665	1	1	89.7546	2.07196	69	35
MP:0002936	joint_swelling	8	112	9251	309478	0.0241889	0.618672	1	1	3.4905	2.4469	8	2
MP:0000455	abnormal_maxilla_morphology	232	6782	9027	302808	0.0244092	0.622035	1	1	204.821	1.92524	109	63
MP:0008009	delayed_cellular_replicative_senescence	6	71	9253	309519	0.024641	0.624242	1	1	2.2172	2.58079	9	4
MP:0011665	d-loop_transposition_of_the_great_arteries	14	252	9245	309338	0.024756	0.624242	1	1	7.7576	2.2604	9	4
MP:0005210	disorganized_stomach_mucosa	5	52	9254	309538	0.0247954	0.624242	1	1	1.6648	2.58008	3	3
MP:0011965	decreased_total_retina_thickness	25	536	9234	309054	0.0248521	0.624242	1	1	16.2795	2.18795	26	14
MP:0004953	decreased_spleen_weight	92	2473	9167	307117	0.0250457	0.626859	1	1	74.4874	2.10341	68	29
MP:0000118	arrest_of_tooth_development	28	618	9231	308972	0.0253257	0.62937	1	1	18.7508	2.1772	6	5
MP:0013209	abnormal_motile_cilium_physiology	28	618	9231	308972	0.0253257	0.62937	1	1	18.7919	2.16586	24	11
MP:0003842	abnormal_metopic_suture_morphology	15	278	9244	309312	0.0256481	0.635131	1	1	8.5208	2.24826	5	4
MP:0008526	decreased_cranium_width	12	205	9247	309385	0.0257825	0.63621	1	1	6.2861	2.31439	7	5
MP:0011862	decreased_cranium_length	20	406	9239	309184	0.025942	0.637901	1	1	12.3954	2.207	8	6
MP:0000008	increased_white_adipose_tissue_amount	34	786	9225	308804	0.0265416	0.646378	1	0.571912	23.7429	2.13683	41	14
MP:0008562	increased_interferon-alpha_secretion	10	159	9249	309431	0.0265635	0.646378	1	1	4.9001	2.34365	3	2
MP:0008846	abnormal_supraoptic_nucleus_morphology	10	159	9249	309431	0.0265635	0.646378	1	1	4.9068	2.33939	4	1
MP:0002647	decreased_intestinal_cholesterol_absorption	14	255	9245	309335	0.026889	0.647941	1	1	7.8625	2.24287	11	4
MP:0009343	dilated_gallbladder	16	305	9243	309285	0.0269485	0.647941	1	1	9.317	2.21595	7	5
MP:0005331	insulin_resistance	107	2935	9152	306655	0.0269889	0.647941	1	1	88.3829	2.01257	124	49
MP:0002023	increased_B_cell_derived_lymphoma_incidence	48	1184	9211	308406	0.0270913	0.647941	1	1	35.8439	2.0788	48	16
MP:0002766	situs_inversus	46	1127	9213	308463	0.0272186	0.647941	1	1	34.1065	2.07661	41	15
MP:0003092	decreased_corneal_stroma_thickness	17	331	9242	309259	0.027358	0.647941	1	1	10.1229	2.18017	8	4
MP:0001378	abnormal_ejaculation	12	207	9247	309383	0.0274146	0.647941	1	1	6.3562	2.27028	8	5
MP:0005161	hematuria	12	207	9247	309383	0.0274146	0.647941	1	1	6.4506	2.19662	12	3
MP:0004484	altered_response_of_heart_to_induced_stress	87	2334	9172	307256	0.0274598	0.647941	1	1	70.5601	2.00973	69	37
MP:0010334	pleural_effusion	27	596	9232	308994	0.027677	0.64986	1	1	18.0432	2.14977	12	6
MP:0000951	sporadic_seizures	34	789	9225	308801	0.0277533	0.64986	1	1	23.878	2.09542	22	12
MP:0004984	increased_osteoclast_cell_number	56	1418	9203	308172	0.0278721	0.64986	1	1	42.8373	2.06707	56	19
MP:0001463	abnormal_spatial_learning	210	6120	9049	303470	0.0279121	0.64986	1	1	184.499	1.89759	195	84
MP:0003018	abnormal_circulating_chloride_level	66	1712	9193	307878	0.0281393	0.652981	1	9.87122e-05	51.6248	2.03201	69	24
MP:0008445	increased_retinal_cone_cell_number	4	36	9255	309554	0.0283143	0.654873	1	1	1.1445	2.70553	3	1
MP:0004257	abnormal_placenta_weight	45	1102	9214	308488	0.02847	0.655496	1	1	33.2539	2.05113	30	11
MP:0004812	abnormal_linear_vestibular_evoked_potential	33	763	9226	308827	0.0285283	0.655496	1	1	23.0711	2.10346	29	12
MP:0004347	abnormal_scapular_spine_morphology	19	385	9240	309205	0.0289021	0.661916	1	1	11.7519	2.16464	4	3
MP:0004468	small_zygomatic_bone	14	258	9245	309332	0.0291544	0.665519	1	1	7.9348	2.17552	6	4
MP:0003883	enlarged_stomach	18	360	9241	309230	0.0295105	0.671461	1	1	10.9915	2.14173	13	8
MP:0001562	abnormal_circulating_calcium_level	90	2436	9169	307154	0.0302896	0.686957	1	1	73.264	2.02324	99	40
MP:0013189	abnormal_exploration_in_a_new_environment	150	4270	9109	305320	0.0304541	0.688459	1	0.0526474	128.365	1.94734	113	58
MP:0003137	abnormal_impulse_conducting_system_conduction	160	4583	9099	305007	0.0311118	0.701066	1	1	140.055	1.70314	132	54
MP:0001304	cataract	147	4182	9112	305408	0.0313343	0.703817	1	0.0422788	125.952	1.91863	138	56
MP:0008107	absent_horizontal_cells	17	338	9242	309252	0.0321594	0.718013	1	1	10.2914	2.13124	4	2
MP:0005168	abnormal_female_meiosis	29	660	9230	308930	0.03221	0.718013	1	1	20.0139	2.05305	56	14
MP:0000619	salivary_gland_epithelial_hyperplasia	6	76	9253	309514	0.0322737	0.718013	1	1	2.3633	2.36842	3	1
MP:0000752	dystrophic_muscle	45	1113	9214	308477	0.0325548	0.721975	1	1	33.6883	1.9875	29	12
MP:0008525	decreased_cranium_height	44	1085	9215	308505	0.0328574	0.723384	1	0.791213	32.8236	1.96365	26	17
MP:0001781	abnormal_white_adipose_tissue_amount	158	4530	9101	305060	0.0327914	0.723384	1	1	136.895	1.84951	189	73
MP:0005146	decreased_circulating_VLDL_cholesterol_level	18	365	9241	309225	0.032928	0.723384	1	1	11.0818	2.10376	21	6
MP:0011402	renal_cast	32	745	9227	308845	0.0330465	0.723719	1	1	22.6289	1.98184	30	15
MP:0002079	increased_circulating_insulin_level	130	3669	9129	305921	0.0335772	0.729729	1	1	110.839	1.84007	152	56
MP:0002465	abnormal_eosinophil_physiology	17	340	9242	309250	0.0336388	0.729729	1	1	12.4718	1.12818	28	8
MP:0010024	increased_total_body_fat_amount	133	3762	9126	305828	0.033722	0.729729	1	1	113.93	1.82089	127	47
MP:0009273	abnormal_hair_shaft_melanin_granule_shape	7	98	9252	309492	0.0337375	0.729729	1	1	3.0598	2.29691	3	2
MP:0002602	abnormal_eosinophil_cell_number	55	1408	9204	308182	0.0342363	0.734864	1	1	42.4806	1.9513	94	30
MP:0000192	abnormal_mineral_level	283	8463	8976	301127	0.034353	0.734864	1	1	255.151	1.79274	395	137
MP:0000623	decreased_salivation	18	367	9241	309223	0.0343738	0.734864	1	1	11.1492	2.07163	14	6
MP:0011117	abnormal_susceptibility_to_weight_gain	217	6381	9042	303209	0.0343943	0.734864	1	1	193.632	1.70146	210	77
MP:0002703	abnormal_renal_tubule_morphology	196	5726	9063	303864	0.0349905	0.743534	1	1	173.616	1.7056	185	70
MP:0001260	increased_body_weight	190	5539	9069	304051	0.0351184	0.743534	1	1	168.673	1.6534	232	89
MP:0012323	increased_total_tissue_mass	190	5539	9069	304051	0.0351184	0.743534	1	1	168.673	1.6534	232	89
MP:0003107	abnormal_response_to_novelty	215	6327	9044	303263	0.0359014	0.751036	1	0.39363	190.545	1.80937	195	92
MP:0008805	decreased_circulating_amylase_level	36	863	9223	308727	0.0356748	0.751036	1	1	26.0539	1.99707	41	13
MP:0004445	small_exoccipital_bone	4	39	9255	309551	0.0357342	0.751036	1	1	1.2606	2.48482	4	1
MP:0004699	unilateral_deafness	16	317	9243	309273	0.0358602	0.751036	1	1	9.6752	2.06752	3	3
MP:0003981	decreased_circulating_phospholipid_level	5	58	9254	309532	0.0361723	0.754106	1	1	1.811	2.39547	3	2
MP:0004473	absent_nasal_bone	8	122	9251	309468	0.0364786	0.754106	1	1	3.7876	2.18955	3	2
MP:0006051	brainstem_hemorrhage	8	122	9251	309468	0.0364786	0.754106	1	1	3.8048	2.15508	3	2
MP:0010387	abnormal_Bergmann_glial_cell_morphology	8	122	9251	309468	0.0364786	0.754106	1	1	3.7201	2.24676	4	2
MP:0003008	enhanced_long_term_potentiation	72	1919	9187	307671	0.0368467	0.755843	1	1	57.7265	1.91796	55	27
MP:0005416	abnormal_circulating_protein_level	466	14326	8793	295264	0.0369174	0.755843	1	1	435.541	1.50648	742	199
MP:0011409	increased_renal_glomerulus_basement_membrane_thickness	32	753	9227	308837	0.0371326	0.755843	1	1	22.8816	1.9211	20	8
MP:0003142	anotia	11	193	9248	309397	0.0371752	0.755843	1	1	5.9304	2.10483	3	1
MP:0002405	respiratory_system_inflammation	159	4583	9100	305007	0.0372041	0.755843	1	1	137.777	1.84529	165	52
MP:0002207	abnormal_long_term_potentiation	225	6649	9034	302941	0.0372097	0.755843	1	1	199.638	1.82879	179	86
MP:0003499	thyroid_hypoplasia	12	218	9247	309372	0.0377509	0.764618	1	1	6.6772	2.08732	5	2
MP:0006278	aortic_aneurysm	20	425	9239	309165	0.0381682	0.764651	1	1	12.9191	2.02485	14	7
MP:0000182	increased_circulating_LDL_cholesterol_level	42	1040	9217	308550	0.0382512	0.764651	1	1	31.3562	1.91888	48	16
MP:0008546	abnormal_vesicle-mediated_transport	26	588	9233	309002	0.0382594	0.764651	1	1	17.8181	1.96439	44	11
MP:0003437	abnormal_carotid_body_morphology	17	346	9242	309244	0.0383762	0.764651	1	1	10.5479	2.02429	3	3
MP:0005001	abnormal_clonal_deletion	10	170	9249	309420	0.0384071	0.764651	1	1	5.2409	2.11665	6	3
MP:0005002	abnormal_T_cell_clonal_deletion	10	170	9249	309420	0.0384071	0.764651	1	1	5.2409	2.11665	6	3
MP:0010020	spleen_vascular_congestion	3	23	9256	309567	0.0386936	0.76784	1	1	0.7487	2.65536	3	1
MP:0009434	paraparesis	24	534	9235	309056	0.0388109	0.76784	1	1	16.1644	1.98907	25	9
MP:0005493	stomach_epithelial_hyperplasia	13	244	9246	309346	0.038896	0.76784	1	1	7.469	2.0713	8	4
MP:0011346	renal_tubule_atrophy	29	673	9230	308917	0.0393725	0.774315	1	1	20.3955	1.93657	24	11
MP:0010933	decreased_trabecular_bone_connectivity_density	14	270	9245	309320	0.0396227	0.774315	1	1	8.2537	2.05263	9	5
MP:0012174	flat_head	10	171	9249	309419	0.0396386	0.774315	1	1	5.213	2.12336	3	2
MP:0009097	absent_endometrial_glands	20	427	9239	309163	0.0396659	0.774315	1	1	13.0285	1.97307	6	3
MP:0002645	abnormal_intestinal_cholesterol_absorption	15	296	9244	309294	0.040016	0.777138	1	1	9.0835	2.0059	13	5
MP:0011612	increased_circulating_ghrelin_level	7	102	9252	309488	0.0400628	0.777138	1	1	3.1748	2.17984	6	3
MP:0010197	abnormal_lymphatic_vessel_endothelial_cell_morphology	16	322	9243	309268	0.0401433	0.777138	1	1	9.7992	2.01548	5	2
MP:0008248	abnormal_mononuclear_phagocyte_morphology	312	9424	8947	300166	0.0404086	0.77882	1	1	284.727	1.66821	428	152
MP:0002450	abnormal_lymph_organ_development	28	647	9231	308943	0.0405053	0.77882	1	1	19.632	1.9111	18	7
MP:0011638	abnormal_mitochondrial_chromosome_morphology	14	271	9245	309319	0.0406016	0.77882	1	1	8.31	2.01218	16	5
MP:0005636	abnormal_mineral_homeostasis	290	8726	8969	300864	0.0406864	0.77882	1	1	262.893	1.71681	407	140
MP:0010956	abnormal_mitochondrial_ATP_synthesis_coupled_electron_transport	24	537	9235	309053	0.040837	0.77882	1	1	16.3383	1.93349	29	11
MP:0012460	decreased_dentate_gyrus_size	10	172	9249	309418	0.0408969	0.77882	1	1	5.28	2.08749	3	2
MP:0011151	abnormal_hippocampus_stratum_radiatum_morphology	4	41	9255	309549	0.0412463	0.781511	1	1	1.32	2.3698	3	2
MP:0001666	abnormal_intestinal_absorption	36	874	9223	308716	0.0412703	0.781511	1	1	26.4602	1.86622	47	16
MP:0005264	glomerulosclerosis	58	1515	9201	308075	0.0413728	0.781511	1	1	45.7781	1.84512	54	21
MP:0011519	abnormal_placenta_labyrinth_size	50	1280	9209	308310	0.0416291	0.784239	1	1	38.5737	1.87635	45	17
MP:0009764	decreased_sensitivity_to_induced_morbidity/mortality	53	1369	9206	308221	0.0420257	0.789587	1	1	41.3508	1.84789	79	21
MP:0011534	granular_kidney	10	173	9249	309417	0.0421823	0.79041	1	1	5.3233	2.04562	7	4
MP:0011408	renal_tubule_hypertrophy	8	126	9251	309464	0.0423924	0.79223	1	0.141548	3.8987	2.09626	4	3
MP:0011050	abnormal_respiratory_motile_cilium_morphology	19	404	9240	309186	0.0426319	0.794586	1	1	12.3395	1.94307	15	6
MP:0002495	increased_IgA_level	48	1224	9211	308366	0.0427808	0.795246	1	1	36.9811	1.85057	55	22
MP:0000453	absent_mouth	6	82	9253	309508	0.0432722	0.800137	1	1	2.5576	2.17885	4	2
MP:0002945	abnormal_inhibitory_postsynaptic_currents	82	2239	9177	307351	0.0432723	0.800137	1	1	68.1603	1.67937	65	31
MP:0011947	abnormal_fluid_intake	97	2696	9162	306894	0.0436168	0.804386	1	1	81.7052	1.71698	111	44
MP:0009302	increased_renal_fat_pad_weight	9	151	9250	309439	0.0448405	0.822646	1	1	4.6468	2.03427	5	4
MP:0005452	abnormal_adipose_tissue_amount	483	14935	8776	294655	0.0448417	0.822646	1	1	454.725	1.36729	576	203
MP:0010959	abnormal_oxidative_phosphorylation	24	543	9235	309047	0.0451214	0.825615	1	1	16.5161	1.88255	33	11
MP:0010967	increased_compact_bone_area	13	250	9246	309340	0.0452962	0.826109	1	1	7.6256	1.9846	10	6
MP:0009095	abnormal_endometrial_gland_number	31	739	9228	308851	0.0453863	0.826109	1	1	22.3692	1.85005	12	6
MP:0004378	frontal_bone_foramen	11	200	9248	309390	0.045502	0.826109	1	1	6.1049	2.01261	3	2
MP:0009363	abnormal_secondary_ovarian_follicle_morphology	25	572	9234	309018	0.0461246	0.835249	1	1	17.3246	1.84148	25	8
MP:0003459	increased_fear-related_response	18	382	9241	309208	0.046738	0.844175	1	1	11.6181	1.91252	13	5
MP:0005102	abnormal_iris_pigmentation	26	602	9233	308988	0.0477373	0.848035	1	0.65954	18.307	1.83467	16	10
MP:0010522	calcified_aorta	8	129	9251	309461	0.0472213	0.848035	1	1	3.9567	2.06017	4	4
MP:0001268	barrel_chest	6	84	9253	309506	0.0474001	0.848035	1	1	2.6063	2.13009	3	2
MP:0009856	failure_of_ejaculation	6	84	9253	309506	0.0474001	0.848035	1	1	2.605	2.12685	4	2
MP:0002451	abnormal_macrophage_physiology	215	6387	9044	303203	0.0476282	0.848035	1	1	195.087	1.42789	337	103
MP:0010897	abnormal_bronchiole_epithelium_morphology	19	410	9240	309180	0.0478133	0.848035	1	1	12.4297	1.89448	18	9
MP:0004383	absent_interparietal_bone	15	304	9244	309286	0.047966	0.848035	1	1	9.2296	1.93562	9	5
MP:0001573	abnormal_circulating_alanine_transaminase_level	78	2131	9181	307459	0.047993	0.848035	1	1	64.1071	1.76373	111	26
MP:0009759	abnormal_hair_follicle_bulge_morphology	12	227	9247	309363	0.0480408	0.848035	1	1	6.9142	1.95093	11	4
MP:0011479	abnormal_catecholamine_level	138	3979	9121	305611	0.0491914	0.86359	1	1	119.51	1.69297	117	56
MP:0002704	tubular_nephritis	17	358	9242	309232	0.0492683	0.86359	1	1	10.8311	1.92729	6	4
MP:0011179	decreased_erythroblast_number	12	228	9247	309362	0.0492917	0.86359	1	1	6.9635	1.92747	7	4
MP:0004982	abnormal_osteoclast_morphology	138	3981	9121	305609	0.0497605	0.86963	1	1	120.254	1.6442	146	57
MP:0008173	increased_follicular_B_cell_number	21	467	9238	309123	0.0502268	0.875595	1	1	14.1988	1.83579	14	7
MP:0001426	polydipsia	24	550	9235	309040	0.0505236	0.878584	1	1	16.6669	1.8342	31	13
MP:0009342	enlarged_gallbladder	11	204	9248	309386	0.0507912	0.881052	1	1	6.2567	1.92588	5	3
MP:0014200	abnormal_respiratory_epithelium_physiology	30	719	9229	308871	0.0509379	0.881414	1	1	21.7506	1.80402	30	13
MP:0005553	increased_circulating_creatinine_level	61	1627	9198	307963	0.0512135	0.884	1	1	49.0294	1.71245	74	30
MP:0009755	impaired_behavioral_response_to_alcohol	6	86	9253	309504	0.0517632	0.891294	1	1	2.6887	2.03156	9	5
MP:0011252	situs_inversus_totalis	16	334	9243	309256	0.0518963	0.891395	1	1	10.2256	1.83122	17	7
MP:0004193	abnormal_kidney_papilla_morphology	27	636	9232	308954	0.0522225	0.894806	1	1	19.2388	1.77959	17	9
MP:0004514	dystocia	8	132	9251	309458	0.0523948	0.895569	1	1	4.0784	1.9814	4	2
MP:0000231	hypertension	38	951	9221	308639	0.0525529	0.896084	1	1	28.6638	1.75789	47	17
MP:0000589	thin_tail	7	109	9252	309481	0.05289	0.897965	1	1	3.3287	2.05651	5	2
MP:0010669	abnormal_activation-induced_B_cell_apoptosis	5	65	9254	309525	0.0529314	0.897965	1	1	2.0472	2.08546	5	3
MP:0010052	increased_grip_strength	52	1363	9207	308227	0.0532151	0.897965	1	1	41.0492	1.72045	83	21
MP:0005061	abnormal_eosinophil_morphology	56	1482	9203	308108	0.0532631	0.897965	1	1	44.6625	1.72169	98	31
MP:0004122	abnormal_sinus_arrhythmia	31	751	9228	308839	0.0534526	0.897965	1	1	24.007	1.37456	26	12
MP:0000187	abnormal_triglyceride_level	247	7427	9012	302163	0.0534908	0.897965	1	1	225.166	1.44228	358	116
MP:0003315	abnormal_perineum_morphology	45	1157	9214	308433	0.0535601	0.897965	1	1	34.9418	1.71954	23	9
MP:0001407	short_stride_length	60	1603	9199	307987	0.0540158	0.902771	1	1	48.2686	1.70884	51	20
MP:0005643	decreased_dopamine_level	31	752	9228	308838	0.0541689	0.902771	1	1	22.7009	1.75751	33	14
MP:0008885	increased_enterocyte_apoptosis	9	157	9250	309433	0.0542332	0.902771	1	1	4.7909	1.96901	8	3
MP:0004721	abnormal_platelet_dense_granule_morphology	23	527	9236	309063	0.0544994	0.905051	1	1	15.9025	1.81324	25	10
MP:0012094	abnormal_Reichert's_membrane_thickness	11	207	9248	309383	0.0550194	0.911527	1	1	6.381	1.86225	6	3
MP:0003843	abnormal_sagittal_suture_morphology	22	501	9237	309089	0.0560287	0.923661	1	0.131801	15.1495	1.7767	13	7
MP:0001415	increased_exploration_in_new_environment	53	1398	9206	308192	0.0560131	0.923661	1	1	42.2219	1.68476	31	17
MP:0008902	abnormal_renal_fat_pad_morphology	14	285	9245	309305	0.0561472	0.923661	1	1	8.6512	1.82456	12	6
MP:0004680	small_xiphoid_process	4	46	9255	309544	0.0570062	0.930625	1	1	1.4531	2.13525	3	2
MP:0006076	abnormal_circulating_homocysteine_level	4	46	9255	309544	0.0570062	0.930625	1	1	1.4503	2.166	9	2
MP:0009432	increased_fetal_weight	4	46	9255	309544	0.0570062	0.930625	1	1	1.4585	2.14519	5	2
MP:0000523	cortical_renal_glomerulopathies	106	3012	9153	306578	0.0571201	0.930625	1	1	90.5427	1.67827	133	40
MP:0008655	decreased_interleukin-1_alpha_secretion	1	1	9258	309589	0.0572345	0.930625	1	1	0.0619	3.81472	5	1
MP:0008550	abnormal_circulating_interferon-beta_level	9	159	9250	309431	0.0576277	0.931527	1	1	4.8706	1.88812	12	4
MP:0004967	abnormal_kidney_epithelium_morphology	47	1223	9212	308367	0.05765	0.931527	1	1	36.7976	1.70844	46	17
MP:0006072	abnormal_retinal_apoptosis	48	1253	9211	308337	0.0578978	0.931527	1	1	38.1216	1.62581	43	19
MP:0001267	enlarged_chest	8	135	9251	309455	0.0579187	0.931527	1	1	4.1371	1.91663	5	4
MP:0011956	abnormal_compensatory_feeding_amount	11	209	9248	309381	0.0579646	0.931527	1	1	6.399	1.84789	16	7
MP:0012736	abnormal_polar_body_morphology	5	67	9254	309523	0.0584232	0.931527	1	1	2.0989	2.04368	5	4
MP:0002168	other_aberrant_phenotype	68	1853	9191	307737	0.0584846	0.931527	1	1	55.8911	1.64524	89	27
MP:0003110	absent_malleus_processus_brevis	14	287	9245	309303	0.0586585	0.931527	1	1	8.7432	1.78917	5	3
MP:0008512	disorganized_retinal_inner_nuclear_layer	14	287	9245	309303	0.0586585	0.931527	1	1	8.7391	1.80338	9	5
MP:0003548	pulmonary_hypertension	12	235	9247	309355	0.058672	0.931527	1	1	7.14	1.8504	11	6
MP:0006110	ventricular_fibrillation	6	89	9253	309501	0.0587521	0.931527	1	1	2.7533	2.00158	3	2
MP:0003898	abnormal_QRS_complex	77	2128	9182	307462	0.0593708	0.939211	1	1	65.2929	1.461	51	23
MP:0002911	abnormal_inhibitory_postsynaptic_potential	10	185	9249	309405	0.0597839	0.941872	1	0.0505153	5.6574	1.86137	7	4
MP:0004422	small_temporal_bone	14	288	9245	309302	0.0599422	0.941872	1	1	8.7509	1.7964	5	2
MP:0012536	delayed_optic_fissure_closure	14	288	9245	309302	0.0599422	0.941872	1	1	8.7316	1.78802	4	3
MP:0011508	glomerular_capillary_thrombosis	3	28	9256	309562	0.0601852	0.943574	1	1	0.9024	2.26195	5	2
MP:0001244	thin_dermal_layer	18	396	9241	309194	0.0608721	0.950211	1	1	12.0136	1.76269	19	6
MP:0004282	retrognathia	11	211	9248	309379	0.061012	0.950211	1	1	6.4416	1.83747	4	2
MP:0006285	absent_inner_ear	14	289	9245	309301	0.0612447	0.950211	1	1	8.8028	1.77753	5	2
MP:0004373	bowed_humerus	7	113	9252	309477	0.061253	0.950211	1	1	3.4979	1.89986	6	3
MP:0013190	abnormal_sebaceous_gland_number	5	68	9254	309522	0.0612865	0.950211	1	1	2.1095	2.04333	3	2
MP:0006308	enlarged_seminiferous_tubules	13	263	9246	309327	0.0615911	0.952827	1	1	8.0276	1.77109	5	3
MP:0002865	increased_growth_rate	15	316	9244	309274	0.0618631	0.954926	1	1	9.6001	1.76841	13	6
MP:0001725	abnormal_umbilical_cord_morphology	49	1290	9210	308300	0.0622503	0.957226	1	1	38.7777	1.657	24	13
MP:0009085	abnormal_uterine_horn_morphology	30	734	9229	308856	0.0622853	0.957226	1	1	22.2118	1.69406	13	8
MP:0003668	abnormal_periodontal_ligament_morphology	9	162	9250	309428	0.0629707	0.964605	1	1	4.9835	1.85601	5	3
MP:0000135	decreased_compact_bone_thickness	79	2197	9180	307393	0.0630407	0.964605	1	1	66.16	1.60918	64	29
MP:0005060	accumulation_of_giant_lysosomes_in_kidney/renal_tubule_cells	8	138	9251	309452	0.063797	0.971729	1	0.846054	4.2312	1.83908	8	3
MP:0006070	increased_retinal_photoreceptor_cell_number	6	91	9253	309499	0.0637088	0.971729	1	1	2.7883	1.95178	5	2
MP:0002062	abnormal_associative_learning	254	7694	9005	301896	0.0639222	0.971729	1	1	230.905	1.56616	237	111
MP:0005342	abnormal_intestinal_lipid_absorption	17	372	9242	309218	0.0645309	0.976767	1	1	11.3557	1.68467	23	6
MP:0011575	dilated_aorta_bulb	12	239	9247	309351	0.0645324	0.976767	1	1	7.2776	1.7852	3	3
MP:0005543	decreased_cornea_thickness	23	538	9236	309052	0.064698	0.977162	1	1	16.5158	1.62426	16	7
MP:0005320	abnormal_biopterin_level	3	29	9256	309561	0.0650292	0.97795	1	1	0.9272	2.19324	3	1
MP:0005321	abnormal_neopterin_level	3	29	9256	309561	0.0650292	0.97795	1	1	0.9272	2.19324	3	1
MP:0004130	abnormal_muscle_cell_glucose_uptake	51	1355	9208	308235	0.0655473	0.983631	1	0.9183	40.8139	1.63285	49	27
MP:0006317	decreased_urine_sodium_level	22	511	9237	309079	0.0657105	0.983972	1	1	15.5226	1.68591	26	9
MP:0001541	abnormal_osteoclast_physiology	58	1566	9201	308024	0.066195	0.986236	1	1	47.7551	1.49334	65	26
MP:0004723	abnormal_platelet_serotonin_level	20	456	9239	309134	0.0664292	0.986236	1	1	13.7503	1.71087	15	7
MP:0004725	decreased_platelet_serotonin_level	20	456	9239	309134	0.0664292	0.986236	1	1	13.7503	1.71087	15	7
MP:0001859	kidney_inflammation	125	3627	9134	305963	0.0664999	0.986236	1	1	108.883	1.5873	141	46
MP:0005604	hyperekplexia	18	401	9241	309189	0.0665653	0.986236	1	1	12.211	1.68767	5	4
MP:0001765	abnormal_ion_homeostasis	353	10877	8906	298713	0.0668162	0.987864	1	0.285467	327.537	1.45143	479	164
MP:0001337	dry_eyes	16	347	9243	309243	0.0671232	0.990314	1	1	10.5145	1.70683	8	4
MP:0010955	abnormal_respiratory_electron_transport_chain	50	1328	9209	308262	0.0673323	0.991312	1	1	40.0343	1.60097	56	20
MP:0003897	abnormal_ST_segment	30	741	9229	308849	0.0681531	0.994882	1	1	22.4385	1.62543	16	7
MP:0008126	increased_dendritic_cell_number	17	375	9242	309215	0.0681774	0.994882	1	1	11.4177	1.68443	30	8
MP:0005121	decreased_circulating_prolactin_level	15	321	9244	309269	0.0683828	0.994882	1	1	9.739	1.72132	15	6
MP:0005536	Leydig_cell_hypoplasia	16	348	9243	309242	0.0684065	0.994882	1	1	10.5869	1.69048	17	6
MP:0003959	abnormal_lean_body_mass	265	8063	8994	301527	0.0684835	0.994882	1	1	242.875	1.45294	309	104
MP:0011969	abnormal_circulating_triglyceride_level	168	4982	9091	304608	0.0685163	0.994882	1	1	151.381	1.3407	271	85
MP:0020137	decreased_bone_mineralization	45	1181	9214	308409	0.0685685	0.994882	1	1	35.6128	1.59614	30	16
MP:0003925	abnormal_cellular_glucose_import	54	1451	9205	308139	0.0693378	0.99658	1	0.65954	43.6828	1.59525	55	29
MP:0005415	intrahepatic_cholestasis	6	93	9253	309497	0.0689037	0.99658	1	1	2.8478	1.89257	5	2
MP:0009891	abnormal_palate_bone_morphology	93	2640	9166	306950	0.0690603	0.99658	1	1	79.4076	1.55704	37	22
MP:0002411	decreased_susceptibility_to_bacterial_infection	57	1542	9202	308048	0.0697942	0.99658	1	1	46.2979	1.61058	91	25
MP:0008950	ventricular_tachycardia	21	487	9238	309103	0.0699037	0.99658	1	1	14.7741	1.65442	11	6
MP:0011888	abnormal_circulating_total_protein_level	46	1213	9213	308377	0.0701243	0.99658	1	1	36.571	1.59913	63	20
MP:0010750	increased_susceptibility_to_parasitic_infection_induced_morbidity/mortality	10	191	9249	309399	0.0701434	0.99658	1	1	5.8857	1.70669	8	3
MP:0011156	abnormal_hypodermis_fat_layer_morphology	82	2304	9177	307286	0.0702909	0.99658	1	1	69.3619	1.53568	91	35
MP:0010309	increased_mesothelioma_incidence	5	71	9254	309519	0.0703436	0.99658	1	1	2.1992	1.9324	3	3
MP:0001425	abnormal_alcohol_consumption	44	1154	9215	308436	0.0704288	0.99658	1	1	34.824	1.58129	31	19
MP:0001867	rhinitis	24	572	9235	309018	0.070505	0.99658	1	1	17.3512	1.60581	10	2
MP:0002795	dilated_cardiomyopathy	51	1363	9208	308227	0.0705935	0.99658	1	1	41.0038	1.60521	42	20
MP:0001422	abnormal_drinking_behavior	107	3077	9152	306513	0.0706251	0.99658	1	1	93.0675	1.46445	132	52
MP:0020130	abnormal_total_fat_pad_weight	33	831	9226	308759	0.0708081	0.99658	1	1	25.0053	1.63957	28	11
MP:0004754	abnormal_kidney_collecting_duct_morphology	47	1244	9212	308346	0.0709534	0.99658	1	1	37.4868	1.59503	45	15
MP:0008069	abnormal_joint_mobility	22	516	9237	309074	0.0709608	0.99658	1	1	15.6155	1.63978	12	8
MP:0006419	disorganized_testis_cords	5	346	9254	309244	0.975746	1	1	3.10617e-22	10.2232	-1.66683	5	5
MP:0006418	abnormal_testis_cord_formation	7	392	9252	309198	0.945128	1	1	3.16932e-21	11.6227	-1.37969	11	6
MP:0001893	non-obstructive_hydrocephaly	4	143	9255	309447	0.620642	1	1	5.43007e-21	4.2943	-0.144457	6	2
MP:0005199	abnormal_iris_pigment_epithelium	7	152	9252	309438	0.181466	1	1	7.47316e-21	4.6355	1.1147	5	2
MP:0010709	absent_anterior_chamber	1	156	9258	309434	0.990223	1	1	3.97073e-20	4.5861	-1.70108	3	1
MP:0011317	abnormal_renal_artery_morphology	2	186	9257	309404	0.974029	1	1	2.75335e-19	5.484	-1.50389	3	2
MP:0010526	aortic_arch_coarctation	3	208	9256	309382	0.94598	1	1	2.84389e-19	6.1351	-1.28182	3	2
MP:0009070	small_oviduct	1	202	9258	309388	0.997481	1	1	3.93121e-18	5.9177	-2.05041	6	1
MP:0009216	abnormal_peritoneum_morphology	8	187	9251	309403	0.208399	1	1	6.62362e-18	5.7095	0.981372	5	3
MP:0008276	failure_of_intramembranous_bone_ossification	6	217	9253	309373	0.63067	1	1	1.04197e-16	6.4594	-0.183816	3	2
MP:0011486	ectopic_ureter	1	232	9258	309358	0.99896	1	1	2.97734e-15	6.7979	-2.2651	3	1
MP:0009063	abnormal_oviduct_size	4	263	9255	309327	0.952353	1	1	7.94514e-15	7.7933	-1.37625	8	3
MP:0009022	abnormal_brain_meninges_morphology	6	407	9253	309183	0.980912	1	1	7.94514e-15	12.0457	-1.76767	7	3
MP:0003387	aorta_coarctation	7	277	9252	309313	0.719765	1	1	1.10785e-14	8.2621	-0.446019	6	4
MP:0008969	abnormal_nasolacrimal_duct_morphology	9	334	9250	309256	0.666098	1	1	1.28746e-14	9.9503	-0.307262	3	3
MP:0011410	ectopic_testis	11	248	9248	309342	0.136316	1	1	1.33788e-14	7.5406	1.26948	3	3
MP:0003061	decreased_aerobic_running_capacity	5	285	9254	309305	0.925139	1	1	1.98539e-14	8.4454	-1.21089	6	2
MP:0000348	abnormal_aerobic_fitness	5	288	9254	309302	0.928987	1	1	2.73042e-14	8.5338	-1.23753	8	2
MP:0008274	failure_of_bone_ossification	10	287	9249	309303	0.36249	1	1	4.22573e-14	8.5934	0.48756	8	4
MP:0013440	abnormal_exorbital_lacrimal_gland_morphology	7	280	9252	309310	0.729676	1	1	6.72752e-14	8.3484	-0.473902	3	3
MP:0004226	absent_Schlemm's_canal	4	287	9255	309303	0.970583	1	1	9.99523e-14	9.4161	-1.63644	5	4
MP:0005204	abnormal_canal_of_Schlemm_morphology	4	316	9255	309274	0.983905	1	1	9.99523e-14	10.2581	-1.8308	8	4
MP:0000158	absent_sternum	7	244	9252	309346	0.595147	1	1	1.23058e-13	7.3311	-0.124583	3	3
MP:0004223	hypoplastic_trabecular_meshwork	3	299	9256	309291	0.993102	1	1	3.33101e-13	9.739	-2.01124	6	3
MP:0005203	abnormal_trabecular_meshwork_morphology	3	335	9256	309255	0.997079	1	1	6.20936e-13	10.7958	-2.22571	9	3
MP:0010605	thick_pulmonary_valve_cusps	14	446	9245	309144	0.466835	1	1	1.39868e-12	13.3745	0.171197	5	4
MP:0004834	ovary_hemorrhage	11	351	9248	309239	0.481716	1	1	1.39868e-12	10.5161	0.151745	9	6
MP:0011797	blind_ureter	5	342	9254	309248	0.973802	1	1	1.40765e-12	10.0908	-1.62825	5	4
MP:0005623	abnormal_meninges_morphology	8	472	9251	309118	0.969185	1	1	1.6857e-12	13.9809	-1.62042	9	4
MP:0010941	abnormal_foramen_magnum_morphology	9	306	9250	309284	0.565847	1	1	5.69312e-12	9.1588	-0.0529325	8	3
MP:0006230	iris_stroma_hypoplasia	1	287	9258	309303	0.999795	1	1	7.82814e-12	8.3924	-2.5713	4	1
MP:0009433	polyovular_ovarian_follicle	7	337	9252	309253	0.87302	1	1	2.03061e-11	9.9831	-0.976751	6	5
MP:0010593	thick_aortic_valve_cusps	15	592	9244	308998	0.770489	1	1	8.30425e-11	17.6365	-0.630996	9	5
MP:0008278	failure_of_sternum_ossification	5	412	9254	309178	0.993553	1	1	1.4776e-10	12.1115	-2.09708	4	2
MP:0010602	abnormal_pulmonary_valve_cusp_morphology	19	579	9240	309011	0.377629	1	1	1.48543e-10	17.3865	0.388785	10	6
MP:0008531	increased_chemical_nociceptive_threshold	14	905	9245	308685	0.997649	1	1	1.69762e-10	26.6158	-2.50501	26	8
MP:0011309	abnormal_kidney_arterial_blood_vessel_morphology	2	393	9257	309197	0.999888	1	1	3.69938e-10	11.4911	-2.82608	13	2
MP:0009093	oocyte_degeneration	9	431	9250	309159	0.893242	1	1	7.94074e-10	12.803	-1.08571	7	5
MP:0004915	abnormal_Reichert's_cartilage_morphology	12	381	9247	309209	0.470569	1	1	1.14085e-09	11.4316	0.174675	3	3
MP:0011727	ectopic_ovary	9	441	9250	309149	0.906742	1	1	1.50643e-09	13.0919	-1.14567	7	5
MP:0009455	enhanced_cued_conditioning_behavior	12	476	9247	309114	0.758111	1	1	1.64639e-09	14.1956	-0.594996	9	3
MP:0004600	abnormal_vertebral_transverse_process_morphology	7	483	9252	309107	0.988582	1	1	1.84697e-09	14.2859	-1.97508	12	4
MP:0000364	abnormal_vascular_regression	62	1758	9197	307832	0.114642	1	1	3.64133e-09	52.905	1.27808	33	18
MP:0004245	genital_hemorrhage	17	599	9242	308991	0.617641	1	1	3.68165e-09	17.9009	-0.216249	15	7
MP:0000923	abnormal_roof_plate_morphology	7	440	9252	309150	0.975427	1	1	3.90882e-09	13.0594	-1.71004	8	6
MP:0003584	bifid_ureter	3	408	9256	309182	0.999516	1	1	3.90882e-09	11.9432	-2.62523	4	2
MP:0008915	fused_carpal_bones	12	560	9247	309030	0.904029	1	1	8.07629e-09	16.62	-1.15166	12	7
MP:0004674	thin_ribs	10	563	9249	309027	0.970431	1	1	8.07629e-09	16.6535	-1.64934	9	4
MP:0010980	ectopic_ureteric_bud	4	422	9255	309168	0.998464	1	1	1.09343e-08	12.3742	-2.40301	6	3
MP:0003830	abnormal_testis_development	27	1025	9232	308565	0.767906	1	1	1.81172e-08	30.5703	-0.659998	25	14
MP:0003507	abnormal_ovary_physiology	20	765	9239	308825	0.753138	1	1	3.57327e-08	23.7739	-0.758631	24	13
MP:0013326	abnormal_female_reproductive_gland_physiology	20	765	9239	308825	0.753138	1	1	3.57327e-08	23.7739	-0.758631	24	13
MP:0011962	increased_cornea_thickness	15	607	9244	308983	0.800081	1	1	4.07276e-08	18.065	-0.732091	7	5
MP:0001306	small_lens	42	1798	9217	307792	0.955876	1	1	4.85272e-08	53.4645	-1.57705	41	18
MP:0009003	abnormal_vibrissa_number	12	520	9247	309070	0.847273	1	1	6.72821e-08	15.4785	-0.906246	8	4
MP:0013743	ciliary_body_hypoplasia	4	432	9255	309158	0.998781	1	1	6.72821e-08	13.6541	-2.46806	6	3
MP:0010595	abnormal_aortic_valve_cusp_morphology	25	873	9234	308717	0.612328	1	1	1.06747e-07	26.0991	-0.218284	17	10
MP:0002735	abnormal_chemical_nociception	21	1185	9238	308405	0.996211	1	1	1.68171e-07	34.9471	-2.39878	39	14
MP:0002016	ovary_cysts	24	1104	9235	308486	0.955446	1	1	6.50381e-07	32.7915	-1.57074	35	14
MP:0003019	increased_circulating_chloride_level	42	1206	9217	308384	0.185517	1	1	6.81285e-07	36.2059	0.976185	39	17
MP:0010370	abnormal_throat_morphology	9	507	9250	309083	0.964329	1	1	7.2051e-07	14.9942	-1.56245	7	4
MP:0010371	abnormal_epiglottis_morphology	9	507	9250	309083	0.964329	1	1	7.2051e-07	14.9942	-1.56245	7	4
MP:0009453	enhanced_contextual_conditioning_behavior	19	708	9240	308882	0.710203	1	1	7.69623e-07	21.1286	-0.470458	19	7
MP:0006241	abnormal_placement_of_pupils	25	816	9234	308774	0.480717	1	1	9.00763e-07	24.4126	0.119275	11	6
MP:0002573	behavioral_despair	21	917	9238	308673	0.909679	1	1	1.15494e-06	27.2742	-1.2288	28	10
MP:0009577	abnormal_developmental_vascular_remodeling	74	2229	9185	307361	0.202893	1	1	1.17283e-06	66.8957	0.891482	43	21
MP:0006421	decreased_number_of_peritubular_myoid_cells	2	107	9257	309483	0.828494	1	1	1.42505e-06	3.1618	-0.662112	3	2
MP:0011481	anterior_iris_synechia	7	760	9252	308830	0.99996	1	1	3.95849e-06	23.2256	-3.3008	16	5
MP:0001412	excessive_scratching	15	586	9244	309004	0.757853	1	1	5.81517e-06	17.4515	-0.596825	13	9
MP:0014164	abnormal_ciliary_process_morphology	14	697	9245	308893	0.952093	1	1	6.00531e-06	21.6346	-1.59034	8	6
MP:0005208	abnormal_iris_stroma_morphology	20	585	9239	309005	0.30939	1	1	6.71642e-06	18.5619	0.320989	10	6
MP:0008919	fused_tarsal_bones	11	795	9248	308795	0.998636	1	1	7.12314e-06	23.4423	-2.61696	9	6
MP:0002996	ovotestis	2	120	9257	309470	0.872418	1	1	7.18431e-06	3.5398	-0.831953	4	2
MP:0004017	duplex_kidney	12	672	9247	308918	0.978651	1	1	1.16222e-05	19.8802	-1.75865	14	6
MP:0011648	thick_heart_valve_cusps	34	974	9225	308616	0.210198	1	1	1.20704e-05	29.2835	0.872048	15	9
MP:0008586	disorganized_photoreceptor_outer_segment	8	325	9251	309265	0.752601	1	1	1.30525e-05	9.6964	-0.552894	20	6
MP:0001409	increased_stereotypic_behavior	21	782	9238	308808	0.716132	1	1	1.42667e-05	23.3728	-0.495521	23	13
MP:0001194	dermatitis	37	1272	9222	308318	0.589024	1	1	1.52344e-05	38.0587	-0.174581	59	16
MP:0004145	abnormal_muscle_electrophysiology	24	949	9235	308641	0.817214	1	1	1.74914e-05	28.281	-0.814061	22	13
MP:0010601	thick_pulmonary_valve	29	969	9230	308621	0.524458	1	1	1.79708e-05	29.0571	-0.0106264	13	11
MP:0010594	thick_aortic_valve	31	946	9228	308644	0.33323	1	1	1.95215e-05	28.4069	0.489652	18	12
MP:0003068	enlarged_kidney	86	2852	9173	306738	0.485114	1	1	1.97583e-05	85.2479	0.0833746	83	26
MP:0004670	small_vertebral_body	15	632	9244	308958	0.843142	1	1	3.57892e-05	18.841	-0.897544	16	4
MP:0004613	fusion_of_vertebral_arches	18	1103	9241	308487	0.998159	1	1	3.88362e-05	32.6161	-2.56586	26	11
MP:0004221	abnormal_iridocorneal_angle	15	820	9244	308770	0.983629	1	1	4.16226e-05	25.1976	-2.00938	20	7
MP:0005198	abnormal_aqueous_drainage_system_morphology	17	845	9242	308745	0.964914	1	1	4.64224e-05	25.9859	-1.74495	21	8
MP:0004272	abnormal_basement_membrane_morphology	40	1065	9219	308525	0.0947622	1	1	4.70918e-05	33.2493	1.14723	34	16
MP:0004222	iris_synechia	14	969	9245	308621	0.999183	1	1	4.78172e-05	29.4751	-2.78832	21	7
MP:0002823	abnormal_rib_development	28	860	9231	308730	0.355554	1	1	4.86079e-05	25.9057	0.417051	17	9
MP:0004932	epididymis_hypoplasia	3	171	9256	309419	0.883428	1	1	5.18951e-05	5.0687	-0.927764	3	2
MP:0013258	abnormal_extracellular_matrix_morphology	45	1248	9214	308342	0.125691	1	1	6.59415e-05	38.7546	0.990314	40	19
MP:0012106	impaired_exercise_endurance	21	1002	9238	308588	0.962885	1	1	7.46745e-05	29.8785	-1.65575	34	10
MP:0000790	abnormal_stratification_in_cerebral_cortex	31	1196	9228	308394	0.807357	1	1	8.62634e-05	35.663	-0.799712	26	12
MP:0012316	enhanced_conditioning_behavior	27	977	9232	308613	0.683469	1	1	8.6362e-05	29.1489	-0.406293	31	11
MP:0001529	abnormal_vocalization	49	1543	9210	308047	0.359357	1	1	9.69869e-05	46.2943	0.40447	53	24
MP:0000825	dilated_lateral_ventricles	26	1360	9233	308230	0.993858	1	1	9.87122e-05	40.2565	-2.26904	49	16
MP:0005542	corneal_vascularization	13	1312	9246	308278	1	1	1	0.000145663	38.4301	-4.15481	36	7
MP:0003574	abnormal_oviduct_morphology	10	702	9249	308888	0.996996	1	1	0.000152767	20.7402	-2.3862	13	6
MP:0005587	abnormal_Meckel's_cartilage_morphology	63	2130	9196	307460	0.552288	1	1	0.000205255	63.9684	-0.122799	33	19
MP:0004947	skin_inflammation	44	1615	9215	307975	0.749621	1	1	0.000230441	48.2403	-0.6185	79	22
MP:0006420	abnormal_peritubular_myoid_cell_morphology	4	155	9255	309435	0.681014	1	1	0.000231608	4.6127	-0.287278	4	3
MP:0009829	enlarged_eye_anterior_chamber	6	156	9253	309434	0.331516	1	1	0.000295887	4.7028	0.604184	7	4
MP:0011390	abnormal_fetal_cardiomyocyte_physiology	44	1631	9215	307959	0.770375	1	1	0.000315892	48.6458	-0.673812	39	23
MP:0004599	abnormal_vertebral_arch_morphology	86	3579	9173	306011	0.983245	1	1	0.000315892	106.603	-2.03822	89	37
MP:0002258	abnormal_cricoid_cartilage_morphology	17	865	9242	308725	0.972602	1	1	0.000344893	25.6223	-1.75151	15	6
MP:0011142	abnormal_lung-associated_mesenchyme_development	6	194	9253	309396	0.524982	1	1	0.00035249	5.7963	0.0846023	3	3
MP:0005537	abnormal_cerebral_aqueduct_morphology	31	902	9228	308688	0.247519	1	1	0.000357999	27.163	0.746048	18	10
MP:0002332	abnormal_exercise_endurance	21	1114	9238	308476	0.990305	1	1	0.000369058	33.1429	-2.1411	44	10
MP:0005471	decreased_thyroxine_level	31	996	9228	308594	0.438564	1	1	0.0006034	29.8646	0.209671	44	16
MP:0004109	abnormal_Sertoli_cell_development	4	169	9255	309421	0.742505	1	1	0.000663431	5.0078	-0.456921	6	3
MP:0005301	abnormal_corneal_endothelium_morphology	39	1045	9220	308545	0.104251	1	1	0.000700429	31.4404	1.36956	14	9
MP:0008685	decreased_interleukin-18_secretion	1	106	9258	309484	0.957306	1	1	0.000721079	3.0788	-1.21273	4	1
MP:0006000	abnormal_corneal_epithelium_morphology	53	1532	9206	308058	0.165324	1	1	0.000739252	45.9219	1.06377	38	16
MP:0003672	abnormal_ureter_development	6	735	9253	308855	0.999982	1	1	0.000794367	21.522	-3.37188	11	4
MP:0008055	increased_urine_osmolality	2	193	9257	309397	0.978204	1	1	0.000841933	5.6726	-1.58	9	1
MP:0004564	enlarged_myocardial_fiber	23	1048	9236	308542	0.947064	1	1	0.000930524	31.1144	-1.48886	34	16
MP:0008617	increased_circulating_interleukin-12_level	13	390	9246	309200	0.389534	1	1	0.00106135	11.6611	0.39458	19	5
MP:0003920	abnormal_heart_right_ventricle_morphology	176	5263	9083	304327	0.0780888	1	1	0.00107656	158.229	1.41845	137	70
MP:0006226	iris_hypoplasia	8	771	9251	308819	0.999893	1	1	0.00115887	22.7009	-3.12629	11	4
MP:0003648	abnormal_radial_glial_cell_morphology	24	931	9235	308659	0.790207	1	1	0.00120213	27.7253	-0.719056	18	9
MP:0000792	abnormal_cortical_marginal_zone_morphology	29	1106	9230	308484	0.782151	1	1	0.00121528	32.9546	-0.699077	17	10
MP:0003043	hypoalgesia	97	3952	9162	305638	0.978924	1	1	0.00129859	117.432	-1.92809	132	46
MP:0001346	abnormal_lacrimal_gland_morphology	25	1221	9234	308369	0.980602	1	1	0.00140014	36.1499	-1.88778	17	12
MP:0006138	congestive_heart_failure	56	2485	9203	307105	0.987667	1	1	0.00141309	73.9184	-2.10007	46	19
MP:0002748	abnormal_pulmonary_valve_morphology	42	1311	9217	308279	0.351767	1	1	0.00141891	39.356	0.426535	28	16
MP:0003408	increased_width_of_hypertrophic_chondrocyte_zone	42	1637	9217	307953	0.855674	1	1	0.00148841	48.8283	-0.995812	32	16
MP:0008968	abnormal_lacrimal_apparatus_morphology	33	1430	9226	308160	0.944998	1	1	0.0014955	42.4169	-1.4759	19	14
MP:0000276	heart_right_ventricle_hypertrophy	49	1691	9210	307899	0.606313	1	1	0.00272418	50.5276	-0.218942	37	22
MP:0008622	abnormal_circulating_interleukin-3_level	5	252	9254	309338	0.869079	1	1	0.00296924	7.4528	-0.913085	5	1
MP:0008623	increased_circulating_interleukin-3_level	5	252	9254	309338	0.869079	1	1	0.00296924	7.4528	-0.913085	5	1
MP:0008683	abnormal_interleukin-18_secretion	2	122	9257	309468	0.878174	1	1	0.00296924	3.5709	-0.850451	7	2
MP:0006340	abnormal_fourth_pharyngeal_arch_morphology	21	1234	9238	308356	0.998088	1	1	0.00296924	36.5141	-2.64096	20	10
MP:0005353	abnormal_patella_morphology	18	1132	9241	308458	0.998815	1	1	0.00296924	33.4271	-2.70182	15	8
MP:0003708	binucleate	3	158	9256	309432	0.849255	1	1	0.00324667	4.6472	-0.775724	8	3
MP:0002750	exophthalmos	13	584	9246	309006	0.884863	1	1	0.00326579	17.3667	-1.06779	14	7
MP:0000536	hydroureter	25	1346	9234	308244	0.995672	1	1	0.00334107	39.747	-2.36806	18	7
MP:0005124	increased_circulating_prolactin_level	9	231	9250	309359	0.26487	1	1	0.00346805	7.0076	0.768985	8	5
MP:0001970	abnormal_pain_threshold	160	5899	9099	303691	0.899398	1	1	0.00346805	176.152	-1.25189	209	70
MP:0002797	increased_thigmotaxis	48	1904	9211	307686	0.895223	1	1	0.00346995	56.6621	-1.15845	47	19
MP:0002982	abnormal_primordial_germ_cell_migration	16	938	9243	308652	0.994329	1	1	0.00380306	27.7032	-2.2854	10	6
MP:0005469	abnormal_thyroxine_level	35	1372	9224	308218	0.844514	1	1	0.00392823	40.9214	-0.942246	55	18
MP:0004355	short_radius	60	2100	9199	307490	0.654636	1	1	0.00394609	63.3427	-0.423679	38	20
MP:0002546	mydriasis	22	986	9237	308604	0.933142	1	1	0.00394609	29.3042	-1.36679	17	8
MP:0003707	increased_cell_nucleus_count	3	220	9256	309370	0.958327	1	1	0.00394609	6.449	-1.37159	14	3
MP:0005468	abnormal_thyroid_hormone_level	38	1648	9221	307942	0.956605	1	1	0.00416865	48.9711	-1.5849	62	20
MP:0003634	abnormal_glial_cell_morphology	217	8020	9042	301570	0.936005	1	1	0.0042135	240.306	-1.53275	264	87
MP:0000952	abnormal_CNS_glial_cell_morphology	168	5832	9091	303758	0.696384	1	1	0.00447789	175.161	-0.547155	199	66
MP:0004462	small_basisphenoid_bone	21	814	9238	308776	0.776552	1	1	0.00458993	24.364	-0.692917	13	6
MP:0000828	abnormal_fourth_ventricle_morphology	42	1294	9217	308296	0.322082	1	1	0.00459744	38.8202	0.520872	21	11
MP:0002746	abnormal_semilunar_valve_morphology	66	2379	9193	307211	0.74361	1	1	0.00572747	71.0344	-0.606585	56	27
MP:0011364	abnormal_metanephros_morphology	35	1538	9224	308052	0.958375	1	1	0.00639891	45.6697	-1.622	20	14
MP:0009349	increased_urine_pH	6	269	9253	309321	0.811606	1	1	0.00652332	7.9952	-0.706986	11	5
MP:0012676	dilated_brain_ventricles	44	2009	9215	307581	0.986386	1	1	0.00652641	59.6628	-2.061	69	26
MP:0020159	abnormal_behavioral_response_to_morphine	3	294	9256	309296	0.992241	1	1	0.00660446	8.6031	-1.98011	13	1
MP:0013754	abnormal_ocular_surface_morphology	81	2672	9178	306918	0.467754	1	1	0.00699748	79.8067	0.136284	59	29
MP:0002196	absent_corpus_callosum	52	2121	9207	307469	0.935024	1	1	0.00699748	63.0774	-1.42573	33	20
MP:0006272	abnormal_urine_organic_anion_level	0	86	9259	309504	1	1	1	0.00737719	2.576	-1.57182	4	0
MP:0003360	abnormal_depression-related_behavior	94	3614	9165	305976	0.920752	1	1	0.00738529	107.721	-1.33923	98	42
MP:0000411	shiny_fur	2	101	9257	309489	0.803938	1	1	0.00756992	2.9568	-0.56924	6	1
MP:0010428	abnormal_heart_right_ventricle_outflow_tract_morphology	59	1695	9200	307895	0.140923	1	1	0.00758822	51.024	1.12597	36	22
MP:0000552	abnormal_radius_morphology	114	3779	9145	305811	0.476842	1	1	0.00758822	115.121	-0.104818	70	39
MP:0004208	increased_basal_cell_carcinoma_incidence	1	55	9258	309535	0.808026	1	1	0.00758822	1.6473	-0.51096	3	1
MP:0008159	increased_diameter_of_fibula	2	300	9257	309290	0.998636	1	1	0.0078612	8.7788	-2.34563	4	2
MP:0008273	abnormal_intramembranous_bone_ossification	60	2273	9199	307317	0.846622	1	1	0.00820495	67.8087	-0.97562	43	22
MP:0008547	abnormal_neocortex_morphology	44	1774	9215	307816	0.906407	1	1	0.00831843	52.8535	-1.24065	27	11
MP:0001319	irregularly_shaped_pupil	25	918	9234	308672	0.70504	1	1	0.00875992	27.3684	-0.457333	11	7
MP:0005647	abnormal_sex_gland_physiology	41	1365	9218	308225	0.510967	1	1	0.0095116	41.7881	-0.121792	55	19
MP:0005099	abnormal_ciliary_body_morphology	35	1346	9224	308244	0.81476	1	1	0.00992746	41.0457	-0.933808	24	13
MP:0004322	abnormal_sternebra_morphology	64	2547	9195	307043	0.928341	1	1	0.0102108	76.4393	-1.43499	47	20
MP:0001634	internal_hemorrhage	204	7005	9055	302585	0.657463	1	1	0.0105727	210.293	-0.448519	248	93
MP:0001360	abnormal_social_investigation	77	2569	9182	307021	0.508451	1	1	0.0108848	76.8103	0.0220223	81	31
MP:0006354	abnormal_fourth_pharyngeal_arch_artery_morphology	18	1017	9241	308573	0.993596	1	1	0.0112292	30.1028	-2.25705	16	8
MP:0001830	decreased_activated_T_cell_number	0	92	9259	309498	1	1	1	0.0117374	2.6748	-1.64376	7	0
MP:0003479	abnormal_nerve_fiber_response_intensity	0	76	9259	309514	1	1	1	0.0121558	2.1813	-1.51259	3	0
MP:0008580	photoreceptor_inner_segment_degeneration	2	108	9257	309482	0.832307	1	1	0.0123182	3.1939	-0.683467	6	1
MP:0004906	enlarged_uterus	18	998	9241	308592	0.991677	1	1	0.0130046	29.4798	-2.18309	22	9
MP:0000754	paresis	7	449	9252	309141	0.978997	1	1	0.013652	13.2872	-1.75874	19	3
MP:0009868	abnormal_descending_thoracic_aorta_morphology	5	165	9254	309425	0.550811	1	1	0.014437	4.9338	0.0302801	3	2
MP:0005139	increased_prolactin_level	10	264	9249	309326	0.276033	1	1	0.0146198	8.0053	0.72076	9	6
MP:0005478	decreased_circulating_thyroxine_level	24	839	9235	308751	0.613259	1	1	0.0146387	25.0907	-0.218585	37	14
MP:0004351	short_humerus	51	2159	9208	307431	0.962746	1	1	0.0159454	64.2674	-1.69093	40	21
MP:0004930	small_epididymis	21	1063	9238	308527	0.981729	1	1	0.0169741	32.5512	-2.00601	34	15
MP:0001931	abnormal_oogenesis	80	2640	9179	306950	0.469458	1	1	0.0180658	78.9421	0.122014	125	33
MP:0011961	abnormal_cornea_thickness	40	1271	9219	308319	0.397481	1	1	0.0193724	38.3003	0.280324	24	13
MP:0002899	fatigue	32	1447	9227	308143	0.966947	1	1	0.0193788	43.1247	-1.71879	43	13
MP:0008810	increased_circulating_iron_level	30	875	9229	308715	0.255672	1	1	0.0202446	26.2308	0.744234	34	14
MP:0001956	hypopnea	6	302	9253	309288	0.884572	1	1	0.0230294	8.9829	-1.01482	3	2
MP:0000823	abnormal_lateral_ventricle_morphology	121	4108	9138	305482	0.578872	1	1	0.0235926	124.006	-0.272699	109	48
MP:0000505	decreased_digestive_secretion	8	397	9251	309193	0.903006	1	1	0.025963	11.7352	-1.10718	12	5
MP:0002747	abnormal_aortic_valve_morphology	49	1825	9210	307765	0.790949	1	1	0.0274044	54.4582	-0.748811	43	20
MP:0010429	abnormal_heart_left_ventricle_outflow_tract_morphology	49	1825	9210	307765	0.790949	1	1	0.0274044	54.4582	-0.748811	43	20
MP:0004359	short_ulna	76	2569	9183	307021	0.553473	1	1	0.0296319	77.4369	-0.165849	43	29
MP:0003817	abnormal_pituitary_diverticulum_morphology	40	1525	9219	308065	0.814117	1	1	0.0302427	45.4012	-0.802755	20	13
MP:0004607	abnormal_cervical_atlas_morphology	44	1498	9215	308092	0.568025	1	1	0.0318297	46.3694	-0.341971	40	14
MP:0009757	impaired_behavioral_response_to_morphine	3	271	9256	309319	0.986747	1	1	0.0351621	7.9256	-1.82277	10	1
MP:0010224	abnormal_heart_ventricle_outflow_tract_morphology	73	2268	9186	307322	0.283818	1	1	0.0386769	68.0671	0.607109	57	28
MP:0013337	abnormal_adenohypophysis_development	41	1541	9218	308049	0.790721	1	1	0.0387431	45.8783	-0.719832	22	14
MP:0005431	decreased_oocyte_number	45	1597	9214	307993	0.67392	1	1	0.0396861	47.6138	-0.384188	62	19
MP:0020152	abnormal_oocyte_number	45	1597	9214	307993	0.67392	1	1	0.0396861	47.6138	-0.384188	62	19
MP:0008162	increased_diameter_of_tibia	6	389	9253	309201	0.973444	1	1	0.0396861	11.4369	-1.6353	7	4
MP:0008161	increased_diameter_of_radius	10	389	9249	309201	0.723451	1	1	0.0442806	11.5866	-0.472936	5	3
MP:0008163	increased_diameter_of_ulna	10	389	9249	309201	0.723451	1	1	0.0442806	11.5866	-0.472936	5	3
MP:0003816	abnormal_pituitary_gland_development	45	1898	9214	307692	0.950952	1	1	0.0452121	56.3189	-1.51582	26	16
MP:0002453	abnormal_B_lymphocyte_antigen_presentation	4	301	9255	309289	0.977956	1	1	0.045759	8.8324	-1.63089	23	4
MP:0005041	abnormal_antigen_presentation_via_MHC_class_II	4	301	9255	309289	0.977956	1	1	0.045759	8.8324	-1.63089	22	4
MP:0008158	increased_diameter_of_femur	9	300	9250	309290	0.542744	1	1	0.052604	8.9831	0.00573304	9	3
MP:0002919	enhanced_paired-pulse_facilitation	38	1002	9221	308588	0.0917349	1	1	0.0529426	30.1699	1.45107	28	11
MP:0001417	decreased_exploration_in_new_environment	100	2997	9159	306593	0.151911	1	1	0.0529426	89.8662	1.09245	84	42
MP:0003120	abnormal_tracheal_cartilage_morphology	48	1851	9211	307739	0.853326	1	1	0.0529426	55.1794	-0.98611	24	10
MP:0008861	abnormal_hair_shedding	2	173	9257	309417	0.964136	1	1	0.0529426	5.0951	-1.36538	5	1
MP:0005475	abnormal_circulating_thyroxine_level	28	1209	9231	308381	0.927986	1	1	0.0537251	35.9692	-1.34574	47	16
MP:0011512	mesangial_cell_interposition	0	31	9259	309559	1	1	1	0.0541395	0.8954	-0.954745	3	0
MP:0010577	abnormal_heart_right_ventricle_size	119	3658	9140	305932	0.193826	1	1	0.0543966	109.69	0.896142	97	48
MP:0008616	abnormal_circulating_interleukin-12_level	15	570	9244	309020	0.721937	1	1	0.0549729	16.9613	-0.477774	29	7
MP:0003711	pathological_neovascularization	59	2591	9200	306999	0.986684	1	1	0.0561044	76.8662	-2.06922	86	26
MP:0001652	colonic_necrosis	1	198	9258	309392	0.997166	1	1	0.0578322	5.7738	-1.98846	4	1
MP:0005042	abnormal_level_of_surface_class_II_molecules	4	286	9255	309304	0.969976	1	1	0.0587282	8.3995	-1.52304	20	4
MP:0013602	abnormal_Leydig_cell_differentiation	21	491	9238	309099	0.0743933	1	1	0.0602984	14.8889	1.60669	9	8
MP:0004919	abnormal_positive_T_cell_selection	9	530	9250	309060	0.975118	1	1	0.0622574	15.6274	-1.70112	14	5
MP:0001968	abnormal_touch/_nociception	211	7704	9048	301886	0.906398	1	1	0.0647402	230.256	-1.29249	267	92
MP:0008160	increased_diameter_of_humerus	10	380	9249	309210	0.697351	1	1	0.065905	11.3276	-0.399196	6	3
MP:0002260	abnormal_thyroid_cartilage_morphology	33	1222	9226	308368	0.742008	1	1	0.0688405	36.7606	-0.631177	18	8
MP:0005218	abnormal_pancreatic_delta_cell_morphology	40	1052	9219	308538	0.0833704	1	1	0.076875	31.755	1.50184	14	10
MP:0000525	renal_tubular_acidosis	3	299	9256	309291	0.993102	1	1	0.0875652	8.7598	-1.97737	9	2
MP:0004972	abnormal_regulatory_T_cell_number	32	1155	9227	308435	0.68937	1	1	0.090374	34.4394	-0.422312	55	16
MP:0009181	decreased_pancreatic_delta_cell_number	25	641	9234	308949	0.118905	1	1	0.101493	19.3459	1.31413	7	6
MP:0004941	abnormal_regulatory_T_cell_morphology	33	1336	9226	308254	0.881264	1	1	0.104251	39.6684	-1.07383	58	17
MP:0003811	abnormal_hair_cortex_morphology	1	106	9258	309484	0.957306	1	1	0.105881	3.0721	-1.20622	7	1
MP:0001129	impaired_ovarian_folliculogenesis	33	1514	9226	308076	0.97477	1	1	0.108357	45.9728	-1.91231	38	19
MP:0009974	decreased_cerebral_cortex_pyramidal_cell_number	7	208	9252	309382	0.433299	1	1	0.109364	6.2147	0.317901	5	1
MP:0010377	abnormal_gut_flora_balance	8	351	9251	309239	0.819764	1	1	0.111358	10.3859	-0.747084	13	3
MP:0008277	abnormal_sternum_ossification	56	2033	9203	307557	0.746584	1	1	0.115154	60.7435	-0.623525	36	15
MP:0001125	abnormal_oocyte_morphology	62	2116	9197	307474	0.581088	1	1	0.115708	63.1753	-0.149448	90	26
MP:0003706	abnormal_cell_nucleus_count	6	330	9253	309260	0.926206	1	1	0.116055	9.7388	-1.21462	16	5
MP:0002090	abnormal_vision	66	2265	9193	307325	0.599941	1	1	0.117343	67.6524	-0.204608	63	30
MP:0003936	abnormal_reproductive_system_development	81	3081	9178	306509	0.887485	1	1	0.121966	93.4695	-1.28866	71	34
MP:0003888	liver_hemorrhage	14	557	9245	309033	0.774233	1	1	0.125439	16.5277	-0.636226	28	8
MP:0004187	cardia_bifida	11	481	9248	309109	0.846612	1	1	0.125439	14.2638	-0.875514	17	6
MP:0011708	decreased_fibroblast_cell_migration	40	1463	9219	308127	0.73369	1	1	0.125937	43.6499	-0.562148	32	17
MP:0010872	increased_trabecular_bone_mass	13	532	9246	309058	0.799244	1	1	0.125937	15.7568	-0.702038	17	9
MP:0003017	decreased_circulating_bicarbonate_level	10	356	9249	309234	0.620705	1	1	0.130524	10.6035	-0.188585	9	3
MP:0004973	increased_regulatory_T_cell_number	8	358	9251	309232	0.835211	1	1	0.130524	10.5847	-0.798734	18	3
MP:0008569	lethality_at_weaning	73	3164	9186	306426	0.990276	1	1	0.132376	94.1485	-2.19928	80	33
MP:0012240	abnormal_hepatoblast_morphology	1	112	9258	309478	0.964227	1	1	0.140511	3.2682	-1.26971	4	1
MP:0009114	decreased_pancreatic_beta_cell_mass	22	532	9237	309058	0.0896574	1	1	0.151352	16.0732	1.5095	22	9
MP:0003351	decreased_circulating_levels_of_thyroid_hormone	27	1058	9232	308532	0.816608	1	1	0.158309	31.4964	-0.800711	41	16
MP:0002187	abnormal_fibula_morphology	54	2372	9205	307218	0.98325	1	1	0.159058	72.1403	-2.10403	45	25
MP:0004917	abnormal_T_cell_selection	25	751	9234	308839	0.327014	1	1	0.162395	22.5359	0.526297	23	11
MP:0010563	increased_heart_right_ventricle_size	96	3213	9163	306377	0.518094	1	1	0.184054	96.1103	-0.0113465	84	42
MP:0004168	abnormal_parahippocampal_gyrus_morphology	3	228	9256	309362	0.965029	1	1	0.184252	6.691	-1.42876	5	2
MP:0006300	abnormal_entorhinal_cortex_morphology	3	228	9256	309362	0.965029	1	1	0.184252	6.691	-1.42876	5	2
MP:0001915	intracranial_hemorrhage	68	2284	9191	307306	0.531709	1	1	0.187678	68.2813	-0.0348573	83	32
MP:0003477	abnormal_nerve_fiber_response	20	492	9239	309098	0.11409	1	1	0.189447	14.8221	1.35916	14	7
MP:0006361	abnormal_female_germ_cell_morphology	66	2196	9193	307394	0.501543	1	1	0.189447	65.6296	0.046421	94	29
MP:0010698	abnormal_impulsive_behavior_control	11	501	9248	309089	0.878788	1	1	0.189447	14.9116	-1.03055	8	5
MP:0012142	absent_amniotic_cavity	4	253	9255	309337	0.942046	1	1	0.194044	7.4287	-1.27398	3	2
MP:0003072	abnormal_metatarsal_bone_morphology	49	2008	9210	307582	0.934118	1	1	0.197222	60.1439	-1.45606	32	18
MP:0009186	decreased_PP_cell_number	14	370	9245	309220	0.230149	1	1	0.199479	11.166	0.858499	4	2
MP:0005217	abnormal_pancreatic_beta_cell_morphology	112	3682	9147	305908	0.442874	1	1	0.199479	110.281	0.166881	99	43
MP:0000081	premature_suture_closure	26	877	9233	308713	0.544852	1	1	0.199479	26.2491	-0.0496411	11	8
MP:0003418	premature_intramembranous_bone_ossification	26	877	9233	308713	0.544852	1	1	0.199479	26.2491	-0.0496411	11	8
MP:0001127	small_ovary	66	2761	9193	306829	0.972253	1	1	0.203166	83.2127	-1.92242	115	36
MP:0001257	increased_body_length	33	1015	9226	308575	0.342598	1	1	0.203231	30.4779	0.460282	41	13
MP:0009709	hydrometra	7	483	9252	309107	0.988582	1	1	0.203231	14.2396	-1.9439	4	4
MP:0003266	biliary_cyst	7	229	9252	309361	0.530148	1	1	0.207904	6.8686	0.0508493	5	2
MP:0001362	abnormal_anxiety-related_response	209	7876	9050	301714	0.962904	1	1	0.209603	235.77	-1.78588	263	95
MP:0002065	abnormal_fear/anxiety-related_behavior	253	9242	9006	300348	0.926665	1	1	0.210666	277.532	-1.50499	291	112
MP:0003350	increased_circulating_levels_of_thyroid_hormone	9	564	9250	309026	0.985695	1	1	0.210666	16.6415	-1.89149	16	4
MP:0011706	abnormal_fibroblast_migration	46	1566	9213	308024	0.568474	1	1	0.213114	46.8217	-0.122181	34	19
MP:0002883	chromatolysis	2	188	9257	309402	0.975295	1	1	0.214556	5.5046	-1.51589	6	2
MP:0000559	abnormal_femur_morphology	125	4512	9134	305078	0.813788	1	1	0.217844	134.954	-0.87225	134	62
MP:0000501	abnormal_digestive_secretion	21	637	9238	308953	0.360918	1	1	0.219208	19.3251	0.385577	32	10
MP:0004904	increased_uterus_weight	10	458	9249	309132	0.873587	1	1	0.219208	13.5474	-0.998621	10	5
MP:0003620	oliguria	4	518	9255	309072	0.999841	1	1	0.22082	15.1305	-2.89669	19	4
MP:0002740	heart_hypoplasia	14	563	9245	309027	0.786644	1	1	0.223576	16.7643	-0.691612	17	7
MP:0004926	abnormal_epididymis_size	29	1529	9230	308061	0.996399	1	1	0.223576	46.3017	-2.53944	48	18
MP:0003874	absent_pharyngeal_arches	11	540	9248	309050	0.925773	1	1	0.228153	15.988	-1.25142	10	3
MP:0005104	abnormal_tarsal_bone_morphology	30	1923	9229	307667	0.999971	1	1	0.229372	56.981	-3.57498	31	13
MP:0005480	increased_circulating_triiodothyronine_level	7	385	9252	309205	0.938627	1	1	0.231132	11.3397	-1.31579	10	3
MP:0005476	abnormal_circulating_triiodothyronine_level	23	865	9236	308725	0.738863	1	1	0.233654	25.7311	-0.545878	24	12
MP:0003827	abnormal_Wolffian_duct_morphology	25	1419	9234	308171	0.998341	1	1	0.233654	41.9729	-2.6699	17	11
MP:0005472	abnormal_triiodothyronine_level	30	1064	9229	308526	0.650028	1	1	0.244622	31.7488	-0.317065	28	14
MP:0011723	ectopic_neuron	60	2238	9199	307352	0.815493	1	1	0.244622	66.7625	-0.84868	42	21
MP:0003246	loss_of_GABAergic_neurons	13	280	9246	309310	0.088209	1	1	0.248996	8.5165	1.54288	8	3
MP:0003027	abnormal_blood_pH_regulation	4	290	9255	309300	0.972335	1	1	0.255713	8.4955	-1.57018	9	3
MP:0001092	abnormal_trigeminal_ganglion_morphology	71	2671	9188	306919	0.851828	1	1	0.266207	79.579	-0.991986	44	23
MP:0004722	abnormal_platelet_dense_granule_number	10	287	9249	309303	0.36249	1	1	0.277576	8.5666	0.49612	14	5
MP:0003174	increased_lysosomal_enzyme_secretion	4	83	9255	309507	0.246533	1	1	0.279894	2.5002	0.961402	4	1
MP:0003663	abnormal_thermosensation	4	219	9255	309371	0.890088	1	1	0.280425	6.4397	-0.976428	8	2
MP:0008938	decreased_pituitary_gland_weight	6	343	9253	309247	0.940572	1	1	0.280425	10.1572	-1.34294	3	2
MP:0005474	increased_triiodothyronine_level	9	419	9250	309171	0.874933	1	1	0.280537	12.3695	-0.975485	11	4
MP:0010707	decreased_ventral_retina_size	3	173	9256	309417	0.888023	1	1	0.285467	5.1023	-0.935572	3	2
MP:0011380	enlarged_brain_ventricles	119	3708	9140	305882	0.235466	1	1	0.287117	112.756	0.587951	96	41
MP:0013229	abnormal_brain_ventricle_size	119	3708	9140	305882	0.235466	1	1	0.287117	112.756	0.587951	96	41
MP:0005656	decreased_aggression	48	1719	9211	307871	0.700476	1	1	0.288897	51.2943	-0.466597	44	17
MP:0011905	abnormal_Schwann_cell_proliferation	2	175	9257	309415	0.965865	1	1	0.291323	5.1185	-1.40568	3	1
MP:0011906	increased_Schwann_cell_proliferation	2	175	9257	309415	0.965865	1	1	0.291323	5.1185	-1.40568	3	1
MP:0001327	decreased_retinal_photoreceptor_cell_number	45	1392	9214	308198	0.324164	1	1	0.293772	41.7248	0.519705	50	22
MP:0011084	lethality_at_weaning,_incomplete_penetrance	32	1620	9227	307970	0.994658	1	1	0.306703	48.0329	-2.35288	39	13
MP:0004801	increased_susceptibility_to_systemic_lupus_erythematosus	4	175	9255	309415	0.765931	1	1	0.311565	5.1637	-0.521844	15	3
MP:0008582	short_photoreceptor_inner_segment	11	450	9248	309140	0.784146	1	1	0.312515	13.3962	-0.664793	16	4
MP:0003840	abnormal_coronal_suture_morphology	26	685	9233	308905	0.139758	1	1	0.314401	20.6171	1.20573	11	8
MP:0009869	abnormal_descending_aorta_morphology	7	323	9252	309267	0.845315	1	1	0.314401	9.5809	-0.842371	9	3
MP:0012261	increased_hindbrain_apoptosis	3	201	9256	309389	0.937283	1	1	0.319943	5.9604	-1.23393	5	2
MP:0004321	short_sternum	45	1796	9214	307794	0.896374	1	1	0.322482	53.4528	-1.1714	29	12
MP:0009180	increased_pancreatic_delta_cell_number	12	267	9247	309323	0.116111	1	1	0.323245	8.1044	1.39988	3	2
MP:0002859	abnormal_inner_ear_canal_fusion	3	178	9256	309412	0.89881	1	1	0.327712	5.2491	-1.00148	3	2
MP:0012503	increased_midbrain_apoptosis	3	178	9256	309412	0.89881	1	1	0.327712	5.268	-1.01371	3	2
MP:0000554	abnormal_carpal_bone_morphology	42	1743	9217	307847	0.931779	1	1	0.333004	53.4039	-1.54596	33	20
MP:0001777	abnormal_body_temperature_homeostasis	27	861	9232	308729	0.431169	1	1	0.333214	25.7716	0.24727	48	13
MP:0011805	decreased_cell_migration	44	1649	9215	307941	0.792381	1	1	0.333214	49.1945	-0.753304	42	20
MP:0000675	abnormal_eccrine_sweat_gland_morphology	4	202	9255	309388	0.851202	1	1	0.334695	5.9888	-0.81747	5	2
MP:0005631	decreased_lung_weight	21	1044	9238	308546	0.97708	1	1	0.334695	30.9522	-1.81851	20	7
MP:0009255	degranulated_pancreatic_beta_cells	0	92	9259	309498	1	1	1	0.34178	2.6552	-1.64511	5	0
MP:0003030	acidemia	4	278	9255	309312	0.964684	1	1	0.343168	8.1511	-1.47897	6	3
MP:0003885	abnormal_rostral-caudal_body_axis_extension	21	529	9238	309061	0.12674	1	1	0.345156	15.9996	1.27678	14	7
MP:0000285	abnormal_heart_valve_morphology	143	4231	9116	305359	0.0820281	1	1	0.3466	127.169	1.43597	108	51
MP:0011904	abnormal_Schwann_cell_physiology	4	204	9255	309386	0.856317	1	1	0.351988	6.0085	-0.838726	5	3
MP:0008327	abnormal_corticotroph_morphology	8	225	9251	309365	0.365932	1	1	0.354471	6.7781	0.479257	6	3
MP:0000674	abnormal_sweat_gland_morphology	7	277	9252	309313	0.719765	1	1	0.357974	8.2281	-0.428175	6	3
MP:0000820	abnormal_choroid_plexus_morphology	39	1853	9220	307737	0.990866	1	1	0.37845	54.9612	-2.15339	37	17
MP:0013306	abnormal_tela_choroidea_morphology	39	1853	9220	307737	0.990866	1	1	0.37845	54.9612	-2.15339	37	17
MP:0001440	abnormal_grooming_behavior	96	3048	9163	306542	0.322192	1	1	0.378773	91.2624	0.506069	86	43
MP:0009969	abnormal_cerebral_cortex_pyramidal_cell_morphology	23	936	9236	308654	0.849312	1	1	0.387503	27.7478	-0.936704	27	10
MP:0002672	abnormal_pharyngeal_arch_artery_morphology	66	2735	9193	306855	0.966591	1	1	0.387658	81.31	-1.75086	39	20
MP:0003970	abnormal_prolactin_level	28	961	9231	308629	0.580408	1	1	0.388646	28.7147	-0.13556	28	13
MP:0003691	abnormal_microglial_cell_physiology	21	823	9238	308767	0.791875	1	1	0.39363	24.5382	-0.72604	39	11
MP:0002281	abnormal_respiratory_mucosa_goblet_cell_morphology	1	163	9258	309427	0.992046	1	1	0.397246	4.7413	-1.77104	14	1
MP:0000640	adrenal_gland_hypoplasia	3	72	9256	309518	0.372054	1	1	0.40524	2.1742	0.572388	4	3
MP:0000676	abnormal_body_water_content	3	116	9256	309474	0.674959	1	1	0.416699	3.4817	-0.263551	11	1
MP:0020149	abnormal_mortality_induced_by_ionizing_radiation	9	638	9250	308952	0.996029	1	1	0.416699	18.7478	-2.30098	45	8
MP:0003992	increased_mortality_induced_by_ionizing_radiation	9	610	9250	308980	0.993477	1	1	0.418322	17.9408	-2.15759	41	8
MP:0004687	split_vertebrae	6	234	9253	309356	0.699192	1	1	0.420139	6.9722	-0.373931	4	3
MP:0014178	increased_brain_apoptosis	6	392	9253	309198	0.974852	1	1	0.421888	11.5824	-1.66625	15	4
MP:0000583	long_toenails	0	56	9259	309534	1	1	1	0.421888	1.637	-1.30672	6	0
MP:0012401	long_nails	0	56	9259	309534	1	1	1	0.421888	1.637	-1.30672	6	0
MP:0010661	ascending_aorta_aneurysm	4	163	9255	309427	0.717334	1	1	0.431711	4.8411	-0.390038	5	3
MP:0013722	abnormal_circulating_tyrosine_level	3	95	9256	309495	0.544356	1	1	0.433153	2.8291	0.102673	5	3
MP:0012734	abnormal_response_to_radiation	9	642	9250	308948	0.996305	1	1	0.43562	18.8631	-2.32376	47	8
MP:0001454	abnormal_cued_conditioning_behavior	116	3597	9143	305993	0.223193	1	1	0.436947	107.888	0.794826	91	44
MP:0009775	increased_behavioral_withdrawal_response	9	285	9250	309305	0.483151	1	1	0.439831	8.5553	0.155385	3	2
MP:0003730	abnormal_photoreceptor_inner_segment_morphology	35	1206	9224	308384	0.593094	1	1	0.441065	36.0808	-0.18366	44	16
MP:0003855	abnormal_forelimb_zeugopod_morphology	137	4741	9122	304849	0.667157	1	1	0.444169	143.761	-0.568166	89	50
MP:0001317	abnormal_pupil_morphology	80	2682	9179	306908	0.525023	1	1	0.445034	80.1993	-0.0226919	57	23
MP:0005225	abnormal_vertebrae_development	57	1952	9202	307638	0.589225	1	1	0.445034	58.4721	-0.193539	54	21
MP:0004774	abnormal_bile_salt_level	16	666	9243	308924	0.837244	1	1	0.445034	19.7897	-0.869752	24	8
MP:0001363	increased_anxiety-related_response	130	4783	9129	304807	0.871073	1	1	0.446167	142.861	-1.09744	157	61
MP:0011259	abnormal_cephalic_neural_fold_morphology	7	648	9252	308942	0.999557	1	1	0.455204	19.0512	-2.79614	9	2
MP:0003856	abnormal_hindlimb_stylopod_morphology	127	4662	9132	304928	0.862705	1	1	0.456665	139.37	-1.06544	136	63
MP:0003056	abnormal_hyoid_bone_morphology	66	2606	9193	306984	0.921904	1	1	0.457502	77.9775	-1.36228	31	18
MP:0005046	absent_spleen_white_pulp	2	98	9257	309492	0.790521	1	1	0.459933	2.9109	-0.542525	5	2
MP:0000811	hippocampal_neuron_degeneration	16	361	9243	309229	0.086591	1	1	0.460137	10.8892	1.56084	16	9
MP:0010658	thoracic_aorta_aneurysm	4	166	9255	309424	0.730139	1	1	0.460137	4.9316	-0.428904	6	3
MP:0004152	abnormal_circulating_iron_level	43	1265	9216	308325	0.224523	1	1	0.462058	38.6428	0.688105	61	24
MP:0003073	abnormal_metacarpal_bone_morphology	46	1849	9213	307741	0.907367	1	1	0.462617	57.0146	-1.44819	33	19
MP:0004009	abnormal_diastolic_filling_velocity	2	193	9257	309397	0.978204	1	1	0.462617	5.647	-1.55444	3	1
MP:0004011	decreased_diastolic_filling_velocity	2	193	9257	309397	0.978204	1	1	0.462617	5.647	-1.55444	3	1
MP:0010346	increased_thyroid_carcinoma_incidence	5	241	9254	309349	0.84376	1	1	0.465724	7.1228	-0.806908	6	2
MP:0010316	increased_thyroid_tumor_incidence	6	292	9253	309298	0.865491	1	1	0.465724	8.6237	-0.90433	9	3
MP:0012511	dilated_aortic_sac	6	141	9253	309449	0.256312	1	1	0.465961	4.2981	0.826373	4	2
MP:0001193	psoriasis	2	169	9257	309421	0.960421	1	1	0.465961	4.9965	-1.33366	8	1
MP:0002913	abnormal_PNS_synaptic_transmission	17	845	9242	308745	0.964914	1	1	0.465961	25.0388	-1.63352	29	6
MP:0013197	decreased_embryonic_cilium_number	3	37	9256	309553	0.109626	1	1	0.483883	1.1626	1.73396	3	1
MP:0003990	decreased_neurotransmitter_release	7	485	9252	309105	0.988992	1	1	0.494784	14.3114	-1.94133	20	5
MP:0002467	impaired_neutrophil_phagocytosis	5	194	9254	309396	0.688083	1	1	0.512692	5.747	-0.316516	13	3
MP:0000822	abnormal_brain_ventricle_morphology	232	7711	9027	301879	0.473205	1	1	0.528822	233.557	-0.101999	200	91
MP:0011432	decreased_urine_flow_rate	4	57	9255	309533	0.101254	1	1	0.534952	1.793	1.67954	4	2
MP:0009971	decreased_hippocampus_pyramidal_cell_number	8	270	9251	309320	0.559407	1	1	0.534952	8.0688	-0.0246343	9	4
MP:0002554	aversion_to_addictive_substance	10	217	9249	309373	0.12739	1	1	0.546076	6.6214	1.31584	7	4
MP:0002570	alcohol_aversion	10	217	9249	309373	0.12739	1	1	0.546076	6.6214	1.31584	7	4
MP:0003172	abnormal_lysosome_physiology	18	452	9241	309138	0.145267	1	1	0.546076	13.6197	1.19506	33	7
MP:0004827	increased_susceptibility_to_autoimmune_hemolytic_anemia	0	10	9259	309580	1	1	1	0.554675	0.2935	-0.547108	3	0
MP:0014091	abnormal_tectorial_membrane_striated-sheet_matrix_morphology	5	275	9254	309315	0.910945	1	1	0.555654	8.1651	-1.13337	7	2
MP:0005181	decreased_circulating_estradiol_level	22	709	9237	308881	0.462329	1	1	0.566396	22.2457	-0.0505244	20	9
MP:0011146	abnormal_mesenchymal_cell_proliferation_involved_in_lung_development	9	520	9250	309070	0.970856	1	1	0.566396	15.3405	-1.61483	9	5
MP:0001324	abnormal_eye_pigmentation	163	5758	9096	303832	0.767926	1	1	0.576899	172.208	-0.727454	183	73
MP:0002880	opisthotonus	8	146	9251	309444	0.0812237	1	1	0.577432	4.4866	1.69234	5	4
MP:0001658	increased_mortality_induced_by_gamma-irradiation	5	304	9254	309286	0.946671	1	1	0.580158	8.9073	-1.34647	31	5
MP:0008952	abnormal_pancreatic_delta_cell_physiology	3	82	9256	309508	0.449822	1	1	0.601	2.4368	0.363874	3	2
MP:0008953	abnormal_pancreatic_somatostatin_secretion	3	82	9256	309508	0.449822	1	1	0.601	2.4368	0.363874	3	2
MP:0009348	abnormal_urine_pH	15	576	9244	309014	0.735781	1	1	0.604382	17.152	-0.526645	21	10
MP:0004157	interrupted_aortic_arch	61	1742	9198	307848	0.127203	1	1	0.604759	52.4347	1.21389	34	19
MP:0009893	cleft_primary_palate	5	151	9254	309439	0.47509	1	1	0.607259	4.5259	0.223912	3	1
MP:0013549	abnormal_primary_palate_morphology	5	151	9254	309439	0.47509	1	1	0.607259	4.5259	0.223912	3	1
MP:0003820	increased_left_ventricle_systolic_pressure	6	226	9253	309364	0.668054	1	1	0.607259	6.7083	-0.278082	8	3
MP:0020154	impaired_humoral_immune_response	8	442	9251	309148	0.950357	1	1	0.611707	13.1137	-1.43034	20	5
MP:0012312	impaired_avoidance_learning_behavior	51	1569	9208	308021	0.298141	1	1	0.61972	47.0371	0.58343	23	18
MP:0004025	polyploidy	9	416	9250	309174	0.869975	1	1	0.633508	12.3654	-0.978907	22	8
MP:0008535	enlarged_lateral_ventricles	77	2301	9182	307289	0.179773	1	1	0.637866	69.187	0.953446	52	24
MP:0011743	abnormal_Golgi_apparatus_morphology	4	61	9255	309529	0.12034	1	1	0.637904	1.8481	1.59958	4	2
MP:0012510	abnormal_aortic_sac_morphology	6	152	9253	309438	0.311108	1	1	0.637904	4.6047	0.654278	5	2
MP:0011123	abnormal_primary_ovarian_follicle_number	2	156	9257	309434	0.945628	1	1	0.637904	4.5872	-1.22799	7	1
MP:0004811	abnormal_neuron_physiology	413	15337	8846	294253	0.986472	1	1	0.637904	470.743	-2.70293	459	174
MP:0004215	abnormal_myocardial_fiber_physiology	91	3153	9168	306437	0.646262	1	1	0.642148	94.5919	-0.378339	93	48
MP:0003015	abnormal_circulating_bicarbonate_level	14	554	9245	309036	0.767844	1	1	0.643707	16.4824	-0.621754	13	5
MP:0000566	synostosis	13	584	9246	309006	0.884863	1	1	0.643707	17.37	-1.06318	9	4
MP:0001389	abnormal_eye_movement	6	204	9253	309386	0.572571	1	1	0.6582	6.1009	-0.0413555	4	3
MP:0008267	abnormal_hippocampus_CA3_region_morphology	27	958	9232	308632	0.645953	1	1	0.662942	28.7052	-0.323769	16	6
MP:0005039	hypoxia	18	847	9241	308743	0.944987	1	1	0.662942	25.1331	-1.46403	27	12
MP:0003071	decreased_vascular_permeability	7	393	9252	309197	0.946004	1	1	0.663066	11.6377	-1.39241	14	5
MP:0011128	increased_secondary_ovarian_follicle_number	1	26	9258	309564	0.54873	1	1	0.665352	0.7789	0.253838	4	1
MP:0004090	abnormal_sarcomere_morphology	28	990	9231	308600	0.640652	1	1	0.679561	29.6584	-0.312469	35	16
MP:0005365	abnormal_bile_salt_homeostasis	21	817	9238	308773	0.781742	1	1	0.681796	24.3407	-0.692594	34	11
MP:0000530	abnormal_kidney_blood_vessel_morphology	53	2148	9206	307442	0.930389	1	1	0.681796	63.9918	-1.39371	61	21
MP:0001852	conjunctivitis	12	737	9247	308853	0.992047	1	1	0.681821	21.7001	-2.13867	23	6
MP:0003346	abnormal_pectoral_muscle_morphology	7	258	9252	309332	0.651388	1	1	0.682949	7.6748	-0.245934	3	3
MP:0002665	decreased_circulating_corticosterone_level	24	906	9235	308684	0.748396	1	1	0.692427	26.9773	-0.578628	32	14
MP:0008658	decreased_interleukin-1_beta_secretion	5	398	9254	309192	0.991395	1	1	0.692427	11.7108	-1.97795	28	5
MP:0003498	thyroid_gland_hyperplasia	5	108	9254	309482	0.232049	1	1	0.697241	3.2791	0.967146	4	2
MP:0014172	decreased_fatty_acid_oxidation	4	86	9255	309504	0.265656	1	1	0.705297	2.6038	0.881717	6	2
MP:0009389	abnormal_extracutaneous_pigmentation	167	5881	9092	303709	0.757968	1	1	0.715363	175.951	-0.699326	189	76
MP:0008584	photoreceptor_outer_segment_degeneration	9	425	9250	309165	0.884386	1	1	0.722593	12.6728	-1.05042	18	5
MP:0008283	small_hippocampus	40	1262	9219	308328	0.380797	1	1	0.727239	37.748	0.366436	27	14
MP:0003031	acidosis	16	769	9243	308821	0.946322	1	1	0.727239	22.7656	-1.43977	24	10
MP:0008168	decreased_B-1a_cell_number	15	770	9244	308820	0.968054	1	1	0.727239	22.8805	-1.68007	29	7
MP:0002471	abnormal_complement_pathway	2	89	9257	309501	0.745305	1	1	0.727649	2.641	-0.399319	16	2
MP:0004730	abnormal_circulating_gastrin_level	6	236	9253	309354	0.706662	1	1	0.731027	7.0402	-0.396018	10	3
MP:0005548	retinal_pigment_epithelium_atrophy	8	261	9251	309329	0.522179	1	1	0.733017	7.8043	0.0707492	5	4
MP:0009112	abnormal_pancreatic_beta_cell_mass	42	1355	9217	308235	0.431238	1	1	0.735635	40.5911	0.226205	33	14
MP:0011885	abnormal_circulating_lipase_level	2	113	9257	309477	0.850242	1	1	0.735635	3.3673	-0.753872	5	1
MP:0005632	decreased_circulating_aspartate_transaminase_level	17	534	9242	309056	0.434067	1	1	0.735911	16.0113	0.251587	20	6
MP:0011233	abnormal_vitamin_A_metabolism	2	295	9257	309295	0.998443	1	1	0.737913	8.628	-2.28954	12	1
MP:0013244	abnormal_vitamin_metabolism	2	295	9257	309295	0.998443	1	1	0.737913	8.628	-2.28954	12	1
MP:0013274	abnormal_vitamin_or_vitamin_cofactor_metabolism	2	295	9257	309295	0.998443	1	1	0.737913	8.628	-2.28954	12	1
MP:0005044	sepsis	5	160	9254	309430	0.52434	1	1	0.739836	4.8312	0.0772188	17	4
MP:0001492	abnormal_pilomotor_reflex	4	161	9255	309429	0.70855	1	1	0.739836	4.8122	-0.375841	12	3
MP:0003789	increased_osteosarcoma_incidence	12	369	9247	309221	0.428455	1	1	0.746428	11.0968	0.276205	12	5
MP:0009287	decreased_abdominal_fat_pad_weight	2	270	9257	309320	0.996991	1	1	0.770181	7.8725	-2.11003	9	1
MP:0003371	decreased_circulating_estrogen_level	26	766	9233	308824	0.289891	1	1	0.774626	24.0161	0.396085	23	12
MP:0011111	lethality_during_fetal_growth_through_weaning,_complete_penetrance	8	211	9251	309379	0.305401	1	1	0.777724	6.3761	0.654455	9	4
MP:0002664	decreased_circulating_adrenocorticotropin_level	11	574	9248	309016	0.953081	1	1	0.777724	16.9896	-1.46998	11	5
MP:0003368	decreased_circulating_glucocorticoid_level	25	919	9234	308671	0.706949	1	1	0.78029	27.3839	-0.460204	33	15
MP:0009446	abnormal_platelet_dense_granule_physiology	5	323	9254	309267	0.962432	1	1	0.780758	9.4897	-1.49091	12	5
MP:0009815	decreased_prostaglandin_level	2	218	9257	309372	0.98843	1	1	0.791213	6.3621	-1.76454	13	2
MP:0001940	testis_hypoplasia	24	832	9235	308758	0.597477	1	1	0.798366	24.9408	-0.191109	21	7
MP:0002256	abnormal_laryngeal_cartilage_morphology	59	2108	9200	307482	0.710466	1	1	0.798366	63.1873	-0.533395	29	14
MP:0011125	decreased_primary_ovarian_follicle_number	2	141	9257	309449	0.922021	1	1	0.798366	4.152	-1.07379	6	1
MP:0008164	abnormal_B-1a_B_cell_morphology	17	930	9242	308660	0.988281	1	1	0.798366	27.5652	-2.05454	36	9
MP:0001728	failure_of_embryo_implantation	18	630	9241	308960	0.608231	1	1	0.809711	18.8263	-0.194874	24	10
MP:0004853	abnormal_ovary_size	75	3319	9184	306271	0.994825	1	1	0.809711	99.6247	-2.52205	132	40
MP:0001435	no_suckling_reflex	25	743	9234	308847	0.308912	1	1	0.810805	22.3293	0.573658	14	6
MP:0008937	abnormal_pituitary_gland_weight	15	545	9244	309045	0.659592	1	1	0.810805	16.298	-0.331095	7	5
MP:0004163	abnormal_adenohypophysis_morphology	88	3568	9171	306022	0.970593	1	1	0.810805	106.23	-1.79563	64	35
MP:0006281	abnormal_tail_development	27	1323	9232	308267	0.98468	1	1	0.810805	39.2262	-1.98065	31	11
MP:0008100	absent_plasma_cells	8	241	9251	309349	0.436123	1	1	0.815317	7.2015	0.301314	3	2
MP:0006087	increased_body_mass_index	6	243	9253	309347	0.7318	1	1	0.815317	7.2928	-0.486078	13	4
MP:0008032	abnormal_lipolysis	20	571	9239	309019	0.274568	1	1	0.818983	17.1249	0.713472	30	11
MP:0009904	tongue_hypoplasia	6	164	9253	309426	0.372734	1	1	0.818983	4.9762	0.460288	3	2
MP:0003812	abnormal_hair_medulla	1	195	9258	309395	0.996904	1	1	0.818983	5.7002	-1.99947	12	1
MP:0002001	blindness	23	687	9236	308903	0.326418	1	1	0.821084	20.5957	0.539955	25	12
MP:0004077	abnormal_striatum_morphology	66	1855	9193	307735	0.0950635	1	1	0.830791	56.1899	1.32107	52	22
MP:0004572	fusion_of_basioccipital_and_basisphenoid_bone	0	31	9259	309559	1	1	1	0.839293	0.906	-0.977733	3	0
MP:0003893	increased_hepatocyte_proliferation	4	302	9255	309288	0.97841	1	1	0.844091	8.8391	-1.65726	12	3
MP:0000826	abnormal_third_ventricle_morphology	71	2525	9188	307065	0.712617	1	1	0.844996	75.3648	-0.508455	58	26
MP:0012725	small_sebaceous_gland	5	141	9254	309449	0.418564	1	1	0.846054	4.2246	0.385045	8	2
MP:0001636	irregular_heartbeat	51	2353	9208	307237	0.99292	1	1	0.846054	71.1689	-2.35905	50	23
MP:0010834	abnormal_CD4-positive,_alpha-beta_memory_T_cell_morphology	0	97	9259	309493	1	1	1	0.849751	2.8055	-1.72905	4	0
MP:0010843	abnormal_effector_memory_CD4-positive,_alpha-beta_T_cell_morphology	0	97	9259	309493	1	1	1	0.849751	2.8055	-1.72905	4	0
MP:0010844	increased_effector_memory_CD4-positive,_alpha-beta_T_cell_number	0	97	9259	309493	1	1	1	0.849751	2.8055	-1.72905	4	0
MP:0012770	abnormal_effector_memory_CD4-positive,_alpha-beta_T_cell_number	0	97	9259	309493	1	1	1	0.849751	2.8055	-1.72905	4	0
MP:0001770	abnormal_iron_level	61	1739	9198	307851	0.124597	1	1	0.852776	52.9654	1.09544	103	33
MP:0004022	abnormal_cone_electrophysiology	56	1809	9203	307781	0.418252	1	1	0.856874	54.1416	0.25445	72	28
MP:0011987	abnormal_GABAergic_neuron_physiology	2	50	9257	309540	0.44804	1	1	0.856874	1.5055	0.407702	3	1
MP:0001131	abnormal_ovarian_follicle_morphology	134	4755	9125	304835	0.764527	1	1	0.856874	142.98	-0.7642	170	58
MP:0004726	abnormal_nasal_capsule_morphology	35	1545	9224	308045	0.960909	1	1	0.856874	46.0449	-1.64358	19	11
MP:0008966	abnormal_chiasmata_formation	2	197	9257	309393	0.98029	1	1	0.856874	5.786	-1.58301	11	2
MP:0000611	jaundice	4	332	9255	309258	0.988558	1	1	0.856874	9.707	-1.84008	11	2
MP:0002995	primary_sex_reversal	11	498	9248	309092	0.87434	1	1	0.861796	14.786	-0.996894	10	6
MP:0002375	abnormal_thymus_medulla_morphology	18	1003	9241	308587	0.992228	1	1	0.862929	29.6302	-2.17638	29	8
MP:0013378	increased_sebocyte_number	2	30	9257	309560	0.237817	1	1	0.87096	0.9113	1.16048	3	1
MP:0003854	abnormal_forelimb_stylopod_morphology	105	3542	9154	306048	0.549477	1	1	0.875299	106.032	-0.103516	73	35
MP:0005296	abnormal_humerus_morphology	105	3542	9154	306048	0.549477	1	1	0.875299	106.032	-0.103516	73	35
MP:0001130	abnormal_ovarian_folliculogenesis	74	2857	9185	306733	0.902449	1	1	0.876109	86.1589	-1.3234	85	35
MP:0000953	abnormal_oligodendrocyte_morphology	31	1055	9228	308535	0.563588	1	1	0.8852	31.5677	-0.101641	36	11
MP:0004872	absent_nasal_septum	4	224	9255	309366	0.899689	1	1	0.8852	6.6092	-1.03738	5	2
MP:0008388	hypochromic_microcytic_anemia	3	96	9256	309494	0.551233	1	1	0.885438	2.8894	0.0662044	9	2
MP:0004213	abnormal_umami_taste_sensitivity	1	52	9258	309538	0.790279	1	1	0.885438	1.5234	-0.430873	5	1
MP:0002733	abnormal_thermal_nociception	113	4000	9146	305590	0.738925	1	1	0.891718	119.457	-0.61032	137	50
MP:0008587	short_photoreceptor_outer_segment	20	883	9239	308707	0.913619	1	1	0.891718	26.2443	-1.23803	39	12
MP:0009317	increased_follicular_lymphoma_incidence	6	118	9253	309472	0.15309	1	1	0.892959	3.601	1.2793	3	1
MP:0004908	abnormal_seminal_vesicle_weight	14	859	9245	308731	0.995141	1	1	0.892981	26.306	-2.35943	33	11
MP:0006100	abnormal_tegmentum_morphology	11	301	9248	309289	0.299432	1	1	0.897625	9.0603	0.657282	5	4
MP:0010544	interrupted_aorta	65	1875	9194	307715	0.134896	1	1	0.901479	56.4592	1.16447	36	21
MP:0008034	enhanced_lipolysis	12	329	9247	309261	0.29025	1	1	0.905852	9.8974	0.686567	18	7
MP:0010640	ventricular_myocardium_compact_layer_hypoplasia	9	447	9250	309143	0.914129	1	1	0.905852	13.2812	-1.17845	4	3
MP:0010996	increased_aorta_wall_thickness	6	224	9253	309366	0.659958	1	1	0.907808	6.6806	-0.269005	8	4
MP:0003173	decreased_lysosomal_enzyme_secretion	7	118	9252	309472	0.0727804	1	1	0.909584	3.598	1.80887	6	2
MP:0003366	abnormal_circulating_glucocorticoid_level	49	1862	9210	307728	0.830025	1	1	0.909981	55.4994	-0.886686	77	28
MP:0005633	increased_circulating_sodium_level	32	1309	9227	308281	0.890074	1	1	0.909981	39.0345	-1.15288	71	21
MP:0002436	abnormal_CD8-positive,_alpha-beta_cytotoxic_T_cell_morphology	5	72	9254	309518	0.0735174	1	1	0.9183	2.2333	1.90383	9	2
MP:0008664	decreased_interleukin-12_secretion	16	531	9243	309059	0.523107	1	1	0.9183	15.9684	0.00801289	28	7
MP:0013723	increased_circulating_tyrosine_level	2	75	9257	309515	0.658501	1	1	0.9183	2.2215	-0.150334	3	2
MP:0003063	increased_coping_response	22	886	9237	308704	0.832046	1	1	0.9183	26.4247	-0.875054	25	11
MP:0012270	cardiac_edema	5	281	9254	309309	0.919722	1	1	0.9183	8.2794	-1.16927	9	3
MP:0002183	gliosis	63	2851	9196	306739	0.994604	1	1	0.920991	84.6351	-2.36178	122	34
MP:0011077	decreased_macrophage_nitric_oxide_production	2	124	9257	309466	0.88369	1	1	0.921084	3.6628	-0.88197	6	1
MP:0005302	neurogenic_bladder	1	125	9258	309465	0.975615	1	1	0.921084	3.6554	-1.41337	3	1
MP:0002577	reduced_enamel_thickness	16	356	9243	309234	0.0792646	1	1	0.922312	10.8076	1.58996	10	3
MP:0005657	abnormal_neural_plate_morphology	24	1258	9235	308332	0.992289	1	1	0.922312	37.2231	-2.18746	25	10
MP:0005637	abnormal_iron_homeostasis	61	1791	9198	307799	0.174642	1	1	0.92283	54.4717	0.878556	108	33
MP:0010356	abnormal_second_pharyngeal_arch_artery_morphology	8	393	9251	309197	0.897353	1	1	0.92283	11.6254	-1.07967	5	3
MP:0000547	short_limbs	88	3846	9171	305744	0.995923	1	1	0.93576	114.353	-2.50735	90	40
MP:0000129	ameloblast_degeneration	0	55	9259	309535	1	1	1	0.93576	1.6144	-1.28473	4	0
MP:0000316	cellular_necrosis	3	124	9256	309466	0.716803	1	1	0.937905	3.6703	-0.358375	6	1
MP:0010735	abnormal_paranodal_axoglial_junction_morphology	0	102	9259	309488	1	1	1	0.937905	2.9751	-1.74446	3	0
MP:0000558	abnormal_tibia_morphology	205	7321	9054	302269	0.835338	1	1	0.941609	220.01	-1.03741	202	81
MP:0011083	lethality_at_weaning,_complete_penetrance	42	1784	9217	307806	0.950554	1	1	0.955743	53.1369	-1.54293	46	21
MP:0003427	parakeratosis	9	513	9250	309077	0.96749	1	1	0.971405	15.1639	-1.59835	22	5
MP:0001664	abnormal_digestion	63	1864	9196	307726	0.185391	1	1	0.989903	56.3073	0.906874	89	30
MP:0003150	detached_tectorial_membrane	10	226	9249	309364	0.151765	1	1	0.99353	6.8289	1.23767	7	4
MP:0001876	decreased_inflammatory_response	98	3259	9161	306331	0.49297	1	1	0.99353	97.7376	0.0267261	225	55
MP:0000911	abnormal_trigeminal_motor_nucleus_morphology	1	154	9258	309436	0.989629	1	1	0.99353	4.4823	-1.66244	4	1
MP:0003690	abnormal_glial_cell_physiology	40	1729	9219	307861	0.958348	1	1	0.998021	51.3982	-1.61155	69	23
MP:0006357	abnormal_circulating_mineral_level	261	7948	8998	301642	0.0718573	1	1	1	239.522	1.41698	344	125
MP:0004192	abnormal_kidney_pyramid_morphology	27	659	9232	308931	0.0719952	1	1	1	19.9005	1.60283	18	9
MP:0008884	abnormal_enterocyte_apoptosis	22	517	9237	309073	0.0720443	1	1	1	15.6487	1.6666	14	8
MP:0004314	absent_inner_ear_vestibule	15	324	9244	309266	0.0725062	1	1	1	9.8779	1.64212	5	3
MP:0011762	renal/urinary_system_inflammation	130	3800	9129	305790	0.0729365	1	1	1	114.073	1.52943	148	49
MP:0000859	abnormal_somatosensory_cortex_morphology	70	1942	9189	307648	0.0730722	1	1	1	58.4769	1.53568	23	16
MP:0005328	abnormal_circulating_creatinine_level	90	2557	9169	307033	0.0735593	1	1	1	77.2229	1.46312	119	46
MP:0004029	spontaneous_chromosome_breakage	20	463	9239	309127	0.0743972	1	1	1	14.0298	1.618	23	7
MP:0002963	decreased_urine_protein_level	7	119	9252	309471	0.0752295	1	1	1	3.653	1.78473	8	3
MP:0002999	abnormal_bone_healing	12	246	9247	309344	0.0756845	1	1	1	7.496	1.68649	9	6
MP:0008092	abnormal_T-helper_2_cell_differentiation	12	246	9247	309344	0.0756845	1	1	1	7.5828	1.59904	16	7
MP:0008481	increased_spleen_germinal_center_number	11	220	9248	309370	0.0760113	1	1	1	6.7123	1.67573	19	6
MP:0001554	increased_circulating_free_fatty_acid_level	55	1492	9204	308098	0.0762767	1	1	1	44.9951	1.53023	70	26
MP:0009118	increased_white_fat_cell_size	18	409	9241	309181	0.0764071	1	1	1	12.3836	1.61381	18	10
MP:0001866	nasal_inflammation	24	578	9235	309012	0.0767841	1	1	1	17.5206	1.55654	11	2
MP:0010912	herniated_liver	15	327	9244	309263	0.07679	1	1	1	9.8841	1.65955	4	3
MP:0008181	increased_marginal_zone_B_cell_number	27	664	9232	308926	0.0768979	1	1	1	20.127	1.52456	29	13
MP:0011253	situs_inversus_with_levocardia	6	96	9253	309494	0.0771412	1	1	1	2.9727	1.76285	5	3
MP:0005247	abnormal_extraocular_muscle_morphology	17	382	9242	309208	0.0772175	1	1	1	11.6326	1.58366	4	4
MP:0006143	increased_systemic_arterial_diastolic_blood_pressure	40	1045	9219	308545	0.0776441	1	1	1	31.5289	1.52505	41	17
MP:0001739	abnormal_adrenal_gland_secretion	26	636	9233	308954	0.0776459	1	1	1	19.217	1.57248	19	7
MP:0001357	increased_aggression_toward_humans	7	120	9252	309470	0.0777263	1	1	1	3.6519	1.78967	3	2
MP:0011750	abnormal_seminiferous_tubule_epithelium_morphology	95	2721	9164	306869	0.0781042	1	1	1	81.9283	1.46782	86	39
MP:0003132	increased_pre-B_cell_number	25	608	9234	308982	0.0783365	1	1	1	18.4025	1.54581	23	9
MP:0000751	myopathy	40	1046	9219	308544	0.0784449	1	1	1	31.5677	1.51223	41	15
MP:0004592	small_mandible	185	5550	9074	304040	0.0787002	1	1	1	166.794	1.42761	91	49
MP:0003997	tonic-clonic_seizures	62	1708	9197	307882	0.078784	1	1	1	51.3985	1.49993	51	25
MP:0020185	altered_susceptibility_to_viral_infection	76	2136	9183	307454	0.0788186	1	1	1	64.2347	1.48721	147	33
MP:0010966	abnormal_compact_bone_area	27	666	9232	308924	0.0789214	1	1	1	20.1325	1.5612	21	11
MP:0008852	retinal_neovascularization	37	958	9222	308632	0.0790435	1	1	1	28.8353	1.54872	32	11
MP:0004001	decreased_hepatocyte_proliferation	28	695	9231	308895	0.0790621	1	1	1	20.981	1.5647	21	10
MP:0011611	abnormal_circulating_ghrelin_level	12	248	9247	309342	0.0790828	1	1	1	7.5846	1.63125	9	5
MP:0013603	abnormal_fetal_Leydig_cell_differentiation	12	248	9247	309342	0.0790828	1	1	1	7.5766	1.63567	4	3
MP:0000794	abnormal_parietal_lobe_morphology	75	2106	9184	307484	0.0792137	1	1	1	63.369	1.4936	27	18
MP:0010195	abnormal_lymphatic_vessel_endothelium_morphology	16	356	9243	309234	0.0792646	1	1	1	10.7942	1.59887	6	2
MP:0008542	enlarged_cervical_lymph_nodes	11	222	9248	309368	0.0796336	1	1	1	6.7641	1.63898	6	2
MP:0000085	large_anterior_fontanelle	13	275	9246	309315	0.0797389	1	1	1	8.3896	1.61562	5	4
MP:0010249	lactation_failure	14	302	9245	309288	0.0799208	1	1	1	9.138	1.65581	15	7
MP:0009615	abnormal_zinc_homeostasis	8	146	9251	309444	0.0812237	1	1	1	4.3989	1.75478	6	3
MP:0004133	heterotaxia	57	1560	9202	308030	0.0812563	1	1	1	46.9925	1.48049	64	19
MP:0004185	abnormal_adipocyte_glucose_uptake	35	902	9224	308688	0.0816017	1	1	1	27.2662	1.5274	32	16
MP:0000733	abnormal_muscle_development	107	3103	9152	306487	0.0823873	1	1	1	93.2411	1.44428	73	36
MP:0002606	increased_basophil_cell_number	6	98	9253	309492	0.082928	1	1	1	3.0043	1.75866	7	3
MP:0004525	thin_cochlear_hair_cell_stereocilia	4	53	9255	309537	0.0837045	1	1	1	1.6612	1.86078	3	3
MP:0010856	dilated_respiratory_conducting_tubes	31	787	9228	308803	0.0837951	1	1	1	23.8583	1.47331	16	10
MP:0000860	abnormal_primary_somatosensory_cortex_morphology	52	1413	9207	308177	0.0842681	1	1	1	42.5626	1.47181	13	11
MP:0003989	abnormal_barrel_cortex_morphology	52	1413	9207	308177	0.0842681	1	1	1	42.5626	1.47181	13	11
MP:0000662	abnormal_branching_of_the_mammary_ductal_tree	41	1083	9218	308507	0.0844024	1	1	1	32.5781	1.51383	35	19
MP:0002837	dystrophic_cardiac_calcinosis	22	528	9237	309062	0.0847087	1	1	1	15.9323	1.52343	14	5
MP:0008499	increased_IgG1_level	58	1596	9201	307994	0.0850894	1	1	1	48.0097	1.45473	77	23
MP:0004841	abnormal_small_intestine_crypts_of_Lieberkuhn_morphology	29	730	9230	308860	0.0851397	1	1	1	21.9317	1.52736	27	12
MP:0006001	abnormal_intestinal_transit_time	17	388	9242	309202	0.0855675	1	1	1	11.76	1.55939	11	9
MP:0011957	decreased_compensatory_feeding_amount	10	199	9249	309391	0.0856188	1	1	1	6.0849	1.61211	12	6
MP:0011507	kidney_thrombosis	3	33	9256	309557	0.0860908	1	1	1	1.0412	1.97146	6	2
MP:0010953	abnormal_fatty_acid_oxidation	17	389	9242	309201	0.0870136	1	1	1	11.8045	1.52074	20	7
MP:0010254	nuclear_cataracts	22	530	9237	309060	0.08716	1	1	1	16.0237	1.55213	20	8
MP:0013716	hypolactation	9	174	9250	309416	0.0874015	1	1	1	5.3014	1.64441	11	3
MP:0011942	decreased_fluid_intake	31	791	9228	308799	0.0877691	1	1	1	23.8751	1.47748	29	12
MP:0005123	increased_circulating_growth_hormone_level	19	447	9240	309143	0.0898422	1	1	1	13.5155	1.51864	14	7
MP:0004012	increased_pulmonary_artery_pressure	12	254	9247	309336	0.0898482	1	1	1	7.6984	1.57261	12	6
MP:0008557	abnormal_interferon-alpha_secretion	17	391	9242	309199	0.0899529	1	1	1	11.8321	1.52519	25	6
MP:0004184	abnormal_baroreceptor_physiology	8	150	9251	309440	0.0908943	1	1	1	4.6046	1.61724	10	3
MP:0009836	abnormal_sperm_principal_piece_morphology	11	228	9248	309362	0.0911365	1	1	1	6.9479	1.56224	11	3
MP:0004596	abnormal_mandibular_angle_morphology	21	505	9238	309085	0.09162	1	1	1	15.545	1.37675	8	5
MP:0008012	duodenum_polyps	3	34	9256	309556	0.0917548	1	1	1	1.0785	1.85911	3	1
MP:0003070	increased_vascular_permeability	30	766	9229	308824	0.092238	1	1	1	23.113	1.46742	36	12
MP:0002644	decreased_circulating_triglyceride_level	90	2593	9169	306997	0.0925211	1	1	1	78.0198	1.37146	153	43
MP:0011417	abnormal_renal_transport	25	621	9234	308969	0.0930119	1	1	1	18.7164	1.45857	21	10
MP:0002856	abnormal_vestibular_ganglion_morphology	41	1093	9218	308497	0.0930202	1	1	1	32.8669	1.45109	24	11
MP:0004989	decreased_osteoblast_cell_number	36	944	9223	308646	0.093129	1	1	1	28.4353	1.44446	33	16
MP:0009745	abnormal_behavioral_response_to_xenobiotic	285	8791	8974	300799	0.0931688	1	1	1	266.638	1.14807	250	121
MP:0001694	absent_egg_cylinders	20	478	9239	309112	0.0935671	1	1	1	14.4607	1.4556	15	10
MP:0000216	absent_erythroid_progenitor_cell	7	126	9252	309464	0.0937059	1	1	1	3.8483	1.64395	4	3
MP:0012164	abnormal_conjunctiva_goblet_cell_morphology	7	126	9252	309464	0.0937059	1	1	1	3.8569	1.63899	4	2
MP:0005137	increased_growth_hormone_level	23	564	9236	309026	0.0938711	1	1	1	17.0393	1.47548	17	9
MP:0003116	rickets	15	338	9244	309252	0.0938865	1	1	1	10.2592	1.50612	10	5
MP:0011565	kidney_papillary_hypoplasia	10	203	9249	309387	0.0940737	1	1	1	6.1588	1.54102	5	3
MP:0012546	triangular_face	5	78	9254	309512	0.0941524	1	1	1	2.3846	1.73083	3	2
MP:0002280	abnormal_intercostal_muscle_morphology	26	651	9233	308939	0.0942042	1	1	1	19.7342	1.4444	12	8
MP:0000044	absent_organ_of_Corti	17	394	9242	309196	0.0944793	1	1	1	11.8937	1.49734	5	3
MP:0003235	abnormal_alisphenoid_bone_morphology	50	1366	9209	308224	0.0945892	1	1	1	41.519	1.32034	20	10
MP:0012529	abnormal_decidua_basalis_morphology	2	16	9257	309574	0.0949229	1	1	1	0.5496	1.88158	4	2
MP:0005606	increased_bleeding_time	56	1549	9203	308041	0.0950957	1	1	1	46.5244	1.40267	77	23
MP:0002915	abnormal_synaptic_depression	118	3475	9141	306115	0.0959339	1	1	1	104.45	1.35598	90	47
MP:0010951	abnormal_lipid_oxidation	17	395	9242	309195	0.0960196	1	1	1	11.9828	1.45816	21	7
MP:0008539	decreased_susceptibility_to_induced_colitis	7	127	9252	309463	0.0965342	1	1	1	3.9187	1.57384	24	4
MP:0003949	abnormal_circulating_lipid_level	416	13036	8843	296554	0.0968416	1	1	1	395.023	1.09095	656	207
MP:0010617	thick_mitral_valve_cusps	21	509	9238	309081	0.0969806	1	1	1	15.3762	1.45142	7	5
MP:0011452	decreased_susceptibility_to_dopaminergic_neuron_neurotoxicity	13	285	9246	309305	0.0972192	1	1	1	8.6352	1.50145	12	4
MP:0006190	retinal_ischemia	11	231	9248	309359	0.097246	1	1	1	7.0313	1.52152	3	2
MP:0012091	increased_midbrain_size	12	258	9247	309332	0.0975016	1	1	1	7.7889	1.52511	7	3
MP:0002916	increased_synaptic_depression	20	481	9239	309109	0.0977498	1	1	1	14.6182	1.43074	13	5
MP:0005567	decreased_circulating_total_protein_level	37	979	9222	308611	0.0982071	1	1	1	29.5058	1.40675	47	15
MP:0009643	abnormal_urine_homeostasis	239	7329	9020	302261	0.0982932	1	1	1	222.782	1.10668	354	105
MP:0003705	abnormal_hypodermis_morphology	89	2572	9170	307018	0.098433	1	1	1	77.3558	1.34368	99	38
MP:0008042	abnormal_NK_T_cell_physiology	8	153	9251	309437	0.0985633	1	1	1	4.6908	1.5319	14	3
MP:0008271	abnormal_bone_ossification	379	11844	8880	297746	0.0987063	1	1	1	356.971	1.19409	304	133
MP:0006315	abnormal_urine_protein_level	81	2324	9178	307266	0.0988608	1	1	1	71.3824	1.1332	119	32
MP:0001670	abnormal_intestinal_mineral_absorption	9	179	9250	309411	0.0990323	1	1	1	5.4619	1.54244	6	4
MP:0001749	suppressed_circulating_follicle_stimulating_hormone_level	9	179	9250	309411	0.0990323	1	1	1	5.4448	1.53709	3	2
MP:0000441	increased_cranium_width	16	369	9243	309221	0.0991877	1	1	1	11.1938	1.46693	11	5
MP:0004214	abnormal_long_bone_diaphysis_morphology	16	369	9243	309221	0.0991877	1	1	1	11.1952	1.44903	18	7
MP:0011501	increased_glomerular_capsule_space	29	743	9230	308847	0.0992288	1	1	1	22.389	1.42045	18	8
MP:0011121	decreased_primordial_ovarian_follicle_number	7	128	9252	309462	0.0994092	1	1	1	3.8886	1.59604	7	2
MP:0003547	abnormal_pulmonary_pressure	12	259	9247	309331	0.0994745	1	1	1	7.8425	1.50965	14	6
MP:0004983	abnormal_osteoclast_cell_number	84	2419	9175	307171	0.100006	1	1	1	72.6821	1.36504	98	35
MP:0010026	decreased_liver_cholesterol_level	16	370	9243	309220	0.100838	1	1	1	11.1972	1.46597	16	6
MP:0004796	increased_anti-histone_antibody_level	13	287	9246	309303	0.100975	1	1	1	8.7132	1.46556	11	3
MP:0003164	decreased_posterior_semicircular_canal_size	21	512	9238	309078	0.10113	1	1	1	15.4812	1.42351	6	5
MP:0004143	muscle_hypertonia	8	154	9251	309436	0.101198	1	1	1	4.6963	1.55684	9	5
MP:0010998	pulmonary_alveolar_proteinosis	4	57	9255	309533	0.101254	1	1	1	1.7746	1.69254	5	3
MP:0010999	proteinosis	4	57	9255	309533	0.101254	1	1	1	1.7746	1.69254	5	3
MP:0013213	abnormal_embryonic_neuroepithelium_primary_cilium_morphology	4	57	9255	309533	0.101254	1	1	1	1.7564	1.72973	4	2
MP:0011639	decreased_mitochondrial_DNA_content	12	261	9247	309329	0.103492	1	1	1	7.9627	1.45951	12	4
MP:0008811	abnormal_brain_iron_level	3	36	9256	309554	0.103527	1	1	1	1.1349	1.78676	5	1
MP:0009252	absent_urinary_bladder	11	234	9248	309356	0.103594	1	1	1	7.0879	1.505	3	3
MP:0002970	abnormal_white_adipose_tissue_morphology	180	5456	9079	304134	0.103694	1	1	1	164.419	1.24914	231	85
MP:0005410	abnormal_fertilization	41	1105	9218	308485	0.104122	1	1	1	33.6147	1.31012	104	22
MP:0000094	absent_alveolar_process	13	289	9246	309301	0.104816	1	1	1	8.7868	1.46877	3	3
MP:0002491	decreased_IgD_level	6	105	9253	309485	0.105006	1	1	1	3.1695	1.61501	5	4
MP:0011201	abnormal_visceral_yolk_sac_cavity_morphology	6	105	9253	309485	0.105006	1	1	1	3.2423	1.56041	4	3
MP:0003234	enhanced_NMDA-mediated_synaptic_currents	7	130	9252	309460	0.105298	1	1	1	3.9681	1.53356	5	4
MP:0003851	skeletal_muscle_interstitial_fibrosis	12	262	9247	309328	0.105536	1	1	1	7.9578	1.46584	7	5
MP:0008821	increased_blood_uric_acid_level	15	345	9244	309245	0.105912	1	1	1	10.435	1.43586	15	7
MP:0002499	chronic_inflammation	33	868	9226	308722	0.106743	1	1	1	26.3509	1.29553	57	17
MP:0005156	bradykinesia	25	632	9234	308958	0.106752	1	1	1	19.0971	1.36907	31	13
MP:0004608	abnormal_cervical_axis_morphology	46	1260	9213	308330	0.107736	1	1	1	38.8573	1.14047	31	13
MP:0001475	reduced_long_term_depression	42	1139	9217	308451	0.107831	1	1	1	34.2921	1.33413	33	21
MP:0004507	abnormal_ischium_morphology	34	899	9225	308691	0.108066	1	1	1	27.1301	1.33725	9	6
MP:0004284	abnormal_Descemet_membrane	18	431	9241	309159	0.108256	1	1	1	13.0675	1.36621	8	5
MP:0010734	abnormal_paranode_morphology	7	131	9252	309459	0.108311	1	1	1	4.0257	1.51274	6	1
MP:0012027	abnormal_embryonic_cilium_location_or_orientation	6	106	9253	309484	0.108387	1	1	1	3.2785	1.5296	4	1
MP:0010614	abnormal_mitral_valve_cusp_morphology	22	546	9237	309044	0.108443	1	1	1	16.4698	1.38477	8	6
MP:0001552	increased_circulating_triglyceride_level	95	2776	9164	306814	0.108552	1	1	1	85.045	1.06012	131	48
MP:0001264	increased_body_size	204	6235	9055	303355	0.108794	1	1	1	190.558	0.975986	253	96
MP:0000997	abnormal_joint_capsule_morphology	9	183	9250	309407	0.108946	1	1	1	5.575	1.47677	4	3
MP:0008051	abnormal_memory_T_cell_physiology	9	183	9250	309407	0.108946	1	1	1	5.5783	1.45616	12	3
MP:0005421	loose_skin	14	319	9245	309271	0.109341	1	1	1	10.0912	1.20466	15	6
MP:0008804	abnormal_circulating_amylase_level	36	961	9223	308629	0.110438	1	1	1	28.9177	1.33898	53	13
MP:0005355	enlarged_thyroid_gland	7	132	9252	309458	0.11137	1	1	1	4.0393	1.4865	6	3
MP:0004358	bowed_tibia	43	1173	9216	308417	0.111484	1	1	1	35.3795	1.28924	18	11
MP:0011191	increased_embryonic_epiblast_cell_apoptosis	9	184	9250	309406	0.111508	1	1	1	5.5884	1.45132	9	4
MP:0020183	altered_susceptibility_to_fungal_infection	13	293	9246	309297	0.112758	1	1	1	8.8976	1.38415	26	5
MP:0005084	abnormal_gallbladder_morphology	33	874	9226	308716	0.113517	1	1	1	26.3412	1.32388	20	11
MP:0008702	increased_interleukin-5_secretion	17	406	9242	309184	0.114	1	1	1	12.3329	1.33898	22	7
MP:0000293	absent_myocardial_trabeculae	44	1206	9215	308384	0.1141	1	1	1	36.2818	1.28488	22	12
MP:0006326	conductive_hearing_impairment	32	845	9227	308745	0.114503	1	1	1	25.5565	1.30131	13	12
MP:0013307	increased_adrenal_gland_weight	11	239	9248	309351	0.114699	1	1	1	7.2617	1.42126	3	3
MP:0008066	small_endolymphatic_duct	25	638	9234	308952	0.114763	1	1	1	19.2389	1.33851	7	6
MP:0002414	abnormal_myeloblast_morphology/development	81	2348	9178	307242	0.114847	1	1	1	70.6139	1.25418	125	44
MP:0003385	abnormal_body_wall_morphology	127	3795	9132	305795	0.114962	1	1	1	113.999	1.23934	89	42
MP:0008141	decreased_small_intestinal_microvillus_size	3	38	9256	309552	0.115858	1	1	1	1.2032	1.66669	4	2
MP:0013193	sebaceous_gland_hypoplasia	3	38	9256	309552	0.115858	1	1	1	1.1824	1.68684	4	1
MP:0003983	decreased_cholesterol_level	155	4686	9104	304904	0.115925	1	1	1	141.976	1.11924	216	69
MP:0012225	decreased_sterol_level	155	4686	9104	304904	0.115925	1	1	1	141.976	1.11924	216	69
MP:0000062	increased_bone_mineral_density	86	2506	9173	307084	0.116112	1	1	1	75.1913	1.27425	105	43
MP:0008933	abnormal_motile_primary_cilium_physiology	9	186	9250	309404	0.116732	1	1	1	5.6921	1.40318	9	3
MP:0013210	abnormal_primary_cilium_physiology	9	186	9250	309404	0.116732	1	1	1	5.6921	1.40318	10	3
MP:0002986	decreased_urine_calcium_level	13	295	9246	309295	0.116858	1	1	1	8.9177	1.39322	8	4
MP:0009402	decreased_skeletal_muscle_fiber_diameter	37	997	9222	308593	0.116908	1	1	1	30.0259	1.29818	31	13
MP:0010485	aortic_arch_hypoplasia	11	240	9248	309350	0.116998	1	1	1	7.2937	1.38859	3	2
MP:0003661	abnormal_locus_ceruleus_morphology	14	323	9245	309267	0.117092	1	1	1	9.8037	1.37076	6	4
MP:0000650	mesocardia	20	494	9239	309096	0.11723	1	1	1	14.9382	1.33839	15	6
MP:0006206	embryonic_lethality_between_somite_formation_and_embryo_turning	65	1854	9194	307736	0.117284	1	1	1	55.7802	1.25709	89	28
MP:0003288	intestinal_edema	5	84	9254	309506	0.11741	1	1	1	2.5774	1.54282	9	4
MP:0004481	abnormal_conjunctival_epithelium_morphology	7	134	9252	309456	0.117623	1	1	1	4.0787	1.47825	6	2
MP:0013349	small_Rathke's_pouch	18	437	9241	309153	0.118176	1	1	1	13.1415	1.34097	5	5
MP:0009888	palatal_shelves_fail_to_meet_at_midline	77	2229	9182	307361	0.118965	1	1	1	66.9062	1.25249	40	23
MP:0000343	altered_response_to_myocardial_infarction	59	1671	9200	307919	0.11927	1	1	1	50.9471	1.12592	72	29
MP:0009388	abnormal_epidermal_melanocyte_morphology	4	61	9255	309529	0.12034	1	1	1	1.8773	1.56147	3	2
MP:0011422	kidney_medulla_atrophy	4	61	9255	309529	0.12034	1	1	1	1.8886	1.57385	9	2
MP:0002743	glomerulonephritis	57	1611	9202	307979	0.120711	1	1	1	48.3296	1.27158	84	20
MP:0002194	maximal_tonic_hindlimb_extension_seizures	8	161	9251	309429	0.120725	1	1	1	4.8856	1.43197	4	2
MP:0008418	abnormal_cutaneous_elastic_fiber_morphology	8	161	9251	309429	0.120725	1	1	1	4.9265	1.42064	7	3
MP:0004071	prolonged_P_wave	15	353	9244	309237	0.120745	1	1	1	10.6773	1.33614	10	7
MP:0008869	anovulation	14	325	9245	309265	0.121085	1	1	1	9.8327	1.34893	17	8
MP:0000458	abnormal_mandible_morphology	236	7293	9023	302297	0.121407	1	1	1	218.942	1.17189	134	68
MP:0010030	abnormal_orbit_morphology	34	911	9225	308679	0.12174	1	1	1	27.3939	1.27787	13	8
MP:0011616	abnormal_nonassociative_learning	16	382	9243	309208	0.121959	1	1	1	11.5277	1.35113	12	8
MP:0000862	absent_barrels_in_primary_somatosensory_cortex	12	270	9247	309320	0.122737	1	1	1	8.2174	1.34614	3	2
MP:0004742	abnormal_vestibular_system_physiology	51	1429	9208	308161	0.123017	1	1	1	42.9573	1.23648	45	20
MP:0005114	premature_hair_loss	22	556	9237	309034	0.123264	1	1	1	16.8054	1.28888	14	7
MP:0010214	abnormal_circulating_serum_amyloid_protein_level	7	136	9252	309454	0.124053	1	1	1	4.1087	1.44032	8	3
MP:0003686	abnormal_eye_muscle_morphology	17	412	9242	309178	0.124608	1	1	1	12.507	1.27994	6	4
MP:0011707	impaired_fibroblast_cell_migration	17	412	9242	309178	0.124608	1	1	1	12.4562	1.30074	9	5
MP:0011097	embryonic_lethality_between_somite_formation_and_embryo_turning,_complete_penetr	54	1523	9205	308067	0.12468	1	1	1	45.845	1.22204	73	22
MP:0004039	abnormal_cardiac_cell_glucose_uptake	10	216	9249	309374	0.124822	1	1	1	6.5739	1.3711	7	5
MP:0006319	abnormal_epididymal_fat_pad_morphology	79	2300	9180	307290	0.125335	1	1	1	69.0329	1.21648	89	35
MP:0000296	absent_trabeculae_carneae	28	735	9231	308855	0.126082	1	1	1	22.1614	1.23785	13	8
MP:0005317	increased_triglyceride_level	130	3910	9129	305680	0.12616	1	1	1	118.993	0.998184	185	61
MP:0012098	increased_spongiotrophoblast_size	15	356	9244	309234	0.126605	1	1	1	10.7711	1.31708	8	6
MP:0009780	abnormal_chondrocyte_physiology	31	825	9228	308765	0.126649	1	1	1	24.8628	1.2461	25	14
MP:0001261	obese	60	1711	9199	307879	0.127172	1	1	1	51.302	1.22431	74	30
MP:0009082	uterus_cysts	14	328	9245	309262	0.12722	1	1	1	9.9129	1.32171	9	6
MP:0008152	decreased_diameter_of_femur	16	385	9243	309205	0.127616	1	1	1	11.6701	1.28445	12	8
MP:0006396	decreased_long_bone_epiphyseal_plate_size	48	1343	9211	308247	0.12892	1	1	1	40.4248	1.21273	29	15
MP:0011617	abnormal_habituation	14	329	9245	309261	0.129304	1	1	1	9.9372	1.3181	11	7
MP:0005584	abnormal_enzyme/coenzyme_activity	120	3598	9139	305992	0.129368	1	1	1	108.042	1.16105	183	58
MP:0011014	decreased_core_body_temperature	12	273	9247	309317	0.129572	1	1	1	8.2354	1.33825	11	5
MP:0010451	kidney_microaneurysm	8	164	9251	309426	0.129662	1	1	1	4.992	1.36611	6	4
MP:0006372	impaired_placental_function	6	112	9253	309478	0.129811	1	1	1	3.3956	1.43493	6	4
MP:0004626	vertebral_compression	5	87	9254	309503	0.129963	1	1	1	2.698	1.4268	4	2
MP:0006321	increased_myocardial_fiber_number	4	63	9255	309527	0.13042	1	1	1	1.9308	1.49848	4	2
MP:0011583	abnormal_alkaline_phosphatase_activity	4	63	9255	309527	0.13042	1	1	1	1.9487	1.4905	7	3
MP:0011584	increased_alkaline_phosphatase_activity	4	63	9255	309527	0.13042	1	1	1	1.9487	1.4905	6	3
MP:0020151	abnormal_circulating_non-HDL_cholesterol_level	85	2495	9174	307095	0.130587	1	1	1	74.8661	1.20228	112	35
MP:0002351	abnormal_cervical_lymph_node_morphology	20	503	9239	309087	0.132003	1	1	1	15.2807	1.20926	17	6
MP:0000761	thin_diaphragm_muscle	44	1224	9215	308366	0.132604	1	1	1	36.7695	1.21115	25	12
MP:0000134	abnormal_compact_bone_thickness	98	2907	9161	306683	0.132632	1	1	1	87.2951	1.16735	94	39
MP:0011440	increased_kidney_cell_proliferation	16	388	9243	309202	0.133423	1	1	1	11.7669	1.26703	14	3
MP:0011941	increased_fluid_intake	68	1967	9191	307623	0.133645	1	1	1	59.7	1.09027	87	34
MP:0010963	abnormal_compact_bone_volume	11	247	9248	309343	0.133812	1	1	1	7.515	1.28216	10	7
MP:0005148	seminal_vesicle_hypoplasia	12	275	9247	309315	0.134244	1	1	1	8.3585	1.28498	4	2
MP:0004328	decreased_vestibular_hair_cell_number	31	831	9228	308759	0.134465	1	1	1	25.1677	1.17594	15	10
MP:0008530	abnormal_rostral-caudal_patterning_of_the_somites	15	360	9244	309230	0.134668	1	1	1	10.9291	1.25167	9	4
MP:0003931	absent_molars	14	332	9245	309258	0.13567	1	1	1	10.0653	1.27628	5	4
MP:0010968	decreased_compact_bone_area	19	476	9240	309114	0.135749	1	1	1	14.3867	1.23417	12	6
MP:0004506	abnormal_pubis_morphology	50	1412	9209	308178	0.136537	1	1	1	42.473	1.19128	13	10
MP:0005448	abnormal_energy_homeostasis	193	5944	9066	303646	0.136805	1	1	1	180.236	0.965274	227	80
MP:0006027	impaired_lung_alveolus_development	68	1971	9191	307619	0.137073	1	1	1	59.2805	1.14756	38	24
MP:0000181	abnormal_circulating_LDL_cholesterol_level	83	2441	9176	307149	0.137271	1	1	1	73.2468	1.17016	101	34
MP:0004810	decreased_hematopoietic_stem_cell_number	82	2410	9177	307180	0.137595	1	1	1	72.4287	1.13834	46	20
MP:0008904	abnormal_mammary_fat_pad_morphology	14	333	9245	309257	0.13783	1	1	1	10.0661	1.2682	9	6
MP:0009872	abnormal_aorta_tunica_intima_morphology	5	89	9254	309501	0.138654	1	1	1	2.7242	1.39902	3	2
MP:0010945	lung_epithelium_hyperplasia	5	89	9254	309501	0.138654	1	1	1	2.7459	1.37825	4	3
MP:0011628	increased_mitochondria_number	11	249	9248	309341	0.138844	1	1	1	7.5729	1.26515	3	2
MP:0001889	delayed_brain_development	8	167	9251	309423	0.138929	1	1	1	5.085	1.32724	7	3
MP:0002409	decreased_susceptibility_to_infection	89	2632	9170	306958	0.138962	1	1	1	78.9621	1.15036	166	40
MP:0002668	abnormal_circulating_potassium_level	57	1632	9202	307958	0.140055	1	1	1	49.3078	1.1101	58	22
MP:0010965	decreased_compact_bone_volume	4	65	9255	309525	0.140834	1	1	1	2.0361	1.39357	3	2
MP:0011470	increased_urine_creatinine_level	4	65	9255	309525	0.140834	1	1	1	2.022	1.40887	6	2
MP:0008565	decreased_interferon-beta_secretion	13	306	9246	309284	0.140913	1	1	1	9.2548	1.23947	20	5
MP:0010466	vascular_ring	59	1695	9200	307895	0.140923	1	1	1	50.9325	1.16285	30	16
MP:0002051	increased_skin_papilloma_incidence	19	479	9240	309111	0.141155	1	1	1	14.5698	1.16455	22	9
MP:0003882	abnormal_pulse_pressure	6	115	9253	309475	0.141228	1	1	1	3.5095	1.35924	3	1
MP:0008193	abnormal_marginal_zone_B_cell_physiology	6	115	9253	309475	0.141228	1	1	1	3.5135	1.34953	7	2
MP:0020172	abnormal_IgD_level	6	115	9253	309475	0.141228	1	1	1	3.4569	1.38411	6	4
MP:0006264	decreased_systemic_arterial_systolic_blood_pressure	26	686	9233	308904	0.141266	1	1	1	20.7022	1.18056	34	9
MP:0008189	increased_transitional_stage_B_cell_number	27	716	9232	308874	0.141438	1	1	1	21.5899	1.16443	20	12
MP:0009909	bifid_tongue	18	450	9241	309140	0.141468	1	1	1	13.5989	1.22265	4	3
MP:0010715	retina_coloboma	9	195	9250	309395	0.141843	1	1	1	5.9322	1.28598	4	3
MP:0010043	abnormal_frontonasal_suture_morphology	3	42	9256	309548	0.142032	1	1	1	1.2949	1.50754	3	1
MP:0011051	abnormal_respiratory_motile_cilium_number	3	42	9256	309548	0.142032	1	1	1	1.3231	1.49507	3	1
MP:0011053	decreased_respiratory_motile_cilia_number	3	42	9256	309548	0.142032	1	1	1	1.3231	1.49507	3	1
MP:0004925	decreased_susceptibility_to_noise-induced_hearing_loss	8	168	9251	309422	0.14209	1	1	1	5.1093	1.28339	3	1
MP:0012095	increased_Reichert's_membrane_thickness	8	168	9251	309422	0.14209	1	1	1	5.1562	1.28301	4	2
MP:0003542	abnormal_vascular_endothelial_cell_development	32	867	9227	308723	0.142296	1	1	1	26.0558	1.18986	29	13
MP:0001054	failure_of_neuromuscular_synapse_presynaptic_differentiation	5	90	9254	309500	0.143093	1	1	1	2.7182	1.38854	5	2
MP:0004658	abnormal_ventral_tubercle_of_atlas_morphology	5	90	9254	309500	0.143093	1	1	1	2.7766	1.35373	3	2
MP:0000935	abnormal_folding_of_telencephalic_vesicles	16	393	9243	309197	0.143428	1	1	1	11.8631	1.2237	4	4
MP:0005407	hyperalgesia	60	1729	9199	307861	0.143687	1	1	1	51.9967	1.12212	58	22
MP:0004986	abnormal_osteoblast_morphology	119	3589	9140	306001	0.143841	1	1	1	107.847	1.10233	105	51
MP:0000054	delayed_ear_emergence	7	142	9252	309448	0.144379	1	1	1	4.3365	1.30588	4	2
MP:0002695	abnormal_circulating_glucagon_level	54	1544	9205	308046	0.145042	1	1	1	46.3026	1.14918	34	20
MP:0002814	hyperchromasia	6	116	9253	309474	0.145134	1	1	1	3.5054	1.35746	4	3
MP:0008025	brain_vacuoles	21	540	9238	309050	0.145195	1	1	1	16.2913	1.17939	24	6
MP:0004119	hypokalemia	8	169	9251	309421	0.145286	1	1	1	5.1405	1.28793	10	3
MP:0000041	absent_endolymphatic_duct	16	394	9243	309196	0.145477	1	1	1	11.9306	1.1906	7	5
MP:0005547	abnormal_Muller_cell_morphology	17	423	9242	309167	0.1455	1	1	1	12.774	1.21454	15	7
MP:0013785	abnormal_mammary_gland_bud_morphology	22	570	9237	309020	0.145964	1	1	1	17.1992	1.18297	5	5
MP:0009758	impaired_behavioral_response_to_cocaine	12	280	9247	309310	0.146317	1	1	1	8.4824	1.22252	13	4
MP:0020146	abnormal_vascular_endothelial_cell_proliferation	11	252	9248	309338	0.146577	1	1	1	7.6082	1.24579	11	4
MP:0009051	dilated_distal_convoluted_tubules	14	337	9245	309253	0.146659	1	1	1	10.1935	1.19613	6	4
MP:0004160	retroesophageal_right_subclavian_artery	21	541	9238	309049	0.146945	1	1	1	16.3448	1.18255	11	5
MP:0010948	abnormal_double-strand_DNA_break_repair	18	453	9241	309137	0.147188	1	1	1	13.6556	1.17332	37	9
MP:0008844	decreased_subcutaneous_adipose_tissue_amount	62	1795	9197	307795	0.147197	1	1	1	53.9694	1.10975	69	28
MP:0002316	anoxia	5	91	9254	309499	0.147593	1	1	1	2.8115	1.31219	5	2
MP:0011119	abnormal_primordial_ovarian_follicle_number	7	143	9252	309447	0.147913	1	1	1	4.3238	1.30319	8	2
MP:0009907	decreased_tongue_size	53	1516	9206	308074	0.148132	1	1	1	45.4907	1.1375	16	11
MP:0005630	increased_lung_weight	42	1177	9217	308413	0.148782	1	1	1	35.487	1.10805	20	9
MP:0003701	elevated_level_of_mitotic_sister_chromatid_exchange	3	43	9256	309547	0.148859	1	1	1	1.3346	1.45608	7	1
MP:0002813	microcytosis	10	225	9249	309365	0.148947	1	1	1	6.7724	1.24879	19	5
MP:0004463	basisphenoid_bone_foramen	26	691	9233	308899	0.148952	1	1	1	20.8161	1.14631	7	6
MP:0002689	abnormal_molar_morphology	75	2205	9184	307385	0.149869	1	1	1	66.1569	1.10765	43	23
MP:0001256	abnormal_body_length	282	8847	8977	300743	0.149892	1	1	1	266.235	0.999203	286	118
MP:0000275	heart_hyperplasia	9	198	9250	309392	0.150779	1	1	1	6.0128	1.2281	10	6
MP:0001400	hyperresponsive	9	198	9250	309392	0.150779	1	1	1	6.0143	1.23325	6	3
MP:0010551	abnormal_coronary_vessel_morphology	82	2427	9177	307163	0.151296	1	1	1	72.9202	1.09183	43	19
MP:0009842	abnormal_neural_crest_cell_proliferation	16	397	9243	309193	0.151722	1	1	1	11.9938	1.18022	3	2
MP:0002787	pseudohermaphroditism	5	92	9254	309498	0.152152	1	1	1	2.8045	1.33566	7	3
MP:0004739	conductive_hearing_loss	31	844	9228	308746	0.152376	1	1	1	25.498	1.11276	12	11
MP:0004216	salt-resistant_hypertension	6	118	9253	309472	0.15309	1	1	1	3.6212	1.25877	3	2
MP:0004528	fused_outer_hair_cell_stereocilia	6	118	9253	309472	0.15309	1	1	1	3.5833	1.29761	7	2
MP:0004822	decreased_susceptibility_to_experimental_autoimmune_uveoretinitis	2	22	9257	309568	0.153137	1	1	1	0.7024	1.58091	4	1
MP:0008695	abnormal_interleukin-3_secretion	2	22	9257	309568	0.153137	1	1	1	0.6956	1.56848	4	1
MP:0008697	decreased_interleukin-3_secretion	2	22	9257	309568	0.153137	1	1	1	0.6956	1.56848	3	1
MP:0002988	decreased_urine_osmolality	38	1058	9221	308532	0.15331	1	1	1	32.0705	1.05058	47	19
MP:0003069	abnormal_superior_semicircular_canal_morphology	38	1058	9221	308532	0.15331	1	1	1	31.8118	1.12084	15	11
MP:0002877	abnormal_melanocyte_morphology	57	1646	9202	307944	0.153962	1	1	1	49.5509	1.07587	53	23
MP:0010508	abnormal_heart_electrocardiography_waveform_feature	132	4019	9127	305571	0.153987	1	1	1	121.977	0.92246	114	48
MP:0001984	abnormal_olfaction	37	1028	9222	308562	0.154096	1	1	1	30.9552	1.10412	39	14
MP:0004458	absent_alisphenoid_bone	11	255	9248	309335	0.15453	1	1	1	7.7271	1.20168	4	2
MP:0000861	disorganized_barrel_cortex	23	605	9236	308985	0.154987	1	1	1	18.2388	1.12963	6	5
MP:0003080	increased_natural_killer_cell_mediated_cytotoxicity	8	172	9251	309418	0.155083	1	1	1	5.2165	1.22305	9	3
MP:0003282	gastric_ulcer	8	172	9251	309418	0.155083	1	1	1	5.2372	1.22763	5	3
MP:0004247	small_pancreas	52	1492	9207	308098	0.155594	1	1	1	44.8485	1.08084	26	14
MP:0011978	abnormal_potassium_ion_homeostasis	69	2023	9190	307567	0.155615	1	1	1	61.0645	1.03798	77	29
MP:0010124	decreased_bone_mineral_content	180	5562	9079	304028	0.155805	1	1	1	168.03	0.944748	195	79
MP:0004103	abnormal_ventral_striatum_morphology	22	576	9237	309014	0.156377	1	1	1	17.3597	1.12311	8	4
MP:0002826	tonic_seizures	26	696	9233	308894	0.156872	1	1	1	21.0422	1.09823	23	8
MP:0001273	decreased_metastatic_potential	20	517	9239	309073	0.157041	1	1	1	15.5816	1.13881	25	8
MP:0012705	increased_embryonic_neuroepithelial_cell_proliferation	4	68	9255	309522	0.157045	1	1	1	2.0819	1.34884	3	2
MP:0020157	abnormal_behavioral_response_to_alcohol	21	547	9238	309043	0.157694	1	1	1	16.5217	1.11817	20	11
MP:0001142	abnormal_vagina_orifice_morphology	45	1278	9214	308312	0.158927	1	1	1	39.5644	0.85298	28	14
MP:0002962	increased_urine_protein_level	74	2185	9185	307405	0.160026	1	1	1	67.1343	0.83494	107	29
MP:0003884	decreased_macrophage_cell_number	74	2185	9185	307405	0.160026	1	1	1	65.7144	1.0494	84	37
MP:0009347	increased_trabecular_bone_thickness	42	1187	9217	308403	0.160924	1	1	1	35.6505	1.07098	34	17
MP:0003452	abnormal_parotid_gland_morphology	6	120	9253	309470	0.161235	1	1	1	3.6384	1.26028	6	3
MP:0003193	decreased_cholesterol_efflux	8	174	9251	309416	0.161784	1	1	1	5.286	1.19171	7	3
MP:0005166	decreased_susceptibility_to_injury	96	2883	9163	306707	0.161877	1	1	1	86.7204	1.01727	126	45
MP:0000380	small_hair_follicles	7	147	9252	309443	0.162446	1	1	1	4.4717	1.22617	5	2
MP:0010995	abnormal_lung_alveolus_development	68	1999	9191	307591	0.162596	1	1	1	60.0785	1.0369	42	24
MP:0004751	increased_length_of_allograft_survival	11	258	9248	309332	0.162696	1	1	1	7.8217	1.15445	20	6
MP:0001870	salivary_gland_inflammation	20	520	9239	309070	0.162724	1	1	1	15.6964	1.09411	26	8
MP:0009429	decreased_embryo_weight	20	520	9239	309070	0.162724	1	1	1	15.6806	1.1324	18	10
MP:0008939	increased_pituitary_gland_weight	9	202	9250	309388	0.163113	1	1	1	6.1408	1.18347	4	3
MP:0010158	abnormal_intestine_development	10	230	9249	309360	0.163301	1	1	1	6.9552	1.17163	7	5
MP:0004534	decreased_inner_hair_cell_stereocilia_number	12	287	9247	309303	0.164143	1	1	1	8.623	1.17519	9	6
MP:0004000	impaired_passive_avoidance_behavior	42	1190	9217	308400	0.164676	1	1	1	35.7792	1.04674	21	16
MP:0000183	decreased_circulating_LDL_cholesterol_level	50	1438	9209	308152	0.164676	1	1	1	43.219	1.05595	53	19
MP:0002118	abnormal_lipid_homeostasis	566	18161	8693	291429	0.165201	1	1	1	553.214	0.567881	889	277
MP:0008536	enlarged_third_ventricle	31	853	9228	308737	0.165547	1	1	1	25.7064	1.06016	17	8
MP:0005278	abnormal_cholesterol_homeostasis	278	8753	8981	300837	0.165971	1	1	1	263.967	0.897672	426	133
MP:0001898	abnormal_long_term_depression	89	2666	9170	306924	0.166052	1	1	1	80.0555	1.01413	69	39
MP:0005532	abnormal_vascular_resistance	10	231	9249	309359	0.166249	1	1	1	6.9755	1.17469	17	5
MP:0005489	vascular_smooth_muscle_hyperplasia	9	203	9250	309387	0.16627	1	1	1	6.1184	1.19438	10	4
MP:0009361	abnormal_primordial_ovarian_follicle_morphology	21	552	9238	309038	0.166973	1	1	1	16.639	1.08161	17	7
MP:0005179	decreased_circulating_cholesterol_level	141	4327	9118	305263	0.166987	1	1	1	131.182	0.877823	197	61
MP:0003947	abnormal_cholesterol_level	273	8595	8986	300995	0.168055	1	1	1	259.214	0.888992	417	129
MP:0002888	abnormal_NMDA-mediated_synaptic_currents	17	434	9242	309156	0.168209	1	1	1	13.0826	1.09992	19	9
MP:0008845	abnormal_paraventricular_hypothalamic_nucleus_morphology	11	260	9248	309330	0.168257	1	1	1	7.8697	1.13438	4	2
MP:0011192	decreased_embryonic_epiblast_cell_proliferation	8	176	9251	309414	0.168617	1	1	1	5.3346	1.16893	7	4
MP:0014082	decreased_small_intestinal_villus_height	8	176	9251	309414	0.168617	1	1	1	5.3412	1.15778	5	3
MP:0005628	decreased_circulating_potassium_level	18	464	9241	309126	0.169233	1	1	1	14.0201	1.07995	26	6
MP:0000186	decreased_circulating_HDL_cholesterol_level	82	2448	9177	307142	0.169338	1	1	1	74.7471	0.836285	99	30
MP:0009747	impaired_behavioral_response_to_xenobiotic	68	2006	9191	307584	0.169392	1	1	1	61.0292	0.905385	74	31
MP:0004433	abnormal_cochlear_inner_hair_cell_physiology	15	376	9244	309214	0.169693	1	1	1	11.3877	1.08207	10	4
MP:0011854	cerebral_edema	15	376	9244	309214	0.169693	1	1	1	11.3155	1.11048	5	3
MP:0011808	abnormal_myoblast_differentiation	3	46	9256	309544	0.169939	1	1	1	1.4326	1.32168	3	1
MP:0009744	postaxial_polydactyly	13	318	9246	309272	0.169967	1	1	1	9.5881	1.13748	7	2
MP:0009877	exostosis	14	347	9245	309243	0.17002	1	1	1	10.5442	1.07671	6	5
MP:0003106	abnormal_fear-related_response	74	2196	9185	307394	0.170195	1	1	1	65.9873	1.00066	45	26
MP:0000448	pointed_snout	16	406	9243	309184	0.171307	1	1	1	12.2871	1.07787	9	4
MP:0003484	abnormal_channel_response	38	1072	9221	308518	0.171798	1	1	1	32.2192	1.03588	26	14
MP:0000439	enlarged_cranium	19	495	9240	309095	0.171997	1	1	1	14.9232	1.07507	13	7
MP:0002984	retina_hypoplasia	8	177	9251	309413	0.172082	1	1	1	5.3796	1.15985	6	3
MP:0005391	vision/eye_phenotype	1190	38751	8069	270839	0.17222	1	1	1	1195.65	-0.170294	1264	509
MP:0003958	heart_valve_hyperplasia	10	233	9249	309357	0.172223	1	1	1	7.0701	1.11597	4	2
MP:0003564	abnormal_insulin_secretion	115	3502	9144	306088	0.172397	1	1	1	105.124	0.9929	122	49
MP:0012224	abnormal_sterol_level	286	9027	8973	300563	0.172468	1	1	1	272.118	0.874965	430	135
MP:0003562	abnormal_pancreatic_beta_cell_physiology	147	4528	9112	305062	0.172485	1	1	1	136.186	0.947976	139	57
MP:0012111	failure_of_morula_compaction	13	319	9246	309271	0.172515	1	1	1	9.646	1.10256	6	4
MP:0010792	abnormal_stomach_mucosa_morphology	61	1789	9198	307801	0.172528	1	1	1	54.0004	0.973106	68	26
MP:0003163	absent_posterior_semicircular_canal	23	615	9236	308975	0.172663	1	1	1	18.5519	1.05377	9	8
MP:0001793	altered_susceptibility_to_infection	269	8476	8990	301114	0.173314	1	1	1	256.146	0.813504	526	125
MP:0008412	increased_cellular_sensitivity_to_oxidative_stress	18	466	9241	309124	0.173418	1	1	1	14.0469	1.07443	33	8
MP:0008438	abnormal_cutaneous_collagen_fibril_morphology	16	407	9243	309183	0.17356	1	1	1	13.1168	0.757824	22	8
MP:0003454	erythroderma	6	123	9253	309467	0.17379	1	1	1	3.7784	1.16997	5	2
MP:0011281	abnormal_olfactory_epithelium_cilium_morphology	4	71	9255	309519	0.173906	1	1	1	2.1584	1.26454	5	2
MP:0008070	absent_T_cells	23	616	9236	308974	0.174487	1	1	1	18.737	0.995803	23	7
MP:0004055	atrium_hypoplasia	17	437	9242	309153	0.174707	1	1	1	13.1692	1.07895	7	4
MP:0011349	abnormal_renal_glomerulus_basement_membrane_thickness	34	951	9225	308639	0.174756	1	1	1	28.708	0.994516	23	9
MP:0001983	abnormal_olfactory_system_physiology	41	1167	9218	308423	0.174893	1	1	1	35.1069	1.00906	49	16
MP:0005334	abnormal_fat_pad_morphology	187	5822	9072	303768	0.175443	1	1	1	176.141	0.826514	229	85
MP:0003977	abnormal_circulating_carnitine_level	8	178	9251	309412	0.175579	1	1	1	5.4092	1.11671	11	2
MP:0004988	increased_osteoblast_cell_number	43	1230	9216	308360	0.176202	1	1	1	36.9235	1.01231	30	16
MP:0005098	abnormal_optic_choroid_morphology	36	1014	9223	308576	0.176885	1	1	1	30.481	1.01866	41	16
MP:0011515	purpura	3	47	9256	309543	0.177147	1	1	1	1.4472	1.30762	3	2
MP:0003457	abnormal_circulating_ketone_body_level	39	1107	9220	308483	0.177429	1	1	1	33.3337	0.999378	45	16
MP:0008843	absent_subcutaneous_adipose_tissue	18	468	9241	309122	0.177657	1	1	1	14.0934	1.05963	19	6
MP:0010324	abnormal_malleus_processus_brevis_morphology	16	409	9243	309181	0.17811	1	1	1	12.3466	1.04936	7	4
MP:0020178	abnormal_IgG2c_level	19	498	9240	309092	0.178146	1	1	1	15.104	1.02548	13	6
MP:0008282	enlarged_hippocampus	10	235	9249	309355	0.178297	1	1	1	7.0682	1.12167	9	3
MP:0001771	abnormal_circulating_magnesium_level	21	558	9238	309032	0.178485	1	1	1	16.7856	1.04016	31	10
MP:0011979	abnormal_magnesium_ion_homeostasis	21	558	9238	309032	0.178485	1	1	1	16.7856	1.04016	31	10
MP:0004615	cervical_vertebral_transformation	34	954	9225	308636	0.179181	1	1	1	29.3358	0.857642	36	11
MP:0011060	abnormal_kinocilium_morphology	24	649	9235	308941	0.179627	1	1	1	19.5491	1.0272	16	9
MP:0003905	abnormal_aorta_elastin_content	4	72	9255	309518	0.179659	1	1	1	2.2209	1.22088	4	2
MP:0009940	abnormal_hippocampus_pyramidal_cell_morphology	53	1545	9206	308045	0.180111	1	1	1	46.3672	0.987638	46	22
MP:0010684	abnormal_hair_follicle_outer_root_sheath_morphology	13	322	9246	309268	0.18027	1	1	1	9.705	1.06632	18	5
MP:0013206	abnormal_motile_cilium_morphology	93	2810	9166	306780	0.180423	1	1	1	84.4592	0.955768	131	41
MP:0008469	abnormal_protein_level	505	16207	8754	293383	0.181417	1	1	1	493.223	0.545454	832	226
MP:0011465	abnormal_urine_urea_nitrogen_level	7	152	9252	309438	0.181466	1	1	1	4.9383	0.878231	11	4
MP:0008067	retinal_ganglion_cell_degeneration	15	381	9244	309209	0.181511	1	1	1	11.5067	1.05462	12	5
MP:0000286	abnormal_mitral_valve_morphology	44	1266	9215	308324	0.182577	1	1	1	38.0407	0.981147	30	17
MP:0001195	flaky_skin	12	294	9247	309296	0.183	1	1	1	8.864	1.07047	16	7
MP:0001547	abnormal_lipid_level	537	17262	8722	292328	0.183161	1	1	1	525.212	0.53784	833	264
MP:0004523	decreased_cochlear_hair_cell_stereocilia_number	24	651	9235	308939	0.183272	1	1	1	19.5698	1.03562	18	8
MP:0002628	hepatic_steatosis	138	4255	9121	305335	0.183662	1	1	1	127.647	0.93873	184	51
MP:0008260	abnormal_autophagy	31	865	9228	308725	0.184062	1	1	1	26.0209	0.989519	44	12
MP:0005504	abnormal_ligament_morphology	42	1205	9217	308385	0.184174	1	1	1	36.5458	0.915722	33	20
MP:0009715	thick_epidermis_stratum_basale	2	25	9257	309565	0.184301	1	1	1	0.785	1.40254	3	1
MP:0011304	kidney_papillary_atrophy	10	237	9249	309353	0.184468	1	1	1	7.1631	1.0564	8	3
MP:0011353	expanded_mesangial_matrix	30	835	9229	308755	0.185141	1	1	1	25.1803	0.97433	35	11
MP:0008706	decreased_interleukin-6_secretion	44	1268	9215	308322	0.185188	1	1	1	38.1026	0.96835	79	22
MP:0000421	mottled_coat	4	73	9255	309517	0.185476	1	1	1	2.2467	1.17762	7	2
MP:0004668	absent_vertebral_body	5	99	9254	309491	0.185614	1	1	1	3.0342	1.15374	3	2
MP:0009088	thin_uterine_horn	9	209	9250	309381	0.185797	1	1	1	6.3544	1.07796	3	2
MP:0001184	absent_pulmonary_alveoli	8	181	9251	309409	0.186255	1	1	1	5.4951	1.08588	3	2
MP:0008653	abnormal_interleukin-1_alpha_secretion	1	6	9258	309584	0.186398	1	1	1	0.2073	1.75616	10	1
MP:0000284	double_outlet_right_ventricle	156	4839	9103	304751	0.186596	1	1	1	145.166	0.914784	103	49
MP:0008537	increased_susceptibility_to_induced_colitis	38	1083	9221	308507	0.187161	1	1	1	33.0378	0.854981	71	24
MP:0010579	increased_heart_left_ventricle_size	74	2214	9185	307376	0.187629	1	1	1	66.3293	0.965211	81	36
MP:0003985	renal_fibrosis	58	1709	9201	307881	0.18819	1	1	1	51.414	0.933339	57	22
MP:0010380	abnormal_inner_cell_mass_apoptosis	13	325	9246	309265	0.18819	1	1	1	9.8453	1.03049	27	5
MP:0002694	abnormal_pancreas_secretion	118	3619	9141	305971	0.188413	1	1	1	108.611	0.927375	133	52
MP:0012730	abnormal_internal_carotid_artery_morphology	9	210	9250	309380	0.189146	1	1	1	6.3567	1.06335	5	4
MP:0000223	decreased_monocyte_cell_number	32	899	9227	308691	0.189227	1	1	1	27.0271	0.972342	43	14
MP:0009750	impaired_behavioral_response_to_addictive_substance	32	899	9227	308691	0.189227	1	1	1	27.0265	0.980035	42	14
MP:0002687	oligozoospermia	155	4811	9104	304779	0.189468	1	1	1	145.191	0.833304	194	66
MP:0004789	increased_bile_salt_level	8	182	9251	309408	0.189874	1	1	1	5.5229	1.06631	12	4
MP:0011499	abnormal_glomerular_capsule_space_morphology	36	1023	9223	308567	0.189995	1	1	1	30.7312	0.9674	22	10
MP:0009838	abnormal_sperm_axoneme_morphology	18	474	9241	309116	0.190683	1	1	1	14.3235	0.985716	21	7
MP:0010758	increased_right_ventricle_systolic_pressure	6	127	9253	309463	0.191126	1	1	1	3.8548	1.11408	6	3
MP:0004922	abnormal_common_crus_morphology	29	808	9230	308782	0.191196	1	1	1	24.2723	0.975472	10	9
MP:0001258	decreased_body_length	251	7926	9008	301664	0.191293	1	1	1	238.531	0.831594	249	106
MP:0003978	decreased_circulating_carnitine_level	3	49	9256	309541	0.191806	1	1	1	1.5045	1.23755	6	1
MP:0011970	abnormal_circulating_lactate_dehydrogenase_level	3	49	9256	309541	0.191806	1	1	1	1.5117	1.22652	7	2
MP:0011971	increased_circulating_lactate_dehydrogenase_level	3	49	9256	309541	0.191806	1	1	1	1.5117	1.22652	7	2
MP:0000189	hypoglycemia	114	3495	9145	306095	0.191813	1	1	1	105.306	0.860063	94	39
MP:0009146	abnormal_pancreatic_acinar_cell_morphology	28	778	9231	308812	0.192318	1	1	1	23.392	0.971547	34	11
MP:0004692	small_pubis	24	656	9235	308934	0.192551	1	1	1	19.7682	0.97445	5	4
MP:0004183	abnormal_sympathetic_nervous_system_physiology	20	535	9239	309055	0.192752	1	1	1	16.1665	0.969282	24	9
MP:0003822	decreased_left_ventricle_systolic_pressure	18	475	9241	309115	0.192899	1	1	1	14.3042	1.00055	12	5
MP:0003828	pulmonary_edema	38	1087	9221	308503	0.192925	1	1	1	32.5999	0.960951	29	16
MP:0020316	decreased_vascular_endothelial_cell_proliferation	7	155	9252	309435	0.193304	1	1	1	4.6903	1.07694	8	3
MP:0014195	abnormal_endocrine_pancreas_secretion	115	3529	9144	306061	0.193352	1	1	1	105.914	0.908764	126	49
MP:0003108	short_zygomatic_bone	8	183	9251	309407	0.193522	1	1	1	5.5484	1.05385	4	2
MP:0006413	increased_T_cell_apoptosis	42	1212	9217	308378	0.193687	1	1	1	36.4381	0.931187	52	18
MP:0010877	abnormal_trabecular_bone_volume	52	1525	9207	308065	0.193692	1	1	1	45.7588	0.93862	68	30
MP:0009373	abnormal_cumulus_expansion	11	269	9248	309321	0.194384	1	1	1	8.1921	0.985598	7	3
MP:0011643	abnormal_tendon_collagen_fibril_morphology	2	26	9257	309564	0.194883	1	1	1	0.8027	1.37408	4	2
MP:0004089	dilated_sarcoplasmic_reticulum	5	101	9254	309489	0.195632	1	1	1	3.0917	1.11061	7	3
MP:0000687	small_lymphoid_organs	10	241	9249	309349	0.197093	1	1	1	7.2538	1.04931	12	2
MP:0002223	lymphoid_hypoplasia	10	241	9249	309349	0.197093	1	1	1	7.2538	1.04931	12	2
MP:0006353	increased_glycosylated_hemoglobin_level	10	241	9249	309349	0.197093	1	1	1	7.2929	1.01978	5	1
MP:0011642	abnormal_bone_collagen_fibril_morphology	4	75	9255	309515	0.197285	1	1	1	2.3027	1.14471	6	2
MP:0004343	small_scapula	38	1090	9221	308500	0.197308	1	1	1	32.7526	0.939524	15	7
MP:0001402	hypoactivity	333	10616	8926	298974	0.198937	1	1	1	320.455	0.718348	380	140
MP:0004003	abnormal_vascular_endothelial_cell_physiology	34	967	9225	308623	0.199049	1	1	1	28.9727	0.941429	39	15
MP:0003470	abnormal_summary_potential	3	50	9256	309540	0.199247	1	1	1	1.5379	1.21	3	2
MP:0005502	abnormal_renal/urinary_system_physiology	425	13629	8834	295961	0.199275	1	1	1	413.343	0.589827	544	173
MP:0002901	increased_urine_phosphate_level	9	213	9250	309377	0.199349	1	1	1	6.475	1.01929	12	4
MP:0013561	abnormal_endocrine_gland_physiology	286	9083	8973	300507	0.199942	1	1	1	273.179	0.795755	283	110
MP:0009300	increased_parametrial_fat_pad_weight	6	129	9253	309461	0.200032	1	1	1	3.8948	1.07673	5	2
MP:0011868	podocyte_microvillus_transformation	6	129	9253	309461	0.200032	1	1	1	3.923	1.07187	5	2
MP:0004603	absent_vertebral_arch	11	271	9248	309319	0.200425	1	1	1	8.1982	1.00608	3	3
MP:0009130	increased_white_fat_cell_number	8	185	9251	309405	0.200905	1	1	1	5.5874	1.03194	7	3
MP:0011620	abnormal_habituation_to_a_new_environment	8	185	9251	309405	0.200905	1	1	1	5.5782	1.03755	4	4
MP:0008999	absent_anus	19	509	9240	309081	0.201628	1	1	1	15.3164	0.961577	5	4
MP:0009011	prolonged_diestrus	26	722	9233	308868	0.201719	1	1	1	21.7022	0.930163	19	11
MP:0009145	abnormal_pancreatic_acinus_morphology	28	784	9231	308806	0.202782	1	1	1	23.5641	0.930509	36	11
MP:0001776	abnormal_circulating_sodium_level	73	2198	9186	307392	0.203736	1	1	1	66.3288	0.843531	102	32
MP:0000003	abnormal_adipose_tissue_morphology	636	20577	8623	289013	0.204092	1	1	1	631.5	0.185003	763	278
MP:0003458	decreased_circulating_ketone_body_level	6	130	9253	309460	0.204541	1	1	1	3.9838	1.01985	12	2
MP:0001993	abnormal_blinking	8	186	9251	309404	0.204639	1	1	1	5.6306	1.00196	4	1
MP:0001994	increased_blinking_frequency	8	186	9251	309404	0.204639	1	1	1	5.6306	1.00196	3	1
MP:0011405	tubulointerstitial_nephritis	25	693	9234	308897	0.204772	1	1	1	20.8266	0.935333	19	10
MP:0008574	decreased_circulating_interferon-alpha_level	2	27	9257	309563	0.205539	1	1	1	0.859	1.24686	10	1
MP:0012306	enhanced_spatial_learning	2	27	9257	309563	0.205539	1	1	1	0.831	1.28074	4	1
MP:0013202	abnormal_cilium_morphology	148	4608	9111	304982	0.20565	1	1	1	138.429	0.840301	193	61
MP:0010360	decreased_liver_free_fatty_acids_level	5	103	9254	309487	0.205831	1	1	1	3.1515	1.07012	5	2
MP:0010358	abnormal_free_fatty_acids_level	102	3127	9157	306463	0.20604	1	1	1	94.4248	0.789567	151	52
MP:0002900	abnormal_urine_phosphate_level	11	273	9248	309317	0.206546	1	1	1	8.2619	0.985408	14	5
MP:0004008	abnormal_GABA-mediated_receptor_currents	16	421	9243	309169	0.20663	1	1	1	13.4204	0.685529	15	8
MP:0008470	abnormal_spleen_B_cell_follicle_morphology	104	3192	9155	306398	0.20677	1	1	1	95.9167	0.826465	128	40
MP:0004217	salt-sensitive_hypertension	10	244	9249	309346	0.206801	1	1	1	7.4033	0.967681	9	4
MP:0008862	asymmetric_snout	10	244	9249	309346	0.206801	1	1	1	7.4019	0.97558	5	2
MP:0010506	prolonged_RR_interval	13	332	9246	309258	0.207286	1	1	1	10.0271	0.935329	9	4
MP:0005318	decreased_triglyceride_level	142	4417	9117	305173	0.207747	1	1	1	132.951	0.780892	204	66
MP:0004087	abnormal_muscle_fiber_morphology	284	9033	8975	300557	0.207867	1	1	1	271.809	0.753778	285	124
MP:0009897	decreased_maxillary_shelf_size	22	603	9237	308987	0.208051	1	1	1	18.1056	0.934229	7	5
MP:0003417	premature_endochondral_bone_ossification	12	303	9247	309287	0.208656	1	1	1	9.1858	0.958546	5	3
MP:0002799	abnormal_passive_avoidance_behavior	57	1695	9202	307895	0.208819	1	1	1	50.8644	0.868047	39	21
MP:0004777	abnormal_phospholipid_level	26	726	9233	308864	0.209138	1	1	1	23.1612	0.568884	48	14
MP:0008743	decreased_liver_iron_level	4	77	9255	309513	0.209316	1	1	1	2.3632	1.07514	7	3
MP:0011562	abnormal_urine_prostaglandin_level	4	77	9255	309513	0.209316	1	1	1	2.3727	1.07082	4	3
MP:0012205	abnormal_neuronal_stem_cell_self-renewal	4	77	9255	309513	0.209316	1	1	1	2.3719	1.08467	3	2
MP:0009619	abnormal_optokinetic_reflex	7	159	9252	309431	0.209547	1	1	1	4.8111	1.02093	5	4
MP:0010092	increased_circulating_magnesium_level	11	274	9248	309316	0.209636	1	1	1	8.2531	0.968959	15	6
MP:0006351	abnormal_glycosylated_hemoglobin_level	10	245	9249	309345	0.21008	1	1	1	7.4075	0.967475	6	1
MP:0005226	abnormal_vertebral_arch_development	32	912	9227	308678	0.210377	1	1	1	27.4931	0.873847	24	9
MP:0013802	abnormal_IgG2_level	114	3518	9145	306072	0.210753	1	1	1	108.146	0.559514	171	54
MP:0012031	abnormal_b_wave_amplitude	14	363	9245	309227	0.210975	1	1	1	10.9623	0.935917	20	8
MP:0012035	abnormal_b-wave_shape	14	363	9245	309227	0.210975	1	1	1	10.9623	0.935917	20	8
MP:0001055	failure_of_neuromuscular_synapse_postsynaptic_differentiation	5	104	9254	309486	0.210995	1	1	1	3.1513	1.05211	5	2
MP:0008991	abnormal_bile_canaliculus_morphology	5	104	9254	309486	0.210995	1	1	1	3.1572	1.05695	4	3
MP:0003271	abnormal_duodenum_morphology	26	727	9233	308863	0.211013	1	1	1	21.8341	0.905705	26	11
MP:0003998	decreased_thermal_nociceptive_threshold	46	1350	9213	308240	0.211233	1	1	1	40.5934	0.859797	43	15
MP:0000749	muscle_degeneration	45	1319	9214	308271	0.211821	1	1	1	39.6034	0.872189	42	14
MP:0005027	increased_susceptibility_to_parasitic_infection	49	1445	9210	308145	0.212029	1	1	1	43.6816	0.803841	93	24
MP:0008214	increased_immature_B_cell_number	41	1194	9218	308396	0.212516	1	1	1	35.8627	0.869118	37	18
MP:0001078	abnormal_phrenic_nerve_morphology	26	728	9233	308862	0.212896	1	1	1	21.8992	0.891677	20	9
MP:0002985	abnormal_urine_calcium_level	26	728	9233	308862	0.212896	1	1	1	21.7785	0.919877	29	12
MP:0013618	decreased_areal_bone_mineral_density	9	217	9250	309373	0.213299	1	1	1	6.5376	0.978885	6	5
MP:0011200	abnormal_extraembryonic_coelom_morphology	10	246	9249	309344	0.213381	1	1	1	7.4524	0.957755	13	5
MP:0009221	uterus_adenomyosis	6	132	9253	309458	0.213667	1	1	1	4.0014	1.02882	4	3
MP:0009539	abnormal_Hassall's_corpuscle_morphology	3	52	9256	309538	0.214324	1	1	1	1.5903	1.14804	3	1
MP:0009540	absent_Hassall's_corpuscle	3	52	9256	309538	0.214324	1	1	1	1.5903	1.14804	3	1
MP:0010653	abnormal_Wallerian_degeneration	3	52	9256	309538	0.214324	1	1	1	1.6012	1.12004	3	1
MP:0013503	abnormal_embryonic_tissue_cell_apoptosis	110	3394	9149	306196	0.21479	1	1	1	102.101	0.795774	136	40
MP:0004839	bile_duct_hyperplasia	8	189	9251	309401	0.216001	1	1	1	5.7348	0.964533	6	2
MP:0004080	abnormal_nucleus_accumbens_morphology	2	28	9257	309562	0.216255	1	1	1	0.8868	1.20007	3	1
MP:0006188	calcified_retina	2	28	9257	309562	0.216255	1	1	1	0.8706	1.23704	3	2
MP:0006209	calcified_intraocular_region	2	28	9257	309562	0.216255	1	1	1	0.8706	1.23704	3	2
MP:0004131	abnormal_motile_primary_cilium_morphology	25	699	9234	308891	0.216285	1	1	1	21.0603	0.869102	35	9
MP:0000222	decreased_neutrophil_cell_number	55	1638	9204	307952	0.216581	1	1	1	49.2888	0.829742	93	28
MP:0013237	abnormal_skeletal_muscle_regeneration	26	730	9233	308860	0.216687	1	1	1	22.0642	0.846849	20	10
MP:0000107	abnormal_frontal_bone_morphology	110	3397	9149	306193	0.217407	1	1	1	102.225	0.778697	62	30
MP:0020040	decreased_bone_ossification	21	577	9238	309013	0.217514	1	1	1	17.3722	0.885057	22	9
MP:0011889	abnormal_circulating_ferritin_level	6	133	9253	309457	0.218282	1	1	1	4.0192	1.0124	11	2
MP:0011498	abnormal_glomerular_capsule_parietal_layer_morphology	11	277	9248	309313	0.219022	1	1	1	8.3695	0.913853	7	3
MP:0004037	increased_muscle_relaxation	8	190	9251	309400	0.21984	1	1	1	5.7598	0.93307	4	1
MP:0002734	abnormal_mechanical_nociception	10	248	9249	309342	0.220045	1	1	1	7.6034	0.857962	19	5
MP:0010763	abnormal_hematopoietic_stem_cell_physiology	52	1546	9207	308044	0.220335	1	1	1	46.3931	0.82684	25	10
MP:0000075	absent_neurocranium	9	219	9250	309371	0.220415	1	1	1	6.5601	0.965797	5	4
MP:0001441	increased_grooming_behavior	30	856	9229	308734	0.220815	1	1	1	25.6901	0.85828	34	17
MP:0011977	abnormal_sodium_ion_homeostasis	96	2951	9163	306639	0.221242	1	1	1	88.8458	0.779432	137	42
MP:0001775	abnormal_selenium_level	4	79	9255	309511	0.221547	1	1	1	2.409	1.05322	4	2
MP:0008820	abnormal_blood_uric_acid_level	15	397	9244	309193	0.221886	1	1	1	11.942	0.900722	17	7
MP:0010887	pale_lung	7	162	9252	309428	0.222051	1	1	1	4.9091	0.952941	5	4
MP:0003363	decreased_circulating_gonadotropin_level	45	1327	9214	308263	0.223085	1	1	1	39.7647	0.845921	43	19
MP:0008563	decreased_interferon-alpha_secretion	10	249	9249	309341	0.223408	1	1	1	7.5131	0.916275	24	5
MP:0010148	abnormal_exocrine_pancreas_physiology	12	308	9247	309282	0.223544	1	1	1	9.327	0.888792	9	4
MP:0010280	increased_skeletal_tumor_incidence	24	672	9235	308918	0.223774	1	1	1	20.2539	0.852361	14	7
MP:0010783	abnormal_stomach_wall_morphology	62	1866	9197	307724	0.223807	1	1	1	56.259	0.782455	70	27
MP:0003207	decreased_cellular_sensitivity_to_gamma-irradiation	9	220	9250	309370	0.224007	1	1	1	6.6371	0.929941	19	2
MP:0003395	abnormal_subclavian_artery_morphology	52	1549	9207	308041	0.224285	1	1	1	46.5693	0.805553	35	15
MP:0000836	abnormal_substantia_nigra_morphology	13	338	9246	309252	0.224303	1	1	1	10.1645	0.903629	13	6
MP:0001289	persistence_of_hyaloid_vascular_system	40	1171	9219	308419	0.225033	1	1	1	35.1801	0.833043	35	13
MP:0004969	pale_kidney	40	1171	9219	308419	0.225033	1	1	1	35.3055	0.810639	31	15
MP:0002784	abnormal_Sertoli_cell_morphology	73	2218	9186	307372	0.225295	1	1	1	66.7369	0.774736	61	29
MP:0003961	decreased_lean_body_mass	189	5967	9070	303623	0.226184	1	1	1	179.076	0.755772	211	77
MP:0013486	decreased_Paneth_cell_number	7	163	9252	309427	0.226276	1	1	1	4.9257	0.952451	5	3
MP:0013296	abnormal_susceptibility_to_induced_colitis	40	1172	9219	308418	0.226563	1	1	1	35.8332	0.68775	90	26
MP:0009481	cecum_inflammation	5	107	9254	309483	0.226729	1	1	1	3.2466	0.987036	10	2
MP:0009810	increased_urine_uric_acid_level	5	107	9254	309483	0.226729	1	1	1	3.2478	0.983062	6	4
MP:0001559	hyperglycemia	60	1805	9199	307785	0.226989	1	1	1	54.1321	0.824798	85	28
MP:0004366	abnormal_strial_marginal_cell_morphology	15	399	9244	309191	0.227188	1	1	1	12.069	0.857083	8	6
MP:0000809	absent_hippocampus	14	369	9245	309221	0.227367	1	1	1	11.116	0.876445	3	2
MP:0010110	abnormal_renal_phosphate_reabsorbtion	6	135	9253	309455	0.227611	1	1	1	4.1188	0.943259	3	2
MP:0014143	decreased_body_fat_mass	6	135	9253	309455	0.227611	1	1	1	4.1203	0.954813	7	3
MP:0008758	abnormal_T_cell_receptor_beta_chain_V(D)J_recombination	9	221	9250	309369	0.227621	1	1	1	6.6755	0.932368	6	3
MP:0005144	abnormal_circulating_VLDL_cholesterol_level	24	674	9235	308916	0.227833	1	1	1	20.1827	0.858584	38	10
MP:0010913	abnormal_neuroendocrine_cell_morphology	30	860	9229	308730	0.22796	1	1	1	25.8586	0.8297	16	9
MP:0005565	increased_blood_urea_nitrogen_level	122	3797	9137	305793	0.228586	1	1	1	113.822	0.789999	131	47
MP:0008564	increased_interferon-beta_secretion	3	54	9256	309536	0.229632	1	1	1	1.6581	1.05548	6	1
MP:0010147	abnormal_endocrine_pancreas_physiology	149	4673	9110	304917	0.2301	1	1	1	140.444	0.738797	145	58
MP:0006197	ocular_hypotelorism	7	164	9252	309426	0.230528	1	1	1	4.9494	0.935507	6	3
MP:0013352	abnormal_Rathke's_pouch_apoptosis	21	583	9238	309007	0.230598	1	1	1	17.5436	0.833261	6	4
MP:0000610	cholestasis	9	222	9250	309368	0.231256	1	1	1	6.689	0.909129	7	3
MP:0010300	increased_skin_tumor_incidence	30	862	9229	308728	0.231572	1	1	1	26.048	0.78271	44	16
MP:0004092	absent_Z_lines	5	108	9254	309482	0.232049	1	1	1	3.2878	0.959507	3	2
MP:0008837	increased_transforming_growth_factor_level	5	108	9254	309482	0.232049	1	1	1	3.2837	0.968575	5	2
MP:0005435	hemoperitoneum	12	311	9247	309279	0.232679	1	1	1	9.4168	0.850317	12	5
MP:0011388	absent_heart	12	311	9247	309279	0.232679	1	1	1	9.4062	0.846529	11	5
MP:0004567	decreased_myocardial_fiber_number	14	371	9245	309219	0.232945	1	1	1	11.2062	0.845792	12	5
MP:0003960	increased_lean_body_mass	110	3415	9149	306175	0.233458	1	1	1	102.377	0.77148	125	38
MP:0005400	abnormal_vitamin_level	29	832	9230	308758	0.23368	1	1	1	25.1027	0.795222	48	11
MP:0004512	anosmia	4	81	9255	309509	0.233959	1	1	1	2.4705	0.990644	5	3
MP:0002800	abnormal_short_term_object_recognition_memory	7	165	9252	309425	0.234807	1	1	1	5.0057	0.897863	7	4
MP:0009324	absent_hippocampal_fimbria	11	282	9248	309308	0.235032	1	1	1	8.5207	0.859563	3	2
MP:0008125	abnormal_dendritic_cell_number	41	1209	9218	308381	0.235044	1	1	1	36.2398	0.802842	76	22
MP:0005265	abnormal_blood_urea_nitrogen_level	152	4777	9107	304813	0.23523	1	1	1	143.46	0.732831	164	60
MP:0004524	short_cochlear_hair_cell_stereocilia	15	402	9244	309188	0.23524	1	1	1	12.1017	0.853938	13	8
MP:0004548	dilated_esophagus	8	194	9251	309396	0.235444	1	1	1	5.8487	0.899631	5	3
MP:0005375	adipose_tissue_phenotype	639	20762	8620	288828	0.235458	1	1	1	637.014	0.0814702	775	280
MP:0011065	abnormal_kidney_epithelial_cell_primary_cilium_morphology	13	342	9246	309248	0.235957	1	1	1	10.304	0.855163	14	5
MP:0011066	abnormal_renal_tubule_epithelial_cell_primary_cilium_morphology	13	342	9246	309248	0.235957	1	1	1	10.304	0.855163	13	5
MP:0011458	abnormal_urine_chloride_ion_level	13	342	9246	309248	0.235957	1	1	1	10.284	0.858414	16	5
MP:0000461	decreased_presacral_vertebrae_number	63	1908	9196	307682	0.23611	1	1	1	57.2163	0.787925	81	24
MP:0009866	abnormal_aorta_wall_morphology	39	1147	9220	308443	0.236627	1	1	1	34.4854	0.783479	44	16
MP:0009770	abnormal_optic_chiasm_morphology	20	555	9239	309035	0.236666	1	1	1	16.7249	0.819194	8	5
MP:0008858	abnormal_hair_cycle_anagen_phase	10	253	9249	309337	0.237054	1	1	1	7.5868	0.893141	14	6
MP:0005462	abnormal_mast_cell_differentiation	6	137	9253	309453	0.237064	1	1	1	4.1331	0.943315	8	3
MP:0008191	abnormal_follicular_B_cell_physiology	6	137	9253	309453	0.237064	1	1	1	4.1571	0.920459	4	4
MP:0009444	ovarian_follicular_cyst	6	137	9253	309453	0.237064	1	1	1	4.1243	0.938243	5	2
MP:0003121	genetic_imprinting	21	586	9238	309004	0.237268	1	1	1	19.8365	0.239275	33	13
MP:0009404	centrally_nucleated_skeletal_muscle_fibers	66	2005	9193	307585	0.237568	1	1	1	60.4173	0.731155	63	27
MP:0008740	abnormal_intestinal_iron_level	2	30	9257	309560	0.237817	1	1	1	0.9266	1.13304	4	1
MP:0011209	absent_extraembryonic_coelom	2	30	9257	309560	0.237817	1	1	1	0.9172	1.14684	3	1
MP:0000702	enlarged_lymph_nodes	94	2904	9165	306686	0.23808	1	1	1	87.1096	0.754708	122	47
MP:0002500	granulomatous_inflammation	19	525	9240	309065	0.238231	1	1	1	15.8596	0.7958	30	8
MP:0010591	enlarged_aortic_valve	9	224	9250	309366	0.23859	1	1	1	6.7605	0.869029	6	3
MP:0009362	abnormal_primary_ovarian_follicle_morphology	12	313	9247	309277	0.238849	1	1	1	9.4645	0.8365	6	3
MP:0009830	abnormal_sperm_connecting_piece_morphology	7	166	9252	309424	0.239113	1	1	1	5.0289	0.906683	3	2
MP:0006144	increased_systemic_arterial_systolic_blood_pressure	53	1592	9206	307998	0.239358	1	1	1	47.9501	0.734808	66	28
MP:0013504	increased_embryonic_tissue_cell_apoptosis	102	3164	9157	306426	0.240144	1	1	1	94.9907	0.732646	111	36
MP:0020080	increased_bone_mineralization	4	82	9255	309508	0.240227	1	1	1	2.5275	0.935361	7	1
MP:0009620	abnormal_primary_vitreous_morphology	15	404	9244	309186	0.240671	1	1	1	12.177	0.811734	8	4
MP:0020148	abnormal_sensitivity_to_induced_morbidity/mortality	239	7621	9020	301969	0.241112	1	1	1	230.72	0.556892	368	119
MP:0005581	abnormal_renin_activity	20	557	9239	309033	0.241279	1	1	1	16.8275	0.785629	17	7
MP:0008739	abnormal_spleen_iron_level	14	374	9245	309216	0.241416	1	1	1	11.2567	0.824967	26	6
MP:0010144	abnormal_tumor_vascularization	14	374	9245	309216	0.241416	1	1	1	11.2358	0.834893	19	10
MP:0004444	small_supraoccipital_bone	11	284	9248	309306	0.241558	1	1	1	8.5401	0.857102	6	2
MP:0009879	abnormal_arcus_anterior_morphology	11	284	9248	309306	0.241558	1	1	1	9.4185	0.480465	9	5
MP:0004194	abnormal_kidney_pelvis_morphology	129	4039	9130	305551	0.241754	1	1	1	120.779	0.76119	92	44
MP:0002433	abnormal_T-helper_1_cell_morphology	21	588	9238	309002	0.241759	1	1	1	17.6547	0.815031	38	12
MP:0004731	increased_circulating_gastrin_level	6	138	9253	309452	0.241835	1	1	1	4.2033	0.878796	8	3
MP:0008461	left_atrial_isomerism	6	138	9253	309452	0.241835	1	1	1	4.165	0.913401	7	3
MP:0008558	abnormal_interferon-beta_secretion	13	344	9246	309246	0.241872	1	1	1	10.3611	0.825797	25	5
MP:0006021	abnormal_Reissner_membrane_morphology	12	314	9247	309276	0.241958	1	1	1	9.4706	0.832731	11	7
MP:0010487	abnormal_right_subclavian_artery_morphology	40	1182	9219	308408	0.242128	1	1	1	35.5842	0.75018	26	11
MP:0004189	abnormal_alveolar_process_morphology	24	681	9235	308909	0.242295	1	1	1	20.5181	0.789609	18	10
MP:0008432	abnormal_long_term_spatial_reference_memory	7	167	9252	309423	0.243443	1	1	1	5.0343	0.873306	17	4
MP:0010472	abnormal_ascending_aorta_and_coronary_artery_attachment	7	167	9252	309423	0.243443	1	1	1	5.0882	0.867076	3	1
MP:0010964	increased_compact_bone_volume	7	167	9252	309423	0.243443	1	1	1	5.0375	0.882471	6	5
MP:0011731	decreased_myelin_sheath_thickness	7	167	9252	309423	0.243443	1	1	1	5.026	0.887192	8	1
MP:0000264	failure_of_vascular_branching	11	285	9248	309305	0.244846	1	1	1	8.5869	0.837	8	4
MP:0010958	abnormal_tricarboxylic_acid_cycle	3	56	9256	309534	0.245133	1	1	1	1.711	1.01203	7	2
MP:0004529	decreased_outer_hair_cell_stereocilia_number	19	528	9240	309062	0.24539	1	1	1	15.8326	0.824261	12	4
MP:0008439	abnormal_cortical_plate_morphology	31	901	9228	308689	0.245687	1	1	1	27.0639	0.773299	20	8
MP:0010572	persistent_right_dorsal_aorta	20	559	9239	309031	0.24593	1	1	1	16.8532	0.78493	7	5
MP:0005194	abnormal_anterior_uvea_morphology	172	5443	9087	304147	0.247016	1	1	1	164.017	0.636958	121	56
MP:0004987	abnormal_osteoblast_cell_number	61	1853	9198	307737	0.24718	1	1	1	55.4974	0.752761	58	28
MP:0013318	abnormal_branching_involved_in_seminal_vesicle_morphogenesis	8	197	9251	309393	0.24739	1	1	1	5.9439	0.849517	4	3
MP:0012314	enhanced_learning	10	256	9249	309334	0.247484	1	1	1	7.7519	0.819128	9	4
MP:0012754	abnormal_cranial_neural_crest_cell_morphology	10	256	9249	309334	0.247484	1	1	1	7.7238	0.832102	3	3
MP:0003652	abnormal_skin_turgor	7	168	9252	309422	0.247798	1	1	1	5.0879	0.862036	6	4
MP:0009445	osteomalacia	11	286	9248	309304	0.248149	1	1	1	8.6409	0.809108	7	4
MP:0010931	abnormal_trabecular_bone_connectivity_density	20	560	9239	309030	0.248268	1	1	1	16.9039	0.772019	14	8
MP:0004712	notochord_degeneration	2	31	9257	309559	0.248641	1	1	1	0.9641	1.06828	5	1
MP:0008101	lymph_node_hypoplasia	28	809	9231	308781	0.249259	1	1	1	24.2974	0.765688	35	12
MP:0002574	increased_vertical_activity	56	1695	9203	307895	0.249366	1	1	1	50.77	0.749918	65	28
MP:0010460	pulmonary_artery_hypoplasia	18	499	9241	309091	0.249603	1	1	1	15.0329	0.775351	8	5
MP:0005172	decreased_eye_pigmentation	29	841	9230	308749	0.250637	1	1	1	25.2387	0.75634	20	12
MP:0010070	decreased_serotonin_level	24	685	9235	308905	0.250732	1	1	1	20.5104	0.774383	22	11
MP:0009728	abnormal_calcaneum_morphology	13	347	9246	309243	0.25085	1	1	1	10.4914	0.781433	5	3
MP:0009106	abnormal_pancreas_size	58	1760	9201	307830	0.250882	1	1	1	52.8186	0.724539	39	18
MP:0003044	impaired_basement_membrane_formation	8	198	9251	309392	0.251415	1	1	1	5.9667	0.834429	10	3
MP:0004466	short_cochlear_outer_hair_cells	8	198	9251	309392	0.251415	1	1	1	5.9951	0.827365	6	2
MP:0009648	abnormal_superovulation	8	198	9251	309392	0.251415	1	1	1	6.0048	0.824381	10	4
MP:0001052	abnormal_innervation_pattern_to_muscle	47	1410	9212	308180	0.251674	1	1	1	42.3371	0.728258	27	14
MP:0008188	abnormal_transitional_stage_B_cell_morphology	39	1157	9220	308433	0.252724	1	1	1	34.7566	0.721441	48	19
MP:0009922	increased_transitional_stage_T1_B_cell_number	4	84	9255	309506	0.252875	1	1	1	2.5398	0.932648	4	2
MP:0011555	increased_urine_microglobulin_level	4	84	9255	309506	0.252875	1	1	1	2.5519	0.923359	3	2
MP:0020321	increased_vascular_endothelial_cell_apoptosis	4	84	9255	309506	0.252875	1	1	1	2.5383	0.928296	4	1
MP:0000291	enlarged_pericardium	53	1602	9206	307988	0.253046	1	1	1	48.0384	0.728018	33	20
MP:0005461	abnormal_dendritic_cell_morphology	54	1634	9205	307956	0.253183	1	1	1	48.9999	0.722651	97	29
MP:0002906	increased_susceptibility_to_pharmacologically_induced_seizures	113	3534	9146	306056	0.253706	1	1	1	106.572	0.630189	92	52
MP:0012349	increased_susceptibility_to_induction_of_seizure_by_inducing_agent	113	3534	9146	306056	0.253706	1	1	1	106.572	0.630189	92	52
MP:0000126	brittle_teeth	13	348	9246	309242	0.253869	1	1	1	10.4773	0.79196	7	3
MP:0008719	impaired_neutrophil_recruitment	33	969	9226	308621	0.255061	1	1	1	29.3166	0.694083	45	16
MP:0011095	embryonic_lethality_between_implantation_and_placentation,_complete_penetrance	27	781	9232	308809	0.255724	1	1	1	23.4711	0.739689	42	12
MP:0004830	short_incisors	26	750	9233	308840	0.256265	1	1	1	22.5065	0.745883	16	8
MP:0006036	abnormal_mitochondrial_physiology	87	2696	9172	306894	0.256289	1	1	1	80.7546	0.70744	114	37
MP:0012285	misaligned_sternebrae	6	141	9253	309449	0.256312	1	1	1	4.2763	0.833319	4	2
MP:0011026	impaired_branching_involved_in_trachea_morphogenesis	17	471	9242	309119	0.256519	1	1	1	14.1776	0.757685	3	3
MP:0008769	abnormal_plasmacytoid_dendritic_cell_physiology	7	170	9252	309420	0.256577	1	1	1	5.1455	0.82573	9	1
MP:0001716	abnormal_placenta_labyrinth_morphology	142	4480	9117	305110	0.25768	1	1	1	135.316	0.581133	148	58
MP:0010392	prolonged_QRS_complex_duration	48	1446	9211	308144	0.257841	1	1	1	44.6825	0.49581	26	15
MP:0005238	increased_brain_size	51	1542	9208	308048	0.258384	1	1	1	46.1089	0.731059	45	22
MP:0000188	abnormal_circulating_glucose_level	449	14551	8810	295039	0.258624	1	1	1	443.413	0.271711	567	199
MP:0003382	straub_tail	5	113	9254	309477	0.259144	1	1	1	3.4399	0.847439	3	1
MP:0011429	absent_mesangial_cell	5	113	9254	309477	0.259144	1	1	1	3.4368	0.853464	3	2
MP:0008648	decreased_circulating_interleukin-12b_level	4	85	9255	309505	0.25925	1	1	1	2.5815	0.903264	10	1
MP:0002792	abnormal_retinal_vasculature_morphology	113	3540	9146	306050	0.259331	1	1	1	106.141	0.683543	122	47
MP:0004334	utricular_macular_degeneration	8	200	9251	309390	0.259526	1	1	1	6.0397	0.807103	7	4
MP:0004430	abnormal_Claudius_cell_morphology	8	200	9251	309390	0.259526	1	1	1	6.0473	0.797941	4	3
MP:0011535	increased_urination_frequency	8	200	9251	309390	0.259526	1	1	1	6.0487	0.798031	4	1
MP:0001071	abnormal_facial_nerve_morphology	52	1575	9207	308015	0.259928	1	1	1	47.95	0.586327	26	18
MP:0009781	abnormal_preimplantation_embryo_development	52	1575	9207	308015	0.259928	1	1	1	47.2886	0.697955	74	23
MP:0000466	esophageal_epithelium_hyperplasia	3	58	9256	309532	0.26079	1	1	1	1.7763	0.921866	4	1
MP:0000879	increased_Purkinje_cell_number	3	58	9256	309532	0.26079	1	1	1	1.7664	0.945238	3	2
MP:0003907	decreased_aorta_elastin_content	3	58	9256	309532	0.26079	1	1	1	1.7837	0.928856	3	1
MP:0011249	abdominal_situs_inversus	6	142	9253	309448	0.261189	1	1	1	4.3133	0.818308	8	3
MP:0008236	decreased_susceptibility_to_neuronal_excitotoxicity	21	597	9238	308993	0.2624	1	1	1	18.1355	0.67979	32	12
MP:0001944	abnormal_pancreas_morphology	238	7623	9021	301967	0.263163	1	1	1	229.458	0.577987	225	93
MP:0008823	abnormal_interventricular_septum_membranous_part_morphology	89	2767	9170	306823	0.263197	1	1	1	82.9846	0.668311	51	29
MP:0011348	abnormal_renal_glomerulus_basement_membrane_morphology	41	1227	9218	308363	0.26347	1	1	1	36.9618	0.674508	35	13
MP:0010283	decreased_classified_tumor_incidence	5	114	9254	309476	0.264652	1	1	1	3.4673	0.835651	3	1
MP:0004419	absent_parietal_bone	9	231	9250	309359	0.26487	1	1	1	6.914	0.807734	8	3
MP:0003406	failure_of_zygotic_cell_division	11	291	9248	309299	0.264901	1	1	1	8.7796	0.762962	15	6
MP:0010878	increased_trabecular_bone_volume	28	817	9231	308773	0.265027	1	1	1	24.4579	0.728134	32	17
MP:0011538	abnormal_urine_hormone_level	4	86	9255	309504	0.265656	1	1	1	2.5767	0.907248	6	2
MP:0009644	uremia	148	4685	9111	304905	0.265729	1	1	1	140.395	0.664048	166	62
MP:0002206	abnormal_CNS_synaptic_transmission	533	17338	8726	292252	0.265956	1	1	1	522.127	0.491543	498	227
MP:0013604	abnormal_adult_Leydig_cell_differentiation	6	143	9253	309447	0.26609	1	1	1	4.3151	0.822928	3	3
MP:0003283	abnormal_digestive_organ_placement	29	849	9230	308741	0.266135	1	1	1	25.491	0.709062	32	11
MP:0008704	abnormal_interleukin-6_secretion	94	2932	9165	306658	0.266729	1	1	1	87.8658	0.675983	148	46
MP:0004793	abnormal_synaptic_vesicle_clustering	12	322	9247	309268	0.267347	1	1	1	9.6514	0.766787	7	4
MP:0013614	abnormal_areal_bone_mineral_density	12	322	9247	309268	0.267347	1	1	1	9.6481	0.763603	7	6
MP:0008065	short_endolymphatic_duct	19	537	9240	309053	0.267374	1	1	1	16.1434	0.725812	6	5
MP:0002575	increased_circulating_ketone_body_level	33	976	9226	308614	0.26776	1	1	1	29.308	0.69184	32	14
MP:0004164	abnormal_neurohypophysis_morphology	24	693	9235	308897	0.26796	1	1	1	20.835	0.705841	11	6
MP:0005251	blepharitis	15	414	9244	309176	0.26854	1	1	1	12.4845	0.71459	17	5
MP:0012484	decreased_corticospinal_tract_size	3	59	9256	309531	0.268667	1	1	1	1.8018	0.914021	4	1
MP:0000954	decreased_oligodendrocyte_progenitor_number	10	262	9249	309328	0.268802	1	1	1	7.9205	0.754138	7	4
MP:0005627	increased_circulating_potassium_level	39	1167	9220	308423	0.269284	1	1	1	35.2888	0.631708	35	16
MP:0005450	abnormal_energy_expenditure	178	5669	9081	303921	0.269748	1	1	1	171.847	0.4759	219	77
MP:0000080	abnormal_exoccipital_bone_morphology	7	173	9252	309417	0.269911	1	1	1	5.2656	0.768717	11	3
MP:0008747	abnormal_T_cell_anergy	2	33	9257	309557	0.270322	1	1	1	1.009	0.997193	4	2
MP:0009660	abnormal_induced_retinal_neovascularization	23	663	9236	308927	0.270776	1	1	1	19.8717	0.712636	19	9
MP:0013562	abnormal_circumventricular_organ_morphology	39	1168	9220	308422	0.270964	1	1	1	35.0744	0.670784	17	10
MP:0009285	increased_gonadal_fat_pad_weight	15	415	9244	309175	0.271388	1	1	1	12.5004	0.716567	23	9
MP:0004081	abnormal_globus_pallidus_morphology	8	203	9251	309387	0.271837	1	1	1	6.0989	0.773475	6	2
MP:0003431	abnormal_parathyroid_gland_physiology	4	87	9255	309503	0.27209	1	1	1	2.6265	0.860346	6	1
MP:0003432	increased_activity_of_parathyroid	4	87	9255	309503	0.27209	1	1	1	2.6265	0.860346	5	1
MP:0020320	abnormal_vascular_endothelial_cell_apoptosis	4	87	9255	309503	0.27209	1	1	1	2.6266	0.859311	5	1
MP:0008150	decreased_diameter_of_long_bones	24	695	9235	308895	0.272337	1	1	1	20.9313	0.681748	19	11
MP:0003740	fusion_of_middle_ear_ossicles	18	508	9241	309082	0.272425	1	1	1	15.3114	0.691695	6	6
MP:0011279	decreased_ear_pigmentation	18	508	9241	309082	0.272425	1	1	1	15.2914	0.700475	9	7
MP:0005618	decreased_urine_potassium_level	9	233	9250	309357	0.272538	1	1	1	7.0378	0.758515	15	5
MP:0008227	absent_anterior_commissure	26	758	9233	308832	0.27288	1	1	1	22.8203	0.674875	14	8
MP:0001473	reduced_long_term_potentiation	136	4303	9123	305287	0.273362	1	1	1	128.883	0.635806	110	54
MP:0008258	thin_endometrium	12	324	9247	309266	0.27383	1	1	1	9.7907	0.724052	8	3
MP:0002048	increased_lung_adenoma_incidence	20	571	9239	309019	0.274568	1	1	1	17.1508	0.699327	30	12
MP:0020190	abnormal_lung_adenoma_incidence	20	571	9239	309019	0.274568	1	1	1	17.1508	0.699327	30	12
MP:0004384	small_interparietal_bone	26	759	9233	308831	0.274985	1	1	1	22.8343	0.676015	17	6
MP:0005401	abnormal_fat-soluble_vitamin_level	26	759	9233	308831	0.274985	1	1	1	22.8864	0.665152	36	9
MP:0000628	abnormal_mammary_gland_development	116	3654	9143	305936	0.275084	1	1	1	109.597	0.624947	108	53
MP:0005075	abnormal_melanosome_morphology	43	1298	9216	308292	0.275313	1	1	1	39.0168	0.648378	39	16
MP:0005312	pericardial_effusion	84	2617	9175	306973	0.276019	1	1	1	78.4064	0.645267	93	44
MP:0004019	abnormal_vitamin_homeostasis	32	949	9227	308641	0.276364	1	1	1	28.5908	0.648919	53	12
MP:0005568	increased_circulating_total_protein_level	9	234	9250	309356	0.276396	1	1	1	7.0652	0.741786	16	5
MP:0008238	abnormal_dorsoventral_coat_patterning	3	60	9256	309530	0.27657	1	1	1	1.8568	0.852927	3	1
MP:0003984	embryonic_growth_retardation	360	11655	8899	297935	0.27684	1	1	1	351.694	0.456994	449	164
MP:0004877	abnormal_systemic_vascular_resistance	1	10	9258	309580	0.276867	1	1	1	0.3169	1.2375	4	1
MP:0008691	decreased_interleukin-23_secretion	1	10	9258	309580	0.276867	1	1	1	0.3229	1.20667	5	1
MP:0011958	increased_compensatory_feeding_amount	1	10	9258	309580	0.276867	1	1	1	0.3141	1.25338	4	1
MP:0013751	increased_cystadenoma_incidence	1	10	9258	309580	0.276867	1	1	1	0.3211	1.22285	3	1
MP:0009917	abnormal_hyoid_bone_body_morphology	12	325	9247	309265	0.27709	1	1	1	9.7039	0.745787	3	3
MP:0002803	abnormal_operant_conditioning_behavior	16	448	9243	309142	0.277506	1	1	1	13.4525	0.711009	11	7
MP:0001443	poor_grooming	18	510	9241	309080	0.277596	1	1	1	15.3415	0.696665	9	4
MP:0003799	impaired_macrophage_chemotaxis	25	729	9234	308861	0.278048	1	1	1	21.9827	0.652714	36	10
MP:0009409	abnormal_skeletal_muscle_fiber_type_ratio	25	729	9234	308861	0.278048	1	1	1	21.977	0.65216	30	13
MP:0000503	excessive_digestive_secretion	4	88	9255	309502	0.27855	1	1	1	2.664	0.839711	4	1
MP:0010109	abnormal_renal_sodium_reabsorbtion	4	88	9255	309502	0.27855	1	1	1	2.6875	0.809275	4	1
MP:0012159	absent_anterior_visceral_endoderm	4	88	9255	309502	0.27855	1	1	1	2.6854	0.810665	6	2
MP:0009763	increased_sensitivity_to_induced_morbidity/mortality	190	6074	9069	303516	0.279188	1	1	1	184.292	0.424603	279	97
MP:0008441	thin_cortical_plate	15	418	9244	309172	0.279994	1	1	1	12.5821	0.690916	8	3
MP:0011856	abnormal_glomerular_filtration_barrier_function	8	205	9251	309385	0.280134	1	1	1	6.1627	0.745796	4	2
MP:0004386	enlarged_interparietal_bone	9	235	9250	309355	0.28027	1	1	1	7.1157	0.719104	6	3
MP:0003215	renal_interstitial_fibrosis	45	1365	9214	308225	0.280312	1	1	1	41.004	0.633802	42	18
MP:0013563	abnormal_secretory_circumventricular_organ_morphology	33	983	9226	308607	0.280707	1	1	1	29.5415	0.644264	15	9
MP:0003852	skeletal_muscle_necrosis	30	888	9229	308702	0.280766	1	1	1	26.6867	0.651642	27	9
MP:0005562	decreased_mean_corpuscular_hemoglobin	30	888	9229	308702	0.280766	1	1	1	26.6104	0.663155	64	18
MP:0001203	increased_sensitivity_to_skin_irradiation	2	34	9257	309556	0.281159	1	1	1	1.0395	0.967276	8	2
MP:0002924	delayed_CNS_synapse_formation	2	34	9257	309556	0.281159	1	1	1	1.0599	0.929374	3	2
MP:0004382	abnormal_hair_follicle_melanogenesis	2	34	9257	309556	0.281159	1	1	1	1.0521	0.935134	4	1
MP:0005077	abnormal_melanogenesis	2	34	9257	309556	0.281159	1	1	1	1.0521	0.935134	5	1
MP:0009817	decreased_leukotriene_level	2	34	9257	309556	0.281159	1	1	1	1.0247	0.983703	4	1
MP:0011025	abnormal_branching_involved_in_trachea_morphogenesis	21	605	9238	308985	0.281294	1	1	1	18.192	0.660299	4	4
MP:0011890	increased_circulating_ferritin_level	5	117	9254	309473	0.281326	1	1	1	3.5291	0.805675	8	1
MP:0006198	enophthalmos	13	357	9246	309233	0.281608	1	1	1	10.6974	0.710825	8	2
MP:0001729	impaired_embryo_implantation	11	296	9248	309294	0.282009	1	1	1	8.905	0.716708	12	8
MP:0006173	abnormal_myeloid_dendritic_cell_morphology	17	481	9242	309109	0.283028	1	1	1	14.389	0.700016	24	11
MP:0009751	enhanced_behavioral_response_to_alcohol	17	481	9242	309109	0.283028	1	1	1	14.4688	0.678715	13	7
MP:0009480	distended_cecum	7	176	9252	309414	0.283424	1	1	1	5.3294	0.74191	6	3
MP:0000780	abnormal_corpus_callosum_morphology	154	4902	9105	304688	0.283432	1	1	1	147.55	0.536987	95	50
MP:0010875	increased_bone_volume	44	1335	9215	308255	0.28345	1	1	1	40.6818	0.522545	51	25
MP:0005220	abnormal_exocrine_pancreas_morphology	47	1431	9212	308159	0.283457	1	1	1	42.844	0.64926	49	17
MP:0005311	abnormal_circulating_amino_acid_level	120	3793	9139	305797	0.283519	1	1	1	113.91	0.579478	189	63
MP:0003589	abnormal_ureter_physiology	21	606	9238	308984	0.283689	1	1	1	18.159	0.670194	7	3
MP:0001553	abnormal_circulating_free_fatty_acids_level	98	3078	9161	306512	0.28394	1	1	1	92.8953	0.536941	146	51
MP:0008325	abnormal_gonadotroph_morphology	32	953	9227	308637	0.28395	1	1	1	28.5413	0.657399	15	12
MP:0011338	abnormal_mesangial_matrix_morphology	32	953	9227	308637	0.28395	1	1	1	28.6653	0.635306	37	12
MP:0001204	decreased_sensitivity_to_skin_irradiation	9	236	9250	309354	0.284159	1	1	1	7.0635	0.740864	5	2
MP:0001238	thin_epidermis_stratum_spinosum	9	236	9250	309354	0.284159	1	1	1	7.1254	0.715092	3	2
MP:0010047	axonal_spheroids	9	236	9250	309354	0.284159	1	1	1	7.1313	0.707012	8	4
MP:0010560	intraventricular_block	49	1496	9210	308094	0.28486	1	1	1	46.1694	0.416851	27	16
MP:0010636	bundle_branch_block	49	1496	9210	308094	0.28486	1	1	1	46.1694	0.416851	27	16
MP:0003046	liver_cirrhosis	4	89	9255	309501	0.285034	1	1	1	2.6729	0.822153	6	2
MP:0013297	abnormal_susceptibility_to_colitis_induced_morbidity/mortality	4	89	9255	309501	0.285034	1	1	1	2.6777	0.818847	4	2
MP:0013298	increased_susceptibility_to_colitis_induced_morbidity/mortality	4	89	9255	309501	0.285034	1	1	1	2.6777	0.818847	4	2
MP:0010227	decreased_quadriceps_weight	14	389	9245	309201	0.285431	1	1	1	11.7105	0.675741	9	5
MP:0020176	abnormal_IgG2a_level	97	3047	9162	306543	0.285499	1	1	1	91.9562	0.534114	133	45
MP:0008146	asymmetric_rib-sternum_attachment	54	1657	9205	307933	0.285608	1	1	1	50.0416	0.556901	30	9
MP:0005211	increased_stomach_mucosa_thickness	6	147	9253	309443	0.285914	1	1	1	4.4385	0.754775	9	4
MP:0000155	asymmetric_rib_attachment	63	1947	9196	307643	0.286049	1	1	1	59.0816	0.504243	38	12
MP:0004374	bowed_radius	33	986	9226	308604	0.286328	1	1	1	29.6563	0.620575	17	10
MP:0002693	abnormal_pancreas_physiology	189	6051	9070	303539	0.286525	1	1	1	182.36	0.500627	212	80
MP:0008382	gonial_bone_hypoplasia	10	267	9249	309323	0.286986	1	1	1	8.0432	0.698638	5	3
MP:0002113	abnormal_skeleton_development	435	14148	8824	295442	0.287182	1	1	1	425.1	0.497389	367	158
MP:0003868	abnormal_feces_composition	28	828	9231	308762	0.28733	1	1	1	24.8814	0.637945	36	11
MP:0005671	abnormal_response_to_transplant	36	1082	9223	308508	0.287381	1	1	1	32.5188	0.621595	52	19
MP:0000180	abnormal_circulating_cholesterol_level	249	8021	9010	301569	0.287463	1	1	1	241.82	0.47699	386	117
MP:0000508	right-sided_isomerism	22	639	9237	308951	0.287603	1	1	1	19.1616	0.66773	22	7
MP:0001322	abnormal_iris_morphology	158	5038	9101	304552	0.287823	1	1	1	151.852	0.510224	112	51
MP:0003797	abnormal_compact_bone_morphology	120	3798	9139	305792	0.28829	1	1	1	114.052	0.567663	136	55
MP:0009865	abnormal_aorta_smooth_muscle_morphology	8	207	9251	309383	0.288497	1	1	1	6.2409	0.705523	10	3
MP:0008255	decreased_megakaryocyte_cell_number	21	608	9238	308982	0.288501	1	1	1	18.3683	0.625606	17	9
MP:0013496	abnormal_trachea_development	21	608	9238	308982	0.288501	1	1	1	18.2754	0.639469	5	4
MP:0000596	abnormal_liver_development	73	2272	9186	307318	0.288757	1	1	1	68.1773	0.595978	47	24
MP:0004190	abnormal_direction_of_embryo_turning	11	298	9248	309292	0.288943	1	1	1	8.9308	0.690951	12	4
MP:0010935	increased_airway_resistance	11	298	9248	309292	0.288943	1	1	1	8.9837	0.681801	7	2
MP:0012747	abnormal_cardiac_neural_crest_cell_morphology	11	298	9248	309292	0.288943	1	1	1	9.0136	0.671637	3	3
MP:0000519	hydronephrosis	107	3376	9152	306214	0.289592	1	1	1	100.917	0.612042	81	36
MP:0002762	ectopic_cerebellar_granule_cells	26	766	9233	308824	0.289891	1	1	1	22.9779	0.643755	13	6
MP:0005130	decreased_follicle_stimulating_hormone_level	42	1275	9217	308315	0.289921	1	1	1	38.1054	0.642544	33	14
MP:0002462	abnormal_granulocyte_physiology	111	3507	9148	306083	0.2904	1	1	1	107.431	0.346231	216	64
MP:0002590	increased_mean_corpuscular_volume	68	2112	9191	307478	0.290809	1	1	1	63.459	0.57827	96	35
MP:0012034	abnormal_a_wave_shape	13	360	9246	309230	0.291061	1	1	1	10.8352	0.668642	18	8
MP:0012114	absent_inner_cell_mass_proliferation	13	360	9246	309230	0.291061	1	1	1	10.8088	0.675772	40	9
MP:0010552	abnormal_HV_interval	2	35	9257	309555	0.291982	1	1	1	1.0761	0.897958	3	2
MP:0012737	abnormal_primary_polar_body_morphology	3	62	9256	309528	0.292437	1	1	1	1.8987	0.815036	4	3
MP:0013203	abnormal_primary_cilium_morphology	62	1920	9197	307670	0.293116	1	1	1	57.5689	0.59444	72	24
MP:0003954	abnormal_Reichert's_membrane_morphology	12	330	9247	309260	0.293568	1	1	1	10.0014	0.643593	16	4
MP:0001436	abnormal_suckling_behavior	127	4032	9132	305558	0.29372	1	1	1	120.836	0.572728	95	43
MP:0010465	aberrant_origin_of_the_right_subclavian_artery	33	990	9226	308600	0.293887	1	1	1	29.7767	0.598491	20	8
MP:0002422	abnormal_basophil_morphology	13	361	9246	309229	0.294233	1	1	1	10.8601	0.659911	18	8
MP:0012442	abnormal_basophil_cell_number	13	361	9246	309229	0.294233	1	1	1	10.8601	0.659911	18	8
MP:0002904	increased_circulating_parathyroid_hormone_level	15	423	9244	309167	0.294531	1	1	1	12.7009	0.658434	13	7
MP:0010418	perimembraneous_ventricular_septal_defect	88	2763	9171	306827	0.294545	1	1	1	82.8421	0.573737	50	28
MP:0012776	abnormal_liver_cholesterol_level	24	705	9235	308885	0.294612	1	1	1	21.2211	0.617447	33	12
MP:0003052	omphalocele	50	1535	9209	308055	0.295354	1	1	1	46.0857	0.580197	44	19
MP:0003645	increased_pancreatic_beta_cell_number	28	832	9231	308758	0.295605	1	1	1	25.0575	0.59218	17	8
MP:0001014	absent_superior_cervical_ganglion	6	149	9253	309441	0.295942	1	1	1	4.4826	0.719936	3	2
MP:0001286	abnormal_eye_development	284	9186	8975	300404	0.296386	1	1	1	275.486	0.52432	219	103
MP:0011332	abnormal_kidney_outer_medulla_morphology	7	179	9252	309411	0.297095	1	1	1	5.4059	0.69746	3	2
MP:0005298	abnormal_clavicle_morphology	54	1665	9205	307925	0.297259	1	1	1	50.0085	0.575585	24	15
MP:0010570	prolonged_ST_segment	13	362	9246	309228	0.297415	1	1	1	10.8995	0.647758	5	3
MP:0008251	abnormal_phagocyte_morphology	365	11858	8894	297732	0.297779	1	1	1	358.062	0.378272	558	187
MP:0004155	decreased_susceptibility_to_induced_pancreatitis	1	11	9258	309579	0.297867	1	1	1	0.3557	1.09311	4	1
MP:0001872	sinus_inflammation	4	91	9255	309499	0.298065	1	1	1	2.7507	0.76293	6	2
MP:0002363	abnormal_spleen_marginal_sinus_morphology	4	91	9255	309499	0.298065	1	1	1	2.7316	0.770465	3	2
MP:0004028	chromosome_breakage	31	929	9228	308661	0.299036	1	1	1	27.9015	0.59357	53	12
MP:0000729	abnormal_myogenesis	72	2248	9187	307342	0.299233	1	1	1	67.4549	0.560798	46	25
MP:0003064	decreased_coping_response	11	301	9248	309289	0.299432	1	1	1	9.0834	0.645509	11	5
MP:0001361	social_withdrawal	9	240	9250	309350	0.299855	1	1	1	7.2194	0.669466	11	5
MP:0013317	abnormal_seminal_vesicle_development	9	240	9250	309350	0.299855	1	1	1	7.2342	0.660794	8	4
MP:0011431	increased_urine_flow_rate	3	63	9256	309527	0.300395	1	1	1	1.8899	0.806846	3	1
MP:0004002	abnormal_jejunum_morphology	8	210	9251	309380	0.301154	1	1	1	6.2793	0.700277	13	5
MP:0003141	cardiac_fibrosis	84	2639	9175	306951	0.301348	1	1	1	79.1555	0.554808	107	41
MP:0012256	abnormal_philtrum_morphology	7	180	9252	309410	0.301683	1	1	1	5.4196	0.687998	3	3
MP:0013484	abnormal_Paneth_cell_number	7	180	9252	309410	0.301683	1	1	1	5.4187	0.692613	6	3
MP:0000088	short_mandible	110	3486	9149	306104	0.302103	1	1	1	104.375	0.560142	56	31
MP:0001312	abnormal_cornea_morphology	173	5547	9086	304043	0.302486	1	1	1	168.267	0.367871	169	58
MP:0008129	absent_brain_internal_capsule	2	36	9257	309554	0.302783	1	1	1	1.0989	0.871686	5	1
MP:0009597	impaired_stratum_corneum_desquamation	2	36	9257	309554	0.302783	1	1	1	1.1076	0.871837	3	2
MP:0006200	vitreous_body_deposition	16	457	9243	309133	0.302813	1	1	1	13.7796	0.600341	7	4
MP:0005404	abnormal_axon_morphology	149	4762	9110	304828	0.303572	1	1	1	142.858	0.520086	146	53
MP:0002828	abnormal_renal_glomerular_capsule_morphology	87	2739	9172	306851	0.304261	1	1	1	82.1377	0.546902	84	37
MP:0000242	impaired_fertilization	25	741	9234	308849	0.304436	1	1	1	22.4857	0.541115	69	14
MP:0009010	abnormal_diestrus	26	773	9233	308817	0.305072	1	1	1	23.183	0.590762	22	11
MP:0006307	abnormal_seminiferous_tubule_size	59	1832	9200	307758	0.305426	1	1	1	55.989	0.398825	78	27
MP:0009292	increased_inguinal_fat_pad_weight	10	272	9249	309318	0.305496	1	1	1	8.1421	0.657479	15	5
MP:0000015	abnormal_ear_pigmentation	27	805	9232	308785	0.30561	1	1	1	24.1387	0.586538	22	14
MP:0000288	abnormal_pericardium_morphology	211	6799	9048	302791	0.306047	1	1	1	204.008	0.490586	183	85
MP:0008449	abnormal_retinal_cone_cell_outer_segment_morphology	7	181	9252	309409	0.306286	1	1	1	5.4268	0.68526	8	4
MP:0009809	abnormal_urine_uric_acid_level	7	181	9252	309409	0.306286	1	1	1	5.5645	0.608854	12	5
MP:0005582	increased_renin_activity	15	427	9244	309163	0.306321	1	1	1	12.9168	0.588913	13	6
MP:0010399	decreased_skeletal_muscle_glycogen_level	11	303	9248	309287	0.30648	1	1	1	9.1396	0.621245	6	3
MP:0000005	increased_brown_adipose_tissue_amount	22	647	9237	308943	0.306601	1	1	1	19.3713	0.613281	37	9
MP:0003147	absent_cochlea	18	521	9241	309069	0.306613	1	1	1	15.6707	0.597548	6	4
MP:0004820	abnormal_urine_potassium_level	18	521	9241	309069	0.306613	1	1	1	15.6597	0.605751	27	8
MP:0009345	abnormal_trabecular_bone_thickness	70	2189	9189	307401	0.306676	1	1	1	65.5449	0.558978	70	30
MP:0008406	increased_cellular_sensitivity_to_hydrogen_peroxide	13	365	9246	309225	0.307018	1	1	1	10.9752	0.623265	19	6
MP:0002855	abnormal_cochlear_ganglion_morphology	95	3002	9164	306588	0.307266	1	1	1	89.9374	0.545599	82	36
MP:0013292	embryonic_lethality_prior_to_organogenesis	373	12140	8886	297450	0.307764	1	1	1	373.943	-0.0496573	542	176
MP:0013293	embryonic_lethality_prior_to_tooth_bud_stage	373	12140	8886	297450	0.307764	1	1	1	373.943	-0.0496573	543	176
MP:0002903	abnormal_circulating_parathyroid_hormone_level	19	553	9240	309037	0.30811	1	1	1	16.5509	0.614793	21	10
MP:0003508	abnormal_circulating_dihydrotestosterone_level	3	64	9256	309526	0.308362	1	1	1	1.9478	0.773121	3	2
MP:0003750	increased_mouth_tumor_incidence	3	64	9256	309526	0.308362	1	1	1	1.9561	0.753966	5	1
MP:0004650	increased_lumbar_vertebrae_number	3	64	9256	309526	0.308362	1	1	1	1.9443	0.770361	4	3
MP:0000950	abnormal_seizure_response_to_pharmacological_agent	136	4342	9123	305248	0.308504	1	1	1	130.74	0.46751	117	62
MP:0010997	decreased_aorta_wall_thickness	5	122	9254	309468	0.30953	1	1	1	3.7061	0.688549	4	2
MP:0011295	abnormal_tubuloglomerular_feedback_response	5	122	9254	309468	0.30953	1	1	1	3.6922	0.68881	3	2
MP:0011719	abnormal_natural_killer_cell_mediated_cytotoxicity	43	1319	9216	308271	0.309848	1	1	1	39.5775	0.54744	60	20
MP:0004610	small_vertebrae	27	807	9232	308783	0.309909	1	1	1	24.2747	0.561008	13	7
MP:0002419	abnormal_innate_immunity	298	9669	8961	299921	0.309993	1	1	1	295.864	0.124583	511	149
MP:0011443	abnormal_renal_water_transport	13	366	9246	309224	0.310238	1	1	1	10.993	0.612556	9	5
MP:0011444	abnormal_renal_water_homeostasis	13	366	9246	309224	0.310238	1	1	1	10.993	0.612556	9	5
MP:0001169	abnormal_bulbourethral_gland_morphology	17	491	9242	309099	0.310398	1	1	1	14.7501	0.590338	7	5
MP:0004675	rib_fractures	4	93	9255	309497	0.311165	1	1	1	2.8071	0.728495	4	2
MP:0005610	increased_circulating_antidiuretic_hormone_level	4	93	9255	309497	0.311165	1	1	1	2.8328	0.704422	4	2
MP:0004288	abnormal_spiral_ligament_morphology	18	523	9241	309067	0.311984	1	1	1	15.7221	0.586127	16	9
MP:0010865	prenatal_growth_retardation	415	13536	8844	296054	0.31233	1	1	1	409.502	0.278153	520	188
MP:0008734	decreased_susceptibility_to_endotoxin_shock	29	872	9230	308718	0.312649	1	1	1	26.2786	0.534837	60	17
MP:0004882	enlarged_lung	52	1611	9207	307979	0.312977	1	1	1	48.4186	0.523353	30	14
MP:0006269	abnormal_mammary_gland_growth_during_pregnancy	32	968	9227	308622	0.313054	1	1	1	29.1031	0.547005	34	15
MP:0005310	abnormal_salivary_gland_physiology	33	1000	9226	308590	0.313086	1	1	1	29.9738	0.559651	43	15
MP:0002533	abnormal_type_III_hypersensitivity_reaction	2	37	9257	309553	0.313553	1	1	1	1.1283	0.827698	5	1
MP:0009281	abnormal_hyperactivated_sperm_motility	2	37	9257	309553	0.313553	1	1	1	1.1241	0.833167	4	1
MP:0009282	reduced_hyperactivated_sperm_motility	2	37	9257	309553	0.313553	1	1	1	1.1241	0.833167	4	1
MP:0003357	impaired_granulosa_cell_differentiation	12	336	9247	309254	0.313693	1	1	1	10.1143	0.602198	11	5
MP:0004805	absent_oocytes	20	587	9239	309003	0.314471	1	1	1	17.6212	0.573876	20	6
MP:0009850	embryonic_lethality_between_implantation_and_placentation	272	8820	8987	300770	0.315196	1	1	1	268.711	0.20422	390	128
MP:0012336	decreased_vitamin_D_level	5	123	9254	309467	0.31522	1	1	1	3.7092	0.674178	3	2
MP:0002858	abnormal_posterior_semicircular_canal_morphology	40	1226	9219	308364	0.315785	1	1	1	36.7961	0.539045	16	12
MP:0001384	abnormal_pup_retrieval	14	399	9245	309191	0.316073	1	1	1	11.9706	0.59584	16	6
MP:0009731	abnormal_offspring_retrieval	14	399	9245	309191	0.316073	1	1	1	11.9706	0.59584	16	6
MP:0000279	ventricular_hypoplasia	30	906	9229	308684	0.316932	1	1	1	27.0942	0.569711	27	9
MP:0000430	absent_maxillary_shelf	24	715	9235	308875	0.317473	1	1	1	21.496	0.548013	9	7
MP:0002092	abnormal_eye_morphology	1117	36833	8142	272757	0.317561	1	1	1	1130.45	-0.419213	1161	477
MP:0011277	decreased_tail_pigmentation	25	747	9234	308843	0.317924	1	1	1	22.4802	0.538242	15	11
MP:0011952	decreased_cardiac_stroke_volume	8	214	9251	309376	0.318216	1	1	1	6.4661	0.615064	11	5
MP:0004553	absent_tracheal_cartilage_rings	15	431	9244	309159	0.31824	1	1	1	12.941	0.583186	3	2
MP:0008095	abnormal_memory_B_cell_differentiation	1	12	9258	309578	0.318256	1	1	1	0.3852	0.995428	3	1
MP:0008455	abnormal_retinal_rod_cell_inner_segment_morphology	1	12	9258	309578	0.318256	1	1	1	0.3726	1.04916	3	1
MP:0008575	increased_circulating_interferon-beta_level	1	12	9258	309578	0.318256	1	1	1	0.374	1.03199	3	1
MP:0006386	absent_somites	22	652	9237	308938	0.318667	1	1	1	19.6057	0.544971	35	10
MP:0006082	CNS_inflammation	14	400	9245	309190	0.319184	1	1	1	12.0101	0.582082	34	11
MP:0004258	abnormal_placenta_size	74	2329	9185	307261	0.319704	1	1	1	69.7473	0.509678	82	30
MP:0008117	abnormal_Langerhans_cell_morphology	12	338	9247	309252	0.320476	1	1	1	10.1038	0.608701	11	6
MP:0003572	abnormal_uterus_development	11	307	9248	309283	0.320697	1	1	1	9.2606	0.578446	13	5
MP:0003653	decreased_skin_turgor	6	154	9253	309436	0.321289	1	1	1	4.6507	0.636622	5	3
MP:0010095	increased_chromosomal_stability	6	154	9253	309436	0.321289	1	1	1	4.6489	0.636358	15	3
MP:0005281	increased_fatty_acid_level	61	1908	9198	307682	0.321349	1	1	1	57.2754	0.508462	99	31
MP:0005666	abnormal_adipose_tissue_physiology	66	2071	9193	307519	0.322341	1	1	1	61.9602	0.52572	75	29
MP:0013205	abnormal_nonmotile_primary_cilium_morphology	41	1262	9218	308328	0.322468	1	1	1	37.8013	0.535075	41	17
MP:0011365	small_metanephros	8	215	9251	309375	0.32251	1	1	1	6.4667	0.614643	4	2
MP:0012701	increased_embryonic_neuroepithelium_apoptosis	26	781	9233	308809	0.322726	1	1	1	23.7012	0.476275	17	8
MP:0000454	abnormal_jaw_morphology	468	15311	8791	294279	0.323645	1	1	1	461.396	0.314821	333	159
MP:0000226	abnormal_mean_corpuscular_volume	110	3507	9149	306083	0.323824	1	1	1	105.222	0.476712	173	57
MP:0011430	mesangiolysis	15	433	9244	309157	0.324244	1	1	1	12.9524	0.570457	9	5
MP:0012667	split_sternal_manubrium	10	277	9249	309313	0.324284	1	1	1	8.33	0.592158	3	2
MP:0011229	abnormal_vitamin_C_level	2	38	9257	309552	0.324286	1	1	1	1.1667	0.783201	6	1
MP:0008627	decreased_circulating_interleukin-5_level	3	66	9256	309524	0.324314	1	1	1	2.0363	0.686751	3	1
MP:0003999	enhanced_passive_avoidance_behavior	4	95	9255	309495	0.324315	1	1	1	2.9009	0.653953	3	1
MP:0012313	enhanced_avoidance_learning_behavior	4	95	9255	309495	0.324315	1	1	1	2.9009	0.653953	3	1
MP:0013295	pancreas_atrophy	4	95	9255	309495	0.324315	1	1	1	2.8478	0.694032	6	3
MP:0002562	prolonged_circadian_period	17	496	9242	309094	0.324357	1	1	1	14.9657	0.540016	10	6
MP:0008321	small_adenohypophysis	20	591	9239	308999	0.324705	1	1	1	17.7847	0.525624	19	7
MP:0004293	abnormal_type_I_spiral_ligament_fibrocytes	7	185	9252	309405	0.324827	1	1	1	5.6059	0.601088	5	4
MP:0010578	abnormal_heart_left_ventricle_size	86	2724	9173	306866	0.324854	1	1	1	81.4932	0.514578	90	40
MP:0001423	abnormal_liquid_preference	26	782	9233	308808	0.324953	1	1	1	23.5092	0.518968	24	13
MP:0009049	abnormal_hallux_morphology	6	155	9253	309435	0.326397	1	1	1	4.6685	0.62851	4	2
MP:0004992	increased_bone_resorption	23	687	9236	308903	0.326418	1	1	1	20.5743	0.548295	22	11
MP:0004326	abnormal_vestibular_hair_cell_number	33	1007	9226	308583	0.32676	1	1	1	30.3276	0.491061	18	12
MP:0005473	decreased_triiodothyronine_level	24	719	9235	308871	0.326762	1	1	1	21.5838	0.52775	19	12
MP:0000730	increased_satellite_cell_number	15	434	9244	309156	0.327256	1	1	1	13.0614	0.545436	8	5
MP:0012440	abnormal_neutrophil_cell_number	115	3675	9144	305915	0.328361	1	1	1	110.391	0.447542	220	67
MP:0011294	renal_glomerulus_hypertrophy	23	688	9236	308902	0.328806	1	1	1	20.6752	0.518511	19	7
MP:0002736	abnormal_nociception_after_inflammation	29	880	9230	308710	0.329411	1	1	1	26.3413	0.530178	36	11
MP:0011699	abnormal_brown_adipose_tissue_thermogenesis	7	186	9252	309404	0.329491	1	1	1	5.6044	0.60107	4	2
MP:0002643	poikilocytosis	12	341	9247	309249	0.330713	1	1	1	10.2156	0.565031	31	6
MP:0008180	abnormal_marginal_zone_B_cell_morphology	53	1655	9206	307935	0.330813	1	1	1	49.7617	0.458842	80	27
MP:0003255	bile_duct_proliferation	4	96	9255	309494	0.330905	1	1	1	2.9008	0.661325	5	2
MP:0011206	absent_visceral_yolk_sac	4	96	9255	309494	0.330905	1	1	1	2.9023	0.653412	3	2
MP:0012315	impaired_learning	74	2338	9185	307252	0.331281	1	1	1	70.0053	0.486016	54	30
MP:0000304	abnormal_cardiac_stroke_volume	11	310	9248	309280	0.331455	1	1	1	9.3494	0.551753	17	7
MP:0002666	increased_circulating_aldosterone_level	25	753	9234	308837	0.331586	1	1	1	22.6214	0.506819	22	11
MP:0003373	increased_circulating_mineralocorticoid_level	25	753	9234	308837	0.331586	1	1	1	22.6214	0.506819	22	11
MP:0003245	abnormal_GABAergic_neuron_morphology	26	785	9233	308805	0.331663	1	1	1	23.5067	0.518051	19	9
MP:0004342	scapular_bone_foramen	14	404	9245	309186	0.331701	1	1	1	12.1598	0.537748	5	2
MP:0005213	gastric_metaplasia	10	279	9249	309311	0.331866	1	1	1	8.3669	0.579877	5	3
MP:0000122	premature_tooth_eruption	3	67	9256	309523	0.332291	1	1	1	2.0592	0.676907	3	2
MP:0003695	delayed_blastocyst_hatching_from_the_zona_pellucida	3	67	9256	309523	0.332291	1	1	1	2.0415	0.683081	4	2
MP:0013348	adenohypophysis_hyperplasia	5	126	9254	309464	0.332361	1	1	1	3.7954	0.637444	3	3
MP:0003131	increased_erythrocyte_cell_number	43	1333	9216	308257	0.333657	1	1	1	40.1066	0.463723	58	22
MP:0000778	abnormal_nervous_system_tract_morphology	255	8287	9004	301303	0.333861	1	1	1	248.634	0.409193	141	76
MP:0002399	abnormal_pluripotent_precursor_cell_morphology	7	187	9252	309403	0.334165	1	1	1	5.6163	0.590677	6	3
MP:0004441	small_occipital_bone	2	39	9257	309551	0.334975	1	1	1	1.1845	0.751437	3	1
MP:0008672	increased_interleukin-13_secretion	11	311	9248	309279	0.335057	1	1	1	9.3474	0.554508	23	7
MP:0006078	abnormal_nipple_morphology	8	218	9251	309372	0.335454	1	1	1	6.5491	0.5753	7	3
MP:0002357	abnormal_spleen_white_pulp_morphology	184	5949	9075	303641	0.335567	1	1	1	178.879	0.388798	247	83
MP:0010093	decreased_circulating_magnesium_level	10	280	9249	309310	0.335669	1	1	1	8.4154	0.548272	15	4
MP:0008335	decreased_gonadotroph_cell_number	24	723	9235	308867	0.336125	1	1	1	21.6308	0.513382	11	8
MP:0002943	abnormal_lactate_dehydrogenase_level	13	374	9246	309216	0.336286	1	1	1	11.2198	0.541548	33	8
MP:0003955	abnormal_ultimobranchial_body_morphology	15	437	9244	309153	0.336333	1	1	1	13.1551	0.523771	6	3
MP:0003988	disorganized_embryonic_tissue	33	1012	9226	308578	0.336634	1	1	1	30.2935	0.502134	28	13
MP:0002923	increased_post-tetanic_potentiation	6	157	9253	309433	0.336645	1	1	1	4.7148	0.602623	6	3
MP:0003167	abnormal_scala_tympani_morphology	6	157	9253	309433	0.336645	1	1	1	4.7496	0.582853	3	2
MP:0008943	increased_sensitivity_to_induced_cell_death	63	1984	9196	307606	0.336947	1	1	1	59.4201	0.47288	143	36
MP:0009275	bruising	4	97	9255	309493	0.337501	1	1	1	2.9525	0.622264	6	2
MP:0020161	increased_vascular_endothelial_cell_proliferation	4	97	9255	309493	0.337501	1	1	1	2.9179	0.638805	3	1
MP:0001560	abnormal_circulating_insulin_level	297	9680	8962	299910	0.337942	1	1	1	291.276	0.345259	351	132
MP:0002050	increased_pheochromocytoma_incidence	5	127	9254	309463	0.338095	1	1	1	3.8217	0.610618	8	4
MP:0006423	dilated_rete_testis	5	127	9254	309463	0.338095	1	1	1	3.8365	0.601347	6	1
MP:0008471	abnormal_spleen_primary_B_follicle_morphology	5	127	9254	309463	0.338095	1	1	1	3.8339	0.596403	7	3
MP:0010128	hypovolemia	5	127	9254	309463	0.338095	1	1	1	3.8381	0.602315	4	2
MP:0001082	abnormal_geniculate_ganglion_morphology	44	1368	9215	308222	0.338201	1	1	1	40.9971	0.478601	16	11
MP:0005103	abnormal_retinal_pigmentation	90	2866	9169	306724	0.338319	1	1	1	86.1146	0.428732	92	39
MP:0014062	nervous_system_inclusion_bodies	23	692	9236	308898	0.338403	1	1	1	20.755	0.501965	27	11
MP:0011339	abnormal_glomerular_mesangium_morphology	59	1855	9200	307735	0.338568	1	1	1	55.6778	0.458026	61	21
MP:0010468	abnormal_thoracic_aorta_morphology	120	3849	9139	305741	0.338729	1	1	1	115.366	0.441951	92	44
MP:0000449	broad_nasal_bridge	7	188	9252	309402	0.338847	1	1	1	5.6518	0.566905	4	3
MP:0004565	small_myocardial_fiber	10	281	9249	309309	0.33948	1	1	1	8.476	0.530022	9	5
MP:0012320	abnormal_body_fat_mass	10	281	9249	309309	0.33948	1	1	1	8.4725	0.531928	12	6
MP:0002789	male_pseudohermaphroditism	3	68	9256	309522	0.340264	1	1	1	2.0628	0.656709	6	2
MP:0005004	abnormal_lymphocyte_anergy	3	68	9256	309522	0.340264	1	1	1	2.0638	0.656029	7	3
MP:0005571	decreased_lactate_dehydrogenase_level	3	68	9256	309522	0.340264	1	1	1	2.082	0.641961	9	3
MP:0008802	abnormal_intestinal_smooth_muscle_morphology	3	68	9256	309522	0.340264	1	1	1	2.0573	0.673321	3	2
MP:0009813	abnormal_leukotriene_level	3	68	9256	309522	0.340264	1	1	1	2.0353	0.681966	5	2
MP:0010126	abnormal_distal_visceral_endoderm_morphology	3	68	9256	309522	0.340264	1	1	1	2.0452	0.672668	3	1
MP:0012506	brain_atrophy	3	68	9256	309522	0.340264	1	1	1	2.0627	0.657019	6	3
MP:0009903	abnormal_medial_nasal_prominence_morphology	12	344	9247	309246	0.341018	1	1	1	10.3276	0.528461	4	4
MP:0000921	demyelination	36	1111	9223	308479	0.341095	1	1	1	33.3142	0.471443	68	13
MP:0008253	absent_megakaryocytes	6	158	9253	309432	0.341782	1	1	1	4.7942	0.56434	5	3
MP:0008961	abnormal_basal_metabolism	29	886	9230	308704	0.342146	1	1	1	26.571	0.479257	31	17
MP:0001310	abnormal_conjunctiva_morphology	11	313	9248	309277	0.342283	1	1	1	9.4098	0.529503	11	4
MP:0012702	increased_embryonic_neuroepithelium_thickness	11	313	9248	309277	0.342283	1	1	1	9.6083	0.445672	7	5
MP:0000298	absent_atrioventricular_cushions	26	790	9233	308800	0.342926	1	1	1	23.6505	0.491048	14	7
MP:0000748	progressive_muscle_weakness	24	726	9235	308864	0.343192	1	1	1	21.8358	0.478189	27	12
[truncated: 5,011 more rows]
