# Supplementary material for: Phenotype loss is associated with widespread divergence of the gene regulatory landscape in evolution
Source: Nat Commun. 2018 Nov 9;9:4737. doi: 10.1038/s41467-018-07122-z (PMC6226452; doi:10.1038/s41467-018-07122-z)
Supplement: Supplementary file 18 — Supplementary Data 15 [file 41467_2018_7122_MOESM18_ESM.xlsx]

## Sheet: 15. eye-dCNEs vs MGI-64 lost
Supplementary Table 15. Enrichment of CNEs diverged in vision-impaired subterranean mammals and MGI phenotypes, after excluding the 64 diverged eye-related genes.
The regulatory domains of all 64 eye-related genes that are diverged or lost in at least one subterranean species (Supplementary Table 13) were excluded for this analysis. Columns are as in Supplementary Table 14. Bold = significant eye-related terms.
MGI Term ID	Term description	a	b	c	d	p	p-BHcorrected
MP:0010263	total cataracts	26	228	9233	309362	3.80812e-08	0.00026653
MP:0002840	abnormal lens fiber morphology	74	1287	9185	308303	3.7582e-07	0.00100152
MP:0010419	inlet ventricular septal defect	32	371	9227	309219	4.29283e-07	0.00100152
MP:0003236	abnormal lens capsule morphology	34	419	9225	309171	6.96433e-07	0.00121858
MP:0008841	ruptured lens capsule	29	333	9230	309257	1.21314e-06	0.00169815
MP:0004648	decreased thoracic vertebrae number	18	148	9241	309442	1.94562e-06	0.00226957
MP:0005545	abnormal lens development	117	2478	9142	307112	3.41835e-06	0.00341787
MP:0004377	small frontal bone	49	788	9210	308802	4.61078e-06	0.00403385
MP:0004088	abnormal sarcoplasmic reticulum morphology	35	503	9224	309087	1.14611e-05	0.00891289
MP:0011423	kidney cortex atrophy	31	421	9228	309169	1.27529e-05	0.00892574
MP:0011697	vacuolated lens	35	510	9224	309080	1.50265e-05	0.00956098
MP:0004283	absent corneal endothelium	21	235	9238	309355	2.35653e-05	0.0137445
MP:0002579	disorganized secondary lens fibers	24	295	9235	309295	2.67958e-05	0.0144265
MP:0004420	parietal bone hypoplasia	26	344	9233	309246	4.06582e-05	0.0193316
MP:0011520	increased placental labyrinth size	25	324	9234	309266	4.14308e-05	0.0193316
MP:0004920	increased placenta weight	39	634	9220	308956	5.00556e-05	0.0204801
MP:0011168	abnormal fat cell differentiation	25	329	9234	309261	5.21381e-05	0.0204801
MP:0011435	increased urine magnesium level	17	175	9242	309415	5.26706e-05	0.0204801
MP:0010571	shortened ST segment	14	128	9245	309462	7.4152e-05	0.0257965
MP:0010413	complete atrioventricular septal defect	47	837	9212	308753	7.53798e-05	0.0257965
MP:0001123	dilated uterus	33	511	9226	309079	7.74004e-05	0.0257965
MP:0004892	increased adiponectin level	52	978	9207	308612	0.000119147	0.0379049
MP:0011434	abnormal urine magnesium level	17	191	9242	309399	0.000140812	0.0428498
MP:0008543	atrial fibrillation	19	233	9240	309357	0.000170271	0.0496554
MP:0005658	increased susceptibility to diet-induced obesity	64	1316	9195	308274	0.000233699	0.0640538
MP:0004890	decreased energy expenditure	76	1635	9183	307955	0.00024224	0.0640538
MP:0010476	coronary fistula	24	346	9235	309244	0.000260936	0.0640538
MP:0011308	kidney corticomedullary cysts	27	412	9232	309178	0.000263736	0.0640538
MP:0006085	myocardial necrosis	28	435	9231	309155	0.000269884	0.0640538
MP:0004673	splayed ribs	20	263	9239	309327	0.000274555	0.0640538
MP:0005667	abnormal circulating leptin level	176	4467	9083	305123	0.000290393	0.0655633
MP:0004814	reduced linear vestibular evoked potential	20	266	9239	309324	0.000314653	0.0688204
MP:0010394	decreased QRS amplitude	18	227	9241	309363	0.000340456	0.0722076
MP:0008880	lacrimal gland inflammation	24	360	9235	309230	0.000445243	0.0916547
MP:0013803	increased IgG2 level	64	1353	9195	308237	0.000463509	0.0925052
MP:0006094	increased fat cell size	63	1328	9196	308262	0.000475809	0.0925052
MP:0009325	necrospermia	8	56	9251	309534	0.000524076	0.0991353
MP:0010198	decreased lymphatic vessel endothelial cell number	15	177	9244	309413	0.000543497	0.100104
MP:0000195	decreased circulating calcium level	56	1154	9203	308436	0.000572956	0.102824
MP:0002968	increased circulating alkaline phosphatase level	123	3004	9136	306586	0.000594168	0.103965
MP:0004260	enlarged placenta	41	780	9218	308810	0.000712914	0.1217
MP:0001570	abnormal circulating enzyme level	295	8140	8964	301450	0.00076057	0.126743
MP:0003544	abnormal vascular endothelial cell migration	20	288	9239	309302	0.000798873	0.13003
MP:0010607	common atrioventricular valve	46	913	9213	308677	0.000819357	0.130334
MP:0012535	abnormal optic fissure closure	29	496	9230	309094	0.000899924	0.139968
MP:0004486	decreased response of heart to induced stress	44	869	9215	308721	0.000953961	0.142293
MP:0004354	absent deltoid tuberosity	36	668	9223	308922	0.000959877	0.142293
MP:0011418	leukocyturia	9	78	9250	309512	0.000975864	0.142293
MP:0008723	impaired eosinophil recruitment	15	189	9244	309401	0.00101163	0.144498
MP:0006109	fibrillation	20	296	9239	309294	0.00109072	0.148537
MP:0000084	abnormal fontanelle morphology	48	979	9211	308611	0.00109902	0.148537
MP:0008500	increased IgG2a level	55	1164	9204	308426	0.00112448	0.148537
MP:0011307	kidney medulla cysts	31	553	9228	309037	0.00116036	0.148537
MP:0010752	impaired mucociliary clearance	11	115	9248	309475	0.00117247	0.148537
MP:0005319	abnormal enzyme/coenzyme level	320	8972	8939	300618	0.00118339	0.148537
MP:0011963	abnormal total retina thickness	52	1088	9207	308502	0.00119368	0.148537
MP:0003212	increased susceptibility to age related obesity	42	829	9217	308761	0.00120968	0.148537
MP:0005634	decreased circulating sodium level	39	758	9220	308832	0.0013594	0.161973
MP:0011483	renal glomerular synechia	14	175	9245	309415	0.00136539	0.161973
MP:0002941	increased circulating alanine transaminase level	55	1177	9204	308413	0.0014163	0.165211
MP:0001905	abnormal dopamine level	91	2172	9168	307418	0.00149612	0.169525
MP:0004970	kidney atrophy	71	1615	9188	307975	0.00151298	0.169525
MP:0002745	abnormal atrioventricular valve morphology	95	2288	9164	307302	0.00155017	0.169525
MP:0010435	abnormal heart atrium and ventricle connection	95	2288	9164	307302	0.00155017	0.169525
MP:0005455	increased susceptibility to weight gain	116	2900	9143	306690	0.00174799	0.188218
MP:0008992	abnormal portal lobule morphology	8	71	9251	309519	0.00210711	0.215054
MP:0008993	abnormal portal triad morphology	8	71	9251	309519	0.00210711	0.215054
MP:0004762	increased anti-double stranded DNA antibody level	47	987	9212	308603	0.00211417	0.215054
MP:0000522	kidney cortex cysts	61	1364	9198	308226	0.00214378	0.215054
MP:0002220	large lymphoid organs	37	728	9222	308862	0.00215085	0.215054
MP:0010146	umbilical hernia	34	654	9225	308936	0.00225458	0.222251
MP:0003139	patent ductus arteriosus	41	834	9218	308756	0.0022902	0.222627
MP:0001307	fused cornea and lens	23	387	9236	309203	0.00236517	0.226765
MP:0011649	immotile respiratory cilia	23	388	9236	309202	0.00243792	0.227233
MP:0009288	increased epididymal fat pad weight	29	533	9230	309057	0.00246209	0.227233
MP:0010668	abnormal hepatic portal vein morphology	13	167	9246	309423	0.00248346	0.227233
MP:0010123	increased bone mineral content	93	2271	9166	307319	0.00249992	0.227233
MP:0003186	abnormal redox activity	66	1515	9193	308075	0.00262927	0.235926
MP:0010436	abnormal coronary sinus morphology	11	129	9248	309461	0.00271263	0.240326
MP:0004771	increased anti-single stranded DNA antibody level	25	442	9234	309148	0.00292648	0.25603
MP:0004542	impaired acrosome reaction	14	193	9245	309397	0.00315916	0.269646
MP:0013287	abnormal acrosome reaction	14	193	9245	309397	0.00315916	0.269646
MP:0004794	increased anti-nuclear antigen antibody level	62	1421	9197	308169	0.00334278	0.280963
MP:0001906	increased dopamine level	57	1284	9202	308306	0.00337203	0.280963
MP:0004913	absent mandibular angle	10	114	9249	309476	0.00344231	0.283444
MP:0011569	abnormal azygos vein morphology	11	134	9248	309456	0.00355288	0.286155
MP:0004539	absent maxilla	26	474	9233	309116	0.00359299	0.286155
MP:0003725	increased autoantibody level	65	1510	9194	308080	0.00363018	0.286155
MP:0003649	decreased heart right ventricle size	26	475	9233	309115	0.00368728	0.286155
MP:0013367	parotid gland inflammation	12	155	9247	309435	0.00371757	0.286155
MP:0010412	atrioventricular septal defect	92	2277	9167	307313	0.00372055	0.286155
MP:0002659	pituitary gland hypoplasia	27	501	9232	309089	0.00381505	0.290234
MP:0002705	dilated renal tubules	127	3302	9132	306288	0.00389533	0.290419
MP:0000394	absent hair follicle melanin granules	17	264	9242	309326	0.00390048	0.290419
MP:0004891	abnormal adiponectin level	62	1433	9197	308157	0.00397176	0.292614
MP:0003659	abnormal lymph circulation	25	454	9234	309136	0.00404124	0.294632
MP:0010368	abnormal lymphatic system physiology	25	455	9234	309135	0.00414836	0.299323
MP:0003020	decreased circulating chloride level	33	657	9226	308933	0.00423193	0.302238
MP:0008879	submandibular gland inflammation	12	158	9247	309432	0.00428613	0.303017
MP:0002804	abnormal motor learning	56	1275	9203	308315	0.00445768	0.309511
MP:0004678	split xiphoid process	45	976	9214	308614	0.0044907	0.309511
MP:0001699	increased embryo size	34	686	9225	308904	0.00452781	0.309511
MP:0005669	increased circulating leptin level	99	2498	9160	307092	0.00455488	0.309511
MP:0008896	increased IgG2c level	14	202	9245	309388	0.00460312	0.309781
MP:0013300	abnormal submandibular gland physiology	19	316	9240	309274	0.00477229	0.316065
MP:0010620	thick mitral valve	31	612	9228	308978	0.00484621	0.316065
MP:0003384	abnormal ventral body wall morphology	57	1309	9202	308281	0.00489746	0.316065
MP:0008142	decreased small intestinal villus size	12	161	9247	309429	0.00492229	0.316065
MP:0013532	abnormal parotid gland physiology	12	161	9247	309429	0.00492229	0.316065
MP:0003166	decreased superior semicircular canal size	18	294	9241	309296	0.00497029	0.316246
MP:0012272	decreased axial mesoderm size	12	162	9247	309428	0.0051503	0.324747
MP:0000460	mandible hypoplasia	62	1453	9197	308137	0.00524737	0.325679
MP:0010422	heart right ventricle hypoplasia	20	343	9239	309247	0.0052961	0.325679
MP:0005668	decreased circulating leptin level	86	2136	9173	307454	0.00530468	0.325679
MP:0003660	chylothorax	21	368	9238	309222	0.00546617	0.332676
MP:0013534	abnormal major salivary gland physiology	19	322	9240	309268	0.00574205	0.345617
MP:0006130	pulmonary valve atresia	9	104	9250	309486	0.00582694	0.345617
MP:0013219	abnormal substantia nigra pars compacta morphology	9	104	9250	309486	0.00582694	0.345617
MP:0006142	abnormal sinoatrial node conduction	44	965	9215	308625	0.00588293	0.346005
MP:0010122	abnormal bone mineral content	264	7523	8995	302067	0.00618619	0.36081
MP:0008396	abnormal osteoclast differentiation	93	2356	9166	307234	0.00638653	0.368957
MP:0004418	small parietal bone	47	1052	9212	308538	0.00643132	0.368957
MP:0012509	neural tube degeneration	9	106	9250	309484	0.00652197	0.371116
MP:0013400	abnormal endometrial gland development	18	303	9241	309287	0.00660646	0.372892
MP:0010090	increased circulating creatine kinase level	29	576	9230	309014	0.00675294	0.378111
MP:0011376	abnormal kidney corticomedullary boundary morphology	26	500	9233	309090	0.00681555	0.378588
MP:0010406	common atrium	36	760	9223	308830	0.00691891	0.381303
MP:0004231	abnormal calcium ion homeostasis	135	3608	9124	305982	0.00706188	0.386141
MP:0011667	double outlet right ventricle with atrioventricular septal defect	32	657	9227	308933	0.00722943	0.389949
MP:0000071	axial skeleton hypoplasia	6	53	9253	309537	0.00724294	0.389949
MP:0000087	absent mandible	40	871	9219	308719	0.00744529	0.396171
MP:0003674	oxidative stress	58	1367	9201	308223	0.00747172	0.396171
MP:0003094	abnormal cornea posterior stroma morphology	10	129	9249	309461	0.00763168	0.399816
MP:0003463	abnormal single cell response	38	819	9221	308771	0.00767182	0.399816
MP:0004829	increased anti-chromatin antibody level	11	150	9248	309440	0.00771183	0.399816
MP:0004371	bowed femur	6	54	9253	309536	0.00785388	0.403327
MP:0001144	vagina atresia	37	794	9222	308796	0.00791547	0.403327
MP:0005515	uveitis	2	3	9257	309587	0.00795264	0.403327
MP:0003745	abnormal mucosal lining of the mouth	10	130	9249	309460	0.00801007	0.403327
MP:0012054	abnormal phrenic nerve innervation pattern	15	240	9244	309350	0.00822583	0.407645
MP:0012055	abnormal phrenic nerve innervation pattern to diaphragm	15	240	9244	309350	0.00822583	0.407645
MP:0009369	abnormal theca cell number	13	195	9246	309395	0.00827055	0.407645
MP:0009867	abnormal ascending aorta morphology	29	587	9230	309003	0.00852798	0.417394
MP:0004285	absent Descemet membrane	10	132	9249	309458	0.00880997	0.428201
MP:0010440	anomalous pulmonary venous connection	16	266	9243	309324	0.00902206	0.433265
MP:0002896	abnormal bone mineralization	178	4941	9081	304649	0.00903796	0.433265
MP:0000688	lymphoid hyperplasia	30	617	9229	308973	0.00924349	0.43994
MP:0003561	rheumatoid arthritis	7	74	9252	309516	0.00930291	0.43994
MP:0003546	decreased alcohol consumption	26	515	9233	309075	0.00957174	0.447664
MP:0020280	increased creatine kinase level	29	593	9230	308997	0.00964752	0.447664
MP:0008365	adenohypophysis hypoplasia	12	177	9247	309413	0.00969008	0.447664
MP:0001334	absent optic tract	15	245	9244	309345	0.0097221	0.447664
MP:0011964	increased total retina thickness	25	491	9234	309099	0.00991807	0.449284
MP:0004305	abnormal Rosenthal canal morphology	11	156	9248	309434	0.010001	0.449284
MP:0006057	decreased vascular endothelial cell number	15	246	9244	309344	0.0100456	0.449284
MP:0003168	abnormal scala vestibuli morphology	10	135	9249	309455	0.0101227	0.449284
MP:0001348	abnormal lacrimal gland physiology	25	492	9234	309098	0.0101424	0.449284
MP:0013450	abnormal lacrimal apparatus physiology	25	492	9234	309098	0.0101424	0.449284
MP:0002807	abnormal eye blink conditioning behavior	18	318	9241	309272	0.0102827	0.452631
MP:0009267	abnormal cerebellum fissure morphology	12	179	9247	309411	0.0104766	0.456707
MP:0004447	small basioccipital bone	16	271	9243	309319	0.0105459	0.456707
MP:0009562	abnormal odor adaptation	7	76	9252	309514	0.010571	0.456707
MP:0010075	abnormal circulating phytosterol level	8	96	9251	309494	0.0110619	0.472088
MP:0010076	abnormal phytosterol level	8	96	9251	309494	0.0110619	0.472088
MP:0013208	abnormal cilium physiology	35	760	9224	308830	0.011195	0.474873
MP:0008140	podocyte foot process effacement	35	761	9224	308829	0.0113917	0.479798
MP:0011377	renal glomerulus fibrosis	6	59	9253	309531	0.0114738	0.479798
MP:0000159	abnormal xiphoid process morphology	104	2741	9155	306849	0.0115168	0.479798
MP:0008908	increased total fat pad weight	22	422	9237	309168	0.0117103	0.482775
MP:0004538	abnormal maxillary shelf morphology	69	1717	9190	307873	0.0117702	0.482775
MP:0011437	glomerulus hemorrhage	11	160	9248	309430	0.0117952	0.482775
MP:0005193	abnormal anterior eye segment morphology	442	13253	8817	296337	0.0122444	0.498249
MP:0003014	abnormal kidney medulla morphology	71	1781	9188	307809	0.0126084	0.502325
MP:0004918	abnormal negative T cell selection	20	375	9239	309215	0.0126633	0.502325
MP:0010592	abnormal atrioventricular septum morphology	93	2426	9166	307164	0.012721	0.502325
MP:0008513	thin retinal inner plexiform layer	13	207	9246	309383	0.0127925	0.502325
MP:0000202	abnormal circulating alkaline phosphatase level	152	4201	9107	305389	0.0129607	0.502325
MP:0000781	decreased corpus callosum size	58	1410	9201	308180	0.0130162	0.502325
MP:0001253	abnormal body height	24	478	9235	309112	0.0131211	0.502325
MP:0001255	decreased body height	24	478	9235	309112	0.0131211	0.502325
MP:0002063	abnormal learning/memory/conditioning	558	16968	8701	292622	0.013131	0.502325
MP:0014114	abnormal cognition	558	16968	8701	292622	0.013131	0.502325
MP:0001947	abnormal mucociliary clearance	12	185	9247	309405	0.0131341	0.502325
MP:0004361	bowed ulna	29	609	9230	308981	0.0132306	0.503266
MP:0011055	abnormal respiratory motile cilium physiology	25	505	9234	309085	0.0134514	0.507101
MP:0008576	decreased circulating interferon-beta level	7	80	9252	309510	0.0134763	0.507101
MP:0001762	polyuria	51	1217	9208	308373	0.0139888	0.523572
MP:0010089	abnormal circulating creatine kinase level	30	639	9229	308951	0.0141168	0.52555
MP:0011572	abnormal aorta bulb morphology	16	281	9243	309309	0.0141986	0.525799
MP:0009080	uterus inflammation	7	81	9252	309509	0.0142839	0.526172
MP:0011510	biventricular, discordant atrioventricular connection	8	101	9251	309489	0.0143932	0.527321
MP:0004459	small alisphenoid bone	26	535	9233	309055	0.0145921	0.527321
MP:0005299	abnormal eye posterior chamber morphology	16	282	9243	309308	0.014612	0.527321
MP:0002871	albuminuria	40	913	9219	308677	0.0146781	0.527321
MP:0001759	increased urine glucose level	28	588	9231	309002	0.0146918	0.527321
MP:0004287	abnormal spiral limbus morphology	16	283	9243	309307	0.0150347	0.534153
MP:0009957	abnormal cerebellum vermis lobule morphology	16	283	9243	309307	0.0150347	0.534153
MP:0002646	increased intestinal cholesterol absorption	8	102	9251	309488	0.0151383	0.535115
MP:0000478	delayed intestine development	9	123	9250	309467	0.0152746	0.537222
MP:0002742	enlarged submandibular lymph nodes	11	167	9248	309423	0.0155118	0.540135
MP:0009627	abnormal submandibular lymph node morphology	11	167	9248	309423	0.0155118	0.540135
MP:0011105	embryonic lethality between implantation and placentation, incomplete penetrance	13	213	9246	309377	0.0156694	0.542923
MP:0004618	thoracic vertebral transformation	50	1198	9209	308392	0.0157972	0.544013
MP:0001758	abnormal urine glucose level	28	592	9231	308998	0.0158564	0.544013
MP:0011254	superior-inferior ventricles	9	124	9250	309466	0.0159738	0.544293
MP:0003388	absent pericardium	5	46	9254	309544	0.0160201	0.544293
MP:0005330	cardiomyopathy	89	2334	9170	307256	0.0162386	0.549052
MP:0002712	increased circulating glucagon level	39	894	9220	308696	0.0167317	0.561038
MP:0004452	abnormal pterygoid process morphology	65	1633	9194	307957	0.0167534	0.561038
MP:0012007	abnormal chloride level	79	2043	9180	307547	0.0169152	0.561817
MP:0004627	abnormal trochanter morphology	14	239	9245	309351	0.0169372	0.561817
MP:0009247	meteorism	50	1206	9209	308384	0.0175174	0.576057
MP:0004144	hypotonia	18	338	9241	309252	0.0175311	0.576057
MP:0009640	abnormal renal tubule epithelium morphology	44	1037	9215	308553	0.0176237	0.576395
MP:0003191	abnormal cellular cholesterol metabolism	18	340	9241	309250	0.0184313	0.59884
MP:0013245	abnormal lipid metabolism	20	391	9239	309199	0.0186	0.59884
MP:0005425	increased macrophage cell number	94	2498	9165	307092	0.0186218	0.59884
MP:0005012	decreased eosinophil cell number	25	521	9234	309069	0.0186522	0.59884
MP:0005072	abnormal hair follicle melanin granule morphology	19	366	9240	309224	0.0187896	0.599708
MP:0002909	abnormal adrenal gland physiology	39	902	9220	308688	0.0188507	0.599708
MP:0008128	abnormal brain internal capsule morphology	37	847	9222	308743	0.0189844	0.601229
MP:0020279	abnormal creatine kinase level	30	656	9229	308934	0.0191498	0.603735
MP:0020202	abnormal macrophage cell number	157	4413	9102	305177	0.0193125	0.606136
MP:0000299	failure of atrioventricular cushion closure	25	525	9234	309065	0.0201718	0.627478
MP:0010599	abnormal fetal atrioventricular canal septation	25	525	9234	309065	0.0201718	0.627478
MP:0006061	right atrial isomerism	20	395	9239	309195	0.0203771	0.628765
MP:0005331	insulin resistance	106	2869	9153	306721	0.0204527	0.628765
MP:0005579	absent outer ear	21	421	9238	309169	0.0204827	0.628765
MP:0006219	optic nerve degeneration	18	345	9241	309245	0.020838	0.632613
MP:0001303	abnormal lens morphology	280	8256	8979	301334	0.0208521	0.632613
MP:0006084	abnormal circulating phospholipid level	16	295	9243	309295	0.0208792	0.632613
MP:0008102	lymph node hyperplasia	32	716	9227	308874	0.0210514	0.635082
MP:0000644	dextrocardia	51	1250	9208	308340	0.0212508	0.636141
MP:0004111	abnormal coronary artery morphology	55	1365	9204	308225	0.0212683	0.636141
MP:0013340	abnormal pituicyte morphology	14	247	9245	309343	0.0214837	0.639847
MP:0001788	periorbital edema	5	50	9254	309540	0.0215914	0.640331
MP:0003928	increased heart rate variability	17	322	9242	309268	0.0219978	0.645487
MP:0010564	abnormal fetal ductus arteriosus morphology	45	1082	9214	308508	0.0220811	0.645487
MP:0000008	increased white adipose tissue amount	34	774	9225	308816	0.0221018	0.645487
MP:0003033	abnormal pulmonary vascular resistance	8	110	9251	309480	0.0221341	0.645487
MP:0011460	decreased urine chloride ion level	12	201	9247	309389	0.0227327	0.659318
MP:0001270	distended abdomen	99	2672	9160	306918	0.0228263	0.659318
MP:0001413	abnormal response to new environment	183	5243	9076	304347	0.022891	0.659318
MP:0003253	dilated bile duct	10	155	9249	309435	0.0229887	0.659418
MP:0004353	abnormal deltoid tuberosity morphology	43	1029	9216	308561	0.023173	0.66199
MP:0005227	abnormal vertebral body development	14	250	9245	309340	0.0234055	0.665211
MP:0004843	abnormal Paneth cell morphology	18	350	9241	309240	0.0234782	0.665211
MP:0008501	increased IgG2b level	32	723	9227	308867	0.0235708	0.665211
MP:0010675	decreased activation-induced B cell apoptosis	4	34	9255	309556	0.0239273	0.669977
MP:0010031	abnormal cranium size	109	2980	9150	306610	0.0239835	0.669977
MP:0002446	abnormal macrophage morphology	247	7249	9012	302341	0.0240269	0.669977
MP:0002936	joint swelling	8	112	9251	309478	0.0241889	0.671819
MP:0000455	abnormal maxilla morphology	232	6782	9027	302808	0.0244092	0.675257
MP:0008009	delayed cellular replicative senescence	6	71	9253	309519	0.024641	0.676809
MP:0011665	d-loop transposition of the great arteries	14	252	9245	309338	0.024756	0.676809
MP:0005210	disorganized stomach mucosa	5	52	9254	309538	0.0247954	0.676809
MP:0011965	decreased total retina thickness	25	536	9234	309054	0.0248521	0.676809
MP:0000118	arrest of tooth development	28	618	9231	308972	0.0253257	0.68438
MP:0013209	abnormal motile cilium physiology	28	618	9231	308972	0.0253257	0.68438
MP:0003842	abnormal metopic suture morphology	15	278	9244	309312	0.0256481	0.690428
MP:0008526	decreased cranium width	12	205	9247	309385	0.0257825	0.690842
MP:0011862	decreased cranium length	20	406	9239	309184	0.025942	0.690842
MP:0001781	abnormal white adipose tissue amount	157	4460	9102	305130	0.0259596	0.690842
MP:0004953	decreased spleen weight	91	2449	9168	307141	0.0263303	0.696383
MP:0008562	increased interferon-alpha secretion	10	159	9249	309431	0.0265635	0.696383
MP:0008846	abnormal supraoptic nucleus morphology	10	159	9249	309431	0.0265635	0.696383
MP:0002079	increased circulating insulin level	129	3603	9130	305987	0.0265658	0.696383
MP:0002647	decreased intestinal cholesterol absorption	14	255	9245	309335	0.026889	0.698878
MP:0009343	dilated gallbladder	16	305	9243	309285	0.0269485	0.698878
MP:0002023	increased B cell derived lymphoma incidence	48	1184	9211	308406	0.0270913	0.698878
MP:0002766	situs inversus	46	1127	9213	308463	0.0272186	0.698878
MP:0003092	decreased corneal stroma thickness	17	331	9242	309259	0.027358	0.698878
MP:0001378	abnormal ejaculation	12	207	9247	309383	0.0274146	0.698878
MP:0005161	hematuria	12	207	9247	309383	0.0274146	0.698878
MP:0004484	altered response of heart to induced stress	87	2334	9172	307256	0.0274598	0.698878
MP:0010334	pleural effusion	27	596	9232	308994	0.027677	0.700203
MP:0000951	sporadic seizures	34	789	9225	308801	0.0277533	0.700203
MP:0004984	increased osteoclast cell number	56	1418	9203	308172	0.0278721	0.700203
MP:0001463	abnormal spatial learning	210	6120	9049	303470	0.0279121	0.700203
MP:0003018	abnormal circulating chloride level	66	1712	9193	307878	0.0281393	0.703382
MP:0008445	increased retinal cone cell number	4	36	9255	309554	0.0283143	0.705238
MP:0004257	abnormal placenta weight	45	1102	9214	308488	0.02847	0.705546
MP:0004812	abnormal linear vestibular evoked potential	33	763	9226	308827	0.0285283	0.705546
MP:0004347	abnormal scapular spine morphology	19	385	9240	309205	0.0289021	0.712275
MP:0004468	small zygomatic bone	14	258	9245	309332	0.0291544	0.715971
MP:0003883	enlarged stomach	18	360	9241	309230	0.0295105	0.722183
MP:0001861	lung inflammation	129	3622	9130	305968	0.0301817	0.736033
MP:0001562	abnormal circulating calcium level	90	2436	9169	307154	0.0302896	0.736101
MP:0013189	abnormal exploration in a new environment	150	4270	9109	305320	0.0304541	0.737537
MP:0003137	abnormal impulse conducting system conduction	160	4583	9099	305007	0.0311118	0.750858
MP:0010024	increased total body fat amount	133	3750	9126	305840	0.0312187	0.750858
MP:0001260	increased body weight	189	5491	9070	304099	0.0321544	0.76312
MP:0012323	increased total tissue mass	189	5491	9070	304099	0.0321544	0.76312
MP:0008107	absent horizontal cells	17	338	9242	309252	0.0321594	0.76312
MP:0005168	abnormal female meiosis	29	660	9230	308930	0.03221	0.76312
MP:0000619	salivary gland epithelial hyperplasia	6	76	9253	309514	0.0322737	0.76312
MP:0011117	abnormal susceptibility to weight gain	217	6369	9042	303221	0.0324309	0.764256
MP:0000752	dystrophic muscle	45	1113	9214	308477	0.0325548	0.764601
MP:0008525	decreased cranium height	44	1085	9215	308505	0.0328574	0.768211
MP:0005146	decreased circulating VLDL cholesterol level	18	365	9241	309225	0.032928	0.768211
MP:0011402	renal cast	32	745	9227	308845	0.0330465	0.768414
MP:0002465	abnormal eosinophil physiology	17	340	9242	309250	0.0336388	0.779595
MP:0000192	abnormal mineral level	283	8463	8976	301127	0.034353	0.791389
MP:0000623	decreased salivation	18	367	9241	309223	0.0343738	0.791389
MP:0008805	decreased circulating amylase level	36	863	9223	308727	0.0356748	0.815824
MP:0004445	small exoccipital bone	4	39	9255	309551	0.0357342	0.815824
MP:0004699	unilateral deafness	16	317	9243	309273	0.0358602	0.815824
MP:0003107	abnormal response to novelty	215	6327	9044	303263	0.0359014	0.815824
MP:0003981	decreased circulating phospholipid level	5	58	9254	309532	0.0361723	0.81932
MP:0004473	absent nasal bone	8	122	9251	309468	0.0364786	0.820944
MP:0006051	brainstem hemorrhage	8	122	9251	309468	0.0364786	0.820944
MP:0003008	enhanced long term potentiation	72	1919	9187	307671	0.0368467	0.821548
MP:0005416	abnormal circulating protein level	466	14326	8793	295264	0.0369174	0.821548
MP:0006072	abnormal retinal apoptosis	48	1211	9211	308379	0.0370684	0.821548
MP:0011409	increased renal glomerulus basement membrane thickness	32	753	9227	308837	0.0371326	0.821548
MP:0003142	anotia	11	193	9248	309397	0.0371752	0.821548
MP:0002207	abnormal long term potentiation	225	6649	9034	302941	0.0372097	0.821548
MP:0003499	thyroid hypoplasia	12	218	9247	309372	0.0377509	0.829665
MP:0006278	aortic aneurysm	20	425	9239	309165	0.0381682	0.829665
MP:0000182	increased circulating LDL cholesterol level	42	1040	9217	308550	0.0382512	0.829665
MP:0008546	abnormal vesicle-mediated transport	26	588	9233	309002	0.0382594	0.829665
MP:0003437	abnormal carotid body morphology	17	346	9242	309244	0.0383762	0.829665
MP:0005001	abnormal clonal deletion	10	170	9249	309420	0.0384071	0.829665
MP:0005002	abnormal T cell clonal deletion	10	170	9249	309420	0.0384071	0.829665
MP:0010020	spleen vascular congestion	3	23	9256	309567	0.0386936	0.833281
MP:0005493	stomach epithelial hyperplasia	13	244	9246	309346	0.038896	0.83507
MP:0011346	renal tubule atrophy	29	673	9230	308917	0.0393725	0.841206
MP:0010933	decreased trabecular bone connectivity density	14	270	9245	309320	0.0396227	0.841206
MP:0012174	flat head	10	171	9249	309419	0.0396386	0.841206
MP:0009097	absent endometrial glands	20	427	9239	309163	0.0396659	0.841206
MP:0005452	abnormal adipose tissue amount	482	14865	8777	294725	0.0399039	0.841206
MP:0002645	abnormal intestinal cholesterol absorption	15	296	9244	309294	0.040016	0.841206
MP:0011612	increased circulating ghrelin level	7	102	9252	309488	0.0400628	0.841206
MP:0010197	abnormal lymphatic vessel endothelial cell morphology	16	322	9243	309268	0.0401433	0.841206
MP:0002450	abnormal lymph organ development	28	647	9231	308943	0.0405053	0.844222
MP:0011638	abnormal mitochondrial chromosome morphology	14	271	9245	309319	0.0406016	0.844222
MP:0005636	abnormal mineral homeostasis	290	8726	8969	300864	0.0406864	0.844222
MP:0010956	abnormal mitochondrial ATP synthesis coupled electron transport	24	537	9235	309053	0.040837	0.844222
MP:0012460	decreased dentate gyrus size	10	172	9249	309418	0.0408969	0.844222
MP:0001798	impaired macrophage phagocytosis	25	565	9234	309025	0.0412	0.844222
MP:0011151	abnormal hippocampus stratum radiatum morphology	4	41	9255	309549	0.0412463	0.844222
MP:0001666	abnormal intestinal absorption	36	874	9223	308716	0.0412703	0.844222
MP:0005264	glomerulosclerosis	58	1515	9201	308075	0.0413728	0.844222
MP:0011519	abnormal placenta labyrinth size	50	1280	9209	308310	0.0416291	0.846983
MP:0009764	decreased sensitivity to induced morbidity/mortality	53	1369	9206	308221	0.0420257	0.852573
MP:0011534	granular kidney	10	173	9249	309417	0.0421823	0.853276
MP:0011408	renal tubule hypertrophy	8	126	9251	309464	0.0423924	0.855057
MP:0011050	abnormal respiratory motile cilium morphology	19	404	9240	309186	0.0426319	0.857416
MP:0002495	increased IgA level	48	1224	9211	308366	0.0427808	0.857944
MP:0000453	absent mouth	6	82	9253	309508	0.0432722	0.862856
MP:0002945	abnormal inhibitory postsynaptic currents	82	2239	9177	307351	0.0432723	0.862856
MP:0011947	abnormal fluid intake	97	2696	9162	306894	0.0436168	0.867256
MP:0009302	increased renal fat pad weight	9	151	9250	309439	0.0448405	0.889061
MP:0010959	abnormal oxidative phosphorylation	24	543	9235	309047	0.0451214	0.892069
MP:0010967	increased compact bone area	13	250	9246	309340	0.0452962	0.892069
MP:0009095	abnormal endometrial gland number	31	739	9228	308851	0.0453863	0.892069
MP:0004378	frontal bone foramen	11	200	9248	309390	0.045502	0.892069
MP:0000523	cortical renal glomerulopathies	106	2978	9153	306612	0.0456429	0.892331
MP:0009363	abnormal secondary ovarian follicle morphology	25	572	9234	309018	0.0461246	0.899237
MP:0003459	increased fear-related response	18	382	9241	309208	0.046738	0.90806
MP:0004383	absent interparietal bone	14	277	9245	309313	0.0468367	0.90806
MP:0010522	calcified aorta	8	129	9251	309461	0.0472213	0.911411
MP:0001268	barrel chest	6	84	9253	309506	0.0474001	0.911411
MP:0009856	failure of ejaculation	6	84	9253	309506	0.0474001	0.911411
MP:0010897	abnormal bronchiole epithelium morphology	19	410	9240	309180	0.0478133	0.916178
MP:0001573	abnormal circulating alanine transaminase level	78	2131	9181	307459	0.047993	0.916178
MP:0009759	abnormal hair follicle bulge morphology	12	227	9247	309363	0.0480408	0.916178
MP:0002704	tubular nephritis	17	358	9242	309232	0.0492683	0.934939
MP:0011179	decreased erythroblast number	12	228	9247	309362	0.0492917	0.934939
MP:0004982	abnormal osteoclast morphology	138	3981	9121	305609	0.0497605	0.941281
MP:0000187	abnormal triglyceride level	246	7379	9013	302211	0.0499797	0.942879
MP:0008173	increased follicular B cell number	21	467	9238	309123	0.0502268	0.944992
MP:0001426	polydipsia	24	550	9235	309040	0.0505236	0.948028
MP:0009342	enlarged gallbladder	11	204	9248	309386	0.0507912	0.948176
MP:0004967	abnormal kidney epithelium morphology	47	1211	9212	308379	0.0509224	0.948176
MP:0014200	abnormal respiratory epithelium physiology	30	719	9229	308871	0.0509379	0.948176
MP:0005553	increased circulating creatinine level	61	1627	9198	307963	0.0512135	0.948748
MP:0011479	abnormal catecholamine level	137	3955	9122	305635	0.0512397	0.948748
MP:0009755	impaired behavioral response to alcohol	6	86	9253	309504	0.0517632	0.955847
MP:0011252	situs inversus totalis	16	334	9243	309256	0.0518963	0.955847
MP:0004193	abnormal kidney papilla morphology	27	636	9232	308954	0.0522225	0.959332
MP:0004514	dystocia	8	132	9251	309458	0.0523948	0.959978
MP:0000231	hypertension	38	951	9221	308639	0.0525529	0.960359
MP:0000589	thin tail	7	109	9252	309481	0.05289	0.962251
MP:0010669	abnormal activation-induced B cell apoptosis	5	65	9254	309525	0.0529314	0.962251
MP:0003315	abnormal perineum morphology	45	1157	9214	308433	0.0535601	0.971159
MP:0001407	short stride length	60	1603	9199	307987	0.0540158	0.97578
MP:0005643	decreased dopamine level	31	752	9228	308838	0.0541689	0.97578
MP:0008885	increased enterocyte apoptosis	9	157	9250	309433	0.0542332	0.97578
MP:0011156	abnormal hypodermis fat layer morphology	82	2270	9177	307320	0.0549381	0.984861
MP:0012094	abnormal Reichert's membrane thickness	11	207	9248	309383	0.0550194	0.984861
MP:0001415	increased exploration in new environment	53	1398	9206	308192	0.0560131	0.994872
MP:0003843	abnormal sagittal suture morphology	22	501	9237	309089	0.0560287	0.994872
MP:0003959	abnormal lean body mass	265	8011	8994	301579	0.0560478	0.994872
MP:0008902	abnormal renal fat pad morphology	14	285	9245	309305	0.0561472	0.994872
MP:0004680	small xiphoid process	4	46	9255	309544	0.0570062	1
MP:0006076	abnormal circulating homocysteine level	4	46	9255	309544	0.0570062	1
MP:0009432	increased fetal weight	4	46	9255	309544	0.0570062	1
MP:0008655	decreased interleukin-1 alpha secretion	1	1	9258	309589	0.0572345	1
MP:0008550	abnormal circulating interferon-beta level	9	159	9250	309431	0.0576277	1
MP:0001267	enlarged chest	8	135	9251	309455	0.0579187	1
MP:0011956	abnormal compensatory feeding amount	11	209	9248	309381	0.0579646	1
MP:0004122	abnormal sinus arrhythmia	30	729	9229	308861	0.0583199	1
MP:0012736	abnormal polar body morphology	5	67	9254	309523	0.0584232	1
MP:0003110	absent malleus processus brevis	14	287	9245	309303	0.0586585	1
MP:0008512	disorganized retinal inner nuclear layer	14	287	9245	309303	0.0586585	1
MP:0003548	pulmonary hypertension	12	235	9247	309355	0.058672	1
MP:0006110	ventricular fibrillation	6	89	9253	309501	0.0587521	1
MP:0003898	abnormal QRS complex	77	2128	9182	307462	0.0593708	1
MP:0002911	abnormal inhibitory postsynaptic potential	10	185	9249	309405	0.0597839	1
MP:0004422	small temporal bone	14	288	9245	309302	0.0599422	1
MP:0012536	delayed optic fissure closure	14	288	9245	309302	0.0599422	1
MP:0002418	increased susceptibility to viral infection	59	1585	9200	308005	0.0600908	1
MP:0011508	glomerular capillary thrombosis	3	28	9256	309562	0.0601852	1
MP:0001244	thin dermal layer	18	396	9241	309194	0.0608721	1
MP:0004282	retrognathia	11	211	9248	309379	0.061012	1
MP:0006285	absent inner ear	14	289	9245	309301	0.0612447	1
MP:0004373	bowed humerus	7	113	9252	309477	0.061253	1
MP:0013190	abnormal sebaceous gland number	5	68	9254	309522	0.0612865	1
MP:0006308	enlarged seminiferous tubules	13	263	9246	309327	0.0615911	1
MP:0002865	increased growth rate	15	316	9244	309274	0.0618631	1
MP:0001859	kidney inflammation	125	3615	9134	305975	0.0621058	1
MP:0001725	abnormal umbilical cord morphology	49	1290	9210	308300	0.0622503	1
MP:0009085	abnormal uterine horn morphology	30	734	9229	308856	0.0622853	1
MP:0003668	abnormal periodontal ligament morphology	9	162	9250	309428	0.0629707	1
MP:0000135	decreased compact bone thickness	79	2197	9180	307393	0.0630407	1
MP:0006070	increased retinal photoreceptor cell number	6	91	9253	309499	0.0637088	1
MP:0002062	abnormal associative learning	254	7694	9005	301896	0.0639222	1
MP:0005342	abnormal intestinal lipid absorption	17	372	9242	309218	0.0645309	1
MP:0011575	dilated aorta bulb	12	239	9247	309351	0.0645324	1
MP:0011969	abnormal circulating triglyceride level	168	4970	9091	304620	0.0646696	1
MP:0005543	decreased cornea thickness	23	538	9236	309052	0.064698	1
MP:0005320	abnormal biopterin level	3	29	9256	309561	0.0650292	1
MP:0005321	abnormal neopterin level	3	29	9256	309561	0.0650292	1
MP:0004130	abnormal muscle cell glucose uptake	51	1355	9208	308235	0.0655473	1
MP:0006317	decreased urine sodium level	22	511	9237	309079	0.0657105	1
MP:0005547	abnormal Muller cell morphology	17	373	9242	309217	0.0657313	1
MP:0001541	abnormal osteoclast physiology	58	1566	9201	308024	0.066195	1
MP:0005604	hyperekplexia	18	401	9241	309189	0.0665653	1
MP:0001765	abnormal ion homeostasis	353	10877	8906	298713	0.0668162	1
MP:0001337	dry eyes	16	347	9243	309243	0.0671232	1
MP:0010955	abnormal respiratory electron transport chain	50	1328	9209	308262	0.0673323	1
MP:0009082	uterus cysts	14	294	9245	309296	0.068042	1
MP:0003897	abnormal ST segment	30	741	9229	308849	0.0681531	1
MP:0008126	increased dendritic cell number	17	375	9242	309215	0.0681774	1
MP:0011762	renal/urinary system inflammation	130	3788	9129	305802	0.0683248	1
MP:0005121	decreased circulating prolactin level	15	321	9244	309269	0.0683828	1
MP:0005536	Leydig cell hypoplasia	16	348	9243	309242	0.0684065	1
MP:0020137	decreased bone mineralization	45	1181	9214	308409	0.0685685	1
MP:0010011	ectopic hippocampus pyramidal cells	9	165	9250	309425	0.0686178	1
MP:0005415	intrahepatic cholestasis	6	93	9253	309497	0.0689037	1
MP:0009891	abnormal palate bone morphology	93	2640	9166	306950	0.0690603	1
MP:0003925	abnormal cellular glucose import	54	1451	9205	308139	0.0693378	1
MP:0002411	decreased susceptibility to bacterial infection	57	1542	9202	308048	0.0697942	1
MP:0008950	ventricular tachycardia	21	487	9238	309103	0.0699037	1
MP:0011888	abnormal circulating total protein level	46	1213	9213	308377	0.0701243	1
MP:0010750	increased susceptibility to parasitic infection induced morbidity/mortality	10	191	9249	309399	0.0701434	1
MP:0010309	increased mesothelioma incidence	5	71	9254	309519	0.0703436	1
MP:0001425	abnormal alcohol consumption	44	1154	9215	308436	0.0704288	1
MP:0001867	rhinitis	24	572	9235	309018	0.070505	1
MP:0002795	dilated cardiomyopathy	51	1363	9208	308227	0.0705935	1
MP:0001422	abnormal drinking behavior	107	3077	9152	306513	0.0706251	1
MP:0020130	abnormal total fat pad weight	33	831	9226	308759	0.0708081	1
MP:0004754	abnormal kidney collecting duct morphology	47	1244	9212	308346	0.0709534	1
MP:0008069	abnormal joint mobility	22	516	9237	309074	0.0709608	1
MP:0006357	abnormal circulating mineral level	261	7948	8998	301642	0.0718573	1
MP:0004192	abnormal kidney pyramid morphology	27	659	9232	308931	0.0719952	1
MP:0008884	abnormal enterocyte apoptosis	22	517	9237	309073	0.0720443	1
MP:0001554	increased circulating free fatty acid level	54	1456	9205	308134	0.0724809	1
MP:0004314	absent inner ear vestibule	15	324	9244	309266	0.0725062	1
MP:0002703	abnormal renal tubule morphology	190	5692	9069	303898	0.0731876	1
MP:0002436	abnormal CD8-positive, alpha-beta cytotoxic T cell morphology	5	72	9254	309518	0.0735174	1
MP:0005328	abnormal circulating creatinine level	90	2557	9169	307033	0.0735593	1
MP:0013602	abnormal Leydig cell differentiation	21	491	9238	309099	0.0743933	1
MP:0004029	spontaneous chromosome breakage	20	463	9239	309127	0.0743972	1
MP:0002405	respiratory system inflammation	153	4527	9106	305063	0.0746789	1
MP:0008248	abnormal mononuclear phagocyte morphology	306	9402	8953	300188	0.0751166	1
MP:0002963	decreased urine protein level	7	119	9252	309471	0.0752295	1
MP:0002999	abnormal bone healing	12	246	9247	309344	0.0756845	1
MP:0008092	abnormal T-helper 2 cell differentiation	12	246	9247	309344	0.0756845	1
MP:0008481	increased spleen germinal center number	11	220	9248	309370	0.0760113	1
MP:0009118	increased white fat cell size	18	409	9241	309181	0.0764071	1
MP:0000859	abnormal somatosensory cortex morphology	69	1918	9190	307672	0.0767702	1
MP:0001866	nasal inflammation	24	578	9235	309012	0.0767841	1
MP:0010912	herniated liver	15	327	9244	309263	0.07679	1
MP:0008181	increased marginal zone B cell number	27	664	9232	308926	0.0768979	1
MP:0011253	situs inversus with levocardia	6	96	9253	309494	0.0771412	1
MP:0005247	abnormal extraocular muscle morphology	17	382	9242	309208	0.0772175	1
MP:0006143	increased systemic arterial diastolic blood pressure	40	1045	9219	308545	0.0776441	1
MP:0001739	abnormal adrenal gland secretion	26	636	9233	308954	0.0776459	1
MP:0001357	increased aggression toward humans	7	120	9252	309470	0.0777263	1
MP:0003132	increased pre-B cell number	25	608	9234	308982	0.0783365	1
MP:0000751	myopathy	40	1046	9219	308544	0.0784449	1
MP:0004592	small mandible	185	5550	9074	304040	0.0787002	1
MP:0003997	tonic-clonic seizures	62	1708	9197	307882	0.078784	1
MP:0010966	abnormal compact bone area	27	666	9232	308924	0.0789214	1
MP:0008852	retinal neovascularization	37	958	9222	308632	0.0790435	1
MP:0004001	decreased hepatocyte proliferation	28	695	9231	308895	0.0790621	1
MP:0011611	abnormal circulating ghrelin level	12	248	9247	309342	0.0790828	1
MP:0013603	abnormal fetal Leydig cell differentiation	12	248	9247	309342	0.0790828	1
MP:0002577	reduced enamel thickness	16	356	9243	309234	0.0792646	1
MP:0010195	abnormal lymphatic vessel endothelium morphology	16	356	9243	309234	0.0792646	1
MP:0003705	abnormal hypodermis morphology	89	2538	9170	307052	0.0795053	1
MP:0008542	enlarged cervical lymph nodes	11	222	9248	309368	0.0796336	1
MP:0000085	large anterior fontanelle	13	275	9246	309315	0.0797389	1
MP:0003920	abnormal heart right ventricle morphology	175	5236	9084	304354	0.0797479	1
MP:0010249	lactation failure	14	302	9245	309288	0.0799208	1
MP:0002880	opisthotonus	8	146	9251	309444	0.0812237	1
MP:0009615	abnormal zinc homeostasis	8	146	9251	309444	0.0812237	1
MP:0004133	heterotaxia	57	1560	9202	308030	0.0812563	1
MP:0004185	abnormal adipocyte glucose uptake	35	902	9224	308688	0.0816017	1
MP:0005205	abnormal eye anterior chamber morphology	48	1289	9211	308301	0.0816949	1
MP:0001958	emphysema	36	932	9223	308658	0.0820703	1
MP:0000733	abnormal muscle development	107	3103	9152	306487	0.0823873	1
MP:0002606	increased basophil cell number	6	98	9253	309492	0.082928	1
MP:0000794	abnormal parietal lobe morphology	74	2082	9185	307508	0.0830861	1
MP:0005218	abnormal pancreatic delta cell morphology	40	1052	9219	308538	0.0833704	1
MP:0004525	thin cochlear hair cell stereocilia	4	53	9255	309537	0.0837045	1
MP:0010856	dilated respiratory conducting tubes	31	787	9228	308803	0.0837951	1
MP:0000285	abnormal heart valve morphology	142	4204	9117	305386	0.0838816	1
MP:0000860	abnormal primary somatosensory cortex morphology	52	1413	9207	308177	0.0842681	1
MP:0003989	abnormal barrel cortex morphology	52	1413	9207	308177	0.0842681	1
MP:0000662	abnormal branching of the mammary ductal tree	41	1083	9218	308507	0.0844024	1
MP:0002837	dystrophic cardiac calcinosis	22	528	9237	309062	0.0847087	1
MP:0008499	increased IgG1 level	58	1596	9201	307994	0.0850894	1
MP:0004841	abnormal small intestine crypts of Lieberkuhn morphology	29	730	9230	308860	0.0851397	1
MP:0006001	abnormal intestinal transit time	17	388	9242	309202	0.0855675	1
MP:0011957	decreased compensatory feeding amount	10	199	9249	309391	0.0856188	1
MP:0011507	kidney thrombosis	3	33	9256	309557	0.0860908	1
MP:0000811	hippocampal neuron degeneration	16	361	9243	309229	0.086591	1
MP:0001183	overexpanded pulmonary alveoli	41	1086	9218	308504	0.0869279	1
MP:0010953	abnormal fatty acid oxidation	17	389	9242	309201	0.0870136	1
MP:0013716	hypolactation	9	174	9250	309416	0.0874015	1
MP:0011942	decreased fluid intake	31	791	9228	308799	0.0877691	1
MP:0003246	loss of GABAergic neurons	13	280	9246	309310	0.088209	1
MP:0002970	abnormal white adipose tissue morphology	179	5386	9080	304204	0.0882946	1
MP:0009114	decreased pancreatic beta cell mass	22	532	9237	309058	0.0896574	1
MP:0005123	increased circulating growth hormone level	19	447	9240	309143	0.0898422	1
MP:0004012	increased pulmonary artery pressure	12	254	9247	309336	0.0898482	1
MP:0008557	abnormal interferon-alpha secretion	17	391	9242	309199	0.0899529	1
MP:0004184	abnormal baroreceptor physiology	8	150	9251	309440	0.0908943	1
MP:0009836	abnormal sperm principal piece morphology	11	228	9248	309362	0.0911365	1
MP:0006315	abnormal urine protein level	81	2312	9178	307278	0.0914708	1
MP:0004596	abnormal mandibular angle morphology	21	505	9238	309085	0.09162	1
MP:0002919	enhanced paired-pulse facilitation	38	1002	9221	308588	0.0917349	1
MP:0008012	duodenum polyps	3	34	9256	309556	0.0917548	1
MP:0003070	increased vascular permeability	30	766	9229	308824	0.092238	1
MP:0002644	decreased circulating triglyceride level	90	2593	9169	306997	0.0925211	1
MP:0003949	abnormal circulating lipid level	415	12988	8844	296602	0.0927874	1
MP:0011417	abnormal renal transport	25	621	9234	308969	0.0930119	1
MP:0002856	abnormal vestibular ganglion morphology	41	1093	9218	308497	0.0930202	1
MP:0004989	decreased osteoblast cell number	36	944	9223	308646	0.093129	1
MP:0001694	absent egg cylinders	20	478	9239	309112	0.0935671	1
MP:0000216	absent erythroid progenitor cell	7	126	9252	309464	0.0937059	1
MP:0012164	abnormal conjunctiva goblet cell morphology	7	126	9252	309464	0.0937059	1
MP:0005137	increased growth hormone level	23	564	9236	309026	0.0938711	1
MP:0003116	rickets	15	338	9244	309252	0.0938865	1
MP:0011565	kidney papillary hypoplasia	10	203	9249	309387	0.0940737	1
MP:0012546	triangular face	5	78	9254	309512	0.0941524	1
MP:0002280	abnormal intercostal muscle morphology	26	651	9233	308939	0.0942042	1
MP:0000044	absent organ of Corti	17	394	9242	309196	0.0944793	1
MP:0003235	abnormal alisphenoid bone morphology	50	1366	9209	308224	0.0945892	1
MP:0004272	abnormal basement membrane morphology	40	1065	9219	308525	0.0947622	1
MP:0012529	abnormal decidua basalis morphology	2	16	9257	309574	0.0949229	1
MP:0004077	abnormal striatum morphology	66	1855	9193	307735	0.0950635	1
MP:0002915	abnormal synaptic depression	118	3475	9141	306115	0.0959339	1
MP:0010951	abnormal lipid oxidation	17	395	9242	309195	0.0960196	1
MP:0008539	decreased susceptibility to induced colitis	7	127	9252	309463	0.0965342	1
MP:0010617	thick mitral valve cusps	21	509	9238	309081	0.0969806	1
MP:0002451	abnormal macrophage physiology	209	6365	9050	303225	0.0970037	1
MP:0011452	decreased susceptibility to dopaminergic neuron neurotoxicity	13	285	9246	309305	0.0972192	1
MP:0006190	retinal ischemia	11	231	9248	309359	0.097246	1
MP:0012091	increased midbrain size	12	258	9247	309332	0.0975016	1
MP:0002168	other aberrant phenotype	65	1828	9194	307762	0.0976662	1
MP:0002916	increased synaptic depression	20	481	9239	309109	0.0977498	1
MP:0004381	abnormal hair follicle melanocyte morphology	25	625	9234	308965	0.0978672	1
MP:0005567	decreased circulating total protein level	37	979	9222	308611	0.0982071	1
MP:0001304	cataract	135	4016	9124	305574	0.0985419	1
MP:0008042	abnormal NK T cell physiology	8	153	9251	309437	0.0985633	1
MP:0008271	abnormal bone ossification	379	11844	8880	297746	0.0987063	1
MP:0001670	abnormal intestinal mineral absorption	9	179	9250	309411	0.0990323	1
MP:0001749	suppressed circulating follicle stimulating hormone level	9	179	9250	309411	0.0990323	1
MP:0000441	increased cranium width	16	369	9243	309221	0.0991877	1
MP:0004214	abnormal long bone diaphysis morphology	16	369	9243	309221	0.0991877	1
MP:0011501	increased glomerular capsule space	29	743	9230	308847	0.0992288	1
MP:0011121	decreased primordial ovarian follicle number	7	128	9252	309462	0.0994092	1
MP:0003547	abnormal pulmonary pressure	12	259	9247	309331	0.0994745	1
MP:0004983	abnormal osteoclast cell number	84	2419	9175	307171	0.100006	1
MP:0010026	decreased liver cholesterol level	16	370	9243	309220	0.100838	1
MP:0004796	increased anti-histone antibody level	13	287	9246	309303	0.100975	1
MP:0003164	decreased posterior semicircular canal size	21	512	9238	309078	0.10113	1
MP:0004143	muscle hypertonia	8	154	9251	309436	0.101198	1
MP:0010998	pulmonary alveolar proteinosis	4	57	9255	309533	0.101254	1
MP:0010999	proteinosis	4	57	9255	309533	0.101254	1
MP:0011432	decreased urine flow rate	4	57	9255	309533	0.101254	1
MP:0013213	abnormal embryonic neuroepithelium primary cilium morphology	4	57	9255	309533	0.101254	1
MP:0001552	increased circulating triglyceride level	95	2764	9164	306826	0.101308	1
MP:0001264	increased body size	203	6187	9056	303403	0.102323	1
MP:0011750	abnormal seminiferous tubule epithelium morphology	93	2704	9166	306886	0.102786	1
MP:0011639	decreased mitochondrial DNA content	12	261	9247	309329	0.103492	1
MP:0008811	abnormal brain iron level	3	36	9256	309554	0.103527	1
MP:0009252	absent urinary bladder	11	234	9248	309356	0.103594	1
MP:0004839	bile duct hyperplasia	8	155	9251	309435	0.103872	1
MP:0005410	abnormal fertilization	41	1105	9218	308485	0.104122	1
MP:0005301	abnormal corneal endothelium morphology	39	1045	9220	308545	0.104251	1
MP:0000094	absent alveolar process	13	289	9246	309301	0.104816	1
MP:0002491	decreased IgD level	6	105	9253	309485	0.105006	1
MP:0011201	abnormal visceral yolk sac cavity morphology	6	105	9253	309485	0.105006	1
MP:0003234	enhanced NMDA-mediated synaptic currents	7	130	9252	309460	0.105298	1
MP:0003851	skeletal muscle interstitial fibrosis	12	262	9247	309328	0.105536	1
MP:0008821	increased blood uric acid level	15	345	9244	309245	0.105912	1
MP:0002499	chronic inflammation	33	868	9226	308722	0.106743	1
MP:0005156	bradykinesia	25	632	9234	308958	0.106752	1
MP:0004608	abnormal cervical axis morphology	46	1260	9213	308330	0.107736	1
MP:0001475	reduced long term depression	42	1139	9217	308451	0.107831	1
MP:0004507	abnormal ischium morphology	34	899	9225	308691	0.108066	1
MP:0004284	abnormal Descemet membrane	18	431	9241	309159	0.108256	1
MP:0010734	abnormal paranode morphology	7	131	9252	309459	0.108311	1
MP:0012027	abnormal embryonic cilium location or orientation	6	106	9253	309484	0.108387	1
MP:0010614	abnormal mitral valve cusp morphology	22	546	9237	309044	0.108443	1
MP:0000997	abnormal joint capsule morphology	9	183	9250	309407	0.108946	1
MP:0008051	abnormal memory T cell physiology	9	183	9250	309407	0.108946	1
MP:0005421	loose skin	14	319	9245	309271	0.109341	1
MP:0013197	decreased embryonic cilium number	3	37	9256	309553	0.109626	1
MP:0008804	abnormal circulating amylase level	36	961	9223	308629	0.110438	1
MP:0011440	increased kidney cell proliferation	16	376	9243	309214	0.111096	1
MP:0005355	enlarged thyroid gland	7	132	9252	309458	0.11137	1
MP:0004358	bowed tibia	43	1173	9216	308417	0.111484	1
MP:0011191	increased embryonic epiblast cell apoptosis	9	184	9250	309406	0.111508	1
MP:0008843	absent subcutaneous adipose tissue	18	434	9241	309156	0.11315	1
MP:0005084	abnormal gallbladder morphology	33	874	9226	308716	0.113517	1
MP:0008702	increased interleukin-5 secretion	17	406	9242	309184	0.114	1
MP:0003477	abnormal nerve fiber response	20	492	9239	309098	0.11409	1
MP:0000293	absent myocardial trabeculae	44	1206	9215	308384	0.1141	1
MP:0006326	conductive hearing impairment	32	845	9227	308745	0.114503	1
MP:0000364	abnormal vascular regression	62	1758	9197	307832	0.114642	1
MP:0013307	increased adrenal gland weight	11	239	9248	309351	0.114699	1
MP:0008066	small endolymphatic duct	25	638	9234	308952	0.114763	1
MP:0003385	abnormal body wall morphology	127	3795	9132	305795	0.114962	1
MP:0008141	decreased small intestinal microvillus size	3	38	9256	309552	0.115858	1
MP:0013193	sebaceous gland hypoplasia	3	38	9256	309552	0.115858	1
MP:0003983	decreased cholesterol level	155	4686	9104	304904	0.115925	1
MP:0012225	decreased sterol level	155	4686	9104	304904	0.115925	1
MP:0009180	increased pancreatic delta cell number	12	267	9247	309323	0.116111	1
MP:0000062	increased bone mineral density	86	2506	9173	307084	0.116112	1
MP:0008933	abnormal motile primary cilium physiology	9	186	9250	309404	0.116732	1
MP:0013210	abnormal primary cilium physiology	9	186	9250	309404	0.116732	1
MP:0002986	decreased urine calcium level	13	295	9246	309295	0.116858	1
MP:0001261	obese	60	1699	9199	307891	0.116866	1
MP:0009402	decreased skeletal muscle fiber diameter	37	997	9222	308593	0.116908	1
MP:0005317	increased triglyceride level	129	3862	9130	305728	0.116972	1
MP:0010485	aortic arch hypoplasia	11	240	9248	309350	0.116998	1
MP:0008844	decreased subcutaneous adipose tissue amount	62	1761	9197	307829	0.117089	1
MP:0003661	abnormal locus ceruleus morphology	14	323	9245	309267	0.117092	1
MP:0000650	mesocardia	20	494	9239	309096	0.11723	1
MP:0006206	embryonic lethality between somite formation and embryo turning	65	1854	9194	307736	0.117284	1
MP:0003288	intestinal edema	5	84	9254	309506	0.11741	1
MP:0004481	abnormal conjunctival epithelium morphology	7	134	9252	309456	0.117623	1
MP:0013349	small Rathke's pouch	18	437	9241	309153	0.118176	1
MP:0009181	decreased pancreatic delta cell number	25	641	9234	308949	0.118905	1
MP:0009888	palatal shelves fail to meet at midline	77	2229	9182	307361	0.118965	1
MP:0000343	altered response to myocardial infarction	59	1671	9200	307919	0.11927	1
MP:0009388	abnormal epidermal melanocyte morphology	4	61	9255	309529	0.12034	1
MP:0011422	kidney medulla atrophy	4	61	9255	309529	0.12034	1
MP:0011743	abnormal Golgi apparatus morphology	4	61	9255	309529	0.12034	1
MP:0002743	glomerulonephritis	57	1611	9202	307979	0.120711	1
MP:0002194	maximal tonic hindlimb extension seizures	8	161	9251	309429	0.120725	1
MP:0008418	abnormal cutaneous elastic fiber morphology	8	161	9251	309429	0.120725	1
MP:0004071	prolonged P wave	15	353	9244	309237	0.120745	1
MP:0008869	anovulation	14	325	9245	309265	0.121085	1
MP:0000458	abnormal mandible morphology	236	7293	9023	302297	0.121407	1
MP:0010030	abnormal orbit morphology	34	911	9225	308679	0.12174	1
MP:0011616	abnormal nonassociative learning	16	382	9243	309208	0.121959	1
MP:0000862	absent barrels in primary somatosensory cortex	12	270	9247	309320	0.122737	1
MP:0010214	abnormal circulating serum amyloid protein level	7	136	9252	309454	0.124053	1
MP:0001770	abnormal iron level	61	1739	9198	307851	0.124597	1
MP:0003686	abnormal eye muscle morphology	17	412	9242	309178	0.124608	1
MP:0011707	impaired fibroblast cell migration	17	412	9242	309178	0.124608	1
MP:0011097	embryonic lethality between somite formation and embryo turning, complete penetr	54	1523	9205	308067	0.12468	1
MP:0004039	abnormal cardiac cell glucose uptake	10	216	9249	309374	0.124822	1
MP:0006319	abnormal epididymal fat pad morphology	79	2300	9180	307290	0.125335	1
MP:0013258	abnormal extracellular matrix morphology	45	1248	9214	308342	0.125691	1
MP:0000296	absent trabeculae carneae	28	735	9231	308855	0.126082	1
MP:0012098	increased spongiotrophoblast size	15	356	9244	309234	0.126605	1
MP:0009780	abnormal chondrocyte physiology	31	825	9228	308765	0.126649	1
MP:0003885	abnormal rostral-caudal body axis extension	21	529	9238	309061	0.12674	1
MP:0004157	interrupted aortic arch	61	1742	9198	307848	0.127203	1
MP:0002554	aversion to addictive substance	10	217	9249	309373	0.12739	1
MP:0002570	alcohol aversion	10	217	9249	309373	0.12739	1
MP:0008152	decreased diameter of femur	16	385	9243	309205	0.127616	1
MP:0001256	abnormal body length	282	8795	8977	300795	0.128482	1
MP:0006396	decreased long bone epiphyseal plate size	48	1343	9211	308247	0.12892	1
MP:0011617	abnormal habituation	14	329	9245	309261	0.129304	1
MP:0005584	abnormal enzyme/coenzyme activity	120	3598	9139	305992	0.129368	1
MP:0011014	decreased core body temperature	12	273	9247	309317	0.129572	1
MP:0010451	kidney microaneurysm	8	164	9251	309426	0.129662	1
MP:0006372	impaired placental function	6	112	9253	309478	0.129811	1
MP:0004626	vertebral compression	5	87	9254	309503	0.129963	1
MP:0006321	increased myocardial fiber number	4	63	9255	309527	0.13042	1
MP:0011583	abnormal alkaline phosphatase activity	4	63	9255	309527	0.13042	1
MP:0011584	increased alkaline phosphatase activity	4	63	9255	309527	0.13042	1
MP:0020151	abnormal circulating non-HDL cholesterol level	85	2495	9174	307095	0.130587	1
MP:0002351	abnormal cervical lymph node morphology	20	503	9239	309087	0.132003	1
MP:0000761	thin diaphragm muscle	44	1224	9215	308366	0.132604	1
MP:0000134	abnormal compact bone thickness	98	2907	9161	306683	0.132632	1
MP:0011941	increased fluid intake	68	1967	9191	307623	0.133645	1
MP:0010963	abnormal compact bone volume	11	247	9248	309343	0.133812	1
MP:0005148	seminal vesicle hypoplasia	12	275	9247	309315	0.134244	1
MP:0004328	decreased vestibular hair cell number	31	831	9228	308759	0.134465	1
MP:0008530	abnormal rostral-caudal patterning of the somites	15	360	9244	309230	0.134668	1
MP:0010544	interrupted aorta	65	1875	9194	307715	0.134896	1
MP:0003931	absent molars	14	332	9245	309258	0.13567	1
MP:0010968	decreased compact bone area	19	476	9240	309114	0.135749	1
MP:0011410	ectopic testis	11	248	9248	309342	0.136316	1
MP:0004506	abnormal pubis morphology	50	1412	9209	308178	0.136537	1
MP:0005448	abnormal energy homeostasis	193	5944	9066	303646	0.136805	1
MP:0000181	abnormal circulating LDL cholesterol level	83	2441	9176	307149	0.137271	1
MP:0010124	decreased bone mineral content	180	5528	9079	304062	0.137558	1
MP:0004810	decreased hematopoietic stem cell number	82	2410	9177	307180	0.137595	1
MP:0008904	abnormal mammary fat pad morphology	14	333	9245	309257	0.13783	1
MP:0005407	hyperalgesia	60	1723	9199	307867	0.138041	1
MP:0009872	abnormal aorta tunica intima morphology	5	89	9254	309501	0.138654	1
MP:0011628	increased mitochondria number	11	249	9248	309341	0.138844	1
MP:0001889	delayed brain development	8	167	9251	309423	0.138929	1
MP:0003840	abnormal coronal suture morphology	26	685	9233	308905	0.139758	1
MP:0002668	abnormal circulating potassium level	57	1632	9202	307958	0.140055	1
MP:0010254	nuclear cataracts	20	508	9239	309082	0.140661	1
MP:0010945	lung epithelium hyperplasia	4	65	9255	309525	0.140834	1
MP:0010965	decreased compact bone volume	4	65	9255	309525	0.140834	1
MP:0011470	increased urine creatinine level	4	65	9255	309525	0.140834	1
MP:0008565	decreased interferon-beta secretion	13	306	9246	309284	0.140913	1
MP:0010466	vascular ring	59	1695	9200	307895	0.140923	1
MP:0002051	increased skin papilloma incidence	19	479	9240	309111	0.141155	1
MP:0003882	abnormal pulse pressure	6	115	9253	309475	0.141228	1
MP:0008193	abnormal marginal zone B cell physiology	6	115	9253	309475	0.141228	1
MP:0020172	abnormal IgD level	6	115	9253	309475	0.141228	1
MP:0006264	decreased systemic arterial systolic blood pressure	26	686	9233	308904	0.141266	1
MP:0008189	increased transitional stage B cell number	27	716	9232	308874	0.141438	1
MP:0009909	bifid tongue	18	450	9241	309140	0.141468	1
MP:0002602	abnormal eosinophil cell number	49	1386	9210	308204	0.141551	1
MP:0010715	retina coloboma	9	195	9250	309395	0.141843	1
MP:0010043	abnormal frontonasal suture morphology	3	42	9256	309548	0.142032	1
MP:0011051	abnormal respiratory motile cilium number	3	42	9256	309548	0.142032	1
MP:0011053	decreased respiratory motile cilia number	3	42	9256	309548	0.142032	1
MP:0004925	decreased susceptibility to noise-induced hearing loss	8	168	9251	309422	0.14209	1
MP:0012095	increased Reichert's membrane thickness	8	168	9251	309422	0.14209	1
MP:0003542	abnormal vascular endothelial cell development	32	867	9227	308723	0.142296	1
MP:0001054	failure of neuromuscular synapse presynaptic differentiation	5	90	9254	309500	0.143093	1
MP:0004658	abnormal ventral tubercle of atlas morphology	5	90	9254	309500	0.143093	1
MP:0000935	abnormal folding of telencephalic vesicles	16	393	9243	309197	0.143428	1
MP:0004986	abnormal osteoblast morphology	119	3589	9140	306001	0.143841	1
MP:0000054	delayed ear emergence	7	142	9252	309448	0.144379	1
MP:0010428	abnormal heart right ventricle outflow tract morphology	58	1668	9201	307922	0.144852	1
MP:0002695	abnormal circulating glucagon level	54	1544	9205	308046	0.145042	1
MP:0002814	hyperchromasia	6	116	9253	309474	0.145134	1
MP:0008025	brain vacuoles	21	540	9238	309050	0.145195	1
MP:0004119	hypokalemia	8	169	9251	309421	0.145286	1
MP:0000041	absent endolymphatic duct	16	394	9243	309196	0.145477	1
MP:0013785	abnormal mammary gland bud morphology	22	570	9237	309020	0.145964	1
MP:0009758	impaired behavioral response to cocaine	12	280	9247	309310	0.146317	1
MP:0001984	abnormal olfaction	37	1022	9222	308568	0.146409	1
MP:0020146	abnormal vascular endothelial cell proliferation	11	252	9248	309338	0.146577	1
MP:0009051	dilated distal convoluted tubules	14	337	9245	309253	0.146659	1
MP:0004160	retroesophageal right subclavian artery	21	541	9238	309049	0.146945	1
MP:0003828	pulmonary edema	38	1053	9221	308537	0.147003	1
MP:0010948	abnormal double-strand DNA break repair	18	453	9241	309137	0.147188	1
MP:0002316	anoxia	5	91	9254	309499	0.147593	1
MP:0011119	abnormal primordial ovarian follicle number	7	143	9252	309447	0.147913	1
MP:0009907	decreased tongue size	53	1516	9206	308074	0.148132	1
MP:0005630	increased lung weight	42	1177	9217	308413	0.148782	1
MP:0003701	elevated level of mitotic sister chromatid exchange	3	43	9256	309547	0.148859	1
MP:0002813	microcytosis	10	225	9249	309365	0.148947	1
MP:0004463	basisphenoid bone foramen	26	691	9233	308899	0.148952	1
MP:0002962	increased urine protein level	74	2173	9185	307417	0.149359	1
MP:0002118	abnormal lipid homeostasis	565	18079	8694	291511	0.149654	1
MP:0002689	abnormal molar morphology	75	2205	9184	307385	0.149869	1
MP:0001400	hyperresponsive	9	198	9250	309392	0.150779	1
MP:0009842	abnormal neural crest cell proliferation	16	397	9243	309193	0.151722	1
MP:0003150	detached tectorial membrane	10	226	9249	309364	0.151765	1
MP:0001417	decreased exploration in new environment	100	2997	9159	306593	0.151911	1
MP:0002787	pseudohermaphroditism	5	92	9254	309498	0.152152	1
MP:0004739	conductive hearing loss	31	844	9228	308746	0.152376	1
MP:0004216	salt-resistant hypertension	6	118	9253	309472	0.15309	1
MP:0004528	fused outer hair cell stereocilia	6	118	9253	309472	0.15309	1
MP:0009317	increased follicular lymphoma incidence	6	118	9253	309472	0.15309	1
MP:0004822	decreased susceptibility to experimental autoimmune uveoretinitis	2	22	9257	309568	0.153137	1
MP:0008695	abnormal interleukin-3 secretion	2	22	9257	309568	0.153137	1
MP:0008697	decreased interleukin-3 secretion	2	22	9257	309568	0.153137	1
MP:0002988	decreased urine osmolality	38	1058	9221	308532	0.15331	1
MP:0003069	abnormal superior semicircular canal morphology	38	1058	9221	308532	0.15331	1
MP:0010508	abnormal heart electrocardiography waveform feature	132	4019	9127	305571	0.153987	1
MP:0004458	absent alisphenoid bone	11	255	9248	309335	0.15453	1
MP:0000861	disorganized barrel cortex	23	605	9236	308985	0.154987	1
MP:0003080	increased natural killer cell mediated cytotoxicity	8	172	9251	309418	0.155083	1
MP:0003282	gastric ulcer	8	172	9251	309418	0.155083	1
MP:0010551	abnormal coronary vessel morphology	81	2400	9178	307190	0.155099	1
MP:0004247	small pancreas	52	1492	9207	308098	0.155594	1
MP:0011978	abnormal potassium ion homeostasis	69	2023	9190	307567	0.155615	1
MP:0004103	abnormal ventral striatum morphology	22	576	9237	309014	0.156377	1
MP:0010052	increased grip strength	46	1307	9213	308283	0.156674	1
MP:0002826	tonic seizures	26	696	9233	308894	0.156872	1
MP:0012705	increased embryonic neuroepithelial cell proliferation	4	68	9255	309522	0.157045	1
MP:0020157	abnormal behavioral response to alcohol	21	547	9238	309043	0.157694	1
MP:0009745	abnormal behavioral response to xenobiotic	279	8769	8980	300821	0.158432	1
MP:0001142	abnormal vagina orifice morphology	45	1278	9214	308312	0.158927	1
MP:0005278	abnormal cholesterol homeostasis	278	8741	8981	300849	0.160453	1
MP:0006000	abnormal corneal epithelium morphology	53	1528	9206	308062	0.160921	1
MP:0009347	increased trabecular bone thickness	42	1187	9217	308403	0.160924	1
MP:0003452	abnormal parotid gland morphology	6	120	9253	309470	0.161235	1
MP:0000275	heart hyperplasia	8	174	9251	309416	0.161784	1
MP:0003193	decreased cholesterol efflux	8	174	9251	309416	0.161784	1
MP:0009556	abnormal platelet ADP level	8	174	9251	309416	0.161784	1
MP:0009557	decreased platelet ADP level	8	174	9251	309416	0.161784	1
MP:0005166	decreased susceptibility to injury	96	2883	9163	306707	0.161877	1
MP:0003947	abnormal cholesterol level	273	8583	8986	301007	0.162444	1
MP:0000380	small hair follicles	7	147	9252	309443	0.162446	1
MP:0004751	increased length of allograft survival	11	258	9248	309332	0.162696	1
MP:0001870	salivary gland inflammation	20	520	9239	309070	0.162724	1
MP:0008067	retinal ganglion cell degeneration	15	373	9244	309217	0.162797	1
MP:0008939	increased pituitary gland weight	9	202	9250	309388	0.163113	1
MP:0010158	abnormal intestine development	10	230	9249	309360	0.163301	1
MP:0004534	decreased inner hair cell stereocilia number	12	287	9247	309303	0.164143	1
MP:0004000	impaired passive avoidance behavior	42	1190	9217	308400	0.164676	1
MP:0000183	decreased circulating LDL cholesterol level	50	1438	9209	308152	0.164676	1
MP:0001258	decreased body length	251	7874	9008	301716	0.164764	1
MP:0005400	abnormal vitamin level	29	792	9230	308798	0.165297	1
MP:0008536	enlarged third ventricle	31	853	9228	308737	0.165547	1
MP:0001898	abnormal long term depression	89	2666	9170	306924	0.166052	1
MP:0001547	abnormal lipid level	536	17180	8723	292410	0.166144	1
MP:0005532	abnormal vascular resistance	10	231	9249	309359	0.166249	1
MP:0005489	vascular smooth muscle hyperplasia	9	203	9250	309387	0.16627	1
MP:0012224	abnormal sterol level	286	9015	8973	300575	0.166897	1
MP:0009361	abnormal primordial ovarian follicle morphology	21	552	9238	309038	0.166973	1
MP:0005179	decreased circulating cholesterol level	141	4327	9118	305263	0.166987	1
MP:0009643	abnormal urine homeostasis	233	7295	9026	302295	0.166998	1
MP:0001983	abnormal olfactory system physiology	41	1161	9218	308429	0.167073	1
MP:0002888	abnormal NMDA-mediated synaptic currents	17	434	9242	309156	0.168209	1
MP:0008845	abnormal paraventricular hypothalamic nucleus morphology	11	260	9248	309330	0.168257	1
MP:0011192	decreased embryonic epiblast cell proliferation	8	176	9251	309414	0.168617	1
MP:0014082	decreased small intestinal villus height	8	176	9251	309414	0.168617	1
MP:0005628	decreased circulating potassium level	18	464	9241	309126	0.169233	1
MP:0000186	decreased circulating HDL cholesterol level	82	2448	9177	307142	0.169338	1
MP:0003564	abnormal insulin secretion	114	3466	9145	306124	0.169369	1
MP:0009747	impaired behavioral response to xenobiotic	68	2006	9191	307584	0.169392	1
MP:0004433	abnormal cochlear inner hair cell physiology	15	376	9244	309214	0.169693	1
MP:0011854	cerebral edema	15	376	9244	309214	0.169693	1
MP:0011808	abnormal myoblast differentiation	3	46	9256	309544	0.169939	1
MP:0003562	abnormal pancreatic beta cell physiology	146	4492	9113	305098	0.169941	1
MP:0009744	postaxial polydactyly	13	318	9246	309272	0.169967	1
MP:0009877	exostosis	14	347	9245	309243	0.17002	1
MP:0003106	abnormal fear-related response	74	2196	9185	307394	0.170195	1
MP:0000448	pointed snout	16	406	9243	309184	0.171307	1
MP:0003484	abnormal channel response	38	1072	9221	308518	0.171798	1
MP:0000439	enlarged cranium	19	495	9240	309095	0.171997	1
MP:0002984	retina hypoplasia	8	177	9251	309413	0.172082	1
MP:0003958	heart valve hyperplasia	10	233	9249	309357	0.172223	1
MP:0012111	failure of morula compaction	13	319	9246	309271	0.172515	1
MP:0010792	abnormal stomach mucosa morphology	61	1789	9198	307801	0.172528	1
MP:0003163	absent posterior semicircular canal	23	615	9236	308975	0.172663	1
MP:0005334	abnormal fat pad morphology	186	5786	9073	303804	0.173273	1
MP:0008438	abnormal cutaneous collagen fibril morphology	16	407	9243	309183	0.17356	1
MP:0003454	erythroderma	6	123	9253	309467	0.17379	1
MP:0011281	abnormal olfactory epithelium cilium morphology	4	71	9255	309519	0.173906	1
MP:0009429	decreased embryo weight	19	496	9240	309094	0.174035	1
MP:0005637	abnormal iron homeostasis	61	1791	9198	307799	0.174642	1
MP:0004055	atrium hypoplasia	17	437	9242	309153	0.174707	1
MP:0011349	abnormal renal glomerulus basement membrane thickness	34	951	9225	308639	0.174756	1
MP:0002628	hepatic steatosis	138	4243	9121	305347	0.175284	1
MP:0003977	abnormal circulating carnitine level	8	178	9251	309412	0.175579	1
MP:0004969	pale kidney	40	1137	9219	308453	0.176162	1
MP:0004988	increased osteoblast cell number	43	1230	9216	308360	0.176202	1
MP:0011515	purpura	3	47	9256	309543	0.177147	1
MP:0003457	abnormal circulating ketone body level	39	1107	9220	308483	0.177429	1
MP:0010324	abnormal malleus processus brevis morphology	16	409	9243	309181	0.17811	1
MP:0020178	abnormal IgG2c level	19	498	9240	309092	0.178146	1
MP:0008282	enlarged hippocampus	10	235	9249	309355	0.178297	1
MP:0001771	abnormal circulating magnesium level	21	558	9238	309032	0.178485	1
MP:0011979	abnormal magnesium ion homeostasis	21	558	9238	309032	0.178485	1
MP:0004615	cervical vertebral transformation	34	954	9225	308636	0.179181	1
MP:0013206	abnormal motile cilium morphology	93	2809	9166	306781	0.179562	1
MP:0011060	abnormal kinocilium morphology	24	649	9235	308941	0.179627	1
MP:0003905	abnormal aorta elastin content	4	72	9255	309518	0.179659	1
MP:0008535	enlarged lateral ventricles	77	2301	9182	307289	0.179773	1
MP:0010684	abnormal hair follicle outer root sheath morphology	13	322	9246	309268	0.18027	1
MP:0008469	abnormal protein level	505	16207	8754	293383	0.181417	1
MP:0011465	abnormal urine urea nitrogen level	7	152	9252	309438	0.181466	1
MP:0000286	abnormal mitral valve morphology	44	1266	9215	308324	0.182577	1
MP:0011405	tubulointerstitial nephritis	25	681	9234	308909	0.182685	1
MP:0001195	flaky skin	12	294	9247	309296	0.183	1
MP:0004523	decreased cochlear hair cell stereocilia number	24	651	9235	308939	0.183272	1
MP:0008260	abnormal autophagy	31	865	9228	308725	0.184062	1
MP:0005504	abnormal ligament morphology	42	1205	9217	308385	0.184174	1
MP:0009715	thick epidermis stratum basale	2	25	9257	309565	0.184301	1
MP:0000003	abnormal adipose tissue morphology	634	20453	8625	289137	0.184306	1
MP:0011304	kidney papillary atrophy	10	237	9249	309353	0.184468	1
MP:0011353	expanded mesangial matrix	30	835	9229	308755	0.185141	1
MP:0008706	decreased interleukin-6 secretion	44	1268	9215	308322	0.185188	1
MP:0002694	abnormal pancreas secretion	117	3583	9142	306007	0.185354	1
MP:0001664	abnormal digestion	63	1864	9196	307726	0.185391	1
MP:0000421	mottled coat	4	73	9255	309517	0.185476	1
MP:0003019	increased circulating chloride level	42	1206	9217	308384	0.185517	1
MP:0004668	absent vertebral body	5	99	9254	309491	0.185614	1
MP:0013541	abnormal submandibular gland development	5	99	9254	309491	0.185614	1
MP:0009088	thin uterine horn	9	209	9250	309381	0.185797	1
MP:0001184	absent pulmonary alveoli	8	181	9251	309409	0.186255	1
MP:0008653	abnormal interleukin-1 alpha secretion	1	6	9258	309584	0.186398	1
MP:0000284	double outlet right ventricle	156	4839	9103	304751	0.186596	1
MP:0008537	increased susceptibility to induced colitis	38	1083	9221	308507	0.187161	1
MP:0010579	increased heart left ventricle size	74	2214	9185	307376	0.187629	1
MP:0003985	renal fibrosis	58	1709	9201	307881	0.18819	1
MP:0010380	abnormal inner cell mass apoptosis	13	325	9246	309265	0.18819	1
MP:0012730	abnormal internal carotid artery morphology	9	210	9250	309380	0.189146	1
MP:0000223	decreased monocyte cell number	32	899	9227	308691	0.189227	1
MP:0009750	impaired behavioral response to addictive substance	32	899	9227	308691	0.189227	1
MP:0004789	increased bile salt level	8	182	9251	309408	0.189874	1
MP:0011499	abnormal glomerular capsule space morphology	36	1023	9223	308567	0.189995	1
MP:0014195	abnormal endocrine pancreas secretion	114	3493	9145	306097	0.190213	1
MP:0004087	abnormal muscle fiber morphology	284	8999	8975	300591	0.190444	1
MP:0009838	abnormal sperm axoneme morphology	18	474	9241	309116	0.190683	1
MP:0005061	abnormal eosinophil morphology	50	1460	9209	308130	0.190923	1
MP:0010758	increased right ventricle systolic pressure	6	127	9253	309463	0.191126	1
MP:0004922	abnormal common crus morphology	29	808	9230	308782	0.191196	1
MP:0003978	decreased circulating carnitine level	3	49	9256	309541	0.191806	1
MP:0011970	abnormal circulating lactate dehydrogenase level	3	49	9256	309541	0.191806	1
MP:0011971	increased circulating lactate dehydrogenase level	3	49	9256	309541	0.191806	1
MP:0000189	hypoglycemia	114	3495	9145	306095	0.191813	1
MP:0003961	decreased lean body mass	189	5915	9070	303675	0.192519	1
MP:0004692	small pubis	24	656	9235	308934	0.192551	1
MP:0004183	abnormal sympathetic nervous system physiology	20	535	9239	309055	0.192752	1
MP:0003822	decreased left ventricle systolic pressure	18	475	9241	309115	0.192899	1
MP:0020316	decreased vascular endothelial cell proliferation	7	155	9252	309435	0.193304	1
MP:0003108	short zygomatic bone	8	183	9251	309407	0.193522	1
MP:0010877	abnormal trabecular bone volume	52	1525	9207	308065	0.193692	1
MP:0010577	abnormal heart right ventricle size	119	3658	9140	305932	0.193826	1
MP:0011380	enlarged brain ventricles	112	3434	9147	306156	0.194358	1
MP:0013229	abnormal brain ventricle size	112	3434	9147	306156	0.194358	1
MP:0009373	abnormal cumulus expansion	11	269	9248	309321	0.194384	1
MP:0011643	abnormal tendon collagen fibril morphology	2	26	9257	309564	0.194883	1
MP:0004089	dilated sarcoplasmic reticulum	5	101	9254	309489	0.195632	1
MP:0005401	abnormal fat-soluble vitamin level	26	719	9233	308871	0.196243	1
MP:0000687	small lymphoid organs	10	241	9249	309349	0.197093	1
MP:0002223	lymphoid hypoplasia	10	241	9249	309349	0.197093	1
MP:0006353	increased glycosylated hemoglobin level	10	241	9249	309349	0.197093	1
MP:0011642	abnormal bone collagen fibril morphology	4	75	9255	309515	0.197285	1
MP:0004343	small scapula	38	1090	9221	308500	0.197308	1
MP:0001402	hypoactivity	333	10616	8926	298974	0.198937	1
MP:0004003	abnormal vascular endothelial cell physiology	34	967	9225	308623	0.199049	1
MP:0003470	abnormal summary potential	3	50	9256	309540	0.199247	1
MP:0002901	increased urine phosphate level	9	213	9250	309377	0.199349	1
MP:0009300	increased parametrial fat pad weight	6	129	9253	309461	0.200032	1
MP:0011868	podocyte microvillus transformation	6	129	9253	309461	0.200032	1
MP:0002734	abnormal mechanical nociception	10	242	9249	309348	0.200307	1
MP:0004603	absent vertebral arch	11	271	9248	309319	0.200425	1
MP:0013202	abnormal cilium morphology	148	4601	9111	304989	0.20059	1
MP:0005565	increased blood urea nitrogen level	122	3763	9137	305827	0.200612	1
MP:0009130	increased white fat cell number	8	185	9251	309405	0.200905	1
MP:0011620	abnormal habituation to a new environment	8	185	9251	309405	0.200905	1
MP:0005100	abnormal choroid pigmentation	15	389	9244	309201	0.20123	1
MP:0008999	absent anus	19	509	9240	309081	0.201628	1
MP:0009011	prolonged diestrus	26	722	9233	308868	0.201719	1
MP:0011065	abnormal kidney epithelial cell primary cilium morphology	13	330	9246	309260	0.201745	1
MP:0011066	abnormal renal tubule epithelial cell primary cilium morphology	13	330	9246	309260	0.201745	1
MP:0010358	abnormal free fatty acids level	101	3091	9158	306499	0.202564	1
MP:0013561	abnormal endocrine gland physiology	284	9023	8975	300567	0.202652	1
MP:0005391	vision/eye phenotype	1150	37549	8109	272041	0.202683	1
MP:0009577	abnormal developmental vascular remodeling	74	2229	9185	307361	0.202893	1
MP:0001776	abnormal circulating sodium level	73	2198	9186	307392	0.203736	1
MP:0006413	increased T cell apoptosis	41	1188	9218	308402	0.203821	1
MP:0009146	abnormal pancreatic acinar cell morphology	27	754	9232	308836	0.204114	1
MP:0003458	decreased circulating ketone body level	6	130	9253	309460	0.204541	1
MP:0001993	abnormal blinking	8	186	9251	309404	0.204639	1
MP:0001994	increased blinking frequency	8	186	9251	309404	0.204639	1
MP:0004019	abnormal vitamin homeostasis	32	909	9227	308681	0.205395	1
MP:0000702	enlarged lymph nodes	94	2870	9165	306720	0.205469	1
MP:0008574	decreased circulating interferon-alpha level	2	27	9257	309563	0.205539	1
MP:0012306	enhanced spatial learning	2	27	9257	309563	0.205539	1
MP:0010360	decreased liver free fatty acids level	5	103	9254	309487	0.205831	1
MP:0002900	abnormal urine phosphate level	11	273	9248	309317	0.206546	1
MP:0004008	abnormal GABA-mediated receptor currents	16	421	9243	309169	0.20663	1
MP:0008470	abnormal spleen B cell follicle morphology	104	3192	9155	306398	0.20677	1
MP:0004217	salt-sensitive hypertension	10	244	9249	309346	0.206801	1
MP:0008862	asymmetric snout	10	244	9249	309346	0.206801	1
MP:0010506	prolonged RR interval	13	332	9246	309258	0.207286	1
MP:0005318	decreased triglyceride level	142	4417	9117	305173	0.207747	1
MP:0009897	decreased maxillary shelf size	22	603	9237	308987	0.208051	1
MP:0012031	abnormal b wave amplitude	14	362	9245	309228	0.208295	1
MP:0012035	abnormal b-wave shape	14	362	9245	309228	0.208295	1
MP:0009216	abnormal peritoneum morphology	8	187	9251	309403	0.208399	1
MP:0003417	premature endochondral bone ossification	12	303	9247	309287	0.208656	1
MP:0002799	abnormal passive avoidance behavior	57	1695	9202	307895	0.208819	1
MP:0004777	abnormal phospholipid level	26	726	9233	308864	0.209138	1
MP:0008743	decreased liver iron level	4	77	9255	309513	0.209316	1
MP:0011562	abnormal urine prostaglandin level	4	77	9255	309513	0.209316	1
MP:0012205	abnormal neuronal stem cell self-renewal	4	77	9255	309513	0.209316	1
MP:0009619	abnormal optokinetic reflex	7	159	9252	309431	0.209547	1
MP:0010092	increased circulating magnesium level	11	274	9248	309316	0.209636	1
MP:0005265	abnormal blood urea nitrogen level	152	4743	9107	304847	0.209773	1
MP:0006351	abnormal glycosylated hemoglobin level	10	245	9249	309345	0.21008	1
MP:0011648	thick heart valve cusps	34	974	9225	308616	0.210198	1
MP:0005226	abnormal vertebral arch development	32	912	9227	308678	0.210377	1
MP:0013802	abnormal IgG2 level	114	3518	9145	306072	0.210753	1
MP:0001055	failure of neuromuscular synapse postsynaptic differentiation	5	104	9254	309486	0.210995	1
MP:0008991	abnormal bile canaliculus morphology	5	104	9254	309486	0.210995	1
MP:0003271	abnormal duodenum morphology	26	727	9233	308863	0.211013	1
MP:0003998	decreased thermal nociceptive threshold	46	1350	9213	308240	0.211233	1
MP:0000749	muscle degeneration	45	1319	9214	308271	0.211821	1
MP:0001559	hyperglycemia	60	1793	9199	307797	0.212446	1
MP:0008214	increased immature B cell number	41	1194	9218	308396	0.212516	1
MP:0001078	abnormal phrenic nerve morphology	26	728	9233	308862	0.212896	1
MP:0002985	abnormal urine calcium level	26	728	9233	308862	0.212896	1
MP:0013618	decreased areal bone mineral density	9	217	9250	309373	0.213299	1
MP:0011200	abnormal extraembryonic coelom morphology	10	246	9249	309344	0.213381	1
MP:0009221	uterus adenomyosis	6	132	9253	309458	0.213667	1
MP:0010922	alveolitis	6	132	9253	309458	0.213667	1
MP:0005375	adipose tissue phenotype	637	20638	8622	288952	0.214045	1
MP:0009539	abnormal Hassall's corpuscle morphology	3	52	9256	309538	0.214324	1
MP:0009540	absent Hassall's corpuscle	3	52	9256	309538	0.214324	1
MP:0010653	abnormal Wallerian degeneration	3	52	9256	309538	0.214324	1
MP:0013503	abnormal embryonic tissue cell apoptosis	110	3394	9149	306196	0.21479	1
MP:0009145	abnormal pancreatic acinus morphology	27	760	9232	308830	0.215115	1
MP:0020185	altered susceptibility to viral infection	70	2114	9189	307476	0.216121	1
MP:0004080	abnormal nucleus accumbens morphology	2	28	9257	309562	0.216255	1
MP:0006188	calcified retina	2	28	9257	309562	0.216255	1
MP:0006209	calcified intraocular region	2	28	9257	309562	0.216255	1
MP:0004131	abnormal motile primary cilium morphology	25	699	9234	308891	0.216285	1
MP:0013237	abnormal skeletal muscle regeneration	26	730	9233	308860	0.216687	1
MP:0020040	decreased bone ossification	21	577	9238	309013	0.217514	1
MP:0011889	abnormal circulating ferritin level	6	133	9253	309457	0.218282	1
MP:0011498	abnormal glomerular capsule parietal layer morphology	11	277	9248	309313	0.219022	1
MP:0004037	increased muscle relaxation	8	190	9251	309400	0.21984	1
MP:0010763	abnormal hematopoietic stem cell physiology	52	1546	9207	308044	0.220335	1
MP:0000075	absent neurocranium	9	219	9250	309371	0.220415	1
MP:0001441	increased grooming behavior	30	856	9229	308734	0.220815	1
MP:0011977	abnormal sodium ion homeostasis	96	2951	9163	306639	0.221242	1
MP:0001775	abnormal selenium level	4	79	9255	309511	0.221547	1
MP:0008820	abnormal blood uric acid level	15	397	9244	309193	0.221886	1
MP:0010887	pale lung	7	162	9252	309428	0.222051	1
MP:0003363	decreased circulating gonadotropin level	45	1327	9214	308263	0.223085	1
MP:0001454	abnormal cued conditioning behavior	116	3597	9143	305993	0.223193	1
MP:0008563	decreased interferon-alpha secretion	10	249	9249	309341	0.223408	1
MP:0002687	oligozoospermia	153	4794	9106	304796	0.223498	1
MP:0010148	abnormal exocrine pancreas physiology	12	308	9247	309282	0.223544	1
MP:0010280	increased skeletal tumor incidence	24	672	9235	308918	0.223774	1
MP:0010783	abnormal stomach wall morphology	62	1866	9197	307724	0.223807	1
MP:0003207	decreased cellular sensitivity to gamma-irradiation	9	220	9250	309370	0.224007	1
MP:0003395	abnormal subclavian artery morphology	52	1549	9207	308041	0.224285	1
MP:0000836	abnormal substantia nigra morphology	13	338	9246	309252	0.224303	1
MP:0004152	abnormal circulating iron level	43	1265	9216	308325	0.224523	1
MP:0001289	persistence of hyaloid vascular system	40	1171	9219	308419	0.225033	1
MP:0002784	abnormal Sertoli cell morphology	73	2218	9186	307372	0.225295	1
MP:0013486	decreased Paneth cell number	7	163	9252	309427	0.226276	1
MP:0013296	abnormal susceptibility to induced colitis	40	1172	9219	308418	0.226563	1
MP:0009481	cecum inflammation	5	107	9254	309483	0.226729	1
MP:0009810	increased urine uric acid level	5	107	9254	309483	0.226729	1
MP:0004366	abnormal strial marginal cell morphology	15	399	9244	309191	0.227188	1
MP:0010147	abnormal endocrine pancreas physiology	148	4637	9111	304953	0.227348	1
MP:0000809	absent hippocampus	14	369	9245	309221	0.227367	1
MP:0010110	abnormal renal phosphate reabsorbtion	6	135	9253	309455	0.227611	1
MP:0014143	decreased body fat mass	6	135	9253	309455	0.227611	1
MP:0008758	abnormal T cell receptor beta chain V(D)J recombination	9	221	9250	309369	0.227621	1
MP:0005144	abnormal circulating VLDL cholesterol level	24	674	9235	308916	0.227833	1
MP:0010913	abnormal neuroendocrine cell morphology	30	860	9229	308730	0.22796	1
MP:0000107	abnormal frontal bone morphology	108	3346	9151	306244	0.229389	1
MP:0008564	increased interferon-beta secretion	3	54	9256	309536	0.229632	1
MP:0009186	decreased PP cell number	14	370	9245	309220	0.230149	1
MP:0006197	ocular hypotelorism	7	164	9252	309426	0.230528	1
MP:0013352	abnormal Rathke's pouch apoptosis	21	583	9238	309007	0.230598	1
MP:0000610	cholestasis	9	222	9250	309368	0.231256	1
MP:0010300	increased skin tumor incidence	30	862	9229	308728	0.231572	1
MP:0003498	thyroid gland hyperplasia	5	108	9254	309482	0.232049	1
MP:0004092	absent Z lines	5	108	9254	309482	0.232049	1
MP:0008837	increased transforming growth factor level	5	108	9254	309482	0.232049	1
MP:0005435	hemoperitoneum	12	311	9247	309279	0.232679	1
MP:0011388	absent heart	12	311	9247	309279	0.232679	1
MP:0004567	decreased myocardial fiber number	14	371	9245	309219	0.232945	1
MP:0003960	increased lean body mass	110	3415	9149	306175	0.233458	1
MP:0004512	anosmia	4	81	9255	309509	0.233959	1
MP:0002800	abnormal short term object recognition memory	7	165	9252	309425	0.234807	1
MP:0009324	absent hippocampal fimbria	11	282	9248	309308	0.235032	1
MP:0008125	abnormal dendritic cell number	41	1209	9218	308381	0.235044	1
MP:0004524	short cochlear hair cell stereocilia	15	402	9244	309188	0.23524	1
MP:0004548	dilated esophagus	8	194	9251	309396	0.235444	1
MP:0011458	abnormal urine chloride ion level	13	342	9246	309248	0.235957	1
MP:0009866	abnormal aorta wall morphology	39	1147	9220	308443	0.236627	1
MP:0009770	abnormal optic chiasm morphology	20	555	9239	309035	0.236666	1
MP:0008858	abnormal hair cycle anagen phase	10	253	9249	309337	0.237054	1
MP:0005462	abnormal mast cell differentiation	6	137	9253	309453	0.237064	1
MP:0008191	abnormal follicular B cell physiology	6	137	9253	309453	0.237064	1
MP:0009444	ovarian follicular cyst	6	137	9253	309453	0.237064	1
MP:0003121	genetic imprinting	21	586	9238	309004	0.237268	1
MP:0009404	centrally nucleated skeletal muscle fibers	66	2005	9193	307585	0.237568	1
MP:0008740	abnormal intestinal iron level	2	30	9257	309560	0.237817	1
MP:0011209	absent extraembryonic coelom	2	30	9257	309560	0.237817	1
MP:0013378	increased sebocyte number	2	30	9257	309560	0.237817	1
MP:0002500	granulomatous inflammation	19	525	9240	309065	0.238231	1
MP:0009644	uremia	148	4651	9111	304939	0.238235	1
MP:0010591	enlarged aortic valve	9	224	9250	309366	0.23859	1
MP:0009362	abnormal primary ovarian follicle morphology	12	313	9247	309277	0.238849	1
MP:0009830	abnormal sperm connecting piece morphology	7	166	9252	309424	0.239113	1
MP:0006144	increased systemic arterial systolic blood pressure	53	1592	9206	307998	0.239358	1
MP:0013504	increased embryonic tissue cell apoptosis	102	3164	9157	306426	0.240144	1
MP:0020080	increased bone mineralization	4	82	9255	309508	0.240227	1
MP:0009620	abnormal primary vitreous morphology	15	404	9244	309186	0.240671	1
MP:0020148	abnormal sensitivity to induced morbidity/mortality	239	7621	9020	301969	0.241112	1
MP:0005581	abnormal renin activity	20	557	9239	309033	0.241279	1
MP:0008739	abnormal spleen iron level	14	374	9245	309216	0.241416	1
MP:0010144	abnormal tumor vascularization	14	374	9245	309216	0.241416	1
MP:0004444	small supraoccipital bone	11	284	9248	309306	0.241558	1
MP:0009879	abnormal arcus anterior morphology	11	284	9248	309306	0.241558	1
MP:0004194	abnormal kidney pelvis morphology	129	4039	9130	305551	0.241754	1
MP:0002433	abnormal T-helper 1 cell morphology	21	588	9238	309002	0.241759	1
MP:0004731	increased circulating gastrin level	6	138	9253	309452	0.241835	1
MP:0008461	left atrial isomerism	6	138	9253	309452	0.241835	1
MP:0008558	abnormal interferon-beta secretion	13	344	9246	309246	0.241872	1
MP:0006021	abnormal Reissner membrane morphology	12	314	9247	309276	0.241958	1
MP:0010487	abnormal right subclavian artery morphology	40	1182	9219	308408	0.242128	1
MP:0004189	abnormal alveolar process morphology	24	681	9235	308909	0.242295	1
MP:0008432	abnormal long term spatial reference memory	7	167	9252	309423	0.243443	1
MP:0010472	abnormal ascending aorta and coronary artery attachment	7	167	9252	309423	0.243443	1
MP:0010964	increased compact bone volume	7	167	9252	309423	0.243443	1
MP:0011731	decreased myelin sheath thickness	7	167	9252	309423	0.243443	1
MP:0008412	increased cellular sensitivity to oxidative stress	17	466	9242	309124	0.243634	1
MP:0000264	failure of vascular branching	11	285	9248	309305	0.244846	1
MP:0010958	abnormal tricarboxylic acid cycle	3	56	9256	309534	0.245133	1
MP:0004529	decreased outer hair cell stereocilia number	19	528	9240	309062	0.24539	1
MP:0008439	abnormal cortical plate morphology	31	901	9228	308689	0.245687	1
MP:0000780	abnormal corpus callosum morphology	147	4628	9112	304962	0.245766	1
MP:0010572	persistent right dorsal aorta	20	559	9239	309031	0.24593	1
MP:0003174	increased lysosomal enzyme secretion	4	83	9255	309507	0.246533	1
MP:0004987	abnormal osteoblast cell number	61	1853	9198	307737	0.24718	1
MP:0013318	abnormal branching involved in seminal vesicle morphogenesis	8	197	9251	309393	0.24739	1
MP:0012314	enhanced learning	10	256	9249	309334	0.247484	1
MP:0012754	abnormal cranial neural crest cell morphology	10	256	9249	309334	0.247484	1
MP:0005537	abnormal cerebral aqueduct morphology	31	902	9228	308688	0.247519	1
MP:0003652	abnormal skin turgor	7	168	9252	309422	0.247798	1
MP:0009445	osteomalacia	11	286	9248	309304	0.248149	1
MP:0010931	abnormal trabecular bone connectivity density	20	560	9239	309030	0.248268	1
MP:0004712	notochord degeneration	2	31	9257	309559	0.248641	1
MP:0008101	lymph node hypoplasia	28	809	9231	308781	0.249259	1
MP:0002574	increased vertical activity	56	1695	9203	307895	0.249366	1
MP:0001944	abnormal pancreas morphology	237	7569	9022	302021	0.249522	1
MP:0010460	pulmonary artery hypoplasia	18	499	9241	309091	0.249603	1
MP:0009728	abnormal calcaneum morphology	13	347	9246	309243	0.25085	1
MP:0009106	abnormal pancreas size	58	1760	9201	307830	0.250882	1
MP:0003044	impaired basement membrane formation	8	198	9251	309392	0.251415	1
MP:0004466	short cochlear outer hair cells	8	198	9251	309392	0.251415	1
MP:0009648	abnormal superovulation	8	198	9251	309392	0.251415	1
MP:0001052	abnormal innervation pattern to muscle	47	1410	9212	308180	0.251674	1
MP:0008188	abnormal transitional stage B cell morphology	39	1157	9220	308433	0.252724	1
MP:0009922	increased transitional stage T1 B cell number	4	84	9255	309506	0.252875	1
MP:0011555	increased urine microglobulin level	4	84	9255	309506	0.252875	1
MP:0020321	increased vascular endothelial cell apoptosis	4	84	9255	309506	0.252875	1
MP:0000188	abnormal circulating glucose level	449	14539	8810	295051	0.253011	1
MP:0000291	enlarged pericardium	53	1602	9206	307988	0.253046	1
MP:0005461	abnormal dendritic cell morphology	54	1634	9205	307956	0.253183	1
MP:0005059	lysosomal protein accumulation	5	112	9254	309478	0.253664	1
MP:0002906	increased susceptibility to pharmacologically induced seizures	113	3534	9146	306056	0.253706	1
MP:0012349	increased susceptibility to induction of seizure by inducing agent	113	3534	9146	306056	0.253706	1
MP:0000126	brittle teeth	13	348	9246	309242	0.253869	1
MP:0008719	impaired neutrophil recruitment	33	969	9226	308621	0.255061	1
MP:0008810	increased circulating iron level	30	875	9229	308715	0.255672	1
MP:0011095	embryonic lethality between implantation and placentation, complete penetrance	27	781	9232	308809	0.255724	1
MP:0004830	short incisors	26	750	9233	308840	0.256265	1
MP:0006036	abnormal mitochondrial physiology	87	2696	9172	306894	0.256289	1
MP:0012285	misaligned sternebrae	6	141	9253	309449	0.256312	1
MP:0012511	dilated aortic sac	6	141	9253	309449	0.256312	1
MP:0011026	impaired branching involved in trachea morphogenesis	17	471	9242	309119	0.256519	1
MP:0008769	abnormal plasmacytoid dendritic cell physiology	7	170	9252	309420	0.256577	1
MP:0010392	prolonged QRS complex duration	48	1446	9211	308144	0.257841	1
MP:0005238	increased brain size	51	1542	9208	308048	0.258384	1
MP:0003645	increased pancreatic beta cell number	28	814	9231	308776	0.259067	1
MP:0003382	straub tail	5	113	9254	309477	0.259144	1
MP:0011429	absent mesangial cell	5	113	9254	309477	0.259144	1
MP:0008648	decreased circulating interleukin-12b level	4	85	9255	309505	0.25925	1
MP:0004334	utricular macular degeneration	8	200	9251	309390	0.259526	1
MP:0004430	abnormal Claudius cell morphology	8	200	9251	309390	0.259526	1
MP:0011535	increased urination frequency	8	200	9251	309390	0.259526	1
MP:0002792	abnormal retinal vasculature morphology	112	3508	9147	306082	0.259728	1
MP:0001071	abnormal facial nerve morphology	52	1575	9207	308015	0.259928	1
MP:0000466	esophageal epithelium hyperplasia	3	58	9256	309532	0.26079	1
MP:0003907	decreased aorta elastin content	3	58	9256	309532	0.26079	1
MP:0011249	abdominal situs inversus	6	142	9253	309448	0.261189	1
MP:0008236	decreased susceptibility to neuronal excitotoxicity	21	597	9238	308993	0.2624	1
MP:0008032	abnormal lipolysis	19	535	9240	309055	0.262426	1
MP:0003141	cardiac fibrosis	84	2605	9175	306985	0.262602	1
MP:0011348	abnormal renal glomerulus basement membrane morphology	41	1227	9218	308363	0.26347	1
MP:0010909	pulmonary alveolar hemorrhage	17	474	9242	309116	0.264372	1
MP:0010283	decreased classified tumor incidence	5	114	9254	309476	0.264652	1
MP:0004419	absent parietal bone	9	231	9250	309359	0.26487	1
MP:0005124	increased circulating prolactin level	9	231	9250	309359	0.26487	1
MP:0001716	abnormal placenta labyrinth morphology	141	4456	9118	305134	0.264875	1
MP:0010878	increased trabecular bone volume	28	817	9231	308773	0.265027	1
MP:0011538	abnormal urine hormone level	4	86	9255	309504	0.265656	1
MP:0014172	decreased fatty acid oxidation	4	86	9255	309504	0.265656	1
MP:0002206	abnormal CNS synaptic transmission	533	17338	8726	292252	0.265956	1
MP:0013604	abnormal adult Leydig cell differentiation	6	143	9253	309447	0.26609	1
MP:0003283	abnormal digestive organ placement	29	849	9230	308741	0.266135	1
MP:0008704	abnormal interleukin-6 secretion	94	2932	9165	306658	0.266729	1
MP:0004793	abnormal synaptic vesicle clustering	12	322	9247	309268	0.267347	1
MP:0013614	abnormal areal bone mineral density	12	322	9247	309268	0.267347	1
MP:0008065	short endolymphatic duct	19	537	9240	309053	0.267374	1
MP:0002575	increased circulating ketone body level	33	976	9226	308614	0.26776	1
MP:0004164	abnormal neurohypophysis morphology	24	693	9235	308897	0.26796	1
MP:0005251	blepharitis	15	414	9244	309176	0.26854	1
MP:0012484	decreased corticospinal tract size	3	59	9256	309531	0.268667	1
MP:0000954	decreased oligodendrocyte progenitor number	10	262	9249	309328	0.268802	1
MP:0008823	abnormal interventricular septum membranous part morphology	88	2740	9171	306850	0.268957	1
MP:0005627	increased circulating potassium level	39	1167	9220	308423	0.269284	1
MP:0005450	abnormal energy expenditure	178	5669	9081	303921	0.269748	1
MP:0001793	altered susceptibility to infection	263	8454	8996	301136	0.270271	1
MP:0008747	abnormal T cell anergy	2	33	9257	309557	0.270322	1
MP:0009660	abnormal induced retinal neovascularization	23	663	9236	308927	0.270776	1
MP:0013562	abnormal circumventricular organ morphology	39	1168	9220	308422	0.270964	1
MP:0009285	increased gonadal fat pad weight	15	415	9244	309175	0.271388	1
MP:0008034	enhanced lipolysis	11	293	9248	309297	0.271704	1
MP:0004081	abnormal globus pallidus morphology	8	203	9251	309387	0.271837	1
MP:0003984	embryonic growth retardation	359	11613	8900	297977	0.271947	1
MP:0003431	abnormal parathyroid gland physiology	4	87	9255	309503	0.27209	1
MP:0003432	increased activity of parathyroid	4	87	9255	309503	0.27209	1
MP:0010815	enlarged alveolar lamellar bodies	4	87	9255	309503	0.27209	1
MP:0020320	abnormal vascular endothelial cell apoptosis	4	87	9255	309503	0.27209	1
MP:0008150	decreased diameter of long bones	24	695	9235	308895	0.272337	1
MP:0003740	fusion of middle ear ossicles	18	508	9241	309082	0.272425	1
MP:0005618	decreased urine potassium level	9	233	9250	309357	0.272538	1
MP:0008227	absent anterior commissure	26	758	9233	308832	0.27288	1
MP:0001473	reduced long term potentiation	136	4303	9123	305287	0.273362	1
MP:0008258	thin endometrium	12	324	9247	309266	0.27383	1
MP:0004384	small interparietal bone	26	759	9233	308831	0.274985	1
MP:0000628	abnormal mammary gland development	116	3654	9143	305936	0.275084	1
MP:0002414	abnormal myeloblast morphology/development	75	2326	9184	307264	0.275815	1
MP:0005139	increased prolactin level	10	264	9249	309326	0.276033	1
MP:0005568	increased circulating total protein level	9	234	9250	309356	0.276396	1
MP:0008238	abnormal dorsoventral coat patterning	3	60	9256	309530	0.27657	1
MP:0004877	abnormal systemic vascular resistance	1	10	9258	309580	0.276867	1
MP:0008691	decreased interleukin-23 secretion	1	10	9258	309580	0.276867	1
MP:0011958	increased compensatory feeding amount	1	10	9258	309580	0.276867	1
MP:0013751	increased cystadenoma incidence	1	10	9258	309580	0.276867	1
MP:0013203	abnormal primary cilium morphology	62	1908	9197	307682	0.277007	1
MP:0009917	abnormal hyoid bone body morphology	12	325	9247	309265	0.27709	1
MP:0002803	abnormal operant conditioning behavior	16	448	9243	309142	0.277506	1
MP:0001443	poor grooming	18	510	9241	309080	0.277596	1
MP:0003799	impaired macrophage chemotaxis	25	729	9234	308861	0.278048	1
MP:0009409	abnormal skeletal muscle fiber type ratio	25	729	9234	308861	0.278048	1
MP:0000503	excessive digestive secretion	4	88	9255	309502	0.27855	1
MP:0010109	abnormal renal sodium reabsorbtion	4	88	9255	309502	0.27855	1
MP:0012159	absent anterior visceral endoderm	4	88	9255	309502	0.27855	1
MP:0005502	abnormal renal/urinary system physiology	418	13571	8841	296019	0.279098	1
MP:0009763	increased sensitivity to induced morbidity/mortality	190	6074	9069	303516	0.279188	1
MP:0000180	abnormal circulating cholesterol level	249	8009	9010	301581	0.279581	1
MP:0008441	thin cortical plate	15	418	9244	309172	0.279994	1
MP:0001327	decreased retinal photoreceptor cell number	42	1269	9217	308321	0.280024	1
MP:0011856	abnormal glomerular filtration barrier function	8	205	9251	309385	0.280134	1
MP:0001553	abnormal circulating free fatty acids level	97	3042	9162	306548	0.2802	1
MP:0004386	enlarged interparietal bone	9	235	9250	309355	0.28027	1
MP:0003215	renal interstitial fibrosis	45	1365	9214	308225	0.280312	1
MP:0013563	abnormal secretory circumventricular organ morphology	33	983	9226	308607	0.280707	1
MP:0000162	lordosis	30	888	9229	308702	0.280766	1
MP:0003852	skeletal muscle necrosis	30	888	9229	308702	0.280766	1
MP:0000080	abnormal exoccipital bone morphology	6	146	9253	309444	0.280927	1
MP:0001203	increased sensitivity to skin irradiation	2	34	9257	309556	0.281159	1
MP:0002924	delayed CNS synapse formation	2	34	9257	309556	0.281159	1
MP:0004382	abnormal hair follicle melanogenesis	2	34	9257	309556	0.281159	1
MP:0005077	abnormal melanogenesis	2	34	9257	309556	0.281159	1
MP:0009817	decreased leukotriene level	2	34	9257	309556	0.281159	1
MP:0011025	abnormal branching involved in trachea morphogenesis	21	605	9238	308985	0.281294	1
MP:0011890	increased circulating ferritin level	5	117	9254	309473	0.281326	1
MP:0006198	enophthalmos	13	357	9246	309233	0.281608	1
MP:0001729	impaired embryo implantation	11	296	9248	309294	0.282009	1
MP:0009434	paraparesis	18	512	9241	309078	0.282801	1
MP:0006173	abnormal myeloid dendritic cell morphology	17	481	9242	309109	0.283028	1
MP:0009751	enhanced behavioral response to alcohol	17	481	9242	309109	0.283028	1
MP:0005606	increased bleeding time	50	1527	9209	308063	0.283254	1
MP:0009480	distended cecum	7	176	9252	309414	0.283424	1
MP:0010875	increased bone volume	44	1335	9215	308255	0.28345	1
MP:0005311	abnormal circulating amino acid level	120	3793	9139	305797	0.283519	1
MP:0003589	abnormal ureter physiology	21	606	9238	308984	0.283689	1
MP:0008325	abnormal gonadotroph morphology	32	953	9227	308637	0.28395	1
MP:0011338	abnormal mesangial matrix morphology	32	953	9227	308637	0.28395	1
MP:0002693	abnormal pancreas physiology	188	6015	9071	303575	0.284066	1
MP:0001204	decreased sensitivity to skin irradiation	9	236	9250	309354	0.284159	1
MP:0001238	thin epidermis stratum spinosum	9	236	9250	309354	0.284159	1
MP:0010047	axonal spheroids	9	236	9250	309354	0.284159	1
MP:0010560	intraventricular block	49	1496	9210	308094	0.28486	1
MP:0010636	bundle branch block	49	1496	9210	308094	0.28486	1
MP:0003046	liver cirrhosis	4	89	9255	309501	0.285034	1
MP:0013297	abnormal susceptibility to colitis induced morbidity/mortality	4	89	9255	309501	0.285034	1
MP:0013298	increased susceptibility to colitis induced morbidity/mortality	4	89	9255	309501	0.285034	1
MP:0010227	decreased quadriceps weight	14	389	9245	309201	0.285431	1
MP:0020176	abnormal IgG2a level	97	3047	9162	306543	0.285499	1
MP:0005312	pericardial effusion	83	2593	9176	306997	0.285576	1
MP:0008146	asymmetric rib-sternum attachment	54	1657	9205	307933	0.285608	1
MP:0005211	increased stomach mucosa thickness	6	147	9253	309443	0.285914	1
MP:0000155	asymmetric rib attachment	63	1947	9196	307643	0.286049	1
MP:0009781	abnormal preimplantation embryo development	50	1529	9209	308061	0.286261	1
MP:0004374	bowed radius	33	986	9226	308604	0.286328	1
MP:0008382	gonial bone hypoplasia	10	267	9249	309323	0.286986	1
MP:0002113	abnormal skeleton development	435	14148	8824	295442	0.287182	1
MP:0003868	abnormal feces composition	28	828	9231	308762	0.28733	1
MP:0005671	abnormal response to transplant	36	1082	9223	308508	0.287381	1
MP:0000508	right-sided isomerism	22	639	9237	308951	0.287603	1
MP:0004844	abnormal vestibuloocular reflex	9	237	9250	309353	0.288062	1
MP:0003797	abnormal compact bone morphology	120	3798	9139	305792	0.28829	1
MP:0009865	abnormal aorta smooth muscle morphology	8	207	9251	309383	0.288497	1
MP:0008255	decreased megakaryocyte cell number	21	608	9238	308982	0.288501	1
MP:0013496	abnormal trachea development	21	608	9238	308982	0.288501	1
MP:0000596	abnormal liver development	73	2272	9186	307318	0.288757	1
MP:0004190	abnormal direction of embryo turning	11	298	9248	309292	0.288943	1
MP:0010935	increased airway resistance	11	298	9248	309292	0.288943	1
MP:0012747	abnormal cardiac neural crest cell morphology	11	298	9248	309292	0.288943	1
MP:0000519	hydronephrosis	107	3376	9152	306214	0.289592	1
MP:0010865	prenatal growth retardation	414	13460	8845	296130	0.289805	1
MP:0003371	decreased circulating estrogen level	26	766	9233	308824	0.289891	1
MP:0005130	decreased follicle stimulating hormone level	42	1275	9217	308315	0.289921	1
MP:0002462	abnormal granulocyte physiology	111	3507	9148	306083	0.2904	1
MP:0010224	abnormal heart ventricle outflow tract morphology	72	2241	9187	307349	0.290425	1
MP:0009829	enlarged eye anterior chamber	6	148	9253	309442	0.290919	1
MP:0012114	absent inner cell mass proliferation	13	360	9246	309230	0.291061	1
MP:0010827	small lung saccule	16	453	9243	309137	0.291479	1
MP:0010552	abnormal HV interval	2	35	9257	309555	0.291982	1
MP:0012737	abnormal primary polar body morphology	3	62	9256	309528	0.292437	1
MP:0002048	increased lung adenoma incidence	19	547	9240	309043	0.292609	1
MP:0020190	abnormal lung adenoma incidence	19	547	9240	309043	0.292609	1
MP:0003954	abnormal Reichert's membrane morphology	12	330	9247	309260	0.293568	1
MP:0001436	abnormal suckling behavior	127	4032	9132	305558	0.29372	1
MP:0010465	aberrant origin of the right subclavian artery	33	990	9226	308600	0.293887	1
MP:0002422	abnormal basophil morphology	13	361	9246	309229	0.294233	1
MP:0012442	abnormal basophil cell number	13	361	9246	309229	0.294233	1
MP:0002904	increased circulating parathyroid hormone level	15	423	9244	309167	0.294531	1
MP:0012776	abnormal liver cholesterol level	24	705	9235	308885	0.294612	1
MP:0003052	omphalocele	50	1535	9209	308055	0.295354	1
MP:0001014	absent superior cervical ganglion	6	149	9253	309441	0.295942	1
MP:0005220	abnormal exocrine pancreas morphology	46	1407	9213	308183	0.296134	1
MP:0005102	abnormal iris pigmentation	20	580	9239	309010	0.296797	1
MP:0011332	abnormal kidney outer medulla morphology	7	179	9252	309411	0.297095	1
MP:0005298	abnormal clavicle morphology	54	1665	9205	307925	0.297259	1
MP:0010570	prolonged ST segment	13	362	9246	309228	0.297415	1
MP:0000461	decreased presacral vertebrae number	61	1891	9198	307699	0.2976	1
MP:0004155	decreased susceptibility to induced pancreatitis	1	11	9258	309579	0.297867	1
MP:0001872	sinus inflammation	4	91	9255	309499	0.298065	1
MP:0002363	abnormal spleen marginal sinus morphology	4	91	9255	309499	0.298065	1
MP:0012312	impaired avoidance learning behavior	51	1569	9208	308021	0.298141	1
MP:0004028	chromosome breakage	31	929	9228	308661	0.299036	1
MP:0000729	abnormal myogenesis	72	2248	9187	307342	0.299233	1
MP:0000808	abnormal hippocampus development	52	1602	9207	307988	0.299358	1
MP:0003064	decreased coping response	11	301	9248	309289	0.299432	1
MP:0006100	abnormal tegmentum morphology	11	301	9248	309289	0.299432	1
MP:0001361	social withdrawal	9	240	9250	309350	0.299855	1
MP:0013317	abnormal seminal vesicle development	9	240	9250	309350	0.299855	1
MP:0011032	impaired branching involved in terminal bronchiole morphogenesis	3	63	9256	309527	0.300395	1
MP:0011431	increased urine flow rate	3	63	9256	309527	0.300395	1
MP:0010418	perimembraneous ventricular septal defect	87	2736	9172	306854	0.300804	1
MP:0004002	abnormal jejunum morphology	8	210	9251	309380	0.301154	1
MP:0012256	abnormal philtrum morphology	7	180	9252	309410	0.301683	1
MP:0013484	abnormal Paneth cell number	7	180	9252	309410	0.301683	1
MP:0013205	abnormal nonmotile primary cilium morphology	41	1250	9218	308340	0.301748	1
MP:0000088	short mandible	110	3486	9149	306104	0.302103	1
MP:0008129	absent brain internal capsule	2	36	9257	309554	0.302783	1
MP:0009597	impaired stratum corneum desquamation	2	36	9257	309554	0.302783	1
MP:0006200	vitreous body deposition	16	457	9243	309133	0.302813	1
MP:0005404	abnormal axon morphology	149	4762	9110	304828	0.303572	1
MP:0000778	abnormal nervous system tract morphology	248	8013	9011	301577	0.304124	1
MP:0002828	abnormal renal glomerular capsule morphology	87	2739	9172	306851	0.304261	1
MP:0000242	impaired fertilization	25	741	9234	308849	0.304436	1
MP:0008219	abnormal dorsal telencephalic commissure morphology	149	4763	9110	304827	0.304448	1
MP:0009010	abnormal diestrus	26	773	9233	308817	0.305072	1
MP:0011111	lethality during fetal growth through weaning, complete penetrance	8	211	9251	309379	0.305401	1
MP:0006307	abnormal seminiferous tubule size	59	1832	9200	307758	0.305426	1
MP:0002409	decreased susceptibility to infection	83	2610	9176	306980	0.30546	1
MP:0009292	increased inguinal fat pad weight	10	272	9249	309318	0.305496	1
MP:0009809	abnormal urine uric acid level	7	181	9252	309409	0.306286	1
MP:0005582	increased renin activity	15	427	9244	309163	0.306321	1
MP:0010399	decreased skeletal muscle glycogen level	11	303	9248	309287	0.30648	1
MP:0000005	increased brown adipose tissue amount	22	647	9237	308943	0.306601	1
MP:0003147	absent cochlea	18	521	9241	309069	0.306613	1
MP:0004820	abnormal urine potassium level	18	521	9241	309069	0.306613	1
MP:0009345	abnormal trabecular bone thickness	70	2189	9189	307401	0.306676	1
MP:0002855	abnormal cochlear ganglion morphology	95	3002	9164	306588	0.307266	1
MP:0002903	abnormal circulating parathyroid hormone level	19	553	9240	309037	0.30811	1
MP:0003508	abnormal circulating dihydrotestosterone level	3	64	9256	309526	0.308362	1
MP:0003750	increased mouth tumor incidence	3	64	9256	309526	0.308362	1
MP:0004650	increased lumbar vertebrae number	3	64	9256	309526	0.308362	1
MP:0000950	abnormal seizure response to pharmacological agent	136	4342	9123	305248	0.308504	1
MP:0001435	no suckling reflex	25	743	9234	308847	0.308912	1
MP:0001862	interstitial pneumonia	5	122	9254	309468	0.30953	1
MP:0010997	decreased aorta wall thickness	5	122	9254	309468	0.30953	1
MP:0011295	abnormal tubuloglomerular feedback response	5	122	9254	309468	0.30953	1
MP:0004610	small vertebrae	27	807	9232	308783	0.309909	1
MP:0011443	abnormal renal water transport	13	366	9246	309224	0.310238	1
MP:0011444	abnormal renal water homeostasis	13	366	9246	309224	0.310238	1
MP:0001169	abnormal bulbourethral gland morphology	17	491	9242	309099	0.310398	1
MP:0009447	abnormal platelet ATP level	7	182	9252	309408	0.310903	1
MP:0009448	decreased platelet ATP level	7	182	9252	309408	0.310903	1
MP:0012510	abnormal aortic sac morphology	6	152	9253	309438	0.311108	1
MP:0004675	rib fractures	4	93	9255	309497	0.311165	1
MP:0005610	increased circulating antidiuretic hormone level	4	93	9255	309497	0.311165	1
MP:0004288	abnormal spiral ligament morphology	18	523	9241	309067	0.311984	1
MP:0000288	abnormal pericardium morphology	210	6775	9049	302815	0.312623	1
MP:0008734	decreased susceptibility to endotoxin shock	29	872	9230	308718	0.312649	1
MP:0004882	enlarged lung	52	1611	9207	307979	0.312977	1
MP:0006269	abnormal mammary gland growth during pregnancy	32	968	9227	308622	0.313054	1
MP:0005310	abnormal salivary gland physiology	33	1000	9226	308590	0.313086	1
MP:0002533	abnormal type III hypersensitivity reaction	2	37	9257	309553	0.313553	1
MP:0009281	abnormal hyperactivated sperm motility	2	37	9257	309553	0.313553	1
MP:0009282	reduced hyperactivated sperm motility	2	37	9257	309553	0.313553	1
MP:0003357	impaired granulosa cell differentiation	12	336	9247	309254	0.313693	1
MP:0004227	increased cellular sensitivity to ionizing radiation	27	809	9232	308781	0.314226	1
MP:0004805	absent oocytes	20	587	9239	309003	0.314471	1
MP:0009850	embryonic lethality between implantation and placentation	272	8820	8987	300770	0.315196	1
MP:0012336	decreased vitamin D level	5	123	9254	309467	0.31522	1
MP:0002858	abnormal posterior semicircular canal morphology	40	1226	9219	308364	0.315785	1
MP:0001286	abnormal eye development	274	8887	8985	300703	0.3159	1
MP:0001384	abnormal pup retrieval	14	399	9245	309191	0.316073	1
MP:0009731	abnormal offspring retrieval	14	399	9245	309191	0.316073	1
MP:0005281	increased fatty acid level	60	1872	9199	307718	0.316264	1
MP:0001560	abnormal circulating insulin level	296	9614	8963	299976	0.316872	1
MP:0000279	ventricular hypoplasia	30	906	9229	308684	0.316932	1
MP:0000430	absent maxillary shelf	24	715	9235	308875	0.317473	1
MP:0011952	decreased cardiac stroke volume	8	214	9251	309376	0.318216	1
MP:0004553	absent tracheal cartilage rings	15	431	9244	309159	0.31824	1
MP:0008095	abnormal memory B cell differentiation	1	12	9258	309578	0.318256	1
MP:0008455	abnormal retinal rod cell inner segment morphology	1	12	9258	309578	0.318256	1
MP:0008575	increased circulating interferon-beta level	1	12	9258	309578	0.318256	1
MP:0006386	absent somites	22	652	9237	308938	0.318667	1
MP:0001312	abnormal cornea morphology	172	5534	9087	304056	0.318743	1
MP:0013292	embryonic lethality prior to organogenesis	371	12094	8888	297496	0.31904	1
MP:0013293	embryonic lethality prior to tooth bud stage	371	12094	8888	297496	0.31904	1
MP:0006082	CNS inflammation	14	400	9245	309190	0.319184	1
MP:0004391	abnormal respiratory conducting tube morphology	85	2687	9174	306903	0.319616	1
MP:0003406	failure of zygotic cell division	9	245	9250	309345	0.319755	1
MP:0008117	abnormal Langerhans cell morphology	12	338	9247	309252	0.320476	1
MP:0003572	abnormal uterus development	11	307	9248	309283	0.320697	1
MP:0003653	decreased skin turgor	6	154	9253	309436	0.321289	1
MP:0000828	abnormal fourth ventricle morphology	42	1294	9217	308296	0.322082	1
MP:0001440	abnormal grooming behavior	96	3048	9163	306542	0.322192	1
MP:0005666	abnormal adipose tissue physiology	66	2071	9193	307519	0.322341	1
MP:0011365	small metanephros	8	215	9251	309375	0.32251	1
MP:0012701	increased embryonic neuroepithelium apoptosis	26	781	9233	308809	0.322726	1
MP:0000454	abnormal jaw morphology	468	15311	8791	294279	0.323645	1
MP:0011430	mesangiolysis	15	433	9244	309157	0.324244	1
MP:0012667	split sternal manubrium	10	277	9249	309313	0.324284	1
MP:0011229	abnormal vitamin C level	2	38	9257	309552	0.324286	1
MP:0008627	decreased circulating interleukin-5 level	3	66	9256	309524	0.324314	1
MP:0003999	enhanced passive avoidance behavior	4	95	9255	309495	0.324315	1
MP:0012313	enhanced avoidance learning behavior	4	95	9255	309495	0.324315	1
MP:0013295	pancreas atrophy	4	95	9255	309495	0.324315	1
MP:0002562	prolonged circadian period	17	496	9242	309094	0.324357	1
MP:0008321	small adenohypophysis	20	591	9239	308999	0.324705	1
MP:0004293	abnormal type I spiral ligament fibrocytes	7	185	9252	309405	0.324827	1
MP:0010578	abnormal heart left ventricle size	86	2724	9173	306866	0.324854	1
MP:0001423	abnormal liquid preference	26	782	9233	308808	0.324953	1
MP:0009049	abnormal hallux morphology	6	155	9253	309435	0.326397	1
MP:0004992	increased bone resorption	23	687	9236	308903	0.326418	1
MP:0004326	abnormal vestibular hair cell number	33	1007	9226	308583	0.32676	1
MP:0005473	decreased triiodothyronine level	24	719	9235	308871	0.326762	1
MP:0004917	abnormal T cell selection	25	751	9234	308839	0.327014	1
MP:0000730	increased satellite cell number	15	434	9244	309156	0.327256	1
MP:0011294	renal glomerulus hypertrophy	23	688	9236	308902	0.328806	1
MP:0002736	abnormal nociception after inflammation	29	880	9230	308710	0.329411	1
MP:0011699	abnormal brown adipose tissue thermogenesis	7	186	9252	309404	0.329491	1
MP:0002643	poikilocytosis	12	341	9247	309249	0.330713	1
MP:0004258	abnormal placenta size	73	2305	9186	307285	0.330733	1
MP:0008180	abnormal marginal zone B cell morphology	53	1655	9206	307935	0.330813	1
MP:0003255	bile duct proliferation	4	96	9255	309494	0.330905	1
MP:0011206	absent visceral yolk sac	4	96	9255	309494	0.330905	1
MP:0012315	impaired learning	74	2338	9185	307252	0.331281	1
MP:0011439	abnormal kidney cell proliferation	24	721	9235	308869	0.331434	1
MP:0000304	abnormal cardiac stroke volume	11	310	9248	309280	0.331455	1
MP:0002666	increased circulating aldosterone level	25	753	9234	308837	0.331586	1
MP:0003373	increased circulating mineralocorticoid level	25	753	9234	308837	0.331586	1
MP:0003245	abnormal GABAergic neuron morphology	26	785	9233	308805	0.331663	1
MP:0004342	scapular bone foramen	14	404	9245	309186	0.331701	1
MP:0005213	gastric metaplasia	10	279	9249	309311	0.331866	1
MP:0000122	premature tooth eruption	3	67	9256	309523	0.332291	1
MP:0003695	delayed blastocyst hatching from the zona pellucida	3	67	9256	309523	0.332291	1
MP:0013348	adenohypophysis hyperplasia	5	126	9254	309464	0.332361	1
MP:0004784	abnormal anterior cardinal vein morphology	21	626	9238	308964	0.33294	1
MP:0010594	thick aortic valve	31	946	9228	308644	0.33323	1
MP:0006027	impaired lung alveolus development	62	1949	9197	307641	0.333443	1
MP:0003131	increased erythrocyte cell number	43	1333	9216	308257	0.333657	1
MP:0002399	abnormal pluripotent precursor cell morphology	7	187	9252	309403	0.334165	1
MP:0008943	increased sensitivity to induced cell death	62	1950	9197	307640	0.334865	1
MP:0004441	small occipital bone	2	39	9257	309551	0.334975	1
MP:0008672	increased interleukin-13 secretion	11	311	9248	309279	0.335057	1
MP:0006078	abnormal nipple morphology	8	218	9251	309372	0.335454	1
MP:0002357	abnormal spleen white pulp morphology	184	5949	9075	303641	0.335567	1
MP:0010093	decreased circulating magnesium level	10	280	9249	309310	0.335669	1
MP:0008335	decreased gonadotroph cell number	24	723	9235	308867	0.336125	1
MP:0002943	abnormal lactate dehydrogenase level	13	374	9246	309216	0.336286	1
MP:0003955	abnormal ultimobranchial body morphology	15	437	9244	309153	0.336333	1
MP:0003988	disorganized embryonic tissue	33	1012	9226	308578	0.336634	1
MP:0002923	increased post-tetanic potentiation	6	157	9253	309433	0.336645	1
MP:0003167	abnormal scala tympani morphology	6	157	9253	309433	0.336645	1
MP:0009275	bruising	4	97	9255	309493	0.337501	1
MP:0020161	increased vascular endothelial cell proliferation	4	97	9255	309493	0.337501	1
MP:0006423	dilated rete testis	5	127	9254	309463	0.338095	1
MP:0008471	abnormal spleen primary B follicle morphology	5	127	9254	309463	0.338095	1
MP:0010128	hypovolemia	5	127	9254	309463	0.338095	1
MP:0001082	abnormal geniculate ganglion morphology	44	1368	9215	308222	0.338201	1
MP:0001006	abnormal retinal cone cell morphology	41	1271	9218	308319	0.338295	1
MP:0014062	nervous system inclusion bodies	23	692	9236	308898	0.338403	1
MP:0011339	abnormal glomerular mesangium morphology	59	1855	9200	307735	0.338568	1
MP:0000449	broad nasal bridge	7	188	9252	309402	0.338847	1
MP:0004565	small myocardial fiber	10	281	9249	309309	0.33948	1
MP:0012320	abnormal body fat mass	10	281	9249	309309	0.33948	1
MP:0002789	male pseudohermaphroditism	3	68	9256	309522	0.340264	1
MP:0005004	abnormal lymphocyte anergy	3	68	9256	309522	0.340264	1
MP:0005571	decreased lactate dehydrogenase level	3	68	9256	309522	0.340264	1
MP:0008802	abnormal intestinal smooth muscle morphology	3	68	9256	309522	0.340264	1
MP:0009813	abnormal leukotriene level	3	68	9256	309522	0.340264	1
MP:0010126	abnormal distal visceral endoderm morphology	3	68	9256	309522	0.340264	1
MP:0012506	brain atrophy	3	68	9256	309522	0.340264	1
MP:0009903	abnormal medial nasal prominence morphology	12	344	9247	309246	0.341018	1
MP:0000921	demyelination	36	1111	9223	308479	0.341095	1
MP:0008253	absent megakaryocytes	6	158	9253	309432	0.341782	1
MP:0008961	abnormal basal metabolism	29	886	9230	308704	0.342146	1
MP:0001310	abnormal conjunctiva morphology	11	313	9248	309277	0.342283	1
MP:0012702	increased embryonic neuroepithelium thickness	11	313	9248	309277	0.342283	1
MP:0001257	increased body length	33	1015	9226	308575	0.342598	1
MP:0000298	absent atrioventricular cushions	26	790	9233	308800	0.342926	1
MP:0000748	progressive muscle weakness	24	726	9235	308864	0.343192	1
MP:0000447	flattened snout	7	189	9252	309401	0.343538	1
MP:0001678	thick apical ectodermal ridge	9	251	9250	309339	0.343966	1
MP:0003867	increased defecation amount	9	251	9250	309339	0.343966	1
MP:0020147	abnormal defecation amount	9	251	9250	309339	0.343966	1
MP:0003405	abnormal platelet shape	4	98	9255	309492	0.344101	1
MP:0000708	thymus hyperplasia	14	408	9245	309182	0.344326	1
MP:0010587	conotruncal ridge hypoplasia	14	408	9245	309182	0.344326	1
MP:0000157	abnormal sternum morphology	253	8236	9006	301354	0.344353	1
MP:0010468	abnormal thoracic aorta morphology	119	3822	9140	305768	0.344674	1
MP:0013647	abnormal CD11b-high dendritic cell number	2	40	9257	309550	0.345613	1
MP:0013649	decreased CD11b-high dendritic cell number	2	40	9257	309550	0.345613	1
MP:0003923	abnormal heart left atrium morphology	13	377	9246	309213	0.346171	1
MP:0002635	reduced sensorimotor gating	6	159	9253	309431	0.346927	1
MP:0010809	abnormal Clara cell morphology	10	283	9249	309307	0.347125	1
MP:0010102	increased caudal vertebrae number	14	409	9245	309181	0.347497	1
MP:0009908	protruding tongue	12	346	9247	309244	0.347921	1
MP:0010754	abnormal heart left ventricle pressure	30	921	9229	308669	0.348106	1
MP:0003824	decreased left ventricle developed pressure	3	69	9256	309521	0.34823	1
MP:0010335	fused first pharyngeal arch	7	190	9252	309400	0.348237	1
MP:0002100	abnormal tooth morphology	211	6855	9048	302735	0.348371	1
MP:0004753	abnormal miniature excitatory postsynaptic currents	82	2613	9177	306977	0.348805	1
MP:0004742	abnormal vestibular system physiology	45	1407	9214	308183	0.349425	1
MP:0009420	skeletal muscle endomysial fibrosis	11	315	9248	309275	0.349536	1
MP:0010961	increased compact bone mass	5	129	9254	309461	0.349583	1
MP:0004721	abnormal platelet dense granule morphology	17	505	9242	309085	0.349863	1
MP:0003299	gastric polyps	4	99	9255	309491	0.350704	1
MP:0004113	abnormal aortic arch morphology	112	3598	9147	305992	0.350735	1
MP:0012744	increased neural crest cell apoptosis	6	160	9253	309430	0.352079	1
MP:0009374	absent cumulus expansion	9	253	9250	309337	0.352099	1
MP:0010034	abnormal erythrocyte clearance	8	222	9251	309368	0.352831	1
MP:0010035	increased erythrocyte clearance	8	222	9251	309368	0.352831	1
MP:0004181	abnormal carotid artery morphology	42	1312	9217	308278	0.353536	1
MP:0005528	decreased renal glomerular filtration rate	14	411	9245	309179	0.353856	1
MP:0009902	abnormal lateral nasal prominence morphology	10	285	9249	309305	0.354796	1
MP:0008754	abnormal T cell receptor V(D)J recombination	24	731	9235	308859	0.355049	1
MP:0002267	abnormal bronchiole morphology	35	1086	9224	308504	0.355195	1
MP:0004389	abnormal respiratory bronchiole morphology	5	130	9254	309460	0.355335	1
MP:0010586	absent conotruncal ridges	5	130	9254	309460	0.355335	1
MP:0011015	decreased body surface temperature	5	130	9254	309460	0.355335	1
MP:0011447	abnormal renal glucose reabsorption	5	130	9254	309460	0.355335	1
MP:0002823	abnormal rib development	28	860	9231	308730	0.355554	1
MP:0004135	abnormal mammary gland embryonic development	28	860	9231	308730	0.355554	1
MP:0005479	decreased circulating triiodothyronine level	17	507	9242	309083	0.355587	1
MP:0005549	retinal pigment epithelium hyperplasia	9	254	9250	309336	0.356175	1
MP:0010193	abnormal choroid melanin granule morphology	3	70	9256	309520	0.356186	1
MP:0010221	abnormal T-helper 17 cell differentiation	3	70	9256	309520	0.356186	1
MP:0011531	abnormal syncytiotrophoblast morphology	3	70	9256	309520	0.356186	1
MP:0003902	abnormal cell mass	2	41	9257	309549	0.356193	1
MP:0002912	abnormal excitatory postsynaptic potential	96	3078	9163	306512	0.3564	1
MP:0009427	increased tibialis anterior weight	1	14	9258	309576	0.357277	1
MP:0003241	loss of cortex neurons	7	192	9252	309398	0.357655	1
MP:0006432	abnormal costal cartilage morphology	7	192	9252	309398	0.357655	1
MP:0008172	abnormal follicular B cell morphology	47	1477	9212	308113	0.35787	1
MP:0002951	small thyroid gland	16	476	9243	309114	0.358173	1
MP:0005661	decreased circulating adrenaline level	17	508	9242	309082	0.358457	1
MP:0013557	abnormal merocrine gland physiology	33	1023	9226	308567	0.358634	1
MP:0003884	decreased macrophage cell number	68	2163	9191	307427	0.359181	1
MP:0001529	abnormal vocalization	49	1543	9210	308047	0.359357	1
MP:0005646	abnormal pituitary gland physiology	28	862	9231	308728	0.359948	1
MP:0001066	absent trigeminal nerve	11	318	9248	309272	0.360461	1
MP:0008882	abnormal enterocyte physiology	40	1251	9219	308339	0.360602	1
MP:0010879	decreased trabecular bone volume	22	669	9237	308921	0.360608	1
MP:0000501	abnormal digestive secretion	21	637	9238	308953	0.360918	1
MP:0000629	absent mammary gland	21	637	9238	308953	0.360918	1
MP:0013714	abnormal mammary gland number	21	637	9238	308953	0.360918	1
MP:0003979	increased circulating carnitine level	5	131	9254	309459	0.36109	1
MP:0009794	sebaceous gland hyperplasia	5	131	9254	309459	0.36109	1
MP:0001329	retina hyperplasia	20	605	9239	308985	0.361158	1
MP:0006345	absent second pharyngeal arch	20	605	9239	308985	0.361158	1
MP:0002748	abnormal pulmonary valve morphology	41	1284	9218	308306	0.361529	1
MP:0001656	focal hepatic necrosis	8	224	9251	309366	0.361559	1
MP:0004770	abnormal synaptic vesicle recycling	8	224	9251	309366	0.361559	1
MP:0000164	abnormal cartilage development	184	5981	9075	303609	0.362056	1
MP:0004722	abnormal platelet dense granule number	10	287	9249	309303	0.36249	1
MP:0008274	failure of bone ossification	10	287	9249	309303	0.36249	1
MP:0011372	decreased renal tubule apoptosis	10	287	9249	309303	0.36249	1
MP:0001987	alcohol preference	13	382	9246	309208	0.362762	1
MP:0008122	decreased myeloid dendritic cell number	13	382	9246	309208	0.362762	1
MP:0008555	abnormal interferon secretion	152	4927	9107	304663	0.36345	1
MP:0004273	abnormal basal lamina morphology	11	319	9248	309271	0.364114	1
MP:0003916	decreased heart left ventricle weight	3	71	9256	309519	0.364128	1
MP:0013570	abnormal neuroendocrine gland physiology	28	864	9231	308726	0.364354	1
MP:0006007	abnormal basal ganglion morphology	91	2921	9168	306669	0.364743	1
MP:0006210	abnormal orbit size	8	225	9251	309365	0.365932	1
MP:0008327	abnormal corticotroph morphology	8	225	9251	309365	0.365932	1
MP:0003795	abnormal bone structure	584	19245	8675	290345	0.366508	1
MP:0002992	abnormal sebaceous lipid secretion	2	42	9257	309548	0.366712	1
MP:0004379	wide frontal bone	2	42	9257	309548	0.366712	1
MP:0004865	abnormal platelet calcium level	2	42	9257	309548	0.366712	1
MP:0004867	decreased platelet calcium level	2	42	9257	309548	0.366712	1
MP:0010928	abnormal osteoid thickness	2	42	9257	309548	0.366712	1
MP:0013377	abnormal sebocyte number	2	42	9257	309548	0.366712	1
MP:0002252	abnormal oropharynx morphology	5	132	9254	309458	0.366848	1
MP:0011506	glomerular crescent	15	447	9244	309143	0.366952	1
MP:0009309	increased small intestine adenocarcinoma incidence	7	194	9252	309396	0.367094	1
MP:0009546	absent gastric milk in neonates	105	3384	9154	306206	0.368193	1
MP:0008533	abnormal anterior visceral endoderm morphology	20	608	9239	308982	0.369076	1
MP:0009165	abnormal endocrine pancreas morphology	176	5726	9083	303864	0.369797	1
MP:0008120	abnormal myeloid dendritic cell number	14	416	9245	309174	0.369839	1
MP:0009774	abnormal behavioral withdrawal response	17	512	9242	309078	0.369974	1
MP:0008323	abnormal lactotroph morphology	15	448	9244	309142	0.37004	1
MP:0008024	absent lymph nodes	10	289	9249	309301	0.370204	1
MP:0008033	impaired lipolysis	8	226	9251	309364	0.370308	1
MP:0008281	abnormal hippocampus size	46	1452	9213	308138	0.370678	1
MP:0002136	abnormal kidney physiology	265	8671	8994	300919	0.371243	1
MP:0001690	failure of somite differentiation	30	932	9229	308658	0.371432	1
MP:0000066	osteoporosis	32	997	9227	308593	0.371707	1
MP:0009895	decreased palatine bone horizontal plate size	24	738	9235	308852	0.371794	1
MP:0000040	absent middle ear ossicles	7	195	9252	309395	0.37182	1
MP:0000640	adrenal gland hypoplasia	3	72	9256	309518	0.372054	1
MP:0011487	abnormal ureteropelvic junction morphology	3	72	9256	309518	0.372054	1
MP:0000228	abnormal thrombopoiesis	5	133	9254	309457	0.372607	1
MP:0008818	abnormal interfrontal bone morphology	5	133	9254	309457	0.372607	1
MP:0009904	tongue hypoplasia	6	164	9253	309426	0.372734	1
MP:0002362	abnormal spleen marginal zone morphology	63	2009	9196	307581	0.372817	1
MP:0010323	retropulsion	15	449	9244	309141	0.373131	1
MP:0000613	abnormal salivary gland morphology	64	2042	9195	307548	0.373178	1
MP:0011425	abnormal kidney interstitium morphology	58	1846	9201	307744	0.373818	1
MP:0010995	abnormal lung alveolus development	62	1977	9197	307613	0.373907	1
MP:0009776	decreased behavioral withdrawal response	8	227	9251	309363	0.374689	1
MP:0002767	situs ambiguus	12	354	9247	309236	0.375753	1
MP:0000248	macrocytosis	15	450	9244	309140	0.376226	1
MP:0008722	abnormal chemokine secretion	24	740	9235	308850	0.376606	1
MP:0002050	increased pheochromocytoma incidence	4	103	9255	309487	0.377103	1
MP:0004476	absent palatine bone	2	43	9257	309547	0.377162	1
MP:0004778	increased macrophage derived foam cell number	2	43	9257	309547	0.377162	1
MP:0009841	foam cell reticulosis	2	43	9257	309547	0.377162	1
MP:0010904	abnormal alveolar pore morphology	2	43	9257	309547	0.377162	1
MP:0010602	abnormal pulmonary valve cusp morphology	19	579	9240	309011	0.377629	1
MP:0005034	abnormal anus morphology	41	1293	9218	308297	0.377833	1
MP:0008109	abnormal small intestinal microvillus morphology	6	165	9253	309425	0.377905	1
MP:0010329	abnormal lipoprotein level	160	5207	9099	304383	0.37812	1
MP:0010330	abnormal circulating lipoprotein level	160	5207	9099	304383	0.37812	1
MP:0009303	decreased renal fat pad weight	5	134	9254	309456	0.378365	1
MP:0010293	increased integument system tumor incidence	48	1522	9211	308068	0.378645	1
MP:0004167	abnormal cingulate gyrus morphology	16	483	9243	309107	0.37904	1
MP:0009357	abnormal seizure response to inducing agent	180	5869	9079	303721	0.379117	1
MP:0002321	hypoventilation	12	355	9247	309235	0.379251	1
MP:0008243	abnormal macrophage derived foam cell morphology	3	73	9256	309517	0.379961	1
MP:0009840	abnormal foam cell morphology	3	73	9256	309517	0.379961	1
MP:0009094	abnormal endometrial gland morphology	39	1229	9220	308361	0.380081	1
MP:0008283	small hippocampus	40	1262	9219	308328	0.380797	1
MP:0004397	absent cochlear inner hair cells	7	197	9252	309393	0.38128	1
MP:0004174	abnormal spine curvature	229	7493	9030	302097	0.381415	1
MP:0008014	increased lung tumor incidence	58	1851	9201	307739	0.381424	1
MP:0010298	increased respiratory system tumor incidence	58	1851	9201	307739	0.381424	1
MP:0004994	abnormal brain wave pattern	47	1491	9212	308099	0.381492	1
MP:0005297	spina bifida occulta	17	516	9242	309074	0.381549	1
MP:0010954	abnormal cellular respiration	63	2015	9196	307575	0.381562	1
MP:0008466	enlarged mesenteric lymph nodes	10	292	9249	309298	0.381807	1
MP:0004070	abnormal P wave	16	484	9243	309106	0.382035	1
MP:0005491	pancreatic islet hyperplasia	30	937	9229	308653	0.382138	1
MP:0001619	abnormal vascular permeability	37	1165	9222	308425	0.382371	1
MP:0002816	colitis	50	1590	9209	308000	0.382958	1
MP:0004628	Deiters cell degeneration	8	229	9251	309361	0.38346	1
MP:0004151	decreased circulating iron level	17	517	9242	309073	0.384451	1
MP:0009541	increased thymocyte apoptosis	23	711	9236	308879	0.38482	1
MP:0001727	abnormal embryo implantation	38	1199	9221	308391	0.385018	1
MP:0011448	decreased dopaminergic neuron number	31	971	9228	308619	0.385281	1
MP:0010398	decreased liver glycogen level	15	453	9244	309137	0.385531	1
MP:0013006	abnormal enteric neural crest cell migration	7	198	9252	309392	0.386014	1
MP:0003982	increased cholesterol level	144	4687	9115	304903	0.386083	1
MP:0009732	ventricular premature beat	13	389	9246	309201	0.386176	1
MP:0004966	abnormal inner cell mass proliferation	32	1004	9227	308586	0.386212	1
MP:0002092	abnormal eye morphology	1077	35697	8182	273893	0.38649	1
MP:0011564	decreased urine prostaglandin level	2	44	9257	309546	0.387539	1
MP:0004268	abnormal optic stalk morphology	20	615	9239	308975	0.387662	1
MP:0008041	absent NK T cells	3	74	9256	309516	0.387845	1
MP:0011469	abnormal urine creatinine level	8	230	9251	309360	0.387849	1
MP:0012226	increased sterol level	145	4722	9114	304868	0.38797	1
MP:0004781	abnormal surfactant composition	6	167	9253	309423	0.38825	1
MP:0002625	heart left ventricle hypertrophy	56	1790	9203	307800	0.388456	1
MP:0011228	abnormal vitamin D level	15	454	9244	309136	0.388638	1
MP:0004148	increased compact bone thickness	24	745	9235	308845	0.388679	1
MP:0013327	abnormal male reproductive gland physiology	26	810	9233	308780	0.388814	1
MP:0003059	decreased insulin secretion	82	2645	9177	306945	0.389323	1
MP:0009839	multiflagellated sperm	18	551	9241	309039	0.389434	1
MP:0008617	increased circulating interleukin-12 level	13	390	9246	309200	0.389534	1
MP:0006267	abnormal intercalated disc morphology	11	326	9248	309264	0.389796	1
MP:0003670	dilated renal glomerular capsule	5	136	9254	309454	0.389876	1
MP:0009687	empty decidua capsularis	4	105	9255	309485	0.390269	1
MP:0004485	increased response of heart to induced stress	35	1104	9224	308486	0.390663	1
MP:0004656	absent sacral vertebrae	7	199	9252	309391	0.390749	1
MP:0010107	abnormal renal reabsorbtion	22	681	9237	308909	0.390853	1
MP:0010859	abnormal anterior commissure pars anterior morphology	15	455	9244	309135	0.391748	1
MP:0010133	increased DN3 thymocyte number	8	231	9251	309359	0.39224	1
MP:0004201	fetal growth retardation	59	1891	9200	307699	0.392382	1
MP:0005083	abnormal biliary tract morphology	50	1596	9209	307994	0.392865	1
MP:0002791	steatorrhea	6	168	9253	309422	0.393421	1
MP:0006133	calcified artery	10	295	9249	309295	0.393437	1
MP:0010807	abnormal stomach position or orientation	24	747	9235	308843	0.393524	1
MP:0001330	abnormal optic nerve morphology	126	4100	9133	305490	0.393699	1
MP:0014068	abnormal muscle glycogen level	16	488	9243	309102	0.394044	1
MP:0002455	abnormal dendritic cell antigen presentation	19	585	9240	309005	0.394048	1
MP:0004813	absent linear vestibular evoked potential	19	585	9240	309005	0.394048	1
MP:0008684	increased interleukin-18 secretion	1	16	9258	309574	0.394065	1
MP:0011891	decreased circulating ferritin level	1	16	9258	309574	0.394065	1
MP:0000167	decreased chondrocyte number	21	650	9238	308940	0.394532	1
MP:0008479	decreased spleen white pulp amount	23	715	9236	308875	0.394726	1
MP:0010740	abnormal dendritic cell chemotaxis	7	200	9252	309390	0.395484	1
MP:0003927	enhanced cellular glucose import	3	75	9256	309515	0.395705	1
MP:0010235	abnormal retina inner limiting membrane morphology	3	75	9256	309515	0.395705	1
MP:0005576	decreased pulmonary ventilation	17	521	9242	309069	0.396083	1
MP:0008567	decreased interferon-gamma secretion	89	2881	9170	306709	0.39613	1
MP:0002254	reproductive system inflammation	12	360	9247	309230	0.396789	1
MP:0002975	vascular smooth muscle hypertrophy	4	106	9255	309484	0.396838	1
MP:0008296	abnormal adrenal gland x-zone morphology	4	106	9255	309484	0.396838	1
MP:0008297	retention of the adrenal gland x-zone	4	106	9255	309484	0.396838	1
MP:0008549	abnormal circulating interferon-alpha level	4	106	9255	309484	0.396838	1
MP:0000534	abnormal ureter morphology	190	6221	9069	303369	0.397064	1
MP:0010217	abnormal T-helper 17 cell morphology	9	264	9250	309326	0.397181	1
MP:0005098	abnormal optic choroid morphology	30	944	9229	308646	0.397214	1
MP:0011961	abnormal cornea thickness	40	1271	9219	308319	0.397481	1
MP:0002472	impaired complement alternative pathway	2	45	9257	309545	0.397839	1
MP:0003325	decreased liver function	2	45	9257	309545	0.397839	1
MP:0008370	enlarged pituitary intermediate lobe	2	45	9257	309545	0.397839	1
MP:0008371	pituitary intermediate lobe hyperplasia	2	45	9257	309545	0.397839	1
MP:0009503	abnormal mammary gland duct morphology	51	1632	9208	307958	0.398132	1
MP:0009399	increased skeletal muscle fiber size	22	684	9237	308906	0.398471	1
MP:0001460	abnormal olfactory -discrimination memory	6	169	9253	309421	0.398591	1
MP:0010743	delayed suture closure	17	522	9242	309068	0.398997	1
MP:0002877	abnormal melanocyte morphology	50	1600	9209	307990	0.399494	1
MP:0013001	abnormal enteric neural crest cell morphology	7	201	9252	309389	0.400219	1
MP:0014201	abnormal intestinal epithelium physiology	47	1502	9212	308088	0.400267	1
MP:0002887	decreased susceptibility to pharmacologically induced seizures	32	1011	9227	308579	0.400811	1
MP:0012348	decreased susceptibility to induction of seizure by inducing agent	32	1011	9227	308579	0.400811	1
MP:0004250	tau protein deposits	9	265	9250	309325	0.401296	1
MP:0008828	abnormal lymph node cell ratio	9	265	9250	309325	0.401296	1
MP:0009132	abnormal white fat cell size	45	1437	9214	308153	0.401337	1
MP:0008832	hemivertebra	5	138	9254	309452	0.401371	1
MP:0012232	abnormal ceramide level	5	138	9254	309452	0.401371	1
MP:0003756	abnormal hard palate morphology	178	5829	9081	303761	0.401797	1
MP:0008251	abnormal phagocyte morphology	359	11836	8900	297754	0.402109	1
MP:0003047	abnormal thoracic vertebrae morphology	95	3084	9164	306506	0.40229	1
MP:0003462	abnormal response to novel odor	4	107	9255	309483	0.403395	1
MP:0000017	big ears	3	76	9256	309514	0.403537	1
MP:0002809	increased spinal cord size	3	76	9256	309514	0.403537	1
MP:0012119	increased trophectoderm apoptosis	3	76	9256	309514	0.403537	1
MP:0003887	increased hepatocyte apoptosis	22	686	9237	308904	0.403559	1
MP:0001059	optic nerve atrophy	6	170	9253	309420	0.403759	1
MP:0006025	distended Reissner membrane	6	170	9253	309420	0.403759	1
MP:0010799	stomach mucosa hyperplasia	6	170	9253	309420	0.403759	1
MP:0011442	abnormal renal sodium ion transport	6	170	9253	309420	0.403759	1
MP:0009096	decreased endometrial gland number	12	362	9247	309228	0.40382	1
MP:0005261	aniridia	15	459	9244	309131	0.40421	1
MP:0000940	abnormal motor neuron innervation pattern	58	1866	9201	307724	0.404424	1
MP:0000756	forelimb paralysis	11	330	9248	309260	0.404532	1
MP:0010025	decreased total body fat amount	250	8220	9009	301370	0.4046	1
MP:0008775	abnormal heart ventricle pressure	40	1275	9219	308315	0.404934	1
MP:0002240	abnormal paranasal sinus morphology	7	202	9252	309388	0.404952	1
MP:0003277	increased esophageal papilloma incidence	7	202	9252	309388	0.404952	1
MP:0003104	acrania	19	589	9240	309001	0.405039	1
MP:0011371	decreased kidney apoptosis	10	298	9249	309292	0.405084	1
MP:0004620	cervical vertebral fusion	57	1834	9202	307756	0.40582	1
MP:0009748	abnormal behavioral response to addictive substance	88	2856	9171	306734	0.406047	1
MP:0004768	abnormal axonal transport	16	492	9243	309098	0.406088	1
MP:0009652	abnormal palatal rugae morphology	16	492	9243	309098	0.406088	1
MP:0011104	embryonic lethality before implantation, incomplete penetrance	16	492	9243	309098	0.406088	1
MP:0009760	abnormal mitotic spindle morphology	28	883	9231	308707	0.406686	1
MP:0005326	abnormal podocyte morphology	54	1736	9205	307854	0.406917	1
MP:0011497	abnormal glomerular capsule visceral layer morphology	54	1736	9205	307854	0.406917	1
MP:0009403	increased variability of skeletal muscle fiber size	36	1145	9223	308445	0.407087	1
MP:0003227	abnormal vascular branching morphogenesis	39	1244	9220	308346	0.408312	1
MP:0002863	improved righting response	6	171	9253	309419	0.408923	1
MP:0011476	abnormal urine nucleotide level	6	171	9253	309419	0.408923	1
MP:0003301	peptic ulcer	10	299	9249	309291	0.408968	1
MP:0010924	abnormal osteoid morphology	10	299	9249	309291	0.408968	1
MP:0002292	abnormal gestational length	16	493	9243	309097	0.409104	1
MP:0009184	abnormal PP cell morphology	16	493	9243	309097	0.409104	1
MP:0005217	abnormal pancreatic beta cell morphology	112	3652	9147	305938	0.409488	1
MP:0009304	increased retroperitoneal fat pad weight	9	267	9250	309323	0.409526	1
MP:0003806	abnormal nucleotide metabolism	7	203	9252	309387	0.409685	1
MP:0001669	abnormal intestinal glucose absorption	8	235	9251	309355	0.40981	1
MP:0001761	abnormal urination pattern	8	235	9251	309355	0.40981	1
MP:0020138	delayed bone mineralization	8	235	9251	309355	0.40981	1
MP:0004569	glossopharyngeal nerve hypoplasia	4	108	9255	309482	0.409938	1
MP:0008571	abnormal synaptic bouton morphology	4	108	9255	309482	0.409938	1
MP:0009364	abnormal mature ovarian follicle morphology	53	1705	9206	307885	0.409975	1
MP:0004086	absent heartbeat	21	656	9238	308934	0.410179	1
MP:0008965	increased basal metabolism	21	656	9238	308934	0.410179	1
MP:0012505	increased neural tube apoptosis	30	950	9229	308640	0.410201	1
MP:0012719	abnormal neck morphology	3	77	9256	309513	0.41134	1
MP:0008259	abnormal optic disc morphology	20	624	9239	308966	0.411728	1
MP:0005101	abnormal ciliary body pigmentation	5	140	9254	309450	0.412841	1
MP:0005560	decreased circulating glucose level	284	9361	8975	300229	0.41321	1
MP:0000030	abnormal tympanic ring morphology	56	1806	9203	307784	0.413525	1
MP:0009436	fragmentation of sleep/wake states	9	268	9250	309322	0.413641	1
MP:0008406	increased cellular sensitivity to hydrogen peroxide	12	365	9247	309225	0.414375	1
MP:0011387	absent metanephric mesenchyme	7	204	9252	309386	0.414415	1
MP:0009415	skeletal muscle degeneration	18	560	9241	309030	0.414895	1
MP:0010155	abnormal intestine physiology	112	3658	9147	305932	0.416135	1
MP:0009871	abnormal aorta tunica adventitia morphology	4	109	9255	309481	0.416466	1
MP:0010157	abnormal small intestinal crypt cell proliferation	4	109	9255	309481	0.416466	1
MP:0004333	abnormal utricular macula morphology	15	463	9244	309127	0.416698	1
MP:0002878	abnormal corticospinal tract morphology	26	822	9233	308768	0.416789	1
MP:0004521	abnormal cochlear hair cell stereociliary bundle morphology	67	2171	9192	307419	0.41695	1
MP:0000104	abnormal sphenoid bone morphology	131	4288	9128	305302	0.41697	1
MP:0011451	increased susceptibility to dopaminergic neuron neurotoxicity	9	269	9250	309321	0.417756	1
MP:0009412	skeletal muscle fiber degeneration	12	366	9247	309224	0.417895	1
MP:0008609	decreased circulating interleukin-13 level	2	47	9257	309543	0.41819	1
MP:0011601	abnormal glutathione peroxidase activity	2	47	9257	309543	0.41819	1
MP:0011603	decreased glutathione peroxidase activity	2	47	9257	309543	0.41819	1
MP:0012580	decreased peroxidase activity	2	47	9257	309543	0.41819	1
MP:0004487	type I spiral ligament fibrocyte degeneration	5	141	9254	309449	0.418564	1
MP:0009140	dilated efferent ductules of testis	5	141	9254	309449	0.418564	1
MP:0011804	increased cell migration	5	141	9254	309449	0.418564	1
MP:0012725	small sebaceous gland	5	141	9254	309449	0.418564	1
MP:0000033	absent scala media	8	237	9251	309353	0.418591	1
MP:0004084	abnormal cardiac muscle relaxation	22	692	9237	308898	0.41886	1
MP:0001468	abnormal temporal memory	138	4522	9121	305068	0.419026	1
MP:0009645	crystalluria	3	78	9256	309512	0.41911	1
MP:0011522	abnormal placental labyrinth villi morphology	3	78	9256	309512	0.41911	1
MP:0011632	dilated mitochondria	7	205	9252	309385	0.419142	1
MP:0003336	pancreas cysts	6	173	9253	309417	0.419238	1
MP:0001778	abnormal brown adipose tissue amount	49	1579	9210	308011	0.419396	1
MP:0004368	abnormal stria vascularis vasculature morphology	13	399	9246	309191	0.419843	1
MP:0008057	abnormal DNA replication	13	399	9246	309191	0.419843	1
MP:0013351	abnormal Rathke's pouch development	24	758	9235	308832	0.420295	1
MP:0008808	decreased spleen iron level	10	302	9249	309288	0.420622	1
MP:0001011	abnormal superior cervical ganglion morphology	30	955	9229	308635	0.421059	1
MP:0003057	abnormal epicardium morphology	30	955	9229	308635	0.421059	1
MP:0009435	abnormal miniature inhibitory postsynaptic currents	30	955	9229	308635	0.421059	1
MP:0008108	abnormal small intestinal villus morphology	52	1679	9207	307911	0.421273	1
MP:0005270	abnormal zygomatic bone morphology	47	1515	9212	308075	0.422636	1
MP:0000109	abnormal parietal bone morphology	82	2671	9177	306919	0.422934	1
MP:0002041	increased pituitary adenoma incidence	15	465	9244	309125	0.422948	1
MP:0013404	decreased circulating lactate level	4	110	9255	309480	0.422977	1
MP:0001506	limp posture	8	238	9251	309352	0.422978	1
MP:0001511	disheveled coat	30	956	9229	308634	0.423234	1
MP:0001093	small trigeminal ganglion	39	1252	9220	308338	0.423484	1
MP:0010363	increased fibrosarcoma incidence	5	142	9254	309448	0.424277	1
MP:0010420	muscular ventricular septal defect	47	1516	9212	308074	0.424363	1
MP:0002009	preneoplasia	6	174	9253	309416	0.424388	1
MP:0000693	spleen hyperplasia	60	1945	9199	307645	0.424479	1
MP:0004561	absent facial nerve	10	303	9249	309287	0.424505	1
MP:0001388	abnormal stationary movement	198	6519	9061	303071	0.424527	1
MP:0010096	abnormal incisor color	14	433	9245	309157	0.424752	1
MP:0001787	pericardial edema	76	2474	9183	307116	0.424838	1
MP:0000906	abnormal trigeminal V mesencephalic nucleus morphology	21	662	9238	308928	0.425876	1
MP:0005275	abnormal skin tensile strength	15	466	9244	309124	0.426074	1
MP:0002718	abnormal inner cell mass morphology	51	1649	9208	307941	0.426188	1
MP:0005424	jerky movement	13	401	9246	309189	0.426588	1
MP:0000315	hemoglobinuria	3	79	9256	309511	0.426845	1
MP:0009778	impaired behavioral response to anesthetic	3	79	9256	309511	0.426845	1
MP:0010191	abnormal choroid melanocyte morphology	3	79	9256	309511	0.426845	1
MP:0002419	abnormal innate immunity	292	9647	8967	299943	0.427154	1
MP:0003763	abnormal thymus physiology	78	2542	9181	307048	0.427316	1
MP:0004723	abnormal platelet serotonin level	14	434	9245	309156	0.427994	1
MP:0004725	decreased platelet serotonin level	14	434	9245	309156	0.427994	1
MP:0013899	abnormal seminal vesicle epithelium morphology	2	48	9257	309542	0.428234	1
MP:0003789	increased osteosarcoma incidence	12	369	9247	309221	0.428455	1
MP:0010755	abnormal heart right ventricle pressure	12	369	9247	309221	0.428455	1
MP:0004413	absent cochlear microphonics	7	207	9252	309383	0.428585	1
MP:0004666	absent stapedial artery	7	207	9252	309383	0.428585	1
MP:0008091	decreased T-helper 2 cell number	1	18	9258	309572	0.428747	1
MP:0012165	absent neural folds	1	18	9258	309572	0.428747	1
MP:0000116	abnormal tooth development	84	2742	9175	306848	0.429168	1
MP:0004808	abnormal hematopoietic stem cell morphology	100	3272	9159	306318	0.429199	1
MP:0010498	abnormal interventricular septum muscular part morphology	47	1519	9212	308071	0.429547	1
MP:0002686	globozoospermia	30	959	9229	308631	0.429762	1
MP:0012101	acoria	5	143	9254	309447	0.42998	1
MP:0004032	abnormal interventricular groove morphology	11	337	9248	309253	0.43035	1
MP:0005344	increased circulating bilirubin level	34	1091	9225	308499	0.430552	1
MP:0009789	decreased susceptibility to bacterial infection induced morbidity/mortality	17	533	9242	309057	0.431141	1
MP:0014168	abnormal brown adipose tissue mass	17	533	9242	309057	0.431141	1
MP:0001777	abnormal body temperature homeostasis	27	861	9232	308729	0.431169	1
MP:0009112	abnormal pancreatic beta cell mass	42	1355	9217	308235	0.431238	1
MP:0001847	brain inflammation	8	240	9251	309350	0.431745	1
MP:0011352	proximal convoluted tubule brush border loss	8	240	9251	309350	0.431745	1
MP:0008516	disorganized retinal outer nuclear layer	10	305	9249	309285	0.432268	1
MP:0000759	abnormal skeletal muscle morphology	346	11452	8913	298138	0.432535	1
MP:0003058	increased insulin secretion	26	829	9233	308761	0.433189	1
MP:0009974	decreased cerebral cortex pyramidal cell number	7	208	9252	309382	0.433299	1
MP:0012129	failure of blastocyst formation	7	208	9252	309382	0.433299	1
MP:0012097	abnormal spongiotrophoblast size	21	665	9238	308925	0.433736	1
MP:0009115	abnormal fat cell morphology	153	5035	9106	304555	0.433968	1
MP:0005632	decreased circulating aspartate transaminase level	17	534	9242	309056	0.434067	1
MP:0012540	abnormal lamina terminalis morphology	3	80	9256	309510	0.434544	1
MP:0008669	increased interleukin-12b secretion	6	176	9253	309414	0.434665	1
MP:0008215	decreased immature B cell number	81	2647	9178	306943	0.434833	1
MP:0010320	increased pituitary gland tumor incidence	15	469	9244	309121	0.435451	1
MP:0006238	abnormal choriocapillaris morphology	5	144	9254	309446	0.43567	1
MP:0005562	decreased mean corpuscular hemoglobin	27	863	9232	308727	0.435769	1
MP:0006253	clinodactyly	4	112	9255	309478	0.435944	1
MP:0008100	absent plasma cells	8	241	9251	309349	0.436123	1
MP:0010160	increased oligodendrocyte number	8	241	9251	309349	0.436123	1
MP:0010960	abnormal compact bone mass	8	241	9251	309349	0.436123	1
MP:0002944	increased lactate dehydrogenase level	10	306	9249	309284	0.436147	1
MP:0002001	blindness	21	666	9238	308924	0.436356	1
MP:0009940	abnormal hippocampus pyramidal cell morphology	47	1523	9212	308067	0.436468	1
MP:0005087	decreased acute inflammation	70	2284	9189	307306	0.436666	1
MP:0008088	abnormal T-helper 1 cell differentiation	13	404	9246	309186	0.436704	1
MP:0010464	abnormal aortic arch and aortic arch branch attachment	39	1259	9220	308331	0.4368	1
MP:0002801	abnormal long term object recognition memory	17	535	9242	309055	0.436994	1
MP:0010097	abnormal retinal blood vessel morphology	23	732	9236	308858	0.4371	1
MP:0004022	abnormal cone electrophysiology	52	1689	9207	307901	0.437694	1
MP:0004324	vestibular hair cell degeneration	14	437	9245	309153	0.437719	1
MP:0012030	abnormal a wave amplitude	11	339	9248	309251	0.437722	1
MP:0012034	abnormal a wave shape	11	339	9248	309251	0.437722	1
MP:0003390	lymphedema	7	209	9252	309381	0.438008	1
MP:0010891	increased alveolar lamellar body number	2	49	9257	309541	0.438184	1
MP:0011877	absent liver	2	49	9257	309541	0.438184	1
MP:0010138	arteritis	9	274	9250	309316	0.438303	1
MP:0005471	decreased thyroxine level	31	996	9228	308594	0.438564	1
MP:0002987	abnormal urine osmolality	38	1227	9221	308363	0.438731	1
MP:0003662	abnormal long bone epiphyseal plate proliferative zone	66	2153	9193	307437	0.438764	1
MP:0004030	induced chromosome breakage	12	372	9247	309218	0.43901	1
MP:0005559	increased circulating glucose level	185	6104	9074	303486	0.439043	1
MP:0008528	polycystic kidney	60	1955	9199	307635	0.439757	1
MP:0005619	increased urine potassium level	10	307	9249	309283	0.440024	1
MP:0011061	abnormal inner hair cell kinocilium morphology	10	307	9249	309283	0.440024	1
MP:0001219	thick epidermis	44	1426	9215	308164	0.440233	1
MP:0001333	absent optic nerve	19	602	9240	308988	0.440894	1
MP:0000822	abnormal brain ventricle morphology	225	7437	9034	302153	0.441119	1
MP:0001396	unidirectional circling	15	471	9244	309119	0.441701	1
MP:0002293	long gestation period	15	471	9244	309119	0.441701	1
MP:0009569	abnormal left lung morphology	22	701	9237	308889	0.44187	1
MP:0009823	abnormal sphingomyelin level	3	81	9256	309509	0.442204	1
MP:0005195	abnormal posterior eye segment morphology	606	20133	8653	289457	0.442233	1
MP:0001163	abnormal prostate gland anterior lobe morphology	16	504	9243	309086	0.442323	1
MP:0005609	abnormal circulating antidiuretic hormone level	4	113	9255	309477	0.442396	1
MP:0002682	decreased mature ovarian follicle number	51	1659	9208	307931	0.442789	1
MP:0012703	decreased embryonic neuroepithelium thickness	19	603	9240	308987	0.443654	1
MP:0003109	short femur	82	2687	9177	306903	0.443809	1
MP:0011427	mesangial cell hyperplasia	21	669	9238	308921	0.444218	1
MP:0000521	abnormal kidney cortex morphology	246	8140	9013	301450	0.444272	1
MP:0000079	abnormal basioccipital bone morphology	25	801	9234	308789	0.444841	1
MP:0009671	abnormal uterus physiology	29	933	9230	308657	0.445019	1
MP:0009945	abnormal accessory olfactory bulb morphology	1	19	9258	309571	0.445337	1
MP:0000812	abnormal dentate gyrus morphology	99	3253	9160	306337	0.445992	1
MP:0008000	increased ovary tumor incidence	18	571	9241	309019	0.446125	1
MP:0011625	cystolithiasis	5	146	9254	309444	0.447012	1
MP:0005366	variegated coat color	7	211	9252	309379	0.447408	1
MP:0000477	abnormal intestine morphology	304	10076	8955	299514	0.447486	1
MP:0011987	abnormal GABAergic neuron physiology	2	50	9257	309540	0.44804	1
MP:0000433	microcephaly	103	3388	9156	306202	0.448515	1
MP:0004740	sensorineural hearing loss	36	1166	9223	308424	0.448679	1
MP:0006329	sensorineural hearing impairment	36	1166	9223	308424	0.448679	1
MP:0009279	abnormal activated sperm motility	4	114	9255	309476	0.448826	1
MP:0009280	reduced activated sperm motility	4	114	9255	309476	0.448826	1
MP:0004634	short metacarpal bones	18	572	9241	309018	0.448964	1
MP:0000097	short maxilla	77	2525	9182	307065	0.449002	1
MP:0002608	increased hematocrit	33	1067	9226	308523	0.449066	1
MP:0004807	abnormal paired-pulse inhibition	8	244	9251	309346	0.44923	1
MP:0008952	abnormal pancreatic delta cell physiology	3	82	9256	309508	0.449822	1
MP:0008953	abnormal pancreatic somatostatin secretion	3	82	9256	309508	0.449822	1
MP:0011741	increased urine nitrite level	3	82	9256	309508	0.449822	1
MP:0013182	increased spinal cord apoptosis	3	82	9256	309508	0.449822	1
MP:0001696	failure to gastrulate	47	1531	9212	308059	0.45033	1
MP:0005163	cyclopia	14	441	9245	309149	0.450676	1
MP:0013129	abnormal tooth color	14	441	9245	309149	0.450676	1
MP:0010520	sinoatrial block	17	540	9242	309050	0.451621	1
MP:0008918	microgliosis	24	771	9235	308819	0.452072	1
MP:0014171	increased fatty acid oxidation	7	212	9252	309378	0.452096	1
MP:0004964	absent inner cell mass	11	343	9248	309247	0.45244	1
MP:0003112	enlarged parathyroid gland	5	147	9254	309443	0.452661	1
MP:0003793	abnormal submandibular gland morphology	42	1367	9217	308223	0.453253	1
MP:0003409	decreased width of hypertrophic chondrocyte zone	41	1334	9218	308256	0.453488	1
MP:0009387	abnormal epidermal pigmentation	8	245	9251	309345	0.453589	1
MP:0011143	thick lung-associated mesenchyme	24	772	9235	308818	0.454517	1
MP:0011478	abnormal urine catecholamine level	9	278	9250	309312	0.454686	1
MP:0004320	split sternum	21	673	9238	308917	0.454699	1
MP:0000168	abnormal bone marrow development	6	180	9253	309410	0.455115	1
MP:0012532	abnormal surface ectoderm morphology	6	180	9253	309410	0.455115	1
MP:0008131	abnormal Peyer's patch number	33	1070	9226	308520	0.455295	1
MP:0004746	abnormal cochlear IHC afferent innervation pattern	10	311	9249	309279	0.455502	1
MP:0003760	decreased palatal length	11	344	9248	309246	0.456113	1
MP:0003764	abnormal palatal length	11	344	9248	309246	0.456113	1
MP:0010762	abnormal microglial cell activation	7	213	9252	309377	0.456777	1
MP:0001744	hypersecretion of corticosterone	3	83	9256	309507	0.457398	1
MP:0006369	supernumerary incisors	3	83	9256	309507	0.457398	1
MP:0008913	weaving	3	83	9256	309507	0.457398	1
MP:0005097	polychromatophilia	16	509	9243	309081	0.457413	1
MP:0000423	delayed hair regrowth	2	51	9257	309539	0.457796	1
MP:0009015	short proestrus	2	51	9257	309539	0.457796	1
MP:0009596	abnormal stratum corneum lipid matrix formation	2	51	9257	309539	0.457796	1
MP:0020166	abnormal tibialis anterior weight	5	148	9254	309442	0.458294	1
[truncated: 5,002 more rows]
