# Supplementary material for: Phenotype loss is associated with widespread divergence of the gene regulatory landscape in evolution
Source: Nat Commun. 2018 Nov 9;9:4737. doi: 10.1038/s41467-018-07122-z (PMC6226452; doi:10.1038/s41467-018-07122-z)
Supplement: Supplementary file 19 — Supplementary Data 16 [file 41467_2018_7122_MOESM19_ESM.xlsx]

## Sheet: 16. eye- specific ATACpeaks
Supplementary Table 16. Mouse mm10 genomic coordinates of eye-specific ATAC-seq peaks.
Lens-specific peaks (lens E14.5 vs. limb+midbrain E11.5)						Retina-specific peaks (retina E14.5 vs. limb+midbrain E11.5)						Eye-specific peaks at E11.5 (whole eye E11.5 vs. limb+midbrain E11.5)						Eye/Retina/Lens-specific peaks (whole eye E11.5 + lens E14.5 + retina E14.5 vs. limb+midbrain E11.5)
chrom	start	end	peakName	overlapKnownEyeEnhancers		chrom	start	end	peakName	overlapKnownEyeEnhancers		chrom	start	end	peakName	overlapKnownEyeEnhancers		chrom	start	end	peakName	overlapKnownEyeEnhancers
chr1	3094567	3095307	mouse_lensE145specificATACpeak1			chr1	3194313	3194704	mouse_retinaE145specificATACpeak1			chr1	3194313	3194704	mouse_eyeE115specificATACpeak1			chr1	3194313	3194704	mouse_eyeE115E145specificATACpeak1
chr1	3194313	3194704	mouse_lensE145specificATACpeak2			chr1	3372668	3373270	mouse_retinaE145specificATACpeak2			chr1	3372668	3373270	mouse_eyeE115specificATACpeak2			chr1	3360957	3361273	mouse_eyeE115E145specificATACpeak2
chr1	3360957	3361273	mouse_lensE145specificATACpeak3			chr1	3449496	3450060	mouse_retinaE145specificATACpeak3			chr1	3448271	3448487	mouse_eyeE115specificATACpeak3			chr1	3372668	3373270	mouse_eyeE115E145specificATACpeak3
chr1	3372668	3373270	mouse_lensE145specificATACpeak4			chr1	3512707	3513059	mouse_retinaE145specificATACpeak4			chr1	3449496	3450060	mouse_eyeE115specificATACpeak4			chr1	3449496	3450060	mouse_eyeE115E145specificATACpeak4
chr1	4069234	4069522	mouse_lensE145specificATACpeak5			chr1	4069234	4069522	mouse_retinaE145specificATACpeak5			chr1	4069234	4069522	mouse_eyeE115specificATACpeak5			chr1	4069234	4069522	mouse_eyeE115E145specificATACpeak5
chr1	6076643	6077083	mouse_lensE145specificATACpeak6			chr1	9648591	9649128	mouse_retinaE145specificATACpeak6			chr1	4820145	4820371	mouse_eyeE115specificATACpeak6			chr1	9619400	9619873	mouse_eyeE115E145specificATACpeak6
chr1	6428715	6428972	mouse_lensE145specificATACpeak7			chr1	9649202	9649713	mouse_retinaE145specificATACpeak7			chr1	9619400	9619873	mouse_eyeE115specificATACpeak7			chr1	9658912	9659509	mouse_eyeE115E145specificATACpeak7
chr1	6487847	6488075	mouse_lensE145specificATACpeak8			chr1	9658912	9659509	mouse_retinaE145specificATACpeak8			chr1	9658912	9659509	mouse_eyeE115specificATACpeak8			chr1	11272039	11272767	mouse_eyeE115E145specificATACpeak8
chr1	9450540	9450928	mouse_lensE145specificATACpeak9			chr1	10703244	10703592	mouse_retinaE145specificATACpeak9			chr1	11109813	11110144	mouse_eyeE115specificATACpeak9			chr1	12055660	12056439	mouse_eyeE115E145specificATACpeak9
chr1	9619400	9619873	mouse_lensE145specificATACpeak10			chr1	11272039	11272767	mouse_retinaE145specificATACpeak10			chr1	11969075	11969489	mouse_eyeE115specificATACpeak10			chr1	12670714	12671580	mouse_eyeE115E145specificATACpeak10
chr1	9658912	9659509	mouse_lensE145specificATACpeak11			chr1	12713382	12713923	mouse_retinaE145specificATACpeak11			chr1	12055660	12056439	mouse_eyeE115specificATACpeak11			chr1	12713382	12713923	mouse_eyeE115E145specificATACpeak11
chr1	11873596	11873958	mouse_lensE145specificATACpeak12			chr1	12870361	12870715	mouse_retinaE145specificATACpeak12			chr1	12670714	12671580	mouse_eyeE115specificATACpeak12			chr1	13145343	13145686	mouse_eyeE115E145specificATACpeak12
chr1	12713382	12713923	mouse_lensE145specificATACpeak13			chr1	13145343	13145686	mouse_retinaE145specificATACpeak13			chr1	13145343	13145686	mouse_eyeE115specificATACpeak13			chr1	13201315	13201770	mouse_eyeE115E145specificATACpeak13
chr1	13145343	13145686	mouse_lensE145specificATACpeak14			chr1	13290183	13290537	mouse_retinaE145specificATACpeak14			chr1	13201315	13201770	mouse_eyeE115specificATACpeak14			chr1	13290183	13290537	mouse_eyeE115E145specificATACpeak14
chr1	14284152	14284594	mouse_lensE145specificATACpeak15			chr1	13331793	13332080	mouse_retinaE145specificATACpeak15			chr1	14284152	14284594	mouse_eyeE115specificATACpeak15			chr1	13385389	13385645	mouse_eyeE115E145specificATACpeak15
chr1	14413811	14414329	mouse_lensE145specificATACpeak16			chr1	13385389	13385645	mouse_retinaE145specificATACpeak16			chr1	14413811	14414329	mouse_eyeE115specificATACpeak16			chr1	14284152	14284594	mouse_eyeE115E145specificATACpeak16
chr1	16122715	16123194	mouse_lensE145specificATACpeak17			chr1	13996444	13996678	mouse_retinaE145specificATACpeak17			chr1	14456602	14457373	mouse_eyeE115specificATACpeak17			chr1	14413811	14414329	mouse_eyeE115E145specificATACpeak17
chr1	16172608	16173566	mouse_lensE145specificATACpeak18			chr1	14348976	14349220	mouse_retinaE145specificATACpeak18			chr1	14553903	14554256	mouse_eyeE115specificATACpeak18			chr1	14456602	14457373	mouse_eyeE115E145specificATACpeak18
chr1	16301843	16302442	mouse_lensE145specificATACpeak19			chr1	14413811	14414329	mouse_retinaE145specificATACpeak19			chr1	14672477	14672901	mouse_eyeE115specificATACpeak19			chr1	16122715	16123194	mouse_eyeE115E145specificATACpeak19
chr1	16485890	16486140	mouse_lensE145specificATACpeak20			chr1	14777930	14778148	mouse_retinaE145specificATACpeak20			chr1	14866756	14867017	mouse_eyeE115specificATACpeak20			chr1	16133274	16133528	mouse_eyeE115E145specificATACpeak20
chr1	18512772	18513077	mouse_lensE145specificATACpeak21			chr1	15637424	15637671	mouse_retinaE145specificATACpeak21			chr1	14868461	14868694	mouse_eyeE115specificATACpeak21			chr1	16172608	16173566	mouse_eyeE115E145specificATACpeak21
chr1	18956835	18957558	mouse_lensE145specificATACpeak22			chr1	16122715	16123194	mouse_retinaE145specificATACpeak22			chr1	16122715	16123194	mouse_eyeE115specificATACpeak22			chr1	16301843	16302442	mouse_eyeE115E145specificATACpeak22
chr1	19384934	19385192	mouse_lensE145specificATACpeak23			chr1	16130069	16130336	mouse_retinaE145specificATACpeak23			chr1	16128185	16128622	mouse_eyeE115specificATACpeak23			chr1	16485890	16486140	mouse_eyeE115E145specificATACpeak23
chr1	19459856	19460710	mouse_lensE145specificATACpeak24			chr1	16133274	16133528	mouse_retinaE145specificATACpeak24			chr1	16172608	16173566	mouse_eyeE115specificATACpeak24			chr1	17891712	17892074	mouse_eyeE115E145specificATACpeak24
chr1	19868473	19869118	mouse_lensE145specificATACpeak25			chr1	16172608	16173566	mouse_retinaE145specificATACpeak25			chr1	16301843	16302442	mouse_eyeE115specificATACpeak25			chr1	18512772	18513077	mouse_eyeE115E145specificATACpeak25
chr1	20569017	20569865	mouse_lensE145specificATACpeak26			chr1	16301843	16302442	mouse_retinaE145specificATACpeak26			chr1	16304322	16304484	mouse_eyeE115specificATACpeak26			chr1	18956835	18957558	mouse_eyeE115E145specificATACpeak26
chr1	20678018	20678358	mouse_lensE145specificATACpeak27			chr1	16485890	16486140	mouse_retinaE145specificATACpeak27			chr1	16485890	16486140	mouse_eyeE115specificATACpeak27			chr1	19384934	19385192	mouse_eyeE115E145specificATACpeak27
chr1	20761382	20761757	mouse_lensE145specificATACpeak28			chr1	18583291	18583849	mouse_retinaE145specificATACpeak28			chr1	16662422	16662569	mouse_eyeE115specificATACpeak28			chr1	19412102	19412697	mouse_eyeE115E145specificATACpeak28
chr1	21259687	21259880	mouse_lensE145specificATACpeak29			chr1	18610080	18610728	mouse_retinaE145specificATACpeak29			chr1	17416032	17416268	mouse_eyeE115specificATACpeak29			chr1	19459856	19460710	mouse_eyeE115E145specificATACpeak29
chr1	21284419	21284978	mouse_lensE145specificATACpeak30			chr1	18956835	18957558	mouse_retinaE145specificATACpeak30			chr1	17891712	17892074	mouse_eyeE115specificATACpeak30			chr1	19758002	19758367	mouse_eyeE115E145specificATACpeak30
chr1	21658722	21659050	mouse_lensE145specificATACpeak31			chr1	18961523	18961809	mouse_retinaE145specificATACpeak31			chr1	17892368	17892578	mouse_eyeE115specificATACpeak31			chr1	19767692	19768193	mouse_eyeE115E145specificATACpeak31
chr1	21745130	21745453	mouse_lensE145specificATACpeak32			chr1	19103378	19103587	mouse_retinaE145specificATACpeak32			chr1	18026183	18026521	mouse_eyeE115specificATACpeak32			chr1	19868473	19869118	mouse_eyeE115E145specificATACpeak32
chr1	23821709	23821936	mouse_lensE145specificATACpeak33			chr1	19384934	19385192	mouse_retinaE145specificATACpeak33			chr1	18191146	18191718	mouse_eyeE115specificATACpeak33			chr1	19927772	19928410	mouse_eyeE115E145specificATACpeak33
chr1	24074433	24074718	mouse_lensE145specificATACpeak34			chr1	19459856	19460710	mouse_retinaE145specificATACpeak34			chr1	18512772	18513077	mouse_eyeE115specificATACpeak34			chr1	20131527	20132473	mouse_eyeE115E145specificATACpeak34
chr1	24230459	24230803	mouse_lensE145specificATACpeak35			chr1	19787055	19787320	mouse_retinaE145specificATACpeak35			chr1	18956835	18957558	mouse_eyeE115specificATACpeak35			chr1	20569017	20569865	mouse_eyeE115E145specificATACpeak35
chr1	24239945	24240672	mouse_lensE145specificATACpeak36			chr1	19868473	19869118	mouse_retinaE145specificATACpeak36			chr1	18973901	18974068	mouse_eyeE115specificATACpeak36			chr1	21284419	21284978	mouse_eyeE115E145specificATACpeak36
chr1	24245819	24246887	mouse_lensE145specificATACpeak37			chr1	19927772	19928410	mouse_retinaE145specificATACpeak37			chr1	19412102	19412697	mouse_eyeE115specificATACpeak37			chr1	22770570	22771226	mouse_eyeE115E145specificATACpeak37
chr1	25033571	25034118	mouse_lensE145specificATACpeak38			chr1	20058256	20058586	mouse_retinaE145specificATACpeak38			chr1	19699387	19699849	mouse_eyeE115specificATACpeak38			chr1	23846185	23846658	mouse_eyeE115E145specificATACpeak38
chr1	25159099	25159389	mouse_lensE145specificATACpeak39			chr1	20302059	20303295	mouse_retinaE145specificATACpeak39			chr1	19758002	19758367	mouse_eyeE115specificATACpeak39			chr1	24055684	24056124	mouse_eyeE115E145specificATACpeak39
chr1	25854362	25854922	mouse_lensE145specificATACpeak40			chr1	20569017	20569865	mouse_retinaE145specificATACpeak40			chr1	19767692	19768193	mouse_eyeE115specificATACpeak40			chr1	24231966	24232175	mouse_eyeE115E145specificATACpeak40
chr1	26452044	26452203	mouse_lensE145specificATACpeak41			chr1	20877600	20877916	mouse_retinaE145specificATACpeak41			chr1	19927772	19928410	mouse_eyeE115specificATACpeak41			chr1	24233293	24233434	mouse_eyeE115E145specificATACpeak41
chr1	26636117	26636329	mouse_lensE145specificATACpeak42			chr1	21284419	21284978	mouse_retinaE145specificATACpeak42			chr1	20131527	20132473	mouse_eyeE115specificATACpeak42			chr1	24239945	24240672	mouse_eyeE115E145specificATACpeak42
chr1	28014407	28014874	mouse_lensE145specificATACpeak43			chr1	21940913	21941231	mouse_retinaE145specificATACpeak43			chr1	20170542	20170909	mouse_eyeE115specificATACpeak43			chr1	24245819	24246887	mouse_eyeE115E145specificATACpeak43
chr1	29221617	29221864	mouse_lensE145specificATACpeak44			chr1	22770570	22771226	mouse_retinaE145specificATACpeak44			chr1	20569017	20569865	mouse_eyeE115specificATACpeak44			chr1	24699403	24699686	mouse_eyeE115E145specificATACpeak44
chr1	31102965	31103282	mouse_lensE145specificATACpeak45			chr1	23034287	23034820	mouse_retinaE145specificATACpeak45			chr1	21284419	21284978	mouse_eyeE115specificATACpeak45			chr1	25033571	25034118	mouse_eyeE115E145specificATACpeak45
chr1	32092208	32092838	mouse_lensE145specificATACpeak46			chr1	23342369	23342617	mouse_retinaE145specificATACpeak46			chr1	21610902	21611390	mouse_eyeE115specificATACpeak46			chr1	25191896	25192321	mouse_eyeE115E145specificATACpeak46
chr1	32805565	32806190	mouse_lensE145specificATACpeak47			chr1	23846185	23846658	mouse_retinaE145specificATACpeak47			chr1	21819949	21820548	mouse_eyeE115specificATACpeak47			chr1	25854362	25854922	mouse_eyeE115E145specificATACpeak47
chr1	33025161	33025855	mouse_lensE145specificATACpeak48			chr1	24055684	24056124	mouse_retinaE145specificATACpeak48			chr1	22479810	22480169	mouse_eyeE115specificATACpeak48			chr1	26452044	26452203	mouse_eyeE115E145specificATACpeak48
chr1	33610021	33610677	mouse_lensE145specificATACpeak49			chr1	24124659	24124997	mouse_retinaE145specificATACpeak49			chr1	23638912	23639489	mouse_eyeE115specificATACpeak49			chr1	26636117	26636329	mouse_eyeE115E145specificATACpeak49
chr1	33615573	33615830	mouse_lensE145specificATACpeak50			chr1	24211555	24212345	mouse_retinaE145specificATACpeak50			chr1	24055684	24056124	mouse_eyeE115specificATACpeak50			chr1	26954106	26954462	mouse_eyeE115E145specificATACpeak50
chr1	33945025	33945361	mouse_lensE145specificATACpeak51			chr1	24231966	24232175	mouse_retinaE145specificATACpeak51			chr1	24230459	24230803	mouse_eyeE115specificATACpeak51			chr1	27123278	27123497	mouse_eyeE115E145specificATACpeak51
chr1	33996455	33996834	mouse_lensE145specificATACpeak52			chr1	24239945	24240672	mouse_retinaE145specificATACpeak52			chr1	24231966	24232175	mouse_eyeE115specificATACpeak52			chr1	30639674	30640399	mouse_eyeE115E145specificATACpeak52
chr1	34077118	34077380	mouse_lensE145specificATACpeak53			chr1	24245819	24246887	mouse_retinaE145specificATACpeak53			chr1	24233293	24233434	mouse_eyeE115specificATACpeak53			chr1	31129829	31130040	mouse_eyeE115E145specificATACpeak53
chr1	34095241	34095551	mouse_lensE145specificATACpeak54			chr1	24300032	24300226	mouse_retinaE145specificATACpeak54			chr1	24239945	24240672	mouse_eyeE115specificATACpeak54			chr1	32092208	32092838	mouse_eyeE115E145specificATACpeak54
chr1	34100517	34100729	mouse_lensE145specificATACpeak55			chr1	25033571	25034118	mouse_retinaE145specificATACpeak55			chr1	24245819	24246887	mouse_eyeE115specificATACpeak55			chr1	32805565	32806190	mouse_eyeE115E145specificATACpeak55
chr1	34130820	34131151	mouse_lensE145specificATACpeak56			chr1	25854362	25854922	mouse_retinaE145specificATACpeak56			chr1	24452510	24452882	mouse_eyeE115specificATACpeak56			chr1	33025161	33025855	mouse_eyeE115E145specificATACpeak56
chr1	34216519	34216832	mouse_lensE145specificATACpeak57			chr1	26636117	26636329	mouse_retinaE145specificATACpeak57			chr1	24612483	24612893	mouse_eyeE115specificATACpeak57			chr1	33026580	33027367	mouse_eyeE115E145specificATACpeak57
chr1	34298918	34299293	mouse_lensE145specificATACpeak58			chr1	26954106	26954462	mouse_retinaE145specificATACpeak58			chr1	24699403	24699686	mouse_eyeE115specificATACpeak58			chr1	33994132	33994552	mouse_eyeE115E145specificATACpeak58
chr1	34696644	34696984	mouse_lensE145specificATACpeak59			chr1	28084352	28084794	mouse_retinaE145specificATACpeak59			chr1	25033571	25034118	mouse_eyeE115specificATACpeak59			chr1	33996455	33996834	mouse_eyeE115E145specificATACpeak59
chr1	34784712	34785208	mouse_lensE145specificATACpeak60			chr1	32092208	32092838	mouse_retinaE145specificATACpeak60			chr1	25191896	25192321	mouse_eyeE115specificATACpeak60			chr1	34042324	34042680	mouse_eyeE115E145specificATACpeak60
chr1	34983920	34984158	mouse_lensE145specificATACpeak61			chr1	32805565	32806190	mouse_retinaE145specificATACpeak61			chr1	25462559	25463053	mouse_eyeE115specificATACpeak61			chr1	34095241	34095551	mouse_eyeE115E145specificATACpeak61
chr1	35257466	35258123	mouse_lensE145specificATACpeak62			chr1	33025161	33025855	mouse_retinaE145specificATACpeak62			chr1	26388577	26388872	mouse_eyeE115specificATACpeak62			chr1	34130820	34131151	mouse_eyeE115E145specificATACpeak62
chr1	35348392	35348681	mouse_lensE145specificATACpeak63			chr1	33040825	33041094	mouse_retinaE145specificATACpeak63			chr1	26452044	26452203	mouse_eyeE115specificATACpeak63			chr1	34178460	34178611	mouse_eyeE115E145specificATACpeak63
chr1	35558754	35559177	mouse_lensE145specificATACpeak64			chr1	33174645	33175444	mouse_retinaE145specificATACpeak64			chr1	26636117	26636329	mouse_eyeE115specificATACpeak64			chr1	34178717	34178985	mouse_eyeE115E145specificATACpeak64
chr1	35811403	35811776	mouse_lensE145specificATACpeak65			chr1	33610021	33610677	mouse_retinaE145specificATACpeak65			chr1	26954106	26954462	mouse_eyeE115specificATACpeak65			chr1	34216519	34216832	mouse_eyeE115E145specificATACpeak65
chr1	35889865	35890349	mouse_lensE145specificATACpeak66			chr1	33994132	33994552	mouse_retinaE145specificATACpeak66			chr1	27123278	27123497	mouse_eyeE115specificATACpeak66			chr1	34298918	34299293	mouse_eyeE115E145specificATACpeak66
chr1	36090023	36090289	mouse_lensE145specificATACpeak67			chr1	33996455	33996834	mouse_retinaE145specificATACpeak67			chr1	30639674	30640399	mouse_eyeE115specificATACpeak67			chr1	34299596	34299955	mouse_eyeE115E145specificATACpeak67
chr1	36480599	36480864	mouse_lensE145specificATACpeak68			chr1	34042324	34042680	mouse_retinaE145specificATACpeak68			chr1	32092208	32092838	mouse_eyeE115specificATACpeak68			chr1	34387397	34387711	mouse_eyeE115E145specificATACpeak68
chr1	36539211	36539480	mouse_lensE145specificATACpeak69			chr1	34211712	34212113	mouse_retinaE145specificATACpeak69			chr1	33025161	33025855	mouse_eyeE115specificATACpeak69			chr1	34399218	34400029	mouse_eyeE115E145specificATACpeak69
chr1	36665312	36665785	mouse_lensE145specificATACpeak70			chr1	34216519	34216832	mouse_retinaE145specificATACpeak70			chr1	33026580	33027367	mouse_eyeE115specificATACpeak70			chr1	34784712	34785208	mouse_eyeE115E145specificATACpeak70
chr1	36747262	36747843	mouse_lensE145specificATACpeak71			chr1	34399218	34400029	mouse_retinaE145specificATACpeak71			chr1	33554718	33554887	mouse_eyeE115specificATACpeak71			chr1	34983920	34984158	mouse_eyeE115E145specificATACpeak71
chr1	36841903	36842111	mouse_lensE145specificATACpeak72			chr1	35201485	35201899	mouse_retinaE145specificATACpeak72			chr1	33996455	33996834	mouse_eyeE115specificATACpeak72			chr1	35257466	35258123	mouse_eyeE115E145specificATACpeak72
chr1	37273385	37273551	mouse_lensE145specificATACpeak73			chr1	35257466	35258123	mouse_retinaE145specificATACpeak73			chr1	34095241	34095551	mouse_eyeE115specificATACpeak73			chr1	35558754	35559177	mouse_eyeE115E145specificATACpeak73
chr1	37350926	37351163	mouse_lensE145specificATACpeak74			chr1	36680860	36681249	mouse_retinaE145specificATACpeak74			chr1	34130820	34131151	mouse_eyeE115specificATACpeak74			chr1	35657773	35658157	mouse_eyeE115E145specificATACpeak74
chr1	37639119	37639453	mouse_lensE145specificATACpeak75			chr1	36747262	36747843	mouse_retinaE145specificATACpeak75			chr1	34231101	34231293	mouse_eyeE115specificATACpeak75			chr1	35889865	35890349	mouse_eyeE115E145specificATACpeak75
chr1	37850747	37851029	mouse_lensE145specificATACpeak76			chr1	36789504	36789821	mouse_retinaE145specificATACpeak76			chr1	34298918	34299293	mouse_eyeE115specificATACpeak76			chr1	36480599	36480864	mouse_eyeE115E145specificATACpeak76
chr1	37864426	37865641	mouse_lensE145specificATACpeak77			chr1	36841903	36842111	mouse_retinaE145specificATACpeak77			chr1	34299596	34299955	mouse_eyeE115specificATACpeak77			chr1	36665312	36665785	mouse_eyeE115E145specificATACpeak77
chr1	38042697	38042813	mouse_lensE145specificATACpeak78			chr1	37170118	37170383	mouse_retinaE145specificATACpeak78			chr1	34387397	34387711	mouse_eyeE115specificATACpeak78			chr1	36747262	36747843	mouse_eyeE115E145specificATACpeak78
chr1	38052194	38052392	mouse_lensE145specificATACpeak79			chr1	37864426	37865641	mouse_retinaE145specificATACpeak79			chr1	34399218	34400029	mouse_eyeE115specificATACpeak79			chr1	36789504	36789821	mouse_eyeE115E145specificATACpeak79
chr1	38074673	38074911	mouse_lensE145specificATACpeak80			chr1	38132192	38132380	mouse_retinaE145specificATACpeak80			chr1	34710475	34710945	mouse_eyeE115specificATACpeak80			chr1	36841903	36842111	mouse_eyeE115E145specificATACpeak80
chr1	38202894	38203073	mouse_lensE145specificATACpeak81			chr1	38466261	38466454	mouse_retinaE145specificATACpeak81			chr1	35017568	35017785	mouse_eyeE115specificATACpeak81			chr1	37864426	37865641	mouse_eyeE115E145specificATACpeak81
chr1	38384296	38384755	mouse_lensE145specificATACpeak82			chr1	38790015	38790395	mouse_retinaE145specificATACpeak82			chr1	35257466	35258123	mouse_eyeE115specificATACpeak82			chr1	38074673	38074911	mouse_eyeE115E145specificATACpeak82
chr1	38541551	38541814	mouse_lensE145specificATACpeak83			chr1	38835594	38836928	mouse_retinaE145specificATACpeak83			chr1	35558754	35559177	mouse_eyeE115specificATACpeak83			chr1	38503432	38503796	mouse_eyeE115E145specificATACpeak83
chr1	38787515	38787750	mouse_lensE145specificATACpeak84			chr1	38842982	38843172	mouse_retinaE145specificATACpeak84			chr1	35657773	35658157	mouse_eyeE115specificATACpeak84			chr1	38835594	38836928	mouse_eyeE115E145specificATACpeak84
chr1	38835594	38836928	mouse_lensE145specificATACpeak85			chr1	38843262	38843639	mouse_retinaE145specificATACpeak85			chr1	36486987	36487528	mouse_eyeE115specificATACpeak85			chr1	38843262	38843639	mouse_eyeE115E145specificATACpeak85
chr1	38877053	38877323	mouse_lensE145specificATACpeak86			chr1	38847906	38848430	mouse_retinaE145specificATACpeak86			chr1	36747262	36747843	mouse_eyeE115specificATACpeak86			chr1	38847906	38848430	mouse_eyeE115E145specificATACpeak86
chr1	38939677	38939895	mouse_lensE145specificATACpeak87			chr1	38876634	38876964	mouse_retinaE145specificATACpeak87			chr1	36841903	36842111	mouse_eyeE115specificATACpeak87			chr1	38876634	38876964	mouse_eyeE115E145specificATACpeak87
chr1	39025125	39025851	mouse_lensE145specificATACpeak88			chr1	38877053	38877323	mouse_retinaE145specificATACpeak88			chr1	37218469	37218685	mouse_eyeE115specificATACpeak88			chr1	38877053	38877323	mouse_eyeE115E145specificATACpeak88
chr1	39143725	39143945	mouse_lensE145specificATACpeak89			chr1	38934689	38934895	mouse_retinaE145specificATACpeak89			chr1	38503432	38503796	mouse_eyeE115specificATACpeak89			chr1	38934689	38934895	mouse_eyeE115E145specificATACpeak89
chr1	39253826	39254099	mouse_lensE145specificATACpeak90			chr1	39025125	39025851	mouse_retinaE145specificATACpeak90			chr1	39312431	39312950	mouse_eyeE115specificATACpeak90			chr1	39025125	39025851	mouse_eyeE115E145specificATACpeak90
chr1	39312431	39312950	mouse_lensE145specificATACpeak91			chr1	39267167	39267435	mouse_retinaE145specificATACpeak91			chr1	39605831	39606040	mouse_eyeE115specificATACpeak91			chr1	39253826	39254099	mouse_eyeE115E145specificATACpeak91
chr1	39741356	39741661	mouse_lensE145specificATACpeak92			chr1	39284814	39285010	mouse_retinaE145specificATACpeak92			chr1	39730691	39731258	mouse_eyeE115specificATACpeak92			chr1	39267167	39267435	mouse_eyeE115E145specificATACpeak92
chr1	39839280	39839677	mouse_lensE145specificATACpeak93			chr1	39312431	39312950	mouse_retinaE145specificATACpeak93			chr1	41350273	41350685	mouse_eyeE115specificATACpeak93			chr1	39284814	39285010	mouse_eyeE115E145specificATACpeak93
chr1	39943088	39943239	mouse_lensE145specificATACpeak94			chr1	39730691	39731258	mouse_retinaE145specificATACpeak94			chr1	41359012	41359435	mouse_eyeE115specificATACpeak94			chr1	39312431	39312950	mouse_eyeE115E145specificATACpeak94
chr1	40547855	40548069	mouse_lensE145specificATACpeak95			chr1	40236507	40237341	mouse_retinaE145specificATACpeak95			chr1	41559066	41559647	mouse_eyeE115specificATACpeak95			chr1	39730691	39731258	mouse_eyeE115E145specificATACpeak95
chr1	41244364	41244516	mouse_lensE145specificATACpeak96			chr1	40547175	40547605	mouse_retinaE145specificATACpeak96			chr1	41671570	41671912	mouse_eyeE115specificATACpeak96			chr1	40236507	40237341	mouse_eyeE115E145specificATACpeak96
chr1	41742755	41743791	mouse_lensE145specificATACpeak97			chr1	40605073	40605279	mouse_retinaE145specificATACpeak97			chr1	41742755	41743791	mouse_eyeE115specificATACpeak97			chr1	40547175	40547605	mouse_eyeE115E145specificATACpeak97
chr1	41888202	41888603	mouse_lensE145specificATACpeak98			chr1	40667385	40667705	mouse_retinaE145specificATACpeak98			chr1	41744640	41744798	mouse_eyeE115specificATACpeak98			chr1	40605073	40605279	mouse_eyeE115E145specificATACpeak98
chr1	41906789	41906993	mouse_lensE145specificATACpeak99			chr1	40758084	40758367	mouse_retinaE145specificATACpeak99			chr1	41935941	41936226	mouse_eyeE115specificATACpeak99			chr1	41350273	41350685	mouse_eyeE115E145specificATACpeak99
chr1	42098688	42098905	mouse_lensE145specificATACpeak100			chr1	40769654	40769843	mouse_retinaE145specificATACpeak100			chr1	42098688	42098905	mouse_eyeE115specificATACpeak100			chr1	41359012	41359435	mouse_eyeE115E145specificATACpeak100
chr1	42783237	42783646	mouse_lensE145specificATACpeak101			chr1	41243092	41243354	mouse_retinaE145specificATACpeak101			chr1	42783237	42783646	mouse_eyeE115specificATACpeak101			chr1	41554969	41555295	mouse_eyeE115E145specificATACpeak101
chr1	42889330	42889912	mouse_lensE145specificATACpeak102			chr1	41350273	41350685	mouse_retinaE145specificATACpeak102			chr1	43005906	43006532	mouse_eyeE115specificATACpeak102			chr1	41559066	41559647	mouse_eyeE115E145specificATACpeak102
chr1	43159638	43159859	mouse_lensE145specificATACpeak103			chr1	41554969	41555295	mouse_retinaE145specificATACpeak103			chr1	43306946	43307360	mouse_eyeE115specificATACpeak103			chr1	41675369	41675720	mouse_eyeE115E145specificATACpeak103
chr1	43251309	43251566	mouse_lensE145specificATACpeak104			chr1	41559066	41559647	mouse_retinaE145specificATACpeak104			chr1	43447895	43448189	mouse_eyeE115specificATACpeak104			chr1	41742755	41743791	mouse_eyeE115E145specificATACpeak104
chr1	43447895	43448189	mouse_lensE145specificATACpeak105			chr1	41560093	41560470	mouse_retinaE145specificATACpeak105			chr1	43504191	43504580	mouse_eyeE115specificATACpeak105			chr1	41744640	41744798	mouse_eyeE115E145specificATACpeak105
chr1	43485198	43485643	mouse_lensE145specificATACpeak106			chr1	41675369	41675720	mouse_retinaE145specificATACpeak106			chr1	43633229	43633649	mouse_eyeE115specificATACpeak106			chr1	41888202	41888603	mouse_eyeE115E145specificATACpeak106
chr1	43504191	43504580	mouse_lensE145specificATACpeak107			chr1	41742755	41743791	mouse_retinaE145specificATACpeak107			chr1	44576029	44576336	mouse_eyeE115specificATACpeak107			chr1	42098688	42098905	mouse_eyeE115E145specificATACpeak107
chr1	43553919	43554033	mouse_lensE145specificATACpeak108			chr1	41744640	41744798	mouse_retinaE145specificATACpeak108			chr1	44598364	44598658	mouse_eyeE115specificATACpeak108			chr1	42783237	42783646	mouse_eyeE115E145specificATACpeak108
chr1	43555370	43556123	mouse_lensE145specificATACpeak109			chr1	41888202	41888603	mouse_retinaE145specificATACpeak109			chr1	44889870	44890261	mouse_eyeE115specificATACpeak109			chr1	42889330	42889912	mouse_eyeE115E145specificATACpeak109
chr1	43756764	43757141	mouse_lensE145specificATACpeak110			chr1	42098688	42098905	mouse_retinaE145specificATACpeak110			chr1	46844358	46844603	mouse_eyeE115specificATACpeak110			chr1	43159638	43159859	mouse_eyeE115E145specificATACpeak110
chr1	44584815	44585164	mouse_lensE145specificATACpeak111			chr1	42783237	42783646	mouse_retinaE145specificATACpeak111			chr1	46891942	46892259	mouse_eyeE115specificATACpeak111			chr1	43447895	43448189	mouse_eyeE115E145specificATACpeak111
chr1	44598364	44598658	mouse_lensE145specificATACpeak112			chr1	42870238	42870691	mouse_retinaE145specificATACpeak112			chr1	47094575	47094784	mouse_eyeE115specificATACpeak112			chr1	43504191	43504580	mouse_eyeE115E145specificATACpeak112
chr1	46520903	46521307	mouse_lensE145specificATACpeak113			chr1	42889330	42889912	mouse_retinaE145specificATACpeak113			chr1	49659023	49659394	mouse_eyeE115specificATACpeak113			chr1	43553919	43554033	mouse_eyeE115E145specificATACpeak113
chr1	47278712	47279056	mouse_lensE145specificATACpeak114			chr1	43358251	43358723	mouse_retinaE145specificATACpeak114			chr1	51273219	51274218	mouse_eyeE115specificATACpeak114			chr1	43555370	43556123	mouse_eyeE115E145specificATACpeak114
chr1	51094838	51095065	mouse_lensE145specificATACpeak115			chr1	43447895	43448189	mouse_retinaE145specificATACpeak115			chr1	51429692	51430168	mouse_eyeE115specificATACpeak115			chr1	43633229	43633649	mouse_eyeE115E145specificATACpeak115
chr1	51514261	51514611	mouse_lensE145specificATACpeak116			chr1	43504191	43504580	mouse_retinaE145specificATACpeak116			chr1	51509083	51509483	mouse_eyeE115specificATACpeak116			chr1	43633683	43633818	mouse_eyeE115E145specificATACpeak116
chr1	51746594	51747109	mouse_lensE145specificATACpeak117			chr1	43542802	43543082	mouse_retinaE145specificATACpeak117			chr1	51579910	51580583	mouse_eyeE115specificATACpeak117			chr1	43756764	43757141	mouse_eyeE115E145specificATACpeak117
chr1	51789310	51789665	mouse_lensE145specificATACpeak118			chr1	43633229	43633649	mouse_retinaE145specificATACpeak118			chr1	51746594	51747109	mouse_eyeE115specificATACpeak118			chr1	44576029	44576336	mouse_eyeE115E145specificATACpeak118
chr1	51865272	51865586	mouse_lensE145specificATACpeak119			chr1	44598364	44598658	mouse_retinaE145specificATACpeak119			chr1	51879298	51879877	mouse_eyeE115specificATACpeak119			chr1	44584815	44585164	mouse_eyeE115E145specificATACpeak119
chr1	51879298	51879877	mouse_lensE145specificATACpeak120			chr1	46844358	46844603	mouse_retinaE145specificATACpeak120			chr1	52754023	52754416	mouse_eyeE115specificATACpeak120			chr1	44598364	44598658	mouse_eyeE115E145specificATACpeak120
chr1	52154867	52155135	mouse_lensE145specificATACpeak121			chr1	46891942	46892259	mouse_retinaE145specificATACpeak121			chr1	53186421	53186772	mouse_eyeE115specificATACpeak121			chr1	46844358	46844603	mouse_eyeE115E145specificATACpeak121
chr1	52158690	52159266	mouse_lensE145specificATACpeak122			chr1	47163770	47164335	mouse_retinaE145specificATACpeak122			chr1	54012218	54012829	mouse_eyeE115specificATACpeak122			chr1	46891942	46892259	mouse_eyeE115E145specificATACpeak122
chr1	52166781	52167081	mouse_lensE145specificATACpeak123			chr1	47278712	47279056	mouse_retinaE145specificATACpeak123			chr1	54830232	54830639	mouse_eyeE115specificATACpeak123			chr1	51273219	51274218	mouse_eyeE115E145specificATACpeak123
chr1	52312131	52312551	mouse_lensE145specificATACpeak124			chr1	51069449	51069877	mouse_retinaE145specificATACpeak124			chr1	55665844	55666133	mouse_eyeE115specificATACpeak124			chr1	51429692	51430168	mouse_eyeE115E145specificATACpeak124
chr1	52754023	52754416	mouse_lensE145specificATACpeak125			chr1	51579910	51580583	mouse_retinaE145specificATACpeak125			chr1	55886911	55887087	mouse_eyeE115specificATACpeak125			chr1	51579910	51580583	mouse_eyeE115E145specificATACpeak125
chr1	52873660	52873938	mouse_lensE145specificATACpeak126			chr1	51607355	51608129	mouse_retinaE145specificATACpeak126			chr1	55913857	55914734	mouse_eyeE115specificATACpeak126			chr1	51643580	51643949	mouse_eyeE115E145specificATACpeak126
chr1	52971968	52972264	mouse_lensE145specificATACpeak127			chr1	51643580	51643949	mouse_retinaE145specificATACpeak127			chr1	56233902	56234247	mouse_eyeE115specificATACpeak127			chr1	51746594	51747109	mouse_eyeE115E145specificATACpeak127
chr1	53186421	53186772	mouse_lensE145specificATACpeak128			chr1	51691137	51691328	mouse_retinaE145specificATACpeak128			chr1	57607754	57608785	mouse_eyeE115specificATACpeak128			chr1	51789310	51789665	mouse_eyeE115E145specificATACpeak128
chr1	54830232	54830639	mouse_lensE145specificATACpeak129			chr1	51879298	51879877	mouse_retinaE145specificATACpeak129			chr1	57835222	57835412	mouse_eyeE115specificATACpeak129			chr1	51879298	51879877	mouse_eyeE115E145specificATACpeak129
chr1	54902912	54903117	mouse_lensE145specificATACpeak130			chr1	52137310	52137603	mouse_retinaE145specificATACpeak130			chr1	57878451	57878701	mouse_eyeE115specificATACpeak130			chr1	52154867	52155135	mouse_eyeE115E145specificATACpeak130
chr1	54933478	54933673	mouse_lensE145specificATACpeak131			chr1	52754023	52754416	mouse_retinaE145specificATACpeak131			chr1	59394608	59395132	mouse_eyeE115specificATACpeak131			chr1	52754023	52754416	mouse_eyeE115E145specificATACpeak131
chr1	55913857	55914734	mouse_lensE145specificATACpeak132			chr1	52798877	52799106	mouse_retinaE145specificATACpeak132			chr1	59487639	59487829	mouse_eyeE115specificATACpeak132			chr1	52967731	52968051	mouse_eyeE115E145specificATACpeak132
chr1	57130114	57130327	mouse_lensE145specificATACpeak133			chr1	52967731	52968051	mouse_retinaE145specificATACpeak133			chr1	60851024	60851572	mouse_eyeE115specificATACpeak133			chr1	53186421	53186772	mouse_eyeE115E145specificATACpeak133
chr1	58221219	58221455	mouse_lensE145specificATACpeak134			chr1	53186421	53186772	mouse_retinaE145specificATACpeak134			chr1	60979122	60979695	mouse_eyeE115specificATACpeak134			chr1	54830232	54830639	mouse_eyeE115E145specificATACpeak134
chr1	58952464	58952883	mouse_lensE145specificATACpeak135			chr1	54707967	54708479	mouse_retinaE145specificATACpeak135			chr1	61265671	61266123	mouse_eyeE115specificATACpeak135			chr1	55665844	55666133	mouse_eyeE115E145specificATACpeak135
chr1	59215632	59216051	mouse_lensE145specificATACpeak136			chr1	54762270	54762664	mouse_retinaE145specificATACpeak136			chr1	61298819	61299103	mouse_eyeE115specificATACpeak136			chr1	55705623	55706220	mouse_eyeE115E145specificATACpeak136
chr1	59326928	59327340	mouse_lensE145specificATACpeak137			chr1	55205881	55206168	mouse_retinaE145specificATACpeak137			chr1	61300384	61300586	mouse_eyeE115specificATACpeak137			chr1	55913857	55914734	mouse_eyeE115E145specificATACpeak137
chr1	59414652	59414828	mouse_lensE145specificATACpeak138			chr1	55705623	55706220	mouse_retinaE145specificATACpeak138			chr1	61306147	61306347	mouse_eyeE115specificATACpeak138			chr1	56233902	56234247	mouse_eyeE115E145specificATACpeak138
chr1	60426548	60426951	mouse_lensE145specificATACpeak139			chr1	55913857	55914734	mouse_retinaE145specificATACpeak139			chr1	61306406	61306679	mouse_eyeE115specificATACpeak139			chr1	57607754	57608785	mouse_eyeE115E145specificATACpeak139
chr1	60713224	60713501	mouse_lensE145specificATACpeak140			chr1	56627291	56627535	mouse_retinaE145specificATACpeak140			chr1	61397751	61398249	mouse_eyeE115specificATACpeak140			chr1	57878451	57878701	mouse_eyeE115E145specificATACpeak140
chr1	60851024	60851572	mouse_lensE145specificATACpeak141			chr1	57479001	57479364	mouse_retinaE145specificATACpeak141			chr1	61616072	61616662	mouse_eyeE115specificATACpeak141			chr1	58275933	58276245	mouse_eyeE115E145specificATACpeak141
chr1	60979122	60979695	mouse_lensE145specificATACpeak142			chr1	57497997	57498312	mouse_retinaE145specificATACpeak142			chr1	61685232	61685691	mouse_eyeE115specificATACpeak142			chr1	58284589	58284818	mouse_eyeE115E145specificATACpeak142
chr1	61397751	61398249	mouse_lensE145specificATACpeak143			chr1	57953099	57953384	mouse_retinaE145specificATACpeak143			chr1	61686022	61686225	mouse_eyeE115specificATACpeak143			chr1	59394608	59395132	mouse_eyeE115E145specificATACpeak143
chr1	61616072	61616662	mouse_lensE145specificATACpeak144			chr1	58275933	58276245	mouse_retinaE145specificATACpeak144			chr1	62076154	62076680	mouse_eyeE115specificATACpeak144			chr1	60851024	60851572	mouse_eyeE115E145specificATACpeak144
chr1	61685232	61685691	mouse_lensE145specificATACpeak145			chr1	58284589	58284818	mouse_retinaE145specificATACpeak145			chr1	62429400	62429647	mouse_eyeE115specificATACpeak145			chr1	60979122	60979695	mouse_eyeE115E145specificATACpeak145
chr1	61879799	61880293	mouse_lensE145specificATACpeak146			chr1	59394608	59395132	mouse_retinaE145specificATACpeak146			chr1	62564171	62564611	mouse_eyeE115specificATACpeak146			chr1	61090883	61091290	mouse_eyeE115E145specificATACpeak146
chr1	62309427	62309733	mouse_lensE145specificATACpeak147			chr1	59520604	59520803	mouse_retinaE145specificATACpeak147			chr1	62748453	62748892	mouse_eyeE115specificATACpeak147			chr1	61265671	61266123	mouse_eyeE115E145specificATACpeak147
chr1	62840422	62840584	mouse_lensE145specificATACpeak148			chr1	59524153	59524447	mouse_retinaE145specificATACpeak148			chr1	62821546	62821747	mouse_eyeE115specificATACpeak148			chr1	61298819	61299103	mouse_eyeE115E145specificATACpeak148
chr1	63667132	63667848	mouse_lensE145specificATACpeak149			chr1	60851024	60851572	mouse_retinaE145specificATACpeak149			chr1	62955322	62955664	mouse_eyeE115specificATACpeak149			chr1	61300384	61300586	mouse_eyeE115E145specificATACpeak149
chr1	63769195	63769426	mouse_lensE145specificATACpeak150			chr1	60936320	60936623	mouse_retinaE145specificATACpeak150			chr1	63415083	63415396	mouse_eyeE115specificATACpeak150			chr1	61306147	61306347	mouse_eyeE115E145specificATACpeak150
chr1	64078092	64078599	mouse_lensE145specificATACpeak151			chr1	60979122	60979695	mouse_retinaE145specificATACpeak151			chr1	63667132	63667848	mouse_eyeE115specificATACpeak151			chr1	61306406	61306679	mouse_eyeE115E145specificATACpeak151
chr1	64233826	64234189	mouse_lensE145specificATACpeak152			chr1	61298819	61299103	mouse_retinaE145specificATACpeak152			chr1	64078092	64078599	mouse_eyeE115specificATACpeak152			chr1	61397751	61398249	mouse_eyeE115E145specificATACpeak152
chr1	64303160	64303396	mouse_lensE145specificATACpeak153			chr1	61300384	61300586	mouse_retinaE145specificATACpeak153			chr1	64233826	64234189	mouse_eyeE115specificATACpeak153			chr1	61616072	61616662	mouse_eyeE115E145specificATACpeak153
chr1	64367758	64367969	mouse_lensE145specificATACpeak154			chr1	61301083	61301462	mouse_retinaE145specificATACpeak154			chr1	64238117	64238400	mouse_eyeE115specificATACpeak154			chr1	61685232	61685691	mouse_eyeE115E145specificATACpeak154
chr1	64412592	64412833	mouse_lensE145specificATACpeak155			chr1	61397751	61398249	mouse_retinaE145specificATACpeak155			chr1	64254028	64254324	mouse_eyeE115specificATACpeak155			chr1	61879799	61880293	mouse_eyeE115E145specificATACpeak155
chr1	64721260	64721457	mouse_lensE145specificATACpeak156			chr1	61616072	61616662	mouse_retinaE145specificATACpeak156			chr1	64299013	64299198	mouse_eyeE115specificATACpeak156			chr1	62076154	62076680	mouse_eyeE115E145specificATACpeak156
chr1	64779488	64780423	mouse_lensE145specificATACpeak157			chr1	61685232	61685691	mouse_retinaE145specificATACpeak157			chr1	64381017	64381779	mouse_eyeE115specificATACpeak157			chr1	62309427	62309733	mouse_eyeE115E145specificATACpeak157
chr1	64852280	64852683	mouse_lensE145specificATACpeak158			chr1	61879799	61880293	mouse_retinaE145specificATACpeak158			chr1	64705335	64705552	mouse_eyeE115specificATACpeak158			chr1	62429400	62429647	mouse_eyeE115E145specificATACpeak158
chr1	64853656	64854280	mouse_lensE145specificATACpeak159			chr1	62429400	62429647	mouse_retinaE145specificATACpeak159			chr1	64779488	64780423	mouse_eyeE115specificATACpeak159			chr1	62510497	62510802	mouse_eyeE115E145specificATACpeak159
chr1	64891092	64891765	mouse_lensE145specificATACpeak160			chr1	62510497	62510802	mouse_retinaE145specificATACpeak160			chr1	64791290	64791709	mouse_eyeE115specificATACpeak160			chr1	62564171	62564611	mouse_eyeE115E145specificATACpeak160
chr1	64903436	64903846	mouse_lensE145specificATACpeak161			chr1	62511797	62511954	mouse_retinaE145specificATACpeak161			chr1	64849082	64849329	mouse_eyeE115specificATACpeak161			chr1	62748453	62748892	mouse_eyeE115E145specificATACpeak161
chr1	65048847	65049086	mouse_lensE145specificATACpeak162			chr1	62564171	62564611	mouse_retinaE145specificATACpeak162			chr1	64853656	64854280	mouse_eyeE115specificATACpeak162			chr1	62821546	62821747	mouse_eyeE115E145specificATACpeak162
chr1	65050657	65051386	mouse_lensE145specificATACpeak163			chr1	62821546	62821747	mouse_retinaE145specificATACpeak163			chr1	64891092	64891765	mouse_eyeE115specificATACpeak163			chr1	62840422	62840584	mouse_eyeE115E145specificATACpeak163
chr1	65063004	65063613	mouse_lensE145specificATACpeak164			chr1	62880891	62881266	mouse_retinaE145specificATACpeak164			chr1	64916523	64917525	mouse_eyeE115specificATACpeak164			chr1	63415083	63415396	mouse_eyeE115E145specificATACpeak164
chr1	65064254	65064587	mouse_lensE145specificATACpeak165			chr1	63057319	63057631	mouse_retinaE145specificATACpeak165			chr1	64975282	64975979	mouse_eyeE115specificATACpeak165			chr1	63508894	63509137	mouse_eyeE115E145specificATACpeak165
chr1	65073001	65073717	mouse_lensE145specificATACpeak166			chr1	63471151	63471325	mouse_retinaE145specificATACpeak166			chr1	65064254	65064587	mouse_eyeE115specificATACpeak166			chr1	63667132	63667848	mouse_eyeE115E145specificATACpeak166
chr1	65081950	65082492	mouse_lensE145specificATACpeak167			chr1	63487252	63487468	mouse_retinaE145specificATACpeak167			chr1	65213213	65213612	mouse_eyeE115specificATACpeak167			chr1	63769195	63769426	mouse_eyeE115E145specificATACpeak167
chr1	65100736	65100946	mouse_lensE145specificATACpeak168			chr1	63508894	63509137	mouse_retinaE145specificATACpeak168			chr1	65564978	65565494	mouse_eyeE115specificATACpeak168			chr1	63900184	63900489	mouse_eyeE115E145specificATACpeak168
chr1	65102173	65102640	mouse_lensE145specificATACpeak169			chr1	63667132	63667848	mouse_retinaE145specificATACpeak169			chr1	66357494	66357735	mouse_eyeE115specificATACpeak169			chr1	64078092	64078599	mouse_eyeE115E145specificATACpeak169
chr1	65102868	65103747	mouse_lensE145specificATACpeak170			chr1	63819513	63820381	mouse_retinaE145specificATACpeak170			chr1	66371416	66371782	mouse_eyeE115specificATACpeak170			chr1	64078740	64079313	mouse_eyeE115E145specificATACpeak170
chr1	65154827	65155230	mouse_lensE145specificATACpeak171			chr1	64078092	64078599	mouse_retinaE145specificATACpeak171			chr1	66633517	66633745	mouse_eyeE115specificATACpeak171			chr1	64191586	64192091	mouse_eyeE115E145specificATACpeak171
chr1	65926265	65926952	mouse_lensE145specificATACpeak172			chr1	64078740	64079313	mouse_retinaE145specificATACpeak172			chr1	67022068	67022513	mouse_eyeE115specificATACpeak172			chr1	64233826	64234189	mouse_eyeE115E145specificATACpeak172
chr1	66357494	66357735	mouse_lensE145specificATACpeak173			chr1	64091633	64091901	mouse_retinaE145specificATACpeak173			chr1	67794949	67795420	mouse_eyeE115specificATACpeak173			chr1	64254028	64254324	mouse_eyeE115E145specificATACpeak173
chr1	66371416	66371782	mouse_lensE145specificATACpeak174			chr1	64191586	64192091	mouse_retinaE145specificATACpeak174			chr1	68142522	68143005	mouse_eyeE115specificATACpeak174			chr1	64381017	64381779	mouse_eyeE115E145specificATACpeak174
chr1	68142522	68143005	mouse_lensE145specificATACpeak175			chr1	64195966	64196470	mouse_retinaE145specificATACpeak175			chr1	68401082	68401639	mouse_eyeE115specificATACpeak175			chr1	64409297	64409564	mouse_eyeE115E145specificATACpeak175
chr1	68748948	68749372	mouse_lensE145specificATACpeak176			chr1	64226201	64226575	mouse_retinaE145specificATACpeak176			chr1	68501616	68501972	mouse_eyeE115specificATACpeak176			chr1	64412592	64412833	mouse_eyeE115E145specificATACpeak176
chr1	68901961	68902253	mouse_lensE145specificATACpeak177			chr1	64233826	64234189	mouse_retinaE145specificATACpeak177			chr1	68658405	68658629	mouse_eyeE115specificATACpeak177			chr1	64721260	64721457	mouse_eyeE115E145specificATACpeak177
chr1	69116939	69117188	mouse_lensE145specificATACpeak178			chr1	64254028	64254324	mouse_retinaE145specificATACpeak178			chr1	68892128	68892426	mouse_eyeE115specificATACpeak178			chr1	64779488	64780423	mouse_eyeE115E145specificATACpeak178
chr1	69498818	69499429	mouse_lensE145specificATACpeak179			chr1	64381017	64381779	mouse_retinaE145specificATACpeak179			chr1	69116939	69117188	mouse_eyeE115specificATACpeak179			chr1	64791290	64791709	mouse_eyeE115E145specificATACpeak179
chr1	69768609	69769296	mouse_lensE145specificATACpeak180			chr1	64409297	64409564	mouse_retinaE145specificATACpeak180			chr1	69211072	69211515	mouse_eyeE115specificATACpeak180			chr1	64849082	64849329	mouse_eyeE115E145specificATACpeak180
chr1	70020123	70020436	mouse_lensE145specificATACpeak181			chr1	64412592	64412833	mouse_retinaE145specificATACpeak181			chr1	69498818	69499429	mouse_eyeE115specificATACpeak181			chr1	64852280	64852683	mouse_eyeE115E145specificATACpeak181
chr1	70135490	70136108	mouse_lensE145specificATACpeak182			chr1	64779488	64780423	mouse_retinaE145specificATACpeak182			chr1	69577597	69577984	mouse_eyeE115specificATACpeak182			chr1	64853656	64854280	mouse_eyeE115E145specificATACpeak182
chr1	70402879	70403115	mouse_lensE145specificATACpeak183			chr1	64791290	64791709	mouse_retinaE145specificATACpeak183			chr1	69768609	69769296	mouse_eyeE115specificATACpeak183			chr1	64891092	64891765	mouse_eyeE115E145specificATACpeak183
chr1	71075573	71075986	mouse_lensE145specificATACpeak184			chr1	64849082	64849329	mouse_retinaE145specificATACpeak184			chr1	70135490	70136108	mouse_eyeE115specificATACpeak184			chr1	64903436	64903846	mouse_eyeE115E145specificATACpeak184
chr1	71291929	71292322	mouse_lensE145specificATACpeak185			chr1	64852280	64852683	mouse_retinaE145specificATACpeak185			chr1	70279602	70279853	mouse_eyeE115specificATACpeak185			chr1	64916523	64917525	mouse_eyeE115E145specificATACpeak185
chr1	71393479	71394025	mouse_lensE145specificATACpeak186			chr1	64853656	64854280	mouse_retinaE145specificATACpeak186			chr1	70624729	70625459	mouse_eyeE115specificATACpeak186			chr1	64975282	64975979	mouse_eyeE115E145specificATACpeak186
chr1	71944489	71944832	mouse_lensE145specificATACpeak187			chr1	64891092	64891765	mouse_retinaE145specificATACpeak187			chr1	70725617	70726091	mouse_eyeE115specificATACpeak187			chr1	65048847	65049086	mouse_eyeE115E145specificATACpeak187
chr1	72454717	72455274	mouse_lensE145specificATACpeak188			chr1	64903436	64903846	mouse_retinaE145specificATACpeak188			chr1	71277046	71277258	mouse_eyeE115specificATACpeak188			chr1	65050657	65051386	mouse_eyeE115E145specificATACpeak188
chr1	72490077	72490606	mouse_lensE145specificATACpeak189			chr1	64916523	64917525	mouse_retinaE145specificATACpeak189			chr1	71393479	71394025	mouse_eyeE115specificATACpeak189			chr1	65063004	65063613	mouse_eyeE115E145specificATACpeak189
chr1	72606237	72606589	mouse_lensE145specificATACpeak190			chr1	64975282	64975979	mouse_retinaE145specificATACpeak190			chr1	71507271	71507690	mouse_eyeE115specificATACpeak190			chr1	65064254	65064587	mouse_eyeE115E145specificATACpeak190
chr1	72625653	72625848	mouse_lensE145specificATACpeak191			chr1	64978343	64978584	mouse_retinaE145specificATACpeak191			chr1	71703458	71703797	mouse_eyeE115specificATACpeak191			chr1	65073001	65073717	mouse_eyeE115E145specificATACpeak191
chr1	72696414	72696568	mouse_lensE145specificATACpeak192			chr1	65064254	65064587	mouse_retinaE145specificATACpeak192			chr1	72210885	72211141	mouse_eyeE115specificATACpeak192			chr1	65102173	65102640	mouse_eyeE115E145specificATACpeak192
chr1	72936787	72936940	mouse_lensE145specificATACpeak193			chr1	65564978	65565494	mouse_retinaE145specificATACpeak193			chr1	72454717	72455274	mouse_eyeE115specificATACpeak193			chr1	65102868	65103747	mouse_eyeE115E145specificATACpeak193
chr1	72945160	72945381	mouse_lensE145specificATACpeak194			chr1	66228235	66228484	mouse_retinaE145specificATACpeak194			chr1	72490077	72490606	mouse_eyeE115specificATACpeak194			chr1	65154827	65155230	mouse_eyeE115E145specificATACpeak194
chr1	73077234	73077443	mouse_lensE145specificATACpeak195			chr1	66371416	66371782	mouse_retinaE145specificATACpeak195			chr1	73060250	73060741	mouse_eyeE115specificATACpeak195			chr1	65564978	65565494	mouse_eyeE115E145specificATACpeak195
chr1	73134529	73134718	mouse_lensE145specificATACpeak196			chr1	66401796	66402277	mouse_retinaE145specificATACpeak196			chr1	73134529	73134718	mouse_eyeE115specificATACpeak196			chr1	66357494	66357735	mouse_eyeE115E145specificATACpeak196
chr1	73153353	73153717	mouse_lensE145specificATACpeak197			chr1	66495268	66495933	mouse_retinaE145specificATACpeak197			chr1	73368383	73368618	mouse_eyeE115specificATACpeak197			chr1	66371416	66371782	mouse_eyeE115E145specificATACpeak197
chr1	73305984	73306209	mouse_lensE145specificATACpeak198			chr1	67022068	67022513	mouse_retinaE145specificATACpeak198			chr1	73929210	73929614	mouse_eyeE115specificATACpeak198			chr1	66401796	66402277	mouse_eyeE115E145specificATACpeak198
chr1	74227497	74227634	mouse_lensE145specificATACpeak199			chr1	67253915	67254153	mouse_retinaE145specificATACpeak199			chr1	75667616	75668477	mouse_eyeE115specificATACpeak199			chr1	67022068	67022513	mouse_eyeE115E145specificATACpeak199
chr1	74892795	74893460	mouse_lensE145specificATACpeak200			chr1	68047058	68047577	mouse_retinaE145specificATACpeak200			chr1	75783094	75783564	mouse_eyeE115specificATACpeak200			chr1	68142522	68143005	mouse_eyeE115E145specificATACpeak200
chr1	74893577	74893727	mouse_lensE145specificATACpeak201			chr1	68089698	68090068	mouse_retinaE145specificATACpeak201			chr1	75842306	75842735	mouse_eyeE115specificATACpeak201			chr1	68401082	68401639	mouse_eyeE115E145specificATACpeak201
chr1	75783094	75783564	mouse_lensE145specificATACpeak202			chr1	68142522	68143005	mouse_retinaE145specificATACpeak202			chr1	76000537	76000916	mouse_eyeE115specificATACpeak202			chr1	68748948	68749372	mouse_eyeE115E145specificATACpeak202
chr1	76619935	76620142	mouse_lensE145specificATACpeak203			chr1	68155173	68155543	mouse_retinaE145specificATACpeak203			chr1	76039046	76039484	mouse_eyeE115specificATACpeak203			chr1	68892128	68892426	mouse_eyeE115E145specificATACpeak203
chr1	76786754	76787475	mouse_lensE145specificATACpeak204			chr1	68401082	68401639	mouse_retinaE145specificATACpeak204			chr1	76041307	76041470	mouse_eyeE115specificATACpeak204			chr1	68892685	68892945	mouse_eyeE115E145specificATACpeak204
chr1	77456650	77457007	mouse_lensE145specificATACpeak205			chr1	68748948	68749372	mouse_retinaE145specificATACpeak205			chr1	76075609	76076405	mouse_eyeE115specificATACpeak205			chr1	68901961	68902253	mouse_eyeE115E145specificATACpeak205
chr1	78338206	78338683	mouse_lensE145specificATACpeak206			chr1	68860925	68861218	mouse_retinaE145specificATACpeak206			chr1	76849449	76849642	mouse_eyeE115specificATACpeak206			chr1	69116939	69117188	mouse_eyeE115E145specificATACpeak206
chr1	78548965	78549517	mouse_lensE145specificATACpeak207			chr1	68892128	68892426	mouse_retinaE145specificATACpeak207			chr1	77110259	77110648	mouse_eyeE115specificATACpeak207			chr1	69498818	69499429	mouse_eyeE115E145specificATACpeak207
chr1	78593856	78594354	mouse_lensE145specificATACpeak208			chr1	69498818	69499429	mouse_retinaE145specificATACpeak208			chr1	77137728	77137962	mouse_eyeE115specificATACpeak208			chr1	69768609	69769296	mouse_eyeE115E145specificATACpeak208
chr1	80114877	80115096	mouse_lensE145specificATACpeak209			chr1	69768609	69769296	mouse_retinaE145specificATACpeak209			chr1	77456650	77457007	mouse_eyeE115specificATACpeak209			chr1	70020123	70020436	mouse_eyeE115E145specificATACpeak209
chr1	80250982	80251279	mouse_lensE145specificATACpeak210			chr1	71099901	71100256	mouse_retinaE145specificATACpeak210			chr1	78013331	78013701	mouse_eyeE115specificATACpeak210			chr1	70135490	70136108	mouse_eyeE115E145specificATACpeak210
chr1	80343307	80343535	mouse_lensE145specificATACpeak211			chr1	71291929	71292322	mouse_retinaE145specificATACpeak211			chr1	78140460	78140951	mouse_eyeE115specificATACpeak211			chr1	71075573	71075986	mouse_eyeE115E145specificATACpeak211
chr1	80424695	80425072	mouse_lensE145specificATACpeak212			chr1	71393479	71394025	mouse_retinaE145specificATACpeak212			chr1	78388820	78389247	mouse_eyeE115specificATACpeak212			chr1	71099901	71100256	mouse_eyeE115E145specificATACpeak212
chr1	80544803	80544997	mouse_lensE145specificATACpeak213			chr1	71507271	71507690	mouse_retinaE145specificATACpeak213			chr1	78429002	78429467	mouse_eyeE115specificATACpeak213			chr1	71291929	71292322	mouse_eyeE115E145specificATACpeak213
chr1	80963929	80964192	mouse_lensE145specificATACpeak214			chr1	72170948	72171821	mouse_retinaE145specificATACpeak214			chr1	78593856	78594354	mouse_eyeE115specificATACpeak214			chr1	71393479	71394025	mouse_eyeE115E145specificATACpeak214
chr1	81249827	81250116	mouse_lensE145specificATACpeak215			chr1	72439353	72439594	mouse_retinaE145specificATACpeak215			chr1	79056738	79057235	mouse_eyeE115specificATACpeak215			chr1	71507271	71507690	mouse_eyeE115E145specificATACpeak215
chr1	82634387	82634967	mouse_lensE145specificATACpeak216			chr1	72454717	72455274	mouse_retinaE145specificATACpeak216			chr1	79571211	79571657	mouse_eyeE115specificATACpeak216			chr1	72454717	72455274	mouse_eyeE115E145specificATACpeak216
chr1	82654058	82654368	mouse_lensE145specificATACpeak217			chr1	72455963	72456360	mouse_retinaE145specificATACpeak217			chr1	79581077	79581815	mouse_eyeE115specificATACpeak217			chr1	72455963	72456360	mouse_eyeE115E145specificATACpeak217
chr1	82972075	82972415	mouse_lensE145specificATACpeak218			chr1	72467639	72467971	mouse_retinaE145specificATACpeak218			chr1	80114877	80115096	mouse_eyeE115specificATACpeak218			chr1	72467639	72467971	mouse_eyeE115E145specificATACpeak218
chr1	83067219	83067423	mouse_lensE145specificATACpeak219			chr1	72475576	72475819	mouse_retinaE145specificATACpeak219			chr1	80236229	80236600	mouse_eyeE115specificATACpeak219			chr1	72475576	72475819	mouse_eyeE115E145specificATACpeak219
chr1	83285579	83286249	mouse_lensE145specificATACpeak220			chr1	72490077	72490606	mouse_retinaE145specificATACpeak220			chr1	80466784	80466994	mouse_eyeE115specificATACpeak220			chr1	72490077	72490606	mouse_eyeE115E145specificATACpeak220
chr1	83807490	83807862	mouse_lensE145specificATACpeak221			chr1	72606237	72606589	mouse_retinaE145specificATACpeak221			chr1	80544803	80544997	mouse_eyeE115specificATACpeak221			chr1	72625653	72625848	mouse_eyeE115E145specificATACpeak221
chr1	83869137	83869558	mouse_lensE145specificATACpeak222			chr1	73055201	73055535	mouse_retinaE145specificATACpeak222			chr1	81372814	81373400	mouse_eyeE115specificATACpeak222			chr1	73055201	73055535	mouse_eyeE115E145specificATACpeak222
chr1	86742871	86743088	mouse_lensE145specificATACpeak223			chr1	73077234	73077443	mouse_retinaE145specificATACpeak223			chr1	81593182	81594180	mouse_eyeE115specificATACpeak223			chr1	73060250	73060741	mouse_eyeE115E145specificATACpeak223
chr1	87205571	87205838	mouse_lensE145specificATACpeak224			chr1	73153353	73153717	mouse_retinaE145specificATACpeak224			chr1	81972450	81972895	mouse_eyeE115specificATACpeak224			chr1	73077234	73077443	mouse_eyeE115E145specificATACpeak224
chr1	87241202	87241381	mouse_lensE145specificATACpeak225			chr1	73793167	73793508	mouse_retinaE145specificATACpeak225			chr1	82042586	82042881	mouse_eyeE115specificATACpeak225			chr1	73134529	73134718	mouse_eyeE115E145specificATACpeak225
chr1	87258534	87258803	mouse_lensE145specificATACpeak226			chr1	74108023	74108156	mouse_retinaE145specificATACpeak226			chr1	82099602	82099774	mouse_eyeE115specificATACpeak226			chr1	73153353	73153717	mouse_eyeE115E145specificATACpeak226
chr1	87292911	87293189	mouse_lensE145specificATACpeak227			chr1	74368142	74368583	mouse_retinaE145specificATACpeak227			chr1	82132697	82133276	mouse_eyeE115specificATACpeak227			chr1	73305984	73306209	mouse_eyeE115E145specificATACpeak227
chr1	87394467	87394943	mouse_lensE145specificATACpeak228			chr1	75667616	75668477	mouse_retinaE145specificATACpeak228			chr1	82654058	82654368	mouse_eyeE115specificATACpeak228			chr1	73368383	73368618	mouse_eyeE115E145specificATACpeak228
chr1	87470294	87470422	mouse_lensE145specificATACpeak229			chr1	75693170	75693560	mouse_retinaE145specificATACpeak229			chr1	82654459	82654808	mouse_eyeE115specificATACpeak229			chr1	74108023	74108156	mouse_eyeE115E145specificATACpeak229
chr1	87493510	87493936	mouse_lensE145specificATACpeak230			chr1	75905749	75906091	mouse_retinaE145specificATACpeak230			chr1	83285579	83286249	mouse_eyeE115specificATACpeak230			chr1	74227497	74227634	mouse_eyeE115E145specificATACpeak230
chr1	87508983	87509374	mouse_lensE145specificATACpeak231			chr1	75947011	75947224	mouse_retinaE145specificATACpeak231			chr1	83389540	83389735	mouse_eyeE115specificATACpeak231			chr1	74892795	74893460	mouse_eyeE115E145specificATACpeak231
chr1	87621740	87622023	mouse_lensE145specificATACpeak232			chr1	76000537	76000916	mouse_retinaE145specificATACpeak232			chr1	83407757	83408592	mouse_eyeE115specificATACpeak232			chr1	74893577	74893727	mouse_eyeE115E145specificATACpeak232
chr1	87637528	87637880	mouse_lensE145specificATACpeak233			chr1	76075609	76076405	mouse_retinaE145specificATACpeak233			chr1	83865325	83865616	mouse_eyeE115specificATACpeak233			chr1	75234689	75234900	mouse_eyeE115E145specificATACpeak233
chr1	87829344	87829514	mouse_lensE145specificATACpeak234			chr1	76091030	76091488	mouse_retinaE145specificATACpeak234			chr1	83869137	83869558	mouse_eyeE115specificATACpeak234			chr1	75667616	75668477	mouse_eyeE115E145specificATACpeak234
chr1	88181733	88181968	mouse_lensE145specificATACpeak235			chr1	76362098	76362411	mouse_retinaE145specificATACpeak235			chr1	84872048	84872310	mouse_eyeE115specificATACpeak235			chr1	75783094	75783564	mouse_eyeE115E145specificATACpeak235
chr1	88474580	88474787	mouse_lensE145specificATACpeak236			chr1	76585342	76585550	mouse_retinaE145specificATACpeak236			chr1	85742880	85743442	mouse_eyeE115specificATACpeak236			chr1	76000537	76000916	mouse_eyeE115E145specificATACpeak236
chr1	88574765	88574931	mouse_lensE145specificATACpeak237			chr1	76786754	76787475	mouse_retinaE145specificATACpeak237			chr1	86218022	86218241	mouse_eyeE115specificATACpeak237			chr1	76039046	76039484	mouse_eyeE115E145specificATACpeak237
chr1	89130524	89130707	mouse_lensE145specificATACpeak238			chr1	77351243	77351519	mouse_retinaE145specificATACpeak238			chr1	86974402	86974650	mouse_eyeE115specificATACpeak238			chr1	76075609	76076405	mouse_eyeE115E145specificATACpeak238
chr1	89184464	89184787	mouse_lensE145specificATACpeak239			chr1	77429162	77429494	mouse_retinaE145specificATACpeak239			chr1	86992854	86993218	mouse_eyeE115specificATACpeak239			chr1	76362098	76362411	mouse_eyeE115E145specificATACpeak239
chr1	89359319	89359548	mouse_lensE145specificATACpeak240			chr1	77437999	77438405	mouse_retinaE145specificATACpeak240			chr1	87394467	87394943	mouse_eyeE115specificATACpeak240			chr1	76619935	76620142	mouse_eyeE115E145specificATACpeak240
chr1	89430137	89430569	mouse_lensE145specificATACpeak241			chr1	77456650	77457007	mouse_retinaE145specificATACpeak241			chr1	87580645	87581244	mouse_eyeE115specificATACpeak241			chr1	76786754	76787475	mouse_eyeE115E145specificATACpeak241
chr1	89575598	89575877	mouse_lensE145specificATACpeak242			chr1	77876493	77876821	mouse_retinaE145specificATACpeak242			chr1	87803484	87803789	mouse_eyeE115specificATACpeak242			chr1	77110259	77110648	mouse_eyeE115E145specificATACpeak242
chr1	89686859	89687201	mouse_lensE145specificATACpeak243			chr1	78060912	78061169	mouse_retinaE145specificATACpeak243			chr1	88352896	88353041	mouse_eyeE115specificATACpeak243			chr1	77137728	77137962	mouse_eyeE115E145specificATACpeak243
chr1	89703391	89703675	mouse_lensE145specificATACpeak244			chr1	78140460	78140951	mouse_retinaE145specificATACpeak244			chr1	88639773	88640187	mouse_eyeE115specificATACpeak244			chr1	77351243	77351519	mouse_eyeE115E145specificATACpeak244
chr1	90111518	90111743	mouse_lensE145specificATACpeak245			chr1	78181818	78182237	mouse_retinaE145specificATACpeak245			chr1	88808579	88808869	mouse_eyeE115specificATACpeak245			chr1	77456650	77457007	mouse_eyeE115E145specificATACpeak245
chr1	90249016	90249330	mouse_lensE145specificATACpeak246			chr1	78537545	78538025	mouse_retinaE145specificATACpeak246			chr1	89184464	89184787	mouse_eyeE115specificATACpeak246			chr1	78140460	78140951	mouse_eyeE115E145specificATACpeak246
chr1	90342142	90342719	mouse_lensE145specificATACpeak247			chr1	78548965	78549517	mouse_retinaE145specificATACpeak247			chr1	89359319	89359548	mouse_eyeE115specificATACpeak247			chr1	78548965	78549517	mouse_eyeE115E145specificATACpeak247
chr1	90412382	90413053	mouse_lensE145specificATACpeak248			chr1	78593856	78594354	mouse_retinaE145specificATACpeak248			chr1	89575598	89575877	mouse_eyeE115specificATACpeak248			chr1	78593856	78594354	mouse_eyeE115E145specificATACpeak248
chr1	90688126	90688430	mouse_lensE145specificATACpeak249			chr1	79080166	79080709	mouse_retinaE145specificATACpeak249			chr1	89703391	89703675	mouse_eyeE115specificATACpeak249			chr1	79056738	79057235	mouse_eyeE115E145specificATACpeak249
chr1	90973308	90973817	mouse_lensE145specificATACpeak250			chr1	79357179	79357634	mouse_retinaE145specificATACpeak250			chr1	90067261	90067581	mouse_eyeE115specificATACpeak250			chr1	79628253	79628534	mouse_eyeE115E145specificATACpeak250
chr1	90974943	90975401	mouse_lensE145specificATACpeak251			chr1	79357746	79358107	mouse_retinaE145specificATACpeak251			chr1	90342142	90342719	mouse_eyeE115specificATACpeak251			chr1	80114877	80115096	mouse_eyeE115E145specificATACpeak251
chr1	91017048	91017784	mouse_lensE145specificATACpeak252			chr1	79628253	79628534	mouse_retinaE145specificATACpeak252			chr1	90412382	90413053	mouse_eyeE115specificATACpeak252			chr1	80544803	80544997	mouse_eyeE115E145specificATACpeak252
chr1	91239200	91239483	mouse_lensE145specificATACpeak253			chr1	80544803	80544997	mouse_retinaE145specificATACpeak253			chr1	90418136	90418357	mouse_eyeE115specificATACpeak253			chr1	81372814	81373400	mouse_eyeE115E145specificATACpeak253
chr1	91465188	91465552	mouse_lensE145specificATACpeak254			chr1	81577647	81577990	mouse_retinaE145specificATACpeak254			chr1	90423942	90424823	mouse_eyeE115specificATACpeak254			chr1	81716906	81717428	mouse_eyeE115E145specificATACpeak254
chr1	91743015	91743236	mouse_lensE145specificATACpeak255			chr1	81716906	81717428	mouse_retinaE145specificATACpeak255			chr1	90441175	90441490	mouse_eyeE115specificATACpeak255			chr1	82279509	82279884	mouse_eyeE115E145specificATACpeak255
chr1	91758602	91759148	mouse_lensE145specificATACpeak256			chr1	82279509	82279884	mouse_retinaE145specificATACpeak256			chr1	90525039	90525212	mouse_eyeE115specificATACpeak256			chr1	82654058	82654368	mouse_eyeE115E145specificATACpeak256
chr1	91930463	91930797	mouse_lensE145specificATACpeak257			chr1	82650917	82651262	mouse_retinaE145specificATACpeak257			chr1	91017048	91017784	mouse_eyeE115specificATACpeak257			chr1	82654459	82654808	mouse_eyeE115E145specificATACpeak257
chr1	91978536	91978747	mouse_lensE145specificATACpeak258			chr1	82654058	82654368	mouse_retinaE145specificATACpeak258			chr1	91239200	91239483	mouse_eyeE115specificATACpeak258			chr1	82972075	82972415	mouse_eyeE115E145specificATACpeak258
chr1	92044162	92044320	mouse_lensE145specificATACpeak259			chr1	82687853	82688339	mouse_retinaE145specificATACpeak259			chr1	91465188	91465552	mouse_eyeE115specificATACpeak259			chr1	83285579	83286249	mouse_eyeE115E145specificATACpeak259
chr1	92097085	92097228	mouse_lensE145specificATACpeak260			chr1	83285579	83286249	mouse_retinaE145specificATACpeak260			chr1	93079551	93080327	mouse_eyeE115specificATACpeak260			chr1	83389540	83389735	mouse_eyeE115E145specificATACpeak260
chr1	92135561	92135995	mouse_lensE145specificATACpeak261			chr1	83389540	83389735	mouse_retinaE145specificATACpeak261			chr1	94548266	94548485	mouse_eyeE115specificATACpeak261			chr1	83807490	83807862	mouse_eyeE115E145specificATACpeak261
chr1	92271994	92272471	mouse_lensE145specificATACpeak262			chr1	83697406	83697783	mouse_retinaE145specificATACpeak262			chr1	94712681	94713238	mouse_eyeE115specificATACpeak262			chr1	83869137	83869558	mouse_eyeE115E145specificATACpeak262
chr1	92763760	92763939	mouse_lensE145specificATACpeak263			chr1	84668604	84668855	mouse_retinaE145specificATACpeak263			chr1	95263904	95264352	mouse_eyeE115specificATACpeak263			chr1	84668604	84668855	mouse_eyeE115E145specificATACpeak263
chr1	93034665	93034900	mouse_lensE145specificATACpeak264			chr1	85720215	85720720	mouse_retinaE145specificATACpeak264			chr1	95422247	95422649	mouse_eyeE115specificATACpeak264			chr1	86218022	86218241	mouse_eyeE115E145specificATACpeak264
chr1	93079551	93080327	mouse_lensE145specificATACpeak265			chr1	86264041	86264437	mouse_retinaE145specificATACpeak265			chr1	96912828	96913308	mouse_eyeE115specificATACpeak265			chr1	86742871	86743088	mouse_eyeE115E145specificATACpeak265
chr1	93118923	93119053	mouse_lensE145specificATACpeak266			chr1	87292911	87293189	mouse_retinaE145specificATACpeak266			chr1	96913454	96913702	mouse_eyeE115specificATACpeak266			chr1	86992854	86993218	mouse_eyeE115E145specificATACpeak266
chr1	93210153	93210667	mouse_lensE145specificATACpeak267			chr1	87394467	87394943	mouse_retinaE145specificATACpeak267			chr1	97654628	97654940	mouse_eyeE115specificATACpeak267			chr1	87292911	87293189	mouse_eyeE115E145specificATACpeak267
chr1	93214674	93215087	mouse_lensE145specificATACpeak268			chr1	87493510	87493936	mouse_retinaE145specificATACpeak268			chr1	97698495	97699518	mouse_eyeE115specificATACpeak268			chr1	87394467	87394943	mouse_eyeE115E145specificATACpeak268
chr1	95263904	95264352	mouse_lensE145specificATACpeak269			chr1	87508983	87509374	mouse_retinaE145specificATACpeak269			chr1	98054040	98054369	mouse_eyeE115specificATACpeak269			chr1	87493510	87493936	mouse_eyeE115E145specificATACpeak269
chr1	95422247	95422649	mouse_lensE145specificATACpeak270			chr1	87854978	87855273	mouse_retinaE145specificATACpeak270			chr1	98082902	98083364	mouse_eyeE115specificATACpeak270			chr1	87508983	87509374	mouse_eyeE115E145specificATACpeak270
chr1	96912828	96913308	mouse_lensE145specificATACpeak271			chr1	88406224	88406369	mouse_retinaE145specificATACpeak271			chr1	99954876	99955367	mouse_eyeE115specificATACpeak271			chr1	87580645	87581244	mouse_eyeE115E145specificATACpeak271
chr1	97619674	97620223	mouse_lensE145specificATACpeak272			chr1	88406490	88406720	mouse_retinaE145specificATACpeak272			chr1	99970548	99971205	mouse_eyeE115specificATACpeak272			chr1	87637528	87637880	mouse_eyeE115E145specificATACpeak272
chr1	97634857	97635076	mouse_lensE145specificATACpeak273			chr1	88574765	88574931	mouse_retinaE145specificATACpeak273			chr1	102288253	102288679	mouse_eyeE115specificATACpeak273			chr1	88352896	88353041	mouse_eyeE115E145specificATACpeak273
chr1	97761571	97761853	mouse_lensE145specificATACpeak274			chr1	88847464	88848092	mouse_retinaE145specificATACpeak274			chr1	105440254	105440670	mouse_eyeE115specificATACpeak274			chr1	88406490	88406720	mouse_eyeE115E145specificATACpeak274
chr1	98082902	98083364	mouse_lensE145specificATACpeak275			chr1	89130524	89130707	mouse_retinaE145specificATACpeak275			chr1	106063649	106063832	mouse_eyeE115specificATACpeak275			chr1	88574765	88574931	mouse_eyeE115E145specificATACpeak275
chr1	99685135	99685487	mouse_lensE145specificATACpeak276			chr1	89184464	89184787	mouse_retinaE145specificATACpeak276			chr1	106063879	106064227	mouse_eyeE115specificATACpeak276			chr1	88808579	88808869	mouse_eyeE115E145specificATACpeak276
chr1	100644894	100645232	mouse_lensE145specificATACpeak277			chr1	89359319	89359548	mouse_retinaE145specificATACpeak277			chr1	106177987	106178528	mouse_eyeE115specificATACpeak277			chr1	88847464	88848092	mouse_eyeE115E145specificATACpeak277
chr1	105324623	105325190	mouse_lensE145specificATACpeak278			chr1	89430137	89430569	mouse_retinaE145specificATACpeak278			chr1	106272943	106273298	mouse_eyeE115specificATACpeak278			chr1	89130524	89130707	mouse_eyeE115E145specificATACpeak278
chr1	105829140	105829670	mouse_lensE145specificATACpeak279			chr1	89450221	89450468	mouse_retinaE145specificATACpeak279			chr1	106274559	106275077	mouse_eyeE115specificATACpeak279			chr1	89184464	89184787	mouse_eyeE115E145specificATACpeak279
chr1	106039249	106039675	mouse_lensE145specificATACpeak280			chr1	89848290	89849034	mouse_retinaE145specificATACpeak280			chr1	106464773	106465076	mouse_eyeE115specificATACpeak280			chr1	89308811	89309118	mouse_eyeE115E145specificATACpeak280
chr1	106063649	106063832	mouse_lensE145specificATACpeak281			chr1	89849112	89849456	mouse_retinaE145specificATACpeak281			chr1	106465965	106466337	mouse_eyeE115specificATACpeak281			chr1	89359319	89359548	mouse_eyeE115E145specificATACpeak281
chr1	106063879	106064227	mouse_lensE145specificATACpeak282			chr1	89892123	89892668	mouse_retinaE145specificATACpeak282			chr1	108577785	108578194	mouse_eyeE115specificATACpeak282			chr1	89430137	89430569	mouse_eyeE115E145specificATACpeak282
chr1	106177987	106178528	mouse_lensE145specificATACpeak283			chr1	90162464	90162893	mouse_retinaE145specificATACpeak283			chr1	111911400	111911770	mouse_eyeE115specificATACpeak283			chr1	89450221	89450468	mouse_eyeE115E145specificATACpeak283
chr1	106237068	106237372	mouse_lensE145specificATACpeak284			chr1	90249016	90249330	mouse_retinaE145specificATACpeak284			chr1	113676100	113676981	mouse_eyeE115specificATACpeak284			chr1	89575598	89575877	mouse_eyeE115E145specificATACpeak284
chr1	106272943	106273298	mouse_lensE145specificATACpeak285			chr1	90342142	90342719	mouse_retinaE145specificATACpeak285			chr1	114218985	114219276	mouse_eyeE115specificATACpeak285			chr1	89703391	89703675	mouse_eyeE115E145specificATACpeak285
chr1	106403005	106403566	mouse_lensE145specificATACpeak286			chr1	90412382	90413053	mouse_retinaE145specificATACpeak286			chr1	114528296	114529041	mouse_eyeE115specificATACpeak286			chr1	89848290	89849034	mouse_eyeE115E145specificATACpeak286
chr1	108649372	108649992	mouse_lensE145specificATACpeak287			chr1	90936781	90937276	mouse_retinaE145specificATACpeak287			chr1	115852093	115852255	mouse_eyeE115specificATACpeak287			chr1	90162464	90162893	mouse_eyeE115E145specificATACpeak287
chr1	116325906	116326215	mouse_lensE145specificATACpeak288			chr1	91017048	91017784	mouse_retinaE145specificATACpeak288			chr1	115926294	115926742	mouse_eyeE115specificATACpeak288			chr1	90342142	90342719	mouse_eyeE115E145specificATACpeak288
chr1	116455038	116455714	mouse_lensE145specificATACpeak289			chr1	91204121	91204696	mouse_retinaE145specificATACpeak289			chr1	116298198	116298447	mouse_eyeE115specificATACpeak289			chr1	90412382	90413053	mouse_eyeE115E145specificATACpeak289
chr1	117086969	117087527	mouse_lensE145specificATACpeak290			chr1	91331444	91331640	mouse_retinaE145specificATACpeak290			chr1	116313256	116313625	mouse_eyeE115specificATACpeak290			chr1	90423942	90424823	mouse_eyeE115E145specificATACpeak290
chr1	118486016	118486400	mouse_lensE145specificATACpeak291			chr1	91858172	91858301	mouse_retinaE145specificATACpeak291			chr1	116325906	116326215	mouse_eyeE115specificATACpeak291			chr1	90688126	90688430	mouse_eyeE115E145specificATACpeak291
chr1	118672004	118672590	mouse_lensE145specificATACpeak292			chr1	92050588	92050926	mouse_retinaE145specificATACpeak292			chr1	116366808	116367300	mouse_eyeE115specificATACpeak292			chr1	90936781	90937276	mouse_eyeE115E145specificATACpeak292
chr1	118689728	118690144	mouse_lensE145specificATACpeak293			chr1	92271994	92272471	mouse_retinaE145specificATACpeak293			chr1	116455038	116455714	mouse_eyeE115specificATACpeak293			chr1	91017048	91017784	mouse_eyeE115E145specificATACpeak293
chr1	119194570	119194850	mouse_lensE145specificATACpeak294			chr1	92680842	92681450	mouse_retinaE145specificATACpeak294			chr1	117086969	117087527	mouse_eyeE115specificATACpeak294			chr1	91239200	91239483	mouse_eyeE115E145specificATACpeak294
chr1	119256654	119257270	mouse_lensE145specificATACpeak295			chr1	92699780	92699939	mouse_retinaE145specificATACpeak295			chr1	118486016	118486400	mouse_eyeE115specificATACpeak295			chr1	91465188	91465552	mouse_eyeE115E145specificATACpeak295
chr1	119302390	119302797	mouse_lensE145specificATACpeak296			chr1	92763760	92763939	mouse_retinaE145specificATACpeak296			chr1	118672004	118672590	mouse_eyeE115specificATACpeak296			chr1	91978536	91978747	mouse_eyeE115E145specificATACpeak296
chr1	119624499	119624830	mouse_lensE145specificATACpeak297			chr1	93079551	93080327	mouse_retinaE145specificATACpeak297			chr1	119256654	119257270	mouse_eyeE115specificATACpeak297			chr1	92044162	92044320	mouse_eyeE115E145specificATACpeak297
chr1	119907312	119907592	mouse_lensE145specificATACpeak298			chr1	93168320	93168629	mouse_retinaE145specificATACpeak298			chr1	120018634	120018923	mouse_eyeE115specificATACpeak298			chr1	92135561	92135995	mouse_eyeE115E145specificATACpeak298
chr1	120189199	120189503	mouse_lensE145specificATACpeak299			chr1	95263904	95264352	mouse_retinaE145specificATACpeak299			chr1	120019009	120019194	mouse_eyeE115specificATACpeak299			chr1	92271994	92272471	mouse_eyeE115E145specificATACpeak299
chr1	121046533	121046950	mouse_lensE145specificATACpeak300			chr1	95422247	95422649	mouse_retinaE145specificATACpeak300			chr1	121014028	121014374	mouse_eyeE115specificATACpeak300			chr1	92763760	92763939	mouse_eyeE115E145specificATACpeak300
chr1	121168559	121169033	mouse_lensE145specificATACpeak301			chr1	96009544	96009793	mouse_retinaE145specificATACpeak301			chr1	121046533	121046950	mouse_eyeE115specificATACpeak301			chr1	93079551	93080327	mouse_eyeE115E145specificATACpeak301
chr1	125568038	125568700	mouse_lensE145specificATACpeak302			chr1	96912828	96913308	mouse_retinaE145specificATACpeak302			chr1	121051468	121051763	mouse_eyeE115specificATACpeak302			chr1	93118923	93119053	mouse_eyeE115E145specificATACpeak302
chr1	127028878	127029130	mouse_lensE145specificATACpeak303			chr1	96913454	96913702	mouse_retinaE145specificATACpeak303			chr1	121082912	121083108	mouse_eyeE115specificATACpeak303			chr1	94548266	94548485	mouse_eyeE115E145specificATACpeak303
chr1	127723630	127723832	mouse_lensE145specificATACpeak304			chr1	97907246	97907485	mouse_retinaE145specificATACpeak304			chr1	121168559	121169033	mouse_eyeE115specificATACpeak304			chr1	95263904	95264352	mouse_eyeE115E145specificATACpeak304
chr1	127786649	127786825	mouse_lensE145specificATACpeak305			chr1	97938399	97939073	mouse_retinaE145specificATACpeak305			chr1	121943755	121944074	mouse_eyeE115specificATACpeak305			chr1	95422247	95422649	mouse_eyeE115E145specificATACpeak305
chr1	127985235	127985773	mouse_lensE145specificATACpeak306			chr1	104746730	104747381	mouse_retinaE145specificATACpeak306			chr1	121956587	121956992	mouse_eyeE115specificATACpeak306			chr1	96912828	96913308	mouse_eyeE115E145specificATACpeak306
chr1	128828413	128829022	mouse_lensE145specificATACpeak307			chr1	105157260	105157631	mouse_retinaE145specificATACpeak307			chr1	121996478	121996820	mouse_eyeE115specificATACpeak307			chr1	96913454	96913702	mouse_eyeE115E145specificATACpeak307
chr1	129005875	129006592	mouse_lensE145specificATACpeak308			chr1	105765115	105765352	mouse_retinaE145specificATACpeak308			chr1	122203981	122204427	mouse_eyeE115specificATACpeak308			chr1	97654628	97654940	mouse_eyeE115E145specificATACpeak308
chr1	131009918	131010187	mouse_lensE145specificATACpeak309			chr1	105829140	105829670	mouse_retinaE145specificATACpeak309			chr1	122482377	122482600	mouse_eyeE115specificATACpeak309			chr1	97761571	97761853	mouse_eyeE115E145specificATACpeak309
chr1	131250823	131251068	mouse_lensE145specificATACpeak310			chr1	106063879	106064227	mouse_retinaE145specificATACpeak310			chr1	124211561	124211878	mouse_eyeE115specificATACpeak310			chr1	97938399	97939073	mouse_eyeE115E145specificATACpeak310
chr1	131719093	131719548	mouse_lensE145specificATACpeak311			chr1	106064527	106064840	mouse_retinaE145specificATACpeak311			chr1	124845692	124846067	mouse_eyeE115specificATACpeak311			chr1	98082902	98083364	mouse_eyeE115E145specificATACpeak311
chr1	132660266	132660860	mouse_lensE145specificATACpeak312			chr1	106403005	106403566	mouse_retinaE145specificATACpeak312			chr1	125367309	125367718	mouse_eyeE115specificATACpeak312			chr1	99685135	99685487	mouse_eyeE115E145specificATACpeak312
chr1	133197313	133197604	mouse_lensE145specificATACpeak313			chr1	106428999	106429316	mouse_retinaE145specificATACpeak313			chr1	126181823	126182406	mouse_eyeE115specificATACpeak313			chr1	99954876	99955367	mouse_eyeE115E145specificATACpeak313
chr1	133397462	133398340	mouse_lensE145specificATACpeak314			chr1	106465965	106466337	mouse_retinaE145specificATACpeak314			chr1	126414086	126414219	mouse_eyeE115specificATACpeak314			chr1	104746730	104747381	mouse_eyeE115E145specificATACpeak314
chr1	133406872	133407155	mouse_lensE145specificATACpeak315			chr1	107900993	107901420	mouse_retinaE145specificATACpeak315			chr1	126518053	126518622	mouse_eyeE115specificATACpeak315			chr1	105829140	105829670	mouse_eyeE115E145specificATACpeak315
chr1	133825296	133826155	mouse_lensE145specificATACpeak316			chr1	108472086	108472412	mouse_retinaE145specificATACpeak316			chr1	127383133	127383491	mouse_eyeE115specificATACpeak316			chr1	106039249	106039675	mouse_eyeE115E145specificATACpeak316
chr1	133923283	133923426	mouse_lensE145specificATACpeak317			chr1	108577785	108578194	mouse_retinaE145specificATACpeak317			chr1	127985235	127985773	mouse_eyeE115specificATACpeak317			chr1	106063370	106063548	mouse_eyeE115E145specificATACpeak317
chr1	133961432	133962087	mouse_lensE145specificATACpeak318			chr1	108796919	108797650	mouse_retinaE145specificATACpeak318			chr1	128854553	128855186	mouse_eyeE115specificATACpeak318			chr1	106063649	106063832	mouse_eyeE115E145specificATACpeak318
chr1	134178027	134178218	mouse_lensE145specificATACpeak319			chr1	111914379	111914831	mouse_retinaE145specificATACpeak319			chr1	128909660	128909885	mouse_eyeE115specificATACpeak319			chr1	106063879	106064227	mouse_eyeE115E145specificATACpeak319
chr1	134222558	134222698	mouse_lensE145specificATACpeak320			chr1	114528296	114529041	mouse_retinaE145specificATACpeak320			chr1	129005875	129006592	mouse_eyeE115specificATACpeak320			chr1	106177987	106178528	mouse_eyeE115E145specificATACpeak320
chr1	134451123	134451261	mouse_lensE145specificATACpeak321			chr1	114533892	114534293	mouse_retinaE145specificATACpeak321			chr1	129943086	129943511	mouse_eyeE115specificATACpeak321			chr1	106237068	106237372	mouse_eyeE115E145specificATACpeak321
chr1	134518703	134518932	mouse_lensE145specificATACpeak322			chr1	114558138	114558329	mouse_retinaE145specificATACpeak322			chr1	130265866	130266152	mouse_eyeE115specificATACpeak322			chr1	106272943	106273298	mouse_eyeE115E145specificATACpeak322
chr1	134816657	134816940	mouse_lensE145specificATACpeak323			chr1	115006115	115006341	mouse_retinaE145specificATACpeak323			chr1	130731686	130732193	mouse_eyeE115specificATACpeak323			chr1	106403005	106403566	mouse_eyeE115E145specificATACpeak323
chr1	135184157	135184626	mouse_lensE145specificATACpeak324			chr1	115926294	115926742	mouse_retinaE145specificATACpeak324			chr1	131197151	131197402	mouse_eyeE115specificATACpeak324			chr1	106428999	106429316	mouse_eyeE115E145specificATACpeak324
chr1	135487447	135487654	mouse_lensE145specificATACpeak325			chr1	116455038	116455714	mouse_retinaE145specificATACpeak325			chr1	131224900	131225299	mouse_eyeE115specificATACpeak325			chr1	106464773	106465076	mouse_eyeE115E145specificATACpeak325
chr1	135498910	135499350	mouse_lensE145specificATACpeak326			chr1	117086969	117087527	mouse_retinaE145specificATACpeak326			chr1	131733478	131733705	mouse_eyeE115specificATACpeak326			chr1	106465965	106466337	mouse_eyeE115E145specificATACpeak326
chr1	135502200	135502457	mouse_lensE145specificATACpeak327			chr1	118485636	118485871	mouse_retinaE145specificATACpeak327			chr1	131733797	131734403	mouse_eyeE115specificATACpeak327			chr1	108577785	108578194	mouse_eyeE115E145specificATACpeak327
chr1	135615769	135616250	mouse_lensE145specificATACpeak328			chr1	118486016	118486400	mouse_retinaE145specificATACpeak328			chr1	132178115	132178472	mouse_eyeE115specificATACpeak328			chr1	111911400	111911770	mouse_eyeE115E145specificATACpeak328
chr1	135658484	135658760	mouse_lensE145specificATACpeak329			chr1	118672004	118672590	mouse_retinaE145specificATACpeak329			chr1	132283045	132283573	mouse_eyeE115specificATACpeak329			chr1	111914379	111914831	mouse_eyeE115E145specificATACpeak329
chr1	135782783	135783052	mouse_lensE145specificATACpeak330			chr1	119238382	119239040	mouse_retinaE145specificATACpeak330			chr1	132695337	132695495	mouse_eyeE115specificATACpeak330			chr1	114528296	114529041	mouse_eyeE115E145specificATACpeak330
chr1	135800665	135800877	mouse_lensE145specificATACpeak331			chr1	119256654	119257270	mouse_retinaE145specificATACpeak331			chr1	132799341	132799584	mouse_eyeE115specificATACpeak331			chr1	114533892	114534293	mouse_eyeE115E145specificATACpeak331
chr1	135850832	135851037	mouse_lensE145specificATACpeak332			chr1	119322364	119322842	mouse_retinaE145specificATACpeak332			chr1	132800337	132800822	mouse_eyeE115specificATACpeak332			chr1	114558138	114558329	mouse_eyeE115E145specificATACpeak332
chr1	135909319	135909870	mouse_lensE145specificATACpeak333			chr1	119865356	119865648	mouse_retinaE145specificATACpeak333			chr1	133197313	133197604	mouse_eyeE115specificATACpeak333			chr1	115926294	115926742	mouse_eyeE115E145specificATACpeak333
chr1	135938549	135938787	mouse_lensE145specificATACpeak334			chr1	120287586	120288013	mouse_retinaE145specificATACpeak334			chr1	134178027	134178218	mouse_eyeE115specificATACpeak334			chr1	116313256	116313625	mouse_eyeE115E145specificATACpeak334
chr1	136030227	136030561	mouse_lensE145specificATACpeak335			chr1	120816149	120816808	mouse_retinaE145specificATACpeak335			chr1	135487447	135487654	mouse_eyeE115specificATACpeak335			chr1	116325906	116326215	mouse_eyeE115E145specificATACpeak335
chr1	136165504	136165755	mouse_lensE145specificATACpeak336			chr1	124791728	124792071	mouse_retinaE145specificATACpeak336			chr1	135498910	135499350	mouse_eyeE115specificATACpeak336			chr1	116366808	116367300	mouse_eyeE115E145specificATACpeak336
chr1	136394610	136394918	mouse_lensE145specificATACpeak337			chr1	124793060	124793575	mouse_retinaE145specificATACpeak337			chr1	135502200	135502457	mouse_eyeE115specificATACpeak337			chr1	116455038	116455714	mouse_eyeE115E145specificATACpeak337
chr1	136664775	136665006	mouse_lensE145specificATACpeak338			chr1	125216031	125216617	mouse_retinaE145specificATACpeak338			chr1	135645697	135646185	mouse_eyeE115specificATACpeak338			chr1	117086969	117087527	mouse_eyeE115E145specificATACpeak338
chr1	137129212	137129403	mouse_lensE145specificATACpeak339			chr1	125821093	125821399	mouse_retinaE145specificATACpeak339			chr1	135909319	135909870	mouse_eyeE115specificATACpeak339			chr1	118485636	118485871	mouse_eyeE115E145specificATACpeak339
chr1	137560689	137561102	mouse_lensE145specificATACpeak340			chr1	126518053	126518622	mouse_retinaE145specificATACpeak340			chr1	136540210	136540526	mouse_eyeE115specificATACpeak340			chr1	118486016	118486400	mouse_eyeE115E145specificATACpeak340
chr1	137874449	137874819	mouse_lensE145specificATACpeak341			chr1	126547752	126548418	mouse_retinaE145specificATACpeak341			chr1	136779497	136779769	mouse_eyeE115specificATACpeak341			chr1	118672004	118672590	mouse_eyeE115E145specificATACpeak341
chr1	138158162	138158571	mouse_lensE145specificATACpeak342			chr1	126972120	126972501	mouse_retinaE145specificATACpeak342			chr1	136846199	136846554	mouse_eyeE115specificATACpeak342			chr1	119238382	119239040	mouse_eyeE115E145specificATACpeak342
chr1	138603805	138604039	mouse_lensE145specificATACpeak343			chr1	127383133	127383491	mouse_retinaE145specificATACpeak343			chr1	136910159	136910534	mouse_eyeE115specificATACpeak343			chr1	119256654	119257270	mouse_eyeE115E145specificATACpeak343
chr1	138694291	138694970	mouse_lensE145specificATACpeak344			chr1	127460946	127461408	mouse_retinaE145specificATACpeak344			chr1	136926030	136926417	mouse_eyeE115specificATACpeak344			chr1	119302390	119302797	mouse_eyeE115E145specificATACpeak344
chr1	138703417	138703617	mouse_lensE145specificATACpeak345			chr1	127576721	127577501	mouse_retinaE145specificATACpeak345			chr1	137074776	137075199	mouse_eyeE115specificATACpeak345			chr1	119865356	119865648	mouse_eyeE115E145specificATACpeak345
chr1	138877568	138877836	mouse_lensE145specificATACpeak346			chr1	128459533	128459749	mouse_retinaE145specificATACpeak346			chr1	137355838	137356557	mouse_eyeE115specificATACpeak346			chr1	120018634	120018923	mouse_eyeE115E145specificATACpeak346
chr1	138956864	138957477	mouse_lensE145specificATACpeak347			chr1	128758379	128759495	mouse_retinaE145specificATACpeak347			chr1	137405967	137406439	mouse_eyeE115specificATACpeak347			chr1	121046533	121046950	mouse_eyeE115E145specificATACpeak347
chr1	139080435	139080842	mouse_lensE145specificATACpeak348			chr1	128828413	128829022	mouse_retinaE145specificATACpeak348			chr1	137604435	137604646	mouse_eyeE115specificATACpeak348			chr1	121168559	121169033	mouse_eyeE115E145specificATACpeak348
chr1	139391682	139392217	mouse_lensE145specificATACpeak349			chr1	129005875	129006592	mouse_retinaE145specificATACpeak349			chr1	137963676	137964097	mouse_eyeE115specificATACpeak349			chr1	125216031	125216617	mouse_eyeE115E145specificATACpeak349
chr1	139986099	139986646	mouse_lensE145specificATACpeak350			chr1	129473444	129473979	mouse_retinaE145specificATACpeak350			chr1	138158162	138158571	mouse_eyeE115specificATACpeak350			chr1	125367309	125367718	mouse_eyeE115E145specificATACpeak350
chr1	142956542	142957148	mouse_lensE145specificATACpeak351			chr1	129838445	129838850	mouse_retinaE145specificATACpeak351			chr1	138214717	138215143	mouse_eyeE115specificATACpeak351			chr1	125568038	125568700	mouse_eyeE115E145specificATACpeak351
chr1	143742273	143742540	mouse_lensE145specificATACpeak352			chr1	130281534	130281948	mouse_retinaE145specificATACpeak352			chr1	138547719	138548392	mouse_eyeE115specificATACpeak352			chr1	126181823	126182406	mouse_eyeE115E145specificATACpeak352
chr1	143742654	143742773	mouse_lensE145specificATACpeak353			chr1	131120058	131120392	mouse_retinaE145specificATACpeak353			chr1	138694291	138694970	mouse_eyeE115specificATACpeak353			chr1	126518053	126518622	mouse_eyeE115E145specificATACpeak353
chr1	144030560	144030855	mouse_lensE145specificATACpeak354			chr1	131134264	131134497	mouse_retinaE145specificATACpeak354			chr1	138703417	138703617	mouse_eyeE115specificATACpeak354			chr1	127383133	127383491	mouse_eyeE115E145specificATACpeak354
chr1	147446655	147446976	mouse_lensE145specificATACpeak355			chr1	131197151	131197402	mouse_retinaE145specificATACpeak355			chr1	138831371	138831616	mouse_eyeE115specificATACpeak355			chr1	127576721	127577501	mouse_eyeE115E145specificATACpeak355
chr1	149533527	149534227	mouse_lensE145specificATACpeak356			chr1	131319612	131319896	mouse_retinaE145specificATACpeak356			chr1	138877568	138877836	mouse_eyeE115specificATACpeak356			chr1	127723630	127723832	mouse_eyeE115E145specificATACpeak356
chr1	149955502	149955959	mouse_lensE145specificATACpeak357			chr1	131733797	131734403	mouse_retinaE145specificATACpeak357			chr1	138956864	138957477	mouse_eyeE115specificATACpeak357			chr1	127985235	127985773	mouse_eyeE115E145specificATACpeak357
chr1	150587380	150587941	mouse_lensE145specificATACpeak358			chr1	132281885	132282302	mouse_retinaE145specificATACpeak358			chr1	139291526	139291925	mouse_eyeE115specificATACpeak358			chr1	128828413	128829022	mouse_eyeE115E145specificATACpeak358
chr1	150611970	150612195	mouse_lensE145specificATACpeak359			chr1	132283045	132283573	mouse_retinaE145specificATACpeak359			chr1	139376741	139377279	mouse_eyeE115specificATACpeak359			chr1	129005875	129006592	mouse_eyeE115E145specificATACpeak359
chr1	150625017	150625405	mouse_lensE145specificATACpeak360			chr1	132322436	132323287	mouse_retinaE145specificATACpeak360			chr1	139391682	139392217	mouse_eyeE115specificATACpeak360			chr1	129838445	129838850	mouse_eyeE115E145specificATACpeak360
chr1	150804312	150804871	mouse_lensE145specificATACpeak361			chr1	132559109	132559436	mouse_retinaE145specificATACpeak361			chr1	139986099	139986646	mouse_eyeE115specificATACpeak361			chr1	131120058	131120392	mouse_eyeE115E145specificATACpeak361
chr1	151038452	151038941	mouse_lensE145specificATACpeak362			chr1	132660266	132660860	mouse_retinaE145specificATACpeak362			chr1	140294071	140294511	mouse_eyeE115specificATACpeak362			chr1	131197151	131197402	mouse_eyeE115E145specificATACpeak362
chr1	151157883	151158373	mouse_lensE145specificATACpeak363			chr1	132800337	132800822	mouse_retinaE145specificATACpeak363			chr1	140748093	140748590	mouse_eyeE115specificATACpeak363			chr1	131719093	131719548	mouse_eyeE115E145specificATACpeak363
chr1	151339006	151339274	mouse_lensE145specificATACpeak364			chr1	132910471	132911116	mouse_retinaE145specificATACpeak364			chr1	141137224	141137454	mouse_eyeE115specificATACpeak364			chr1	131733478	131733705	mouse_eyeE115E145specificATACpeak364
chr1	151626598	151627018	mouse_lensE145specificATACpeak365			chr1	133196062	133196586	mouse_retinaE145specificATACpeak365			chr1	142956542	142957148	mouse_eyeE115specificATACpeak365			chr1	131733797	131734403	mouse_eyeE115E145specificATACpeak365
chr1	151715987	151716301	mouse_lensE145specificATACpeak366			chr1	133197313	133197604	mouse_retinaE145specificATACpeak366			chr1	143071772	143072304	mouse_eyeE115specificATACpeak366			chr1	132283045	132283573	mouse_eyeE115E145specificATACpeak366
chr1	151716379	151716837	mouse_lensE145specificATACpeak367			chr1	133201449	133201855	mouse_retinaE145specificATACpeak367			chr1	143742273	143742540	mouse_eyeE115specificATACpeak367			chr1	132660266	132660860	mouse_eyeE115E145specificATACpeak367
chr1	151789072	151789601	mouse_lensE145specificATACpeak368			chr1	133331203	133331462	mouse_retinaE145specificATACpeak368			chr1	144030560	144030855	mouse_eyeE115specificATACpeak368			chr1	132800337	132800822	mouse_eyeE115E145specificATACpeak368
chr1	151861426	151861661	mouse_lensE145specificATACpeak369			chr1	133825296	133826155	mouse_retinaE145specificATACpeak369			chr1	144183683	144184289	mouse_eyeE115specificATACpeak369			chr1	132910471	132911116	mouse_eyeE115E145specificATACpeak369
chr1	152061848	152061983	mouse_lensE145specificATACpeak370			chr1	133887084	133887432	mouse_retinaE145specificATACpeak370			chr1	144184386	144184506	mouse_eyeE115specificATACpeak370			chr1	133197313	133197604	mouse_eyeE115E145specificATACpeak370
chr1	152077289	152077590	mouse_lensE145specificATACpeak371			chr1	134178027	134178218	mouse_retinaE145specificATACpeak371			chr1	144498823	144499060	mouse_eyeE115specificATACpeak371			chr1	133201449	133201855	mouse_eyeE115E145specificATACpeak371
chr1	152168321	152168713	mouse_lensE145specificATACpeak372			chr1	134667011	134667235	mouse_retinaE145specificATACpeak372			chr1	144615917	144616129	mouse_eyeE115specificATACpeak372			chr1	133825296	133826155	mouse_eyeE115E145specificATACpeak372
chr1	152229316	152230151	mouse_lensE145specificATACpeak373			chr1	134847743	134848218	mouse_retinaE145specificATACpeak373			chr1	145569848	145570580	mouse_eyeE115specificATACpeak373			chr1	133887084	133887432	mouse_eyeE115E145specificATACpeak373
chr1	152791322	152791702	mouse_lensE145specificATACpeak374			chr1	134955244	134956261	mouse_retinaE145specificATACpeak374			chr1	147023445	147023721	mouse_eyeE115specificATACpeak374			chr1	133923283	133923426	mouse_eyeE115E145specificATACpeak374
chr1	152799861	152800247	mouse_lensE145specificATACpeak375			chr1	135498910	135499350	mouse_retinaE145specificATACpeak375			chr1	148707712	148707998	mouse_eyeE115specificATACpeak375			chr1	133961432	133962087	mouse_eyeE115E145specificATACpeak375
chr1	153040130	153040534	mouse_lensE145specificATACpeak376			chr1	135502200	135502457	mouse_retinaE145specificATACpeak376			chr1	148797135	148797478	mouse_eyeE115specificATACpeak376			chr1	134178027	134178218	mouse_eyeE115E145specificATACpeak376
chr1	153101022	153101325	mouse_lensE145specificATACpeak377			chr1	135518707	135519013	mouse_retinaE145specificATACpeak377			chr1	149533527	149534227	mouse_eyeE115specificATACpeak377			chr1	134222558	134222698	mouse_eyeE115E145specificATACpeak377
chr1	153111101	153111310	mouse_lensE145specificATACpeak378			chr1	135615769	135616250	mouse_retinaE145specificATACpeak378			chr1	150587380	150587941	mouse_eyeE115specificATACpeak378			chr1	134955244	134956261	mouse_eyeE115E145specificATACpeak378
chr1	153543005	153543360	mouse_lensE145specificATACpeak379			chr1	135645697	135646185	mouse_retinaE145specificATACpeak379			chr1	150762901	150763345	mouse_eyeE115specificATACpeak379			chr1	135487447	135487654	mouse_eyeE115E145specificATACpeak379
chr1	153695489	153695770	mouse_lensE145specificATACpeak380			chr1	135984212	135984507	mouse_retinaE145specificATACpeak380			chr1	150804312	150804871	mouse_eyeE115specificATACpeak380			chr1	135498910	135499350	mouse_eyeE115E145specificATACpeak380
chr1	154053611	154054122	mouse_lensE145specificATACpeak381			chr1	136165504	136165755	mouse_retinaE145specificATACpeak381			chr1	151038452	151038941	mouse_eyeE115specificATACpeak381			chr1	135502200	135502457	mouse_eyeE115E145specificATACpeak381
chr1	154063344	154063504	mouse_lensE145specificATACpeak382			chr1	136812114	136812683	mouse_retinaE145specificATACpeak382			chr1	151046455	151047024	mouse_eyeE115specificATACpeak382			chr1	135518707	135519013	mouse_eyeE115E145specificATACpeak382
chr1	154150069	154150636	mouse_lensE145specificATACpeak383			chr1	136848070	136848220	mouse_retinaE145specificATACpeak383			chr1	151178488	151178975	mouse_eyeE115specificATACpeak383			chr1	135615769	135616250	mouse_eyeE115E145specificATACpeak383
chr1	155339798	155339997	mouse_lensE145specificATACpeak384			chr1	136997692	136997914	mouse_retinaE145specificATACpeak384			chr1	151464906	151465358	mouse_eyeE115specificATACpeak384			chr1	135645697	135646185	mouse_eyeE115E145specificATACpeak384
chr1	155785983	155786176	mouse_lensE145specificATACpeak385			chr1	137074776	137075199	mouse_retinaE145specificATACpeak385			chr1	151626598	151627018	mouse_eyeE115specificATACpeak385			chr1	135794690	135795032	mouse_eyeE115E145specificATACpeak385
chr1	155929057	155929345	mouse_lensE145specificATACpeak386			chr1	137355838	137356557	mouse_retinaE145specificATACpeak386			chr1	151627236	151627445	mouse_eyeE115specificATACpeak386			chr1	135909319	135909870	mouse_eyeE115E145specificATACpeak386
chr1	156522041	156522525	mouse_lensE145specificATACpeak387			chr1	137453551	137454223	mouse_retinaE145specificATACpeak387			chr1	151715987	151716301	mouse_eyeE115specificATACpeak387			chr1	135938549	135938787	mouse_eyeE115E145specificATACpeak387
chr1	156581121	156581440	mouse_lensE145specificATACpeak388			chr1	137464937	137465222	mouse_retinaE145specificATACpeak388			chr1	151810681	151810997	mouse_eyeE115specificATACpeak388			chr1	136165504	136165755	mouse_eyeE115E145specificATACpeak388
chr1	156679627	156679858	mouse_lensE145specificATACpeak389			chr1	137604435	137604646	mouse_retinaE145specificATACpeak389			chr1	152158006	152158195	mouse_eyeE115specificATACpeak389			chr1	136812114	136812683	mouse_eyeE115E145specificATACpeak389
chr1	157004234	157004926	mouse_lensE145specificATACpeak390			chr1	137604737	137605025	mouse_retinaE145specificATACpeak390			chr1	152428227	152428746	mouse_eyeE115specificATACpeak390			chr1	136846199	136846554	mouse_eyeE115E145specificATACpeak390
chr1	157810635	157811102	mouse_lensE145specificATACpeak391			chr1	137691285	137691516	mouse_retinaE145specificATACpeak391			chr1	152575061	152575507	mouse_eyeE115specificATACpeak391			chr1	136848070	136848220	mouse_eyeE115E145specificATACpeak391
chr1	157969576	157970095	mouse_lensE145specificATACpeak392			chr1	137963676	137964097	mouse_retinaE145specificATACpeak392			chr1	152576908	152577193	mouse_eyeE115specificATACpeak392			chr1	136926030	136926417	mouse_eyeE115E145specificATACpeak392
chr1	158192840	158193622	mouse_lensE145specificATACpeak393			chr1	137999618	137999889	mouse_retinaE145specificATACpeak393			chr1	152793486	152794040	mouse_eyeE115specificATACpeak393			chr1	137074776	137075199	mouse_eyeE115E145specificATACpeak393
chr1	158493479	158493707	mouse_lensE145specificATACpeak394			chr1	138004411	138004635	mouse_retinaE145specificATACpeak394			chr1	152799861	152800247	mouse_eyeE115specificATACpeak394			chr1	137129212	137129403	mouse_eyeE115E145specificATACpeak394
chr1	158501011	158501550	mouse_lensE145specificATACpeak395			chr1	138158162	138158571	mouse_retinaE145specificATACpeak395			chr1	153665039	153665755	mouse_eyeE115specificATACpeak395			chr1	137355838	137356557	mouse_eyeE115E145specificATACpeak395
chr1	159684208	159684464	mouse_lensE145specificATACpeak396			chr1	138547719	138548392	mouse_retinaE145specificATACpeak396			chr1	153947056	153947321	mouse_eyeE115specificATACpeak396			chr1	137464937	137465222	mouse_eyeE115E145specificATACpeak396
chr1	159740832	159741425	mouse_lensE145specificATACpeak397			chr1	138694291	138694970	mouse_retinaE145specificATACpeak397			chr1	154053611	154054122	mouse_eyeE115specificATACpeak397			chr1	137604435	137604646	mouse_eyeE115E145specificATACpeak397
chr1	159750858	159751232	mouse_lensE145specificATACpeak398			chr1	138877568	138877836	mouse_retinaE145specificATACpeak398			chr1	154102882	154103950	mouse_eyeE115specificATACpeak398			chr1	137874449	137874819	mouse_eyeE115E145specificATACpeak398
chr1	159777002	159777430	mouse_lensE145specificATACpeak399			chr1	138956864	138957477	mouse_retinaE145specificATACpeak399			chr1	154202617	154202968	mouse_eyeE115specificATACpeak399			chr1	137963676	137964097	mouse_eyeE115E145specificATACpeak399
chr1	159848594	159849059	mouse_lensE145specificATACpeak400			chr1	139080435	139080842	mouse_retinaE145specificATACpeak400			chr1	154446387	154446842	mouse_eyeE115specificATACpeak400			chr1	137999618	137999889	mouse_eyeE115E145specificATACpeak400
chr1	160162016	160162357	mouse_lensE145specificATACpeak401			chr1	139080947	139081306	mouse_retinaE145specificATACpeak401			chr1	154980610	154980850	mouse_eyeE115specificATACpeak401			chr1	138158162	138158571	mouse_eyeE115E145specificATACpeak401
chr1	160485073	160485405	mouse_lensE145specificATACpeak402			chr1	139291526	139291925	mouse_retinaE145specificATACpeak402			chr1	155654961	155655375	mouse_eyeE115specificATACpeak402			chr1	138214717	138215143	mouse_eyeE115E145specificATACpeak402
chr1	160533284	160533814	mouse_lensE145specificATACpeak403			chr1	139346375	139347279	mouse_retinaE145specificATACpeak403			chr1	155880541	155880977	mouse_eyeE115specificATACpeak403			chr1	138547719	138548392	mouse_eyeE115E145specificATACpeak403
chr1	160596931	160597135	mouse_lensE145specificATACpeak404			chr1	139371374	139371726	mouse_retinaE145specificATACpeak404			chr1	157004234	157004926	mouse_eyeE115specificATACpeak404			chr1	138694291	138694970	mouse_eyeE115E145specificATACpeak404
chr1	161851449	161851582	mouse_lensE145specificATACpeak405			chr1	139376741	139377279	mouse_retinaE145specificATACpeak405			chr1	157016608	157017020	mouse_eyeE115specificATACpeak405			chr1	138703417	138703617	mouse_eyeE115E145specificATACpeak405
chr1	161916042	161916452	mouse_lensE145specificATACpeak406			chr1	139391682	139392217	mouse_retinaE145specificATACpeak406			chr1	157231111	157231335	mouse_eyeE115specificATACpeak406			chr1	138877568	138877836	mouse_eyeE115E145specificATACpeak406
chr1	161924450	161924803	mouse_lensE145specificATACpeak407			chr1	139986099	139986646	mouse_retinaE145specificATACpeak407			chr1	157595173	157595641	mouse_eyeE115specificATACpeak407			chr1	138956864	138957477	mouse_eyeE115E145specificATACpeak407
chr1	162349446	162349845	mouse_lensE145specificATACpeak408			chr1	142159536	142159802	mouse_retinaE145specificATACpeak408			chr1	157756870	157757297	mouse_eyeE115specificATACpeak408			chr1	139080435	139080842	mouse_eyeE115E145specificATACpeak408
chr1	162425940	162426487	mouse_lensE145specificATACpeak409			chr1	142956542	142957148	mouse_retinaE145specificATACpeak409			chr1	157969576	157970095	mouse_eyeE115specificATACpeak409			chr1	139291526	139291925	mouse_eyeE115E145specificATACpeak409
chr1	162436770	162437107	mouse_lensE145specificATACpeak410			chr1	143391700	143392341	mouse_retinaE145specificATACpeak410			chr1	158192840	158193622	mouse_eyeE115specificATACpeak410			chr1	139376741	139377279	mouse_eyeE115E145specificATACpeak410
chr1	162532275	162532669	mouse_lensE145specificATACpeak411			chr1	143742273	143742540	mouse_retinaE145specificATACpeak411			chr1	158220609	158221530	mouse_eyeE115specificATACpeak411			chr1	139391682	139392217	mouse_eyeE115E145specificATACpeak411
chr1	162729327	162729760	mouse_lensE145specificATACpeak412			chr1	143742654	143742773	mouse_retinaE145specificATACpeak412			chr1	158501011	158501550	mouse_eyeE115specificATACpeak412			chr1	139986099	139986646	mouse_eyeE115E145specificATACpeak412
chr1	163182313	163182473	mouse_lensE145specificATACpeak413			chr1	144030560	144030855	mouse_retinaE145specificATACpeak413			chr1	158536911	158537238	mouse_eyeE115specificATACpeak413			chr1	142956542	142957148	mouse_eyeE115E145specificATACpeak413
chr1	164896155	164897047	mouse_lensE145specificATACpeak414			chr1	147446655	147446976	mouse_retinaE145specificATACpeak414			chr1	158546473	158546895	mouse_eyeE115specificATACpeak414			chr1	143071772	143072304	mouse_eyeE115E145specificATACpeak414
chr1	165603169	165603655	mouse_lensE145specificATACpeak415			chr1	149533527	149534227	mouse_retinaE145specificATACpeak415			chr1	158592685	158593272	mouse_eyeE115specificATACpeak415			chr1	143742273	143742540	mouse_eyeE115E145specificATACpeak415
chr1	165966362	165966919	mouse_lensE145specificATACpeak416			chr1	150587380	150587941	mouse_retinaE145specificATACpeak416			chr1	158593842	158593983	mouse_eyeE115specificATACpeak416			chr1	143742654	143742773	mouse_eyeE115E145specificATACpeak416
chr1	167043040	167043179	mouse_lensE145specificATACpeak417			chr1	151157883	151158373	mouse_retinaE145specificATACpeak417			chr1	158603112	158603347	mouse_eyeE115specificATACpeak417			chr1	144030560	144030855	mouse_eyeE115E145specificATACpeak417
chr1	167081875	167082305	mouse_lensE145specificATACpeak418			chr1	151715987	151716301	mouse_retinaE145specificATACpeak418			chr1	159079230	159079500	mouse_eyeE115specificATACpeak418			chr1	147446655	147446976	mouse_eyeE115E145specificATACpeak418
chr1	167424957	167425263	mouse_lensE145specificATACpeak419			chr1	152556048	152556837	mouse_retinaE145specificATACpeak419			chr1	159390053	159390378	mouse_eyeE115specificATACpeak419			chr1	148707712	148707998	mouse_eyeE115E145specificATACpeak419
chr1	167620220	167620898	mouse_lensE145specificATACpeak420			chr1	152793486	152794040	mouse_retinaE145specificATACpeak420			chr1	159535567	159535987	mouse_eyeE115specificATACpeak420			chr1	148797135	148797478	mouse_eyeE115E145specificATACpeak420
chr1	167718332	167718591	mouse_lensE145specificATACpeak421			chr1	152799861	152800247	mouse_retinaE145specificATACpeak421			chr1	159750858	159751232	mouse_eyeE115specificATACpeak421			chr1	149533527	149534227	mouse_eyeE115E145specificATACpeak421
chr1	168007377	168007868	mouse_lensE145specificATACpeak422			chr1	152809862	152810169	mouse_retinaE145specificATACpeak422			chr1	159777002	159777430	mouse_eyeE115specificATACpeak422			chr1	149955502	149955959	mouse_eyeE115E145specificATACpeak422
chr1	168046145	168046790	mouse_lensE145specificATACpeak423			chr1	152810974	152811379	mouse_retinaE145specificATACpeak423			chr1	159848228	159848497	mouse_eyeE115specificATACpeak423			chr1	150587380	150587941	mouse_eyeE115E145specificATACpeak423
chr1	168198348	168198666	mouse_lensE145specificATACpeak424			chr1	152815225	152815701	mouse_retinaE145specificATACpeak424			chr1	159848594	159849059	mouse_eyeE115specificATACpeak424			chr1	150762901	150763345	mouse_eyeE115E145specificATACpeak424
chr1	168264937	168265531	mouse_lensE145specificATACpeak425			chr1	152935574	152935803	mouse_retinaE145specificATACpeak425			chr1	159914633	159915316	mouse_eyeE115specificATACpeak425			chr1	150804312	150804871	mouse_eyeE115E145specificATACpeak425
chr1	168828471	168828766	mouse_lensE145specificATACpeak426			chr1	153016578	153016799	mouse_retinaE145specificATACpeak426			chr1	161689011	161689467	mouse_eyeE115specificATACpeak426			chr1	151038452	151038941	mouse_eyeE115E145specificATACpeak426
chr1	169517531	169518128	mouse_lensE145specificATACpeak427			chr1	153107682	153108249	mouse_retinaE145specificATACpeak427			chr1	161823810	161824035	mouse_eyeE115specificATACpeak427			chr1	151178488	151178975	mouse_eyeE115E145specificATACpeak427
chr1	169838346	169838654	mouse_lensE145specificATACpeak428			chr1	153355823	153356227	mouse_retinaE145specificATACpeak428			chr1	161916042	161916452	mouse_eyeE115specificATACpeak428			chr1	151339006	151339274	mouse_eyeE115E145specificATACpeak428
chr1	170303149	170303691	mouse_lensE145specificATACpeak429			chr1	153662469	153662628	mouse_retinaE145specificATACpeak429			chr1	162425940	162426487	mouse_eyeE115specificATACpeak429			chr1	151626598	151627018	mouse_eyeE115E145specificATACpeak429
chr1	170521548	170522070	mouse_lensE145specificATACpeak430			chr1	153665039	153665755	mouse_retinaE145specificATACpeak430			chr1	162729327	162729760	mouse_eyeE115specificATACpeak430			chr1	151627236	151627445	mouse_eyeE115E145specificATACpeak430
chr1	170664595	170665048	mouse_lensE145specificATACpeak431			chr1	153903066	153903391	mouse_retinaE145specificATACpeak431			chr1	162792515	162793116	mouse_eyeE115specificATACpeak431			chr1	151715987	151716301	mouse_eyeE115E145specificATACpeak431
chr1	170802036	170802647	mouse_lensE145specificATACpeak432			chr1	154053611	154054122	mouse_retinaE145specificATACpeak432			chr1	163177017	163177574	mouse_eyeE115specificATACpeak432			chr1	151789072	151789601	mouse_eyeE115E145specificATACpeak432
chr1	171129296	171129680	mouse_lensE145specificATACpeak433			chr1	154202617	154202968	mouse_retinaE145specificATACpeak433			chr1	163514980	163515233	mouse_eyeE115specificATACpeak433			chr1	152428227	152428746	mouse_eyeE115E145specificATACpeak433
chr1	171237456	171237753	mouse_lensE145specificATACpeak434			chr1	154409074	154409389	mouse_retinaE145specificATACpeak434			chr1	163515433	163515620	mouse_eyeE115specificATACpeak434			chr1	152779132	152779345	mouse_eyeE115E145specificATACpeak434
chr1	175243732	175243995	mouse_lensE145specificATACpeak435			chr1	154446387	154446842	mouse_retinaE145specificATACpeak435			chr1	163607414	163608102	mouse_eyeE115specificATACpeak435			chr1	152793486	152794040	mouse_eyeE115E145specificATACpeak435
chr1	175947060	175947355	mouse_lensE145specificATACpeak436			chr1	154811297	154811517	mouse_retinaE145specificATACpeak436			chr1	163779176	163780162	mouse_eyeE115specificATACpeak436			chr1	152799861	152800247	mouse_eyeE115E145specificATACpeak436
chr1	177061525	177062208	mouse_lensE145specificATACpeak437			chr1	154980610	154980850	mouse_retinaE145specificATACpeak437			chr1	164142834	164143345	mouse_eyeE115specificATACpeak437			chr1	152809862	152810169	mouse_eyeE115E145specificATACpeak437
chr1	178626938	178627475	mouse_lensE145specificATACpeak438			chr1	155023397	155023601	mouse_retinaE145specificATACpeak438			chr1	164145972	164146199	mouse_eyeE115specificATACpeak438			chr1	152810974	152811379	mouse_eyeE115E145specificATACpeak438
chr1	178685261	178685571	mouse_lensE145specificATACpeak439			chr1	155339798	155339997	mouse_retinaE145specificATACpeak439			chr1	164151325	164152126	mouse_eyeE115specificATACpeak439			chr1	153040130	153040534	mouse_eyeE115E145specificATACpeak439
chr1	178838879	178839087	mouse_lensE145specificATACpeak440			chr1	155605454	155606170	mouse_retinaE145specificATACpeak440			chr1	164406546	164406775	mouse_eyeE115specificATACpeak440			chr1	153111101	153111310	mouse_eyeE115E145specificATACpeak440
chr1	178839099	178839292	mouse_lensE145specificATACpeak441			chr1	155704136	155704604	mouse_retinaE145specificATACpeak441			chr1	164408726	164409003	mouse_eyeE115specificATACpeak441			chr1	153355823	153356227	mouse_eyeE115E145specificATACpeak441
chr1	179208700	179208895	mouse_lensE145specificATACpeak442			chr1	155784331	155784571	mouse_retinaE145specificATACpeak442			chr1	164973816	164974348	mouse_eyeE115specificATACpeak442			chr1	153543005	153543360	mouse_eyeE115E145specificATACpeak442
chr1	179211432	179211702	mouse_lensE145specificATACpeak443			chr1	155790066	155790855	mouse_retinaE145specificATACpeak443			chr1	165118867	165119199	mouse_eyeE115specificATACpeak443			chr1	153665039	153665755	mouse_eyeE115E145specificATACpeak443
chr1	179343448	179343854	mouse_lensE145specificATACpeak444			chr1	156179799	156180211	mouse_retinaE145specificATACpeak444			chr1	165539302	165539734	mouse_eyeE115specificATACpeak444			chr1	153947056	153947321	mouse_eyeE115E145specificATACpeak444
chr1	179362884	179363126	mouse_lensE145specificATACpeak445			chr1	156182972	156183796	mouse_retinaE145specificATACpeak445			chr1	165903517	165904107	mouse_eyeE115specificATACpeak445			chr1	154053611	154054122	mouse_eyeE115E145specificATACpeak445
chr1	179863448	179863799	mouse_lensE145specificATACpeak446			chr1	157004234	157004926	mouse_retinaE145specificATACpeak446			chr1	165966362	165966919	mouse_eyeE115specificATACpeak446			chr1	154102882	154103950	mouse_eyeE115E145specificATACpeak446
chr1	179887884	179888251	mouse_lensE145specificATACpeak447			chr1	157016608	157017020	mouse_retinaE145specificATACpeak447			chr1	166964541	166964831	mouse_eyeE115specificATACpeak447			chr1	154150069	154150636	mouse_eyeE115E145specificATACpeak447
chr1	179912460	179912932	mouse_lensE145specificATACpeak448			chr1	157684186	157684780	mouse_retinaE145specificATACpeak448			chr1	166967077	166967484	mouse_eyeE115specificATACpeak448			chr1	154202617	154202968	mouse_eyeE115E145specificATACpeak448
chr1	179951629	179951943	mouse_lensE145specificATACpeak449			chr1	157969576	157970095	mouse_retinaE145specificATACpeak449			chr1	167043040	167043179	mouse_eyeE115specificATACpeak449			chr1	154446387	154446842	mouse_eyeE115E145specificATACpeak449
chr1	180056620	180056927	mouse_lensE145specificATACpeak450			chr1	158192840	158193622	mouse_retinaE145specificATACpeak450			chr1	167081875	167082305	mouse_eyeE115specificATACpeak450			chr1	154980610	154980850	mouse_eyeE115E145specificATACpeak450
chr1	180420899	180421111	mouse_lensE145specificATACpeak451			chr1	158218504	158218646	mouse_retinaE145specificATACpeak451			chr1	167082611	167083143	mouse_eyeE115specificATACpeak451			chr1	155339798	155339997	mouse_eyeE115E145specificATACpeak451
chr1	180604630	180604856	mouse_lensE145specificATACpeak452			chr1	158220179	158220524	mouse_retinaE145specificATACpeak452			chr1	167108001	167108440	mouse_eyeE115specificATACpeak452			chr1	155785983	155786176	mouse_eyeE115E145specificATACpeak452
chr1	180783634	180783837	mouse_lensE145specificATACpeak453			chr1	158220609	158221530	mouse_retinaE145specificATACpeak453			chr1	167194643	167195195	mouse_eyeE115specificATACpeak453			chr1	155790066	155790855	mouse_eyeE115E145specificATACpeak453
chr1	180793921	180794582	mouse_lensE145specificATACpeak454			chr1	158258594	158259177	mouse_retinaE145specificATACpeak454			chr1	167208907	167209220	mouse_eyeE115specificATACpeak454			chr1	155929057	155929345	mouse_eyeE115E145specificATACpeak454
chr1	181000504	181001237	mouse_lensE145specificATACpeak455			chr1	158375818	158375987	mouse_retinaE145specificATACpeak455			chr1	167424957	167425263	mouse_eyeE115specificATACpeak455			chr1	156179799	156180211	mouse_eyeE115E145specificATACpeak455
chr1	181062157	181062425	mouse_lensE145specificATACpeak456			chr1	158500198	158500443	mouse_retinaE145specificATACpeak456			chr1	167620220	167620898	mouse_eyeE115specificATACpeak456			chr1	156182972	156183796	mouse_eyeE115E145specificATACpeak456
chr1	181226999	181227226	mouse_lensE145specificATACpeak457			chr1	158501011	158501550	mouse_retinaE145specificATACpeak457			chr1	167715463	167715694	mouse_eyeE115specificATACpeak457			chr1	156679627	156679858	mouse_eyeE115E145specificATACpeak457
chr1	181344554	181344752	mouse_lensE145specificATACpeak458			chr1	158592685	158593272	mouse_retinaE145specificATACpeak458			chr1	167817612	167818049	mouse_eyeE115specificATACpeak458			chr1	157004234	157004926	mouse_eyeE115E145specificATACpeak458
chr1	181653165	181653303	mouse_lensE145specificATACpeak459			chr1	159689495	159689701	mouse_retinaE145specificATACpeak459			chr1	167929685	167930319	mouse_eyeE115specificATACpeak459			chr1	157016608	157017020	mouse_eyeE115E145specificATACpeak459
chr1	182113665	182113905	mouse_lensE145specificATACpeak460			chr1	159750858	159751232	mouse_retinaE145specificATACpeak460			chr1	168007377	168007868	mouse_eyeE115specificATACpeak460			chr1	157595173	157595641	mouse_eyeE115E145specificATACpeak460
chr1	182663729	182664031	mouse_lensE145specificATACpeak461			chr1	159769990	159770529	mouse_retinaE145specificATACpeak461			chr1	168264937	168265531	mouse_eyeE115specificATACpeak461			chr1	157969576	157970095	mouse_eyeE115E145specificATACpeak461
chr1	182710425	182710601	mouse_lensE145specificATACpeak462			chr1	159777002	159777430	mouse_retinaE145specificATACpeak462			chr1	168754263	168754714	mouse_eyeE115specificATACpeak462			chr1	158192840	158193622	mouse_eyeE115E145specificATACpeak462
chr1	182730336	182730670	mouse_lensE145specificATACpeak463			chr1	159914633	159915316	mouse_retinaE145specificATACpeak463			chr1	168807071	168807526	mouse_eyeE115specificATACpeak463			chr1	158218504	158218646	mouse_eyeE115E145specificATACpeak463
chr1	182968803	182969103	mouse_lensE145specificATACpeak464			chr1	160485073	160485405	mouse_retinaE145specificATACpeak464			chr1	170303149	170303691	mouse_eyeE115specificATACpeak464			chr1	158220179	158220524	mouse_eyeE115E145specificATACpeak464
chr1	183578266	183578486	mouse_lensE145specificATACpeak465			chr1	160485681	160486047	mouse_retinaE145specificATACpeak465			chr1	170448249	170448631	mouse_eyeE115specificATACpeak465			chr1	158220609	158221530	mouse_eyeE115E145specificATACpeak465
chr1	183600589	183600812	mouse_lensE145specificATACpeak466			chr1	160533284	160533814	mouse_retinaE145specificATACpeak466			chr1	170514367	170514601	mouse_eyeE115specificATACpeak466			chr1	158258594	158259177	mouse_eyeE115E145specificATACpeak466
chr1	184755531	184756077	mouse_lensE145specificATACpeak467			chr1	161263647	161263907	mouse_retinaE145specificATACpeak467			chr1	170521548	170522070	mouse_eyeE115specificATACpeak467			chr1	158375818	158375987	mouse_eyeE115E145specificATACpeak467
chr1	185489930	185490289	mouse_lensE145specificATACpeak468			chr1	161689011	161689467	mouse_retinaE145specificATACpeak468			chr1	170576722	170577229	mouse_eyeE115specificATACpeak468			chr1	158501011	158501550	mouse_eyeE115E145specificATACpeak468
chr1	185618945	185619388	mouse_lensE145specificATACpeak469			chr1	161823810	161824035	mouse_retinaE145specificATACpeak469			chr1	170802036	170802647	mouse_eyeE115specificATACpeak469			chr1	158536911	158537238	mouse_eyeE115E145specificATACpeak469
chr1	186187354	186187991	mouse_lensE145specificATACpeak470			chr1	161916042	161916452	mouse_retinaE145specificATACpeak470			chr1	170804808	170805009	mouse_eyeE115specificATACpeak470			chr1	158592685	158593272	mouse_eyeE115E145specificATACpeak470
chr1	186223275	186223962	mouse_lensE145specificATACpeak471			chr1	162425940	162426487	mouse_retinaE145specificATACpeak471			chr1	171459865	171460564	mouse_eyeE115specificATACpeak471			chr1	159740832	159741425	mouse_eyeE115E145specificATACpeak471
chr1	186250225	186250687	mouse_lensE145specificATACpeak472			chr1	162477279	162478373	mouse_retinaE145specificATACpeak472			chr1	171564340	171564659	mouse_eyeE115specificATACpeak472			chr1	159750858	159751232	mouse_eyeE115E145specificATACpeak472
chr1	187226498	187226689	mouse_lensE145specificATACpeak473			chr1	162593720	162593876	mouse_retinaE145specificATACpeak473			chr1	172337842	172338062	mouse_eyeE115specificATACpeak473			chr1	159751341	159751600	mouse_eyeE115E145specificATACpeak473
chr1	187300500	187301034	mouse_lensE145specificATACpeak474			chr1	162729327	162729760	mouse_retinaE145specificATACpeak474			chr1	174035744	174036456	mouse_eyeE115specificATACpeak474			chr1	159777002	159777430	mouse_eyeE115E145specificATACpeak474
chr1	187439232	187440115	mouse_lensE145specificATACpeak475			chr1	162792515	162793116	mouse_retinaE145specificATACpeak475			chr1	174921389	174922073	mouse_eyeE115specificATACpeak475			chr1	159848228	159848497	mouse_eyeE115E145specificATACpeak475
chr1	188529549	188530034	mouse_lensE145specificATACpeak476			chr1	163177017	163177574	mouse_retinaE145specificATACpeak476			chr1	175415734	175416229	mouse_eyeE115specificATACpeak476			chr1	159848594	159849059	mouse_eyeE115E145specificATACpeak476
chr1	188755050	188755524	mouse_lensE145specificATACpeak477			chr1	164896155	164897047	mouse_retinaE145specificATACpeak477			chr1	175548316	175548785	mouse_eyeE115specificATACpeak477			chr1	159914633	159915316	mouse_eyeE115E145specificATACpeak477
chr1	188993313	188993585	mouse_lensE145specificATACpeak478			chr1	165662871	165663303	mouse_retinaE145specificATACpeak478			chr1	175672407	175672684	mouse_eyeE115specificATACpeak478			chr1	160162016	160162357	mouse_eyeE115E145specificATACpeak478
chr1	188993724	188993937	mouse_lensE145specificATACpeak479			chr1	165903517	165904107	mouse_retinaE145specificATACpeak479			chr1	176212070	176212317	mouse_eyeE115specificATACpeak479			chr1	160485073	160485405	mouse_eyeE115E145specificATACpeak479
chr1	189165871	189166180	mouse_lensE145specificATACpeak480			chr1	165966362	165966919	mouse_retinaE145specificATACpeak480			chr1	176218664	176219147	mouse_eyeE115specificATACpeak480			chr1	160533284	160533814	mouse_eyeE115E145specificATACpeak480
chr1	189786760	189787032	mouse_lensE145specificATACpeak481			chr1	166139904	166140169	mouse_retinaE145specificATACpeak481			chr1	176305095	176305365	mouse_eyeE115specificATACpeak481			chr1	161689011	161689467	mouse_eyeE115E145specificATACpeak481
chr1	189791714	189792486	mouse_lensE145specificATACpeak482			chr1	166978031	166978414	mouse_retinaE145specificATACpeak482			chr1	176350973	176351189	mouse_eyeE115specificATACpeak482			chr1	161916042	161916452	mouse_eyeE115E145specificATACpeak482
chr1	189914098	189914530	mouse_lensE145specificATACpeak483			chr1	167081875	167082305	mouse_retinaE145specificATACpeak483			chr1	176880065	176880460	mouse_eyeE115specificATACpeak483			chr1	162425940	162426487	mouse_eyeE115E145specificATACpeak483
chr1	189947280	189947844	mouse_lensE145specificATACpeak484			chr1	167082611	167083143	mouse_retinaE145specificATACpeak484			chr1	177451084	177451484	mouse_eyeE115specificATACpeak484			chr1	162729327	162729760	mouse_eyeE115E145specificATACpeak484
chr1	189978259	189978667	mouse_lensE145specificATACpeak485			chr1	167565894	167566220	mouse_retinaE145specificATACpeak485			chr1	178512345	178512662	mouse_eyeE115specificATACpeak485			chr1	162792515	162793116	mouse_eyeE115E145specificATACpeak485
chr1	190036580	190037085	mouse_lensE145specificATACpeak486			chr1	167620220	167620898	mouse_retinaE145specificATACpeak486			chr1	178703541	178703930	mouse_eyeE115specificATACpeak486			chr1	163177017	163177574	mouse_eyeE115E145specificATACpeak486
chr1	190121488	190121761	mouse_lensE145specificATACpeak487			chr1	167718332	167718591	mouse_retinaE145specificATACpeak487			chr1	178868086	178868525	mouse_eyeE115specificATACpeak487			chr1	163514980	163515233	mouse_eyeE115E145specificATACpeak487
chr1	190148631	190149132	mouse_lensE145specificATACpeak488			chr1	167746752	167747006	mouse_retinaE145specificATACpeak488			chr1	179912460	179912932	mouse_eyeE115specificATACpeak488			chr1	163515433	163515620	mouse_eyeE115E145specificATACpeak488
chr1	190216592	190217139	mouse_lensE145specificATACpeak489			chr1	167928022	167928562	mouse_retinaE145specificATACpeak489			chr1	181562093	181562318	mouse_eyeE115specificATACpeak489			chr1	164142834	164143345	mouse_eyeE115E145specificATACpeak489
chr1	190230953	190231388	mouse_lensE145specificATACpeak490			chr1	168007377	168007868	mouse_retinaE145specificATACpeak490			chr1	181646235	181646423	mouse_eyeE115specificATACpeak490			chr1	164408726	164409003	mouse_eyeE115E145specificATACpeak490
chr1	190334588	190334731	mouse_lensE145specificATACpeak491			chr1	168046145	168046790	mouse_retinaE145specificATACpeak491			chr1	182113665	182113905	mouse_eyeE115specificATACpeak491			chr1	164896155	164897047	mouse_eyeE115E145specificATACpeak491
chr1	190452202	190452960	mouse_lensE145specificATACpeak492			chr1	168169132	168169773	mouse_retinaE145specificATACpeak492			chr1	182383153	182383630	mouse_eyeE115specificATACpeak492			chr1	165662871	165663303	mouse_eyeE115E145specificATACpeak492
chr1	190480644	190481119	mouse_lensE145specificATACpeak493			chr1	168264937	168265531	mouse_retinaE145specificATACpeak493			chr1	182663729	182664031	mouse_eyeE115specificATACpeak493			chr1	165903517	165904107	mouse_eyeE115E145specificATACpeak493
chr1	190887983	190888367	mouse_lensE145specificATACpeak494			chr1	168354993	168355244	mouse_retinaE145specificATACpeak494			chr1	182719791	182720130	mouse_eyeE115specificATACpeak494			chr1	165966362	165966919	mouse_eyeE115E145specificATACpeak494
chr1	190948029	190948311	mouse_lensE145specificATACpeak495			chr1	168834047	168834391	mouse_retinaE145specificATACpeak495			chr1	182964890	182965209	mouse_eyeE115specificATACpeak495			chr1	166967077	166967484	mouse_eyeE115E145specificATACpeak495
chr1	191035682	191035990	mouse_lensE145specificATACpeak496			chr1	169086074	169086503	mouse_retinaE145specificATACpeak496			chr1	182968803	182969103	mouse_eyeE115specificATACpeak496			chr1	167043040	167043179	mouse_eyeE115E145specificATACpeak496
chr1	191351425	191351727	mouse_lensE145specificATACpeak497			chr1	170453573	170453837	mouse_retinaE145specificATACpeak497			chr1	183769793	183770051	mouse_eyeE115specificATACpeak497			chr1	167081875	167082305	mouse_eyeE115E145specificATACpeak497
chr1	191481297	191481617	mouse_lensE145specificATACpeak498			chr1	170512480	170513178	mouse_retinaE145specificATACpeak498			chr1	183826197	183826709	mouse_eyeE115specificATACpeak498			chr1	167082611	167083143	mouse_eyeE115E145specificATACpeak498
chr1	191516993	191517617	mouse_lensE145specificATACpeak499			chr1	170521548	170522070	mouse_retinaE145specificATACpeak499			chr1	184178216	184178482	mouse_eyeE115specificATACpeak499			chr1	167194643	167195195	mouse_eyeE115E145specificATACpeak499
chr1	191537628	191538040	mouse_lensE145specificATACpeak500			chr1	170576722	170577229	mouse_retinaE145specificATACpeak500			chr1	184487412	184487987	mouse_eyeE115specificATACpeak500			chr1	167424957	167425263	mouse_eyeE115E145specificATACpeak500
chr1	192348665	192349043	mouse_lensE145specificATACpeak501			chr1	170791590	170791991	mouse_retinaE145specificATACpeak501			chr1	184755531	184756077	mouse_eyeE115specificATACpeak501			chr1	167620220	167620898	mouse_eyeE115E145specificATACpeak501
chr1	192415834	192416495	mouse_lensE145specificATACpeak502			chr1	170802036	170802647	mouse_retinaE145specificATACpeak502			chr1	184869975	184870465	mouse_eyeE115specificATACpeak502			chr1	167718332	167718591	mouse_eyeE115E145specificATACpeak502
chr1	192444733	192445289	mouse_lensE145specificATACpeak503			chr1	170812881	170813168	mouse_retinaE145specificATACpeak503			chr1	185256837	185257086	mouse_eyeE115specificATACpeak503			chr1	167817612	167818049	mouse_eyeE115E145specificATACpeak503
chr1	192449847	192450042	mouse_lensE145specificATACpeak504			chr1	172095240	172095598	mouse_retinaE145specificATACpeak504			chr1	185823951	185824333	mouse_eyeE115specificATACpeak504			chr1	167929685	167930319	mouse_eyeE115E145specificATACpeak504
chr1	192650838	192651014	mouse_lensE145specificATACpeak505			chr1	172202166	172202702	mouse_retinaE145specificATACpeak505			chr1	186036073	186036332	mouse_eyeE115specificATACpeak505			chr1	167978890	167979087	mouse_eyeE115E145specificATACpeak505
chr1	193329003	193329327	mouse_lensE145specificATACpeak506			chr1	172337842	172338062	mouse_retinaE145specificATACpeak506			chr1	186187354	186187991	mouse_eyeE115specificATACpeak506			chr1	168007377	168007868	mouse_eyeE115E145specificATACpeak506
chr1	194773889	194774587	mouse_lensE145specificATACpeak507			chr1	172486235	172486670	mouse_retinaE145specificATACpeak507			chr1	186223275	186223962	mouse_eyeE115specificATACpeak507			chr1	168046145	168046790	mouse_eyeE115E145specificATACpeak507
chr10	3630622	3631454	mouse_lensE145specificATACpeak508			chr1	174035744	174036456	mouse_retinaE145specificATACpeak508			chr1	186250225	186250687	mouse_eyeE115specificATACpeak508			chr1	168198348	168198666	mouse_eyeE115E145specificATACpeak508
chr10	3702241	3702524	mouse_lensE145specificATACpeak509			chr1	175288464	175288811	mouse_retinaE145specificATACpeak509			chr1	186257558	186257967	mouse_eyeE115specificATACpeak509			chr1	168264937	168265531	mouse_eyeE115E145specificATACpeak509
chr10	3706361	3706498	mouse_lensE145specificATACpeak510			chr1	175431506	175432098	mouse_retinaE145specificATACpeak510			chr1	186286456	186286778	mouse_eyeE115specificATACpeak510			chr1	168807071	168807526	mouse_eyeE115E145specificATACpeak510
chr10	3715387	3715912	mouse_lensE145specificATACpeak511			chr1	176213443	176214171	mouse_retinaE145specificATACpeak511			chr1	186798093	186798311	mouse_eyeE115specificATACpeak511			chr1	168828471	168828766	mouse_eyeE115E145specificATACpeak511
chr10	3845841	3846009	mouse_lensE145specificATACpeak512			chr1	176753856	176754748	mouse_retinaE145specificATACpeak512			chr1	187077323	187077779	mouse_eyeE115specificATACpeak512			chr1	168834047	168834391	mouse_eyeE115E145specificATACpeak512
chr10	3900553	3900759	mouse_lensE145specificATACpeak513			chr1	176944619	176945149	mouse_retinaE145specificATACpeak513			chr1	187439232	187440115	mouse_eyeE115specificATACpeak513			chr1	169517531	169518128	mouse_eyeE115E145specificATACpeak513
chr10	3905695	3906470	mouse_lensE145specificATACpeak514			chr1	177373349	177373782	mouse_retinaE145specificATACpeak514			chr1	187918458	187918734	mouse_eyeE115specificATACpeak514			chr1	170303149	170303691	mouse_eyeE115E145specificATACpeak514
chr10	3920561	3921089	mouse_lensE145specificATACpeak515			chr1	177375189	177375949	mouse_retinaE145specificATACpeak515			chr1	188105245	188105819	mouse_eyeE115specificATACpeak515			chr1	170512480	170513178	mouse_eyeE115E145specificATACpeak515
chr10	3978403	3978621	mouse_lensE145specificATACpeak516			chr1	177622255	177622544	mouse_retinaE145specificATACpeak516			chr1	188149545	188149925	mouse_eyeE115specificATACpeak516			chr1	170521548	170522070	mouse_eyeE115E145specificATACpeak516
chr10	3982606	3982831	mouse_lensE145specificATACpeak517			chr1	177646041	177646608	mouse_retinaE145specificATACpeak517			chr1	188244028	188244369	mouse_eyeE115specificATACpeak517			chr1	170576722	170577229	mouse_eyeE115E145specificATACpeak517
chr10	4079372	4079531	mouse_lensE145specificATACpeak518			chr1	177718290	177719329	mouse_retinaE145specificATACpeak518			chr1	188529549	188530034	mouse_eyeE115specificATACpeak518			chr1	170664595	170665048	mouse_eyeE115E145specificATACpeak518
chr10	4132836	4133017	mouse_lensE145specificATACpeak519			chr1	178839099	178839292	mouse_retinaE145specificATACpeak519			chr1	189430597	189430864	mouse_eyeE115specificATACpeak519			chr1	170802036	170802647	mouse_eyeE115E145specificATACpeak519
chr10	5061481	5061718	mouse_lensE145specificATACpeak520			chr1	178855942	178856433	mouse_retinaE145specificATACpeak520			chr1	189431557	189431865	mouse_eyeE115specificATACpeak520			chr1	171129296	171129680	mouse_eyeE115E145specificATACpeak520
chr10	5203890	5204271	mouse_lensE145specificATACpeak521			chr1	178860730	178861182	mouse_retinaE145specificATACpeak521			chr1	189458375	189458838	mouse_eyeE115specificATACpeak521			chr1	171459865	171460564	mouse_eyeE115E145specificATACpeak521
chr10	5555049	5555226	mouse_lensE145specificATACpeak522			chr1	179211432	179211702	mouse_retinaE145specificATACpeak522			chr1	189791714	189792486	mouse_eyeE115specificATACpeak522			chr1	171564340	171564659	mouse_eyeE115E145specificATACpeak522
chr10	6341507	6341989	mouse_lensE145specificATACpeak523			chr1	179343448	179343854	mouse_retinaE145specificATACpeak523			chr1	190036580	190037085	mouse_eyeE115specificATACpeak523			chr1	172337842	172338062	mouse_eyeE115E145specificATACpeak523
chr10	6492462	6493074	mouse_lensE145specificATACpeak524			chr1	179609847	179610435	mouse_retinaE145specificATACpeak524			chr1	190184648	190184797	mouse_eyeE115specificATACpeak524			chr1	174035744	174036456	mouse_eyeE115E145specificATACpeak524
chr10	7129150	7129650	mouse_lensE145specificATACpeak525			chr1	179951629	179951943	mouse_retinaE145specificATACpeak525			chr1	190216592	190217139	mouse_eyeE115specificATACpeak525			chr1	175243732	175243995	mouse_eyeE115E145specificATACpeak525
chr10	7258716	7259011	mouse_lensE145specificATACpeak526			chr1	180249743	180250438	mouse_retinaE145specificATACpeak526			chr1	190384650	190384874	mouse_eyeE115specificATACpeak526			chr1	175548316	175548785	mouse_eyeE115E145specificATACpeak526
chr10	7605217	7605469	mouse_lensE145specificATACpeak527			chr1	180312760	180313340	mouse_retinaE145specificATACpeak527			chr1	190452202	190452960	mouse_eyeE115specificATACpeak527			chr1	175672407	175672684	mouse_eyeE115E145specificATACpeak527
chr10	7911282	7911677	mouse_lensE145specificATACpeak528			chr1	180420899	180421111	mouse_retinaE145specificATACpeak528			chr1	190480644	190481119	mouse_eyeE115specificATACpeak528			chr1	176218664	176219147	mouse_eyeE115E145specificATACpeak528
chr10	8095776	8096375	mouse_lensE145specificATACpeak529			chr1	180604630	180604856	mouse_retinaE145specificATACpeak529			chr1	190808831	190809240	mouse_eyeE115specificATACpeak529			chr1	177061525	177062208	mouse_eyeE115E145specificATACpeak529
chr10	9157362	9158184	mouse_lensE145specificATACpeak530			chr1	180966608	180967005	mouse_retinaE145specificATACpeak530			chr1	190948029	190948311	mouse_eyeE115specificATACpeak530			chr1	178626938	178627475	mouse_eyeE115E145specificATACpeak530
chr10	9165988	9166438	mouse_lensE145specificATACpeak531			chr1	181877020	181877528	mouse_retinaE145specificATACpeak531			chr1	191035682	191035990	mouse_eyeE115specificATACpeak531			chr1	178685261	178685571	mouse_eyeE115E145specificATACpeak531
chr10	9202962	9203163	mouse_lensE145specificATACpeak532			chr1	182074334	182074651	mouse_retinaE145specificATACpeak532			chr1	191216396	191216743	mouse_eyeE115specificATACpeak532			chr1	178703541	178703930	mouse_eyeE115E145specificATACpeak532
chr10	9318716	9318984	mouse_lensE145specificATACpeak533			chr1	182113665	182113905	mouse_retinaE145specificATACpeak533			chr1	191438478	191438849	mouse_eyeE115specificATACpeak533			chr1	178838879	178839087	mouse_eyeE115E145specificATACpeak533
chr10	9531872	9532264	mouse_lensE145specificATACpeak534			chr1	182383153	182383630	mouse_retinaE145specificATACpeak534			chr1	191516993	191517617	mouse_eyeE115specificATACpeak534			chr1	178839099	178839292	mouse_eyeE115E145specificATACpeak534
chr10	9633511	9633911	mouse_lensE145specificATACpeak535			chr1	182571929	182572304	mouse_retinaE145specificATACpeak535			chr1	191537628	191538040	mouse_eyeE115specificATACpeak535			chr1	179211432	179211702	mouse_eyeE115E145specificATACpeak535
chr10	9650403	9650914	mouse_lensE145specificATACpeak536			chr1	182659017	182659315	mouse_retinaE145specificATACpeak536			chr1	191641419	191642126	mouse_eyeE115specificATACpeak536			chr1	179343448	179343854	mouse_eyeE115E145specificATACpeak536
chr10	9732112	9732398	mouse_lensE145specificATACpeak537			chr1	182663729	182664031	mouse_retinaE145specificATACpeak537			chr1	191748510	191748860	mouse_eyeE115specificATACpeak537			chr1	179912460	179912932	mouse_eyeE115E145specificATACpeak537
chr10	9821383	9821753	mouse_lensE145specificATACpeak538			chr1	182666512	182666737	mouse_retinaE145specificATACpeak538			chr1	192338453	192338698	mouse_eyeE115specificATACpeak538			chr1	179951629	179951943	mouse_eyeE115E145specificATACpeak538
chr10	10758364	10758636	mouse_lensE145specificATACpeak539			chr1	182730336	182730670	mouse_retinaE145specificATACpeak539			chr1	192457633	192457854	mouse_eyeE115specificATACpeak539			chr1	180056620	180056927	mouse_eyeE115E145specificATACpeak539
chr10	11438374	11438907	mouse_lensE145specificATACpeak540			chr1	182964890	182965209	mouse_retinaE145specificATACpeak540			chr1	192672979	192673363	mouse_eyeE115specificATACpeak540			chr1	180101897	180102179	mouse_eyeE115E145specificATACpeak540
chr10	12492913	12493265	mouse_lensE145specificATACpeak541			chr1	182968803	182969103	mouse_retinaE145specificATACpeak541			chr1	192814571	192815073	mouse_eyeE115specificATACpeak541			chr1	180312760	180313340	mouse_eyeE115E145specificATACpeak541
chr10	12522239	12522525	mouse_lensE145specificATACpeak542			chr1	183769793	183770051	mouse_retinaE145specificATACpeak542			chr1	192947670	192948184	mouse_eyeE115specificATACpeak542			chr1	180420899	180421111	mouse_eyeE115E145specificATACpeak542
chr10	12560618	12561253	mouse_lensE145specificATACpeak543			chr1	184487412	184487987	mouse_retinaE145specificATACpeak543			chr1	193361018	193361821	mouse_eyeE115specificATACpeak543			chr1	180604630	180604856	mouse_eyeE115E145specificATACpeak543
chr10	12711420	12711634	mouse_lensE145specificATACpeak544			chr1	185441649	185442048	mouse_retinaE145specificATACpeak544			chr1	193733447	193733739	mouse_eyeE115specificATACpeak544			chr1	180783634	180783837	mouse_eyeE115E145specificATACpeak544
chr10	12737305	12737694	mouse_lensE145specificATACpeak545			chr1	185618945	185619388	mouse_retinaE145specificATACpeak545			chr1	193747393	193747847	mouse_eyeE115specificATACpeak545			chr1	181062157	181062425	mouse_eyeE115E145specificATACpeak545
chr10	12816952	12817275	mouse_lensE145specificATACpeak546			chr1	186187354	186187991	mouse_retinaE145specificATACpeak546			chr1	193787478	193787744	mouse_eyeE115specificATACpeak546			chr1	181226999	181227226	mouse_eyeE115E145specificATACpeak546
chr10	13438259	13438535	mouse_lensE145specificATACpeak547			chr1	186223275	186223962	mouse_retinaE145specificATACpeak547			chr1	194158640	194158957	mouse_eyeE115specificATACpeak547			chr1	181646235	181646423	mouse_eyeE115E145specificATACpeak547
chr10	13569833	13570258	mouse_lensE145specificATACpeak548			chr1	186250225	186250687	mouse_retinaE145specificATACpeak548			chr1	194332550	194333127	mouse_eyeE115specificATACpeak548			chr1	181877020	181877528	mouse_eyeE115E145specificATACpeak548
chr10	13682627	13682846	mouse_lensE145specificATACpeak549			chr1	186271532	186271788	mouse_retinaE145specificATACpeak549			chr1	194354275	194355063	mouse_eyeE115specificATACpeak549			chr1	182113665	182113905	mouse_eyeE115E145specificATACpeak549
chr10	14718139	14718602	mouse_lensE145specificATACpeak550			chr1	186341927	186342180	mouse_retinaE145specificATACpeak550			chr1	194773889	194774587	mouse_eyeE115specificATACpeak550			chr1	182383153	182383630	mouse_eyeE115E145specificATACpeak550
chr10	14725696	14726110	mouse_lensE145specificATACpeak551			chr1	186435272	186435640	mouse_retinaE145specificATACpeak551			chr10	3630622	3631454	mouse_eyeE115specificATACpeak551			chr1	182659017	182659315	mouse_eyeE115E145specificATACpeak551
chr10	15541842	15542461	mouse_lensE145specificATACpeak552			chr1	186435733	186435852	mouse_retinaE145specificATACpeak552			chr10	3715387	3715912	mouse_eyeE115specificATACpeak552			chr1	182663729	182664031	mouse_eyeE115E145specificATACpeak552
chr10	17411242	17411664	mouse_lensE145specificATACpeak553			chr1	186663019	186663439	mouse_retinaE145specificATACpeak553			chr10	3721212	3721623	mouse_eyeE115specificATACpeak553			chr1	182666512	182666737	mouse_eyeE115E145specificATACpeak553
chr10	18323837	18323992	mouse_lensE145specificATACpeak554			chr1	186986151	186986838	mouse_retinaE145specificATACpeak554			chr10	3905695	3906470	mouse_eyeE115specificATACpeak554			chr1	182710425	182710601	mouse_eyeE115E145specificATACpeak554
chr10	18435832	18436273	mouse_lensE145specificATACpeak555			chr1	187077323	187077779	mouse_retinaE145specificATACpeak555			chr10	4107570	4108076	mouse_eyeE115specificATACpeak555			chr1	182730336	182730670	mouse_eyeE115E145specificATACpeak555
chr10	18482533	18483091	mouse_lensE145specificATACpeak556			chr1	187355881	187356610	mouse_retinaE145specificATACpeak556			chr10	4108562	4108819	mouse_eyeE115specificATACpeak556			chr1	182964890	182965209	mouse_eyeE115E145specificATACpeak556
chr10	18508612	18508984	mouse_lensE145specificATACpeak557			chr1	187439232	187440115	mouse_retinaE145specificATACpeak557			chr10	4132836	4133017	mouse_eyeE115specificATACpeak557			chr1	182968803	182969103	mouse_eyeE115E145specificATACpeak557
chr10	18537450	18537765	mouse_lensE145specificATACpeak558			chr1	187918458	187918734	mouse_retinaE145specificATACpeak558			chr10	4249182	4249739	mouse_eyeE115specificATACpeak558			chr1	183769793	183770051	mouse_eyeE115E145specificATACpeak558
chr10	18635527	18635986	mouse_lensE145specificATACpeak559			chr1	188529549	188530034	mouse_retinaE145specificATACpeak559			chr10	4528074	4528502	mouse_eyeE115specificATACpeak559			chr1	183826197	183826709	mouse_eyeE115E145specificATACpeak559
chr10	18777485	18777853	mouse_lensE145specificATACpeak560			chr1	188672945	188673263	mouse_retinaE145specificATACpeak560			chr10	4559218	4559502	mouse_eyeE115specificATACpeak560			chr1	184487412	184487987	mouse_eyeE115E145specificATACpeak560
chr10	18777930	18778181	mouse_lensE145specificATACpeak561			chr1	188713960	188714453	mouse_retinaE145specificATACpeak561			chr10	5555049	5555226	mouse_eyeE115specificATACpeak561			chr1	184755531	184756077	mouse_eyeE115E145specificATACpeak561
chr10	18811723	18812318	mouse_lensE145specificATACpeak562			chr1	188755050	188755524	mouse_retinaE145specificATACpeak562			chr10	5639139	5639445	mouse_eyeE115specificATACpeak562			chr1	185618945	185619388	mouse_eyeE115E145specificATACpeak562
chr10	19454186	19454517	mouse_lensE145specificATACpeak563			chr1	188805971	188806185	mouse_retinaE145specificATACpeak563			chr10	6492462	6493074	mouse_eyeE115specificATACpeak563			chr1	186036073	186036332	mouse_eyeE115E145specificATACpeak563
chr10	19915360	19915638	mouse_lensE145specificATACpeak564			chr1	189458375	189458838	mouse_retinaE145specificATACpeak564			chr10	6848904	6849181	mouse_eyeE115specificATACpeak564			chr1	186187354	186187991	mouse_eyeE115E145specificATACpeak564
chr10	20022528	20022858	mouse_lensE145specificATACpeak565			chr1	189497169	189497309	mouse_retinaE145specificATACpeak565			chr10	7144490	7144704	mouse_eyeE115specificATACpeak565			chr1	186223275	186223962	mouse_eyeE115E145specificATACpeak565
chr10	20052121	20052248	mouse_lensE145specificATACpeak566			chr1	189791714	189792486	mouse_retinaE145specificATACpeak566			chr10	7268663	7269150	mouse_eyeE115specificATACpeak566			chr1	186250225	186250687	mouse_eyeE115E145specificATACpeak566
chr10	20123313	20123739	mouse_lensE145specificATACpeak567			chr1	189834161	189834537	mouse_retinaE145specificATACpeak567			chr10	7869765	7870077	mouse_eyeE115specificATACpeak567			chr1	186286456	186286778	mouse_eyeE115E145specificATACpeak567
chr10	20170323	20171109	mouse_lensE145specificATACpeak568			chr1	189978259	189978667	mouse_retinaE145specificATACpeak568			chr10	8095776	8096375	mouse_eyeE115specificATACpeak568			chr1	186435272	186435640	mouse_eyeE115E145specificATACpeak568
chr10	20194910	20195648	mouse_lensE145specificATACpeak569			chr1	190191724	190192666	mouse_retinaE145specificATACpeak569			chr10	8391146	8391667	mouse_eyeE115specificATACpeak569			chr1	186435733	186435852	mouse_eyeE115E145specificATACpeak569
chr10	20204805	20205418	mouse_lensE145specificATACpeak570			chr1	190216592	190217139	mouse_retinaE145specificATACpeak570			chr10	8762160	8762713	mouse_eyeE115specificATACpeak570			chr1	186663019	186663439	mouse_eyeE115E145specificATACpeak570
chr10	20285313	20286071	mouse_lensE145specificATACpeak571			chr1	190263667	190264179	mouse_retinaE145specificATACpeak571			chr10	9157362	9158184	mouse_eyeE115specificATACpeak571			chr1	186798093	186798311	mouse_eyeE115E145specificATACpeak571
chr10	20421292	20421790	mouse_lensE145specificATACpeak572			chr1	190334039	190334444	mouse_retinaE145specificATACpeak572			chr10	9318716	9318984	mouse_eyeE115specificATACpeak572			chr1	186986151	186986838	mouse_eyeE115E145specificATACpeak572
chr10	20954232	20954492	mouse_lensE145specificATACpeak573			chr1	190444565	190444785	mouse_retinaE145specificATACpeak573			chr10	9531872	9532264	mouse_eyeE115specificATACpeak573			chr1	187077323	187077779	mouse_eyeE115E145specificATACpeak573
chr10	20968643	20968870	mouse_lensE145specificATACpeak574			chr1	190452202	190452960	mouse_retinaE145specificATACpeak574			chr10	9545849	9546127	mouse_eyeE115specificATACpeak574			chr1	187300500	187301034	mouse_eyeE115E145specificATACpeak574
chr10	21063116	21063347	mouse_lensE145specificATACpeak575			chr1	190480644	190481119	mouse_retinaE145specificATACpeak575			chr10	9679926	9680230	mouse_eyeE115specificATACpeak575			chr1	187355881	187356610	mouse_eyeE115E145specificATACpeak575
chr10	21082287	21083064	mouse_lensE145specificATACpeak576	VISTA_humanElement1351		chr1	190757996	190758296	mouse_retinaE145specificATACpeak576			chr10	10300846	10301484	mouse_eyeE115specificATACpeak576			chr1	187439232	187440115	mouse_eyeE115E145specificATACpeak576
chr10	21083748	21083911	mouse_lensE145specificATACpeak577	VISTA_humanElement1351		chr1	190808831	190809240	mouse_retinaE145specificATACpeak577			chr10	10734466	10734987	mouse_eyeE115specificATACpeak577			chr1	187918458	187918734	mouse_eyeE115E145specificATACpeak577
chr10	21109326	21110077	mouse_lensE145specificATACpeak578			chr1	190887983	190888367	mouse_retinaE145specificATACpeak578			chr10	10949921	10950096	mouse_eyeE115specificATACpeak578			chr1	188529549	188530034	mouse_eyeE115E145specificATACpeak578
chr10	21287650	21288095	mouse_lensE145specificATACpeak579			chr1	190948029	190948311	mouse_retinaE145specificATACpeak579			chr10	11438374	11438907	mouse_eyeE115specificATACpeak579			chr1	188755050	188755524	mouse_eyeE115E145specificATACpeak579
chr10	21351817	21352132	mouse_lensE145specificATACpeak580			chr1	191035682	191035990	mouse_retinaE145specificATACpeak580			chr10	12560618	12561253	mouse_eyeE115specificATACpeak580			chr1	189165871	189166180	mouse_eyeE115E145specificATACpeak580
chr10	21353821	21353993	mouse_lensE145specificATACpeak581			chr1	191516993	191517617	mouse_retinaE145specificATACpeak581			chr10	12573718	12573934	mouse_eyeE115specificATACpeak581			chr1	189430597	189430864	mouse_eyeE115E145specificATACpeak581
chr10	21366641	21367012	mouse_lensE145specificATACpeak582			chr1	191537628	191538040	mouse_retinaE145specificATACpeak582			chr10	12595149	12595744	mouse_eyeE115specificATACpeak582			chr1	189458375	189458838	mouse_eyeE115E145specificATACpeak582
chr10	21467478	21467803	mouse_lensE145specificATACpeak583			chr1	191748510	191748860	mouse_retinaE145specificATACpeak583			chr10	12736912	12737251	mouse_eyeE115specificATACpeak583			chr1	189791714	189792486	mouse_eyeE115E145specificATACpeak583
chr10	21554973	21555163	mouse_lensE145specificATACpeak584			chr1	191981383	191981835	mouse_retinaE145specificATACpeak584			chr10	12737305	12737694	mouse_eyeE115specificATACpeak584			chr1	189834161	189834537	mouse_eyeE115E145specificATACpeak584
chr10	22298395	22298815	mouse_lensE145specificATACpeak585			chr1	192208033	192208278	mouse_retinaE145specificATACpeak585			chr10	12792007	12792467	mouse_eyeE115specificATACpeak585			chr1	189947280	189947844	mouse_eyeE115E145specificATACpeak585
chr10	22718556	22718833	mouse_lensE145specificATACpeak586			chr1	192830499	192830842	mouse_retinaE145specificATACpeak586			chr10	12884684	12885001	mouse_eyeE115specificATACpeak586			chr1	189978259	189978667	mouse_eyeE115E145specificATACpeak586
chr10	23126465	23126931	mouse_lensE145specificATACpeak587			chr1	192947670	192948184	mouse_retinaE145specificATACpeak587			chr10	13312674	13312909	mouse_eyeE115specificATACpeak587			chr1	190036580	190037085	mouse_eyeE115E145specificATACpeak587
chr10	23583168	23583341	mouse_lensE145specificATACpeak588			chr1	193087015	193087593	mouse_retinaE145specificATACpeak588			chr10	13415568	13416232	mouse_eyeE115specificATACpeak588			chr1	190148631	190149132	mouse_eyeE115E145specificATACpeak588
chr10	23718057	23718513	mouse_lensE145specificATACpeak589			chr1	193361018	193361821	mouse_retinaE145specificATACpeak589			chr10	13438259	13438535	mouse_eyeE115specificATACpeak589			chr1	190184648	190184797	mouse_eyeE115E145specificATACpeak589
chr10	24179894	24180161	mouse_lensE145specificATACpeak590			chr1	193389460	193389957	mouse_retinaE145specificATACpeak590			chr10	13588301	13588918	mouse_eyeE115specificATACpeak590			chr1	190191724	190192666	mouse_eyeE115E145specificATACpeak590
chr10	25016198	25016461	mouse_lensE145specificATACpeak591			chr1	193554674	193555070	mouse_retinaE145specificATACpeak591			chr10	13659888	13660165	mouse_eyeE115specificATACpeak591			chr1	190216592	190217139	mouse_eyeE115E145specificATACpeak591
chr10	25402934	25403290	mouse_lensE145specificATACpeak592			chr1	193620703	193620981	mouse_retinaE145specificATACpeak592			chr10	15402189	15402512	mouse_eyeE115specificATACpeak592			chr1	190230953	190231388	mouse_eyeE115E145specificATACpeak592
chr10	25430932	25431149	mouse_lensE145specificATACpeak593			chr1	193734455	193734861	mouse_retinaE145specificATACpeak593			chr10	15524901	15525667	mouse_eyeE115specificATACpeak593			chr1	190263667	190264179	mouse_eyeE115E145specificATACpeak593
chr10	25433572	25434103	mouse_lensE145specificATACpeak594			chr1	193747393	193747847	mouse_retinaE145specificATACpeak594			chr10	15526062	15526374	mouse_eyeE115specificATACpeak594			chr1	190334039	190334444	mouse_eyeE115E145specificATACpeak594
chr10	25439258	25439487	mouse_lensE145specificATACpeak595			chr1	194161042	194161482	mouse_retinaE145specificATACpeak595			chr10	15541842	15542461	mouse_eyeE115specificATACpeak595			chr1	190444565	190444785	mouse_eyeE115E145specificATACpeak595
chr10	25448742	25448958	mouse_lensE145specificATACpeak596			chr1	194773889	194774587	mouse_retinaE145specificATACpeak596			chr10	16640207	16640481	mouse_eyeE115specificATACpeak596			chr1	190452202	190452960	mouse_eyeE115E145specificATACpeak596
chr10	25453848	25454046	mouse_lensE145specificATACpeak597			chr1	195035698	195036216	mouse_retinaE145specificATACpeak597			chr10	16797521	16798113	mouse_eyeE115specificATACpeak597			chr1	190480644	190481119	mouse_eyeE115E145specificATACpeak597
chr10	25456668	25456985	mouse_lensE145specificATACpeak598			chr10	3424086	3424530	mouse_retinaE145specificATACpeak598			chr10	17253044	17253349	mouse_eyeE115specificATACpeak598			chr1	190808831	190809240	mouse_eyeE115E145specificATACpeak598
chr10	25489851	25490114	mouse_lensE145specificATACpeak599			chr10	3630622	3631454	mouse_retinaE145specificATACpeak599			chr10	17333556	17333966	mouse_eyeE115specificATACpeak599			chr1	190887983	190888367	mouse_eyeE115E145specificATACpeak599
chr10	25878589	25879129	mouse_lensE145specificATACpeak600			chr10	3888593	3888937	mouse_retinaE145specificATACpeak600			chr10	17353131	17353699	mouse_eyeE115specificATACpeak600			chr1	190948029	190948311	mouse_eyeE115E145specificATACpeak600
chr10	25944661	25944952	mouse_lensE145specificATACpeak601			chr10	3905695	3906470	mouse_retinaE145specificATACpeak601			chr10	17411242	17411664	mouse_eyeE115specificATACpeak601			chr1	191035682	191035990	mouse_eyeE115E145specificATACpeak601
chr10	26607991	26608321	mouse_lensE145specificATACpeak602			chr10	3920561	3921089	mouse_retinaE145specificATACpeak602			chr10	18010609	18011038	mouse_eyeE115specificATACpeak602			chr1	191351425	191351727	mouse_eyeE115E145specificATACpeak602
chr10	27307435	27307995	mouse_lensE145specificATACpeak603			chr10	3931932	3932165	mouse_retinaE145specificATACpeak603			chr10	18341543	18341848	mouse_eyeE115specificATACpeak603			chr1	191438478	191438849	mouse_eyeE115E145specificATACpeak603
chr10	27322318	27322955	mouse_lensE145specificATACpeak604			chr10	4107570	4108076	mouse_retinaE145specificATACpeak604			chr10	18777930	18778181	mouse_eyeE115specificATACpeak604			chr1	191481297	191481617	mouse_eyeE115E145specificATACpeak604
chr10	27413907	27414700	mouse_lensE145specificATACpeak605			chr10	4108562	4108819	mouse_retinaE145specificATACpeak605			chr10	19464771	19464990	mouse_eyeE115specificATACpeak605			chr1	191516993	191517617	mouse_eyeE115E145specificATACpeak605
chr10	28371122	28371550	mouse_lensE145specificATACpeak606			chr10	4132836	4133017	mouse_retinaE145specificATACpeak606			chr10	19485594	19486050	mouse_eyeE115specificATACpeak606			chr1	191537628	191538040	mouse_eyeE115E145specificATACpeak606
chr10	28458028	28458525	mouse_lensE145specificATACpeak607			chr10	4172280	4172537	mouse_retinaE145specificATACpeak607			chr10	20076638	20077019	mouse_eyeE115specificATACpeak607			chr1	191641419	191642126	mouse_eyeE115E145specificATACpeak607
chr10	28464743	28465150	mouse_lensE145specificATACpeak608			chr10	4321490	4321903	mouse_retinaE145specificATACpeak608			chr10	20194910	20195648	mouse_eyeE115specificATACpeak608			chr1	191748510	191748860	mouse_eyeE115E145specificATACpeak608
chr10	28465241	28465514	mouse_lensE145specificATACpeak609			chr10	4528074	4528502	mouse_retinaE145specificATACpeak609			chr10	20204805	20205418	mouse_eyeE115specificATACpeak609			chr1	192338453	192338698	mouse_eyeE115E145specificATACpeak609
chr10	29224886	29225390	mouse_lensE145specificATACpeak610			chr10	4726113	4726503	mouse_retinaE145specificATACpeak610			chr10	20285313	20286071	mouse_eyeE115specificATACpeak610			chr1	192348665	192349043	mouse_eyeE115E145specificATACpeak610
chr10	30755407	30755694	mouse_lensE145specificATACpeak611			chr10	5203890	5204271	mouse_retinaE145specificATACpeak611			chr10	20737233	20737872	mouse_eyeE115specificATACpeak611			chr1	192947670	192948184	mouse_eyeE115E145specificATACpeak611
chr10	30759927	30760228	mouse_lensE145specificATACpeak612			chr10	5505949	5506120	mouse_retinaE145specificATACpeak612			chr10	20968643	20968870	mouse_eyeE115specificATACpeak612			chr1	193361018	193361821	mouse_eyeE115E145specificATACpeak612
chr10	31595416	31595677	mouse_lensE145specificATACpeak613			chr10	5555049	5555226	mouse_retinaE145specificATACpeak613			chr10	21055264	21055802	mouse_eyeE115specificATACpeak613			chr1	193554674	193555070	mouse_eyeE115E145specificATACpeak613
chr10	33108014	33108243	mouse_lensE145specificATACpeak614			chr10	6341507	6341989	mouse_retinaE145specificATACpeak614			chr10	21063116	21063347	mouse_eyeE115specificATACpeak614			chr1	193733447	193733739	mouse_eyeE115E145specificATACpeak614
chr10	34137947	34138333	mouse_lensE145specificATACpeak615			chr10	6492462	6493074	mouse_retinaE145specificATACpeak615			chr10	21082287	21083064	mouse_eyeE115specificATACpeak615	VISTA_humanElement1351		chr1	193747393	193747847	mouse_eyeE115E145specificATACpeak615
chr10	34583957	34584217	mouse_lensE145specificATACpeak616			chr10	6979231	6979585	mouse_retinaE145specificATACpeak616			chr10	21287650	21288095	mouse_eyeE115specificATACpeak616			chr1	194332550	194333127	mouse_eyeE115E145specificATACpeak616
chr10	34708543	34709042	mouse_lensE145specificATACpeak617			chr10	7034072	7034372	mouse_retinaE145specificATACpeak617			chr10	21351817	21352132	mouse_eyeE115specificATACpeak617			chr1	194773889	194774587	mouse_eyeE115E145specificATACpeak617
chr10	34779229	34779383	mouse_lensE145specificATACpeak618			chr10	7129150	7129650	mouse_retinaE145specificATACpeak618			chr10	21369688	21369944	mouse_eyeE115specificATACpeak618			chr10	3630622	3631454	mouse_eyeE115E145specificATACpeak618
chr10	35586321	35586577	mouse_lensE145specificATACpeak619			chr10	7498293	7498484	mouse_retinaE145specificATACpeak619			chr10	21467478	21467803	mouse_eyeE115specificATACpeak619			chr10	3715387	3715912	mouse_eyeE115E145specificATACpeak619
chr10	35801178	35801358	mouse_lensE145specificATACpeak620			chr10	7869765	7870077	mouse_retinaE145specificATACpeak620			chr10	21493203	21493548	mouse_eyeE115specificATACpeak620			chr10	3845841	3846009	mouse_eyeE115E145specificATACpeak620
chr10	36483265	36483699	mouse_lensE145specificATACpeak621			chr10	8095776	8096375	mouse_retinaE145specificATACpeak621			chr10	21682899	21683208	mouse_eyeE115specificATACpeak621			chr10	3905695	3906470	mouse_eyeE115E145specificATACpeak621
chr10	37214697	37214952	mouse_lensE145specificATACpeak622			chr10	8520919	8521456	mouse_retinaE145specificATACpeak622			chr10	21740165	21740762	mouse_eyeE115specificATACpeak622			chr10	4107570	4108076	mouse_eyeE115E145specificATACpeak622
chr10	37364291	37365052	mouse_lensE145specificATACpeak623			chr10	8762160	8762713	mouse_retinaE145specificATACpeak623			chr10	22997725	22997969	mouse_eyeE115specificATACpeak623			chr10	4108562	4108819	mouse_eyeE115E145specificATACpeak623
chr10	37788134	37788335	mouse_lensE145specificATACpeak624			chr10	8921141	8921663	mouse_retinaE145specificATACpeak624			chr10	23126465	23126931	mouse_eyeE115specificATACpeak624			chr10	4132836	4133017	mouse_eyeE115E145specificATACpeak624
chr10	38108649	38108899	mouse_lensE145specificATACpeak625			chr10	9509739	9510099	mouse_retinaE145specificATACpeak625			chr10	23339024	23339392	mouse_eyeE115specificATACpeak625			chr10	4528074	4528502	mouse_eyeE115E145specificATACpeak625
chr10	39261873	39262041	mouse_lensE145specificATACpeak626			chr10	9531872	9532264	mouse_retinaE145specificATACpeak626			chr10	23435948	23436370	mouse_eyeE115specificATACpeak626			chr10	5203890	5204271	mouse_eyeE115E145specificATACpeak626
chr10	39389756	39389959	mouse_lensE145specificATACpeak627			chr10	9545849	9546127	mouse_retinaE145specificATACpeak627			chr10	24198413	24198831	mouse_eyeE115specificATACpeak627			chr10	5555049	5555226	mouse_eyeE115E145specificATACpeak627
chr10	39487848	39488016	mouse_lensE145specificATACpeak628			chr10	9590794	9591074	mouse_retinaE145specificATACpeak628			chr10	24199357	24199697	mouse_eyeE115specificATACpeak628			chr10	5639139	5639445	mouse_eyeE115E145specificATACpeak628
chr10	39582478	39582768	mouse_lensE145specificATACpeak629			chr10	9650403	9650914	mouse_retinaE145specificATACpeak629			chr10	24312161	24312392	mouse_eyeE115specificATACpeak629			chr10	6341507	6341989	mouse_eyeE115E145specificATACpeak629
chr10	39888622	39888889	mouse_lensE145specificATACpeak630			chr10	9679926	9680230	mouse_retinaE145specificATACpeak630			chr10	24928240	24928479	mouse_eyeE115specificATACpeak630			chr10	6492462	6493074	mouse_eyeE115E145specificATACpeak630
chr10	40019627	40019932	mouse_lensE145specificATACpeak631			chr10	9732112	9732398	mouse_retinaE145specificATACpeak631			chr10	24958952	24959305	mouse_eyeE115specificATACpeak631			chr10	7129150	7129650	mouse_eyeE115E145specificATACpeak631
chr10	40041445	40041691	mouse_lensE145specificATACpeak632			chr10	9767190	9767467	mouse_retinaE145specificATACpeak632			chr10	25398380	25398675	mouse_eyeE115specificATACpeak632			chr10	7869765	7870077	mouse_eyeE115E145specificATACpeak632
chr10	40124059	40124494	mouse_lensE145specificATACpeak633			chr10	9879122	9879392	mouse_retinaE145specificATACpeak633			chr10	25402934	25403290	mouse_eyeE115specificATACpeak633			chr10	7911282	7911677	mouse_eyeE115E145specificATACpeak633
chr10	40271211	40271597	mouse_lensE145specificATACpeak634			chr10	11429126	11429419	mouse_retinaE145specificATACpeak634			chr10	25433572	25434103	mouse_eyeE115specificATACpeak634			chr10	8095776	8096375	mouse_eyeE115E145specificATACpeak634
chr10	40447224	40447541	mouse_lensE145specificATACpeak635			chr10	11438374	11438907	mouse_retinaE145specificATACpeak635			chr10	25878589	25879129	mouse_eyeE115specificATACpeak635			chr10	8762160	8762713	mouse_eyeE115E145specificATACpeak635
chr10	40631951	40632346	mouse_lensE145specificATACpeak636			chr10	11755181	11755658	mouse_retinaE145specificATACpeak636			chr10	25944661	25944952	mouse_eyeE115specificATACpeak636			chr10	8921141	8921663	mouse_eyeE115E145specificATACpeak636
chr10	41042314	41042594	mouse_lensE145specificATACpeak637			chr10	11845161	11845675	mouse_retinaE145specificATACpeak637			chr10	25954545	25955133	mouse_eyeE115specificATACpeak637			chr10	9157362	9158184	mouse_eyeE115E145specificATACpeak637
chr10	41055568	41055951	mouse_lensE145specificATACpeak638			chr10	11875427	11875664	mouse_retinaE145specificATACpeak638			chr10	26327373	26328176	mouse_eyeE115specificATACpeak638			chr10	9165988	9166438	mouse_eyeE115E145specificATACpeak638
chr10	41403136	41403720	mouse_lensE145specificATACpeak639			chr10	12560618	12561253	mouse_retinaE145specificATACpeak639			chr10	26889257	26889600	mouse_eyeE115specificATACpeak639			chr10	9318716	9318984	mouse_eyeE115E145specificATACpeak639
chr10	41464476	41464832	mouse_lensE145specificATACpeak640			chr10	12595149	12595744	mouse_retinaE145specificATACpeak640			chr10	27413907	27414700	mouse_eyeE115specificATACpeak640			chr10	9531872	9532264	mouse_eyeE115E145specificATACpeak640
chr10	41505547	41505807	mouse_lensE145specificATACpeak641			chr10	12736912	12737251	mouse_retinaE145specificATACpeak641			chr10	27507424	27507757	mouse_eyeE115specificATACpeak641			chr10	9545849	9546127	mouse_eyeE115E145specificATACpeak641
chr10	41613781	41614012	mouse_lensE145specificATACpeak642			chr10	12737305	12737694	mouse_retinaE145specificATACpeak642			chr10	27698369	27698627	mouse_eyeE115specificATACpeak642			chr10	9650403	9650914	mouse_eyeE115E145specificATACpeak642
chr10	41905680	41905974	mouse_lensE145specificATACpeak643			chr10	12816952	12817275	mouse_retinaE145specificATACpeak643			chr10	28219876	28220121	mouse_eyeE115specificATACpeak643			chr10	9679926	9680230	mouse_eyeE115E145specificATACpeak643
chr10	41962786	41963158	mouse_lensE145specificATACpeak644			chr10	13087270	13087950	mouse_retinaE145specificATACpeak644			chr10	28371122	28371550	mouse_eyeE115specificATACpeak644			chr10	9732112	9732398	mouse_eyeE115E145specificATACpeak644
chr10	41991450	41991912	mouse_lensE145specificATACpeak645			chr10	13118544	13119310	mouse_retinaE145specificATACpeak645			chr10	28458028	28458525	mouse_eyeE115specificATACpeak645			chr10	9767190	9767467	mouse_eyeE115E145specificATACpeak645
chr10	42005382	42005663	mouse_lensE145specificATACpeak646			chr10	13415568	13416232	mouse_retinaE145specificATACpeak646			chr10	28464743	28465150	mouse_eyeE115specificATACpeak646			chr10	10734466	10734987	mouse_eyeE115E145specificATACpeak646
chr10	42092589	42092842	mouse_lensE145specificATACpeak647			chr10	13422163	13422511	mouse_retinaE145specificATACpeak647			chr10	28465241	28465514	mouse_eyeE115specificATACpeak647			chr10	11429126	11429419	mouse_eyeE115E145specificATACpeak647
chr10	42256212	42256580	mouse_lensE145specificATACpeak648			chr10	13588301	13588918	mouse_retinaE145specificATACpeak648			chr10	28586675	28587058	mouse_eyeE115specificATACpeak648			chr10	11438374	11438907	mouse_eyeE115E145specificATACpeak648
chr10	42323047	42323272	mouse_lensE145specificATACpeak649			chr10	13682627	13682846	mouse_retinaE145specificATACpeak649			chr10	29178887	29179017	mouse_eyeE115specificATACpeak649			chr10	11875427	11875664	mouse_eyeE115E145specificATACpeak649
chr10	42456925	42457063	mouse_lensE145specificATACpeak650			chr10	13705780	13706278	mouse_retinaE145specificATACpeak650			chr10	29224886	29225390	mouse_eyeE115specificATACpeak650			chr10	12560618	12561253	mouse_eyeE115E145specificATACpeak650
chr10	42501753	42502925	mouse_lensE145specificATACpeak651			chr10	13976301	13976582	mouse_retinaE145specificATACpeak651			chr10	30327785	30328931	mouse_eyeE115specificATACpeak651			chr10	12595149	12595744	mouse_eyeE115E145specificATACpeak651
chr10	42580313	42580936	mouse_lensE145specificATACpeak652			chr10	14333292	14333552	mouse_retinaE145specificATACpeak652			chr10	30439883	30440182	mouse_eyeE115specificATACpeak652			chr10	12736912	12737251	mouse_eyeE115E145specificATACpeak652
chr10	42696208	42696598	mouse_lensE145specificATACpeak653			chr10	14790070	14790423	mouse_retinaE145specificATACpeak653			chr10	33715839	33716179	mouse_eyeE115specificATACpeak653			chr10	12737305	12737694	mouse_eyeE115E145specificATACpeak653
chr10	43087504	43087857	mouse_lensE145specificATACpeak654			chr10	15541842	15542461	mouse_retinaE145specificATACpeak654			chr10	34185642	34186191	mouse_eyeE115specificATACpeak654			chr10	12792007	12792467	mouse_eyeE115E145specificATACpeak654
chr10	43116361	43116724	mouse_lensE145specificATACpeak655			chr10	16052294	16052900	mouse_retinaE145specificATACpeak655			chr10	34583957	34584217	mouse_eyeE115specificATACpeak655			chr10	12816952	12817275	mouse_eyeE115E145specificATACpeak655
chr10	43159361	43159513	mouse_lensE145specificATACpeak656			chr10	16231900	16232110	mouse_retinaE145specificATACpeak656			chr10	34708543	34709042	mouse_eyeE115specificATACpeak656			chr10	13415568	13416232	mouse_eyeE115E145specificATACpeak656
chr10	43243734	43244088	mouse_lensE145specificATACpeak657			chr10	16537360	16538059	mouse_retinaE145specificATACpeak657			chr10	36533630	36534354	mouse_eyeE115specificATACpeak657			chr10	13438259	13438535	mouse_eyeE115E145specificATACpeak657
chr10	43942005	43942203	mouse_lensE145specificATACpeak658			chr10	17253044	17253349	mouse_retinaE145specificATACpeak658			chr10	36800511	36800806	mouse_eyeE115specificATACpeak658			chr10	13588301	13588918	mouse_eyeE115E145specificATACpeak658
chr10	43943340	43944131	mouse_lensE145specificATACpeak659			chr10	17411242	17411664	mouse_retinaE145specificATACpeak659			chr10	36800984	36801370	mouse_eyeE115specificATACpeak659			chr10	13705780	13706278	mouse_eyeE115E145specificATACpeak659
chr10	43944174	43944526	mouse_lensE145specificATACpeak660			chr10	17669720	17670406	mouse_retinaE145specificATACpeak660			chr10	36803657	36804053	mouse_eyeE115specificATACpeak660			chr10	14718139	14718602	mouse_eyeE115E145specificATACpeak660
chr10	43993116	43993580	mouse_lensE145specificATACpeak661			chr10	18419617	18419830	mouse_retinaE145specificATACpeak661			chr10	37483547	37483882	mouse_eyeE115specificATACpeak661			chr10	15526062	15526374	mouse_eyeE115E145specificATACpeak661
chr10	44355287	44355568	mouse_lensE145specificATACpeak662			chr10	18423011	18423322	mouse_retinaE145specificATACpeak662			chr10	38886445	38886871	mouse_eyeE115specificATACpeak662			chr10	15541842	15542461	mouse_eyeE115E145specificATACpeak662
chr10	44360626	44360873	mouse_lensE145specificATACpeak663			chr10	18508612	18508984	mouse_retinaE145specificATACpeak663			chr10	39175050	39175352	mouse_eyeE115specificATACpeak663			chr10	16052294	16052900	mouse_eyeE115E145specificATACpeak663
chr10	45035675	45035907	mouse_lensE145specificATACpeak664			chr10	18635527	18635986	mouse_retinaE145specificATACpeak664			chr10	39389756	39389959	mouse_eyeE115specificATACpeak664			chr10	16231900	16232110	mouse_eyeE115E145specificATACpeak664
chr10	52756375	52756640	mouse_lensE145specificATACpeak665			chr10	18643315	18643501	mouse_retinaE145specificATACpeak665			chr10	39640611	39641246	mouse_eyeE115specificATACpeak665			chr10	16797521	16798113	mouse_eyeE115E145specificATACpeak665
chr10	52779948	52780353	mouse_lensE145specificATACpeak666			chr10	19485594	19486050	mouse_retinaE145specificATACpeak666			chr10	39906974	39907365	mouse_eyeE115specificATACpeak666			chr10	17253044	17253349	mouse_eyeE115E145specificATACpeak666
chr10	52825790	52826041	mouse_lensE145specificATACpeak667			chr10	19815484	19815694	mouse_retinaE145specificATACpeak667			chr10	40019627	40019932	mouse_eyeE115specificATACpeak667			chr10	17411242	17411664	mouse_eyeE115E145specificATACpeak667
chr10	52835832	52836143	mouse_lensE145specificATACpeak668			chr10	20021386	20021940	mouse_retinaE145specificATACpeak668			chr10	40124059	40124494	mouse_eyeE115specificATACpeak668			chr10	18482533	18483091	mouse_eyeE115E145specificATACpeak668
chr10	53042492	53042895	mouse_lensE145specificATACpeak669			chr10	20057967	20058302	mouse_retinaE145specificATACpeak669			chr10	40443470	40443683	mouse_eyeE115specificATACpeak669			chr10	18508612	18508984	mouse_eyeE115E145specificATACpeak669
chr10	53375993	53376232	mouse_lensE145specificATACpeak670			chr10	20170323	20171109	mouse_retinaE145specificATACpeak670			chr10	41042314	41042594	mouse_eyeE115specificATACpeak670			chr10	18635527	18635986	mouse_eyeE115E145specificATACpeak670
chr10	53422317	53422506	mouse_lensE145specificATACpeak671			chr10	20194910	20195648	mouse_retinaE145specificATACpeak671			chr10	41071800	41072017	mouse_eyeE115specificATACpeak671			chr10	18777485	18777853	mouse_eyeE115E145specificATACpeak671
chr10	53683142	53683340	mouse_lensE145specificATACpeak672			chr10	20204805	20205418	mouse_retinaE145specificATACpeak672			chr10	41072095	41072474	mouse_eyeE115specificATACpeak672			chr10	18777930	18778181	mouse_eyeE115E145specificATACpeak672
chr10	53742928	53743436	mouse_lensE145specificATACpeak673			chr10	20285313	20286071	mouse_retinaE145specificATACpeak673			chr10	41403136	41403720	mouse_eyeE115specificATACpeak673			chr10	19485594	19486050	mouse_eyeE115E145specificATACpeak673
chr10	53928735	53929048	mouse_lensE145specificATACpeak674			chr10	20421292	20421790	mouse_retinaE145specificATACpeak674			chr10	41934640	41935266	mouse_eyeE115specificATACpeak674			chr10	19915360	19915638	mouse_eyeE115E145specificATACpeak674
chr10	54372360	54372782	mouse_lensE145specificATACpeak675			chr10	20737233	20737872	mouse_retinaE145specificATACpeak675			chr10	41991450	41991912	mouse_eyeE115specificATACpeak675			chr10	20076638	20077019	mouse_eyeE115E145specificATACpeak675
chr10	54756139	54756441	mouse_lensE145specificATACpeak676			chr10	20968643	20968870	mouse_retinaE145specificATACpeak676			chr10	42110702	42111010	mouse_eyeE115specificATACpeak676			chr10	20123313	20123739	mouse_eyeE115E145specificATACpeak676
chr10	54799519	54800086	mouse_lensE145specificATACpeak677			chr10	21063116	21063347	mouse_retinaE145specificATACpeak677			chr10	42192936	42193396	mouse_eyeE115specificATACpeak677			chr10	20170323	20171109	mouse_eyeE115E145specificATACpeak677
chr10	54939461	54939963	mouse_lensE145specificATACpeak678			chr10	21082287	21083064	mouse_retinaE145specificATACpeak678	VISTA_humanElement1351		chr10	42384928	42385278	mouse_eyeE115specificATACpeak678			chr10	20194910	20195648	mouse_eyeE115E145specificATACpeak678
chr10	56712629	56713260	mouse_lensE145specificATACpeak679			chr10	21083748	21083911	mouse_retinaE145specificATACpeak679	VISTA_humanElement1351		chr10	42580313	42580936	mouse_eyeE115specificATACpeak679			chr10	20204805	20205418	mouse_eyeE115E145specificATACpeak679
chr10	56788035	56788592	mouse_lensE145specificATACpeak680			chr10	21101786	21102496	mouse_retinaE145specificATACpeak680			chr10	42588899	42589050	mouse_eyeE115specificATACpeak680			chr10	20285313	20286071	mouse_eyeE115E145specificATACpeak680
chr10	56922568	56922786	mouse_lensE145specificATACpeak681			chr10	21109326	21110077	mouse_retinaE145specificATACpeak681			chr10	43106152	43106573	mouse_eyeE115specificATACpeak681			chr10	20421292	20421790	mouse_eyeE115E145specificATACpeak681
chr10	56942018	56942290	mouse_lensE145specificATACpeak682			chr10	21165484	21165704	mouse_retinaE145specificATACpeak682			chr10	43127307	43127573	mouse_eyeE115specificATACpeak682			chr10	20737233	20737872	mouse_eyeE115E145specificATACpeak682
chr10	57077672	57077915	mouse_lensE145specificATACpeak683			chr10	21395206	21395541	mouse_retinaE145specificATACpeak683			chr10	43323327	43323766	mouse_eyeE115specificATACpeak683			chr10	20968643	20968870	mouse_eyeE115E145specificATACpeak683
chr10	57078066	57078285	mouse_lensE145specificATACpeak684			chr10	21455876	21456028	mouse_retinaE145specificATACpeak684			chr10	43961019	43961232	mouse_eyeE115specificATACpeak684			chr10	21063116	21063347	mouse_eyeE115E145specificATACpeak684
chr10	58856725	58857112	mouse_lensE145specificATACpeak685			chr10	21467478	21467803	mouse_retinaE145specificATACpeak685			chr10	44355287	44355568	mouse_eyeE115specificATACpeak685			chr10	21082287	21083064	mouse_eyeE115E145specificATACpeak685	VISTA_humanElement1351
chr10	58907042	58907612	mouse_lensE145specificATACpeak686			chr10	21682899	21683208	mouse_retinaE145specificATACpeak686			chr10	45025203	45025626	mouse_eyeE115specificATACpeak686			chr10	21083748	21083911	mouse_eyeE115E145specificATACpeak686	VISTA_humanElement1351
chr10	58935481	58935898	mouse_lensE145specificATACpeak687			chr10	21780535	21780895	mouse_retinaE145specificATACpeak687			chr10	45035675	45035907	mouse_eyeE115specificATACpeak687			chr10	21109326	21110077	mouse_eyeE115E145specificATACpeak687
chr10	59295316	59295500	mouse_lensE145specificATACpeak688			chr10	22718556	22718833	mouse_retinaE145specificATACpeak688			chr10	45410657	45410950	mouse_eyeE115specificATACpeak688			chr10	21165484	21165704	mouse_eyeE115E145specificATACpeak688
chr10	59429924	59430640	mouse_lensE145specificATACpeak689			chr10	22726632	22726793	mouse_retinaE145specificATACpeak689			chr10	45904257	45904479	mouse_eyeE115specificATACpeak689			chr10	21287650	21288095	mouse_eyeE115E145specificATACpeak689
chr10	59547446	59547756	mouse_lensE145specificATACpeak690			chr10	22780947	22781249	mouse_retinaE145specificATACpeak690			chr10	46040544	46041077	mouse_eyeE115specificATACpeak690			chr10	21351817	21352132	mouse_eyeE115E145specificATACpeak690
chr10	59736140	59736600	mouse_lensE145specificATACpeak691			chr10	22868400	22868973	mouse_retinaE145specificATACpeak691			chr10	46071247	46071721	mouse_eyeE115specificATACpeak691			chr10	21353821	21353993	mouse_eyeE115E145specificATACpeak691
chr10	59741474	59741729	mouse_lensE145specificATACpeak692			chr10	23015950	23016610	mouse_retinaE145specificATACpeak692			chr10	46072234	46073120	mouse_eyeE115specificATACpeak692			chr10	21467478	21467803	mouse_eyeE115E145specificATACpeak692
chr10	59780583	59780996	mouse_lensE145specificATACpeak693			chr10	23091652	23092223	mouse_retinaE145specificATACpeak693			chr10	46922501	46923223	mouse_eyeE115specificATACpeak693			chr10	21682899	21683208	mouse_eyeE115E145specificATACpeak693
chr10	59781614	59781837	mouse_lensE145specificATACpeak694			chr10	23126465	23126931	mouse_retinaE145specificATACpeak694			chr10	47330493	47330983	mouse_eyeE115specificATACpeak694			chr10	21742456	21742673	mouse_eyeE115E145specificATACpeak694
chr10	59822295	59822636	mouse_lensE145specificATACpeak695			chr10	23191135	23191383	mouse_retinaE145specificATACpeak695			chr10	47993772	47994031	mouse_eyeE115specificATACpeak695			chr10	22718556	22718833	mouse_eyeE115E145specificATACpeak695
chr10	60032094	60032276	mouse_lensE145specificATACpeak696			chr10	23214601	23214889	mouse_retinaE145specificATACpeak696			chr10	49322462	49322873	mouse_eyeE115specificATACpeak696			chr10	22868400	22868973	mouse_eyeE115E145specificATACpeak696
chr10	60080278	60080612	mouse_lensE145specificATACpeak697			chr10	23246590	23246813	mouse_retinaE145specificATACpeak697			chr10	49952401	49952746	mouse_eyeE115specificATACpeak697			chr10	22997725	22997969	mouse_eyeE115E145specificATACpeak697
chr10	60118274	60118557	mouse_lensE145specificATACpeak698			chr10	23609480	23610492	mouse_retinaE145specificATACpeak698			chr10	50640201	50640395	mouse_eyeE115specificATACpeak698			chr10	23126465	23126931	mouse_eyeE115E145specificATACpeak698
chr10	60296126	60296257	mouse_lensE145specificATACpeak699			chr10	24108572	24108842	mouse_retinaE145specificATACpeak699			chr10	50801507	50802279	mouse_eyeE115specificATACpeak699			chr10	23246590	23246813	mouse_eyeE115E145specificATACpeak699
chr10	60380926	60381097	mouse_lensE145specificATACpeak700			chr10	24702744	24703152	mouse_retinaE145specificATACpeak700			chr10	50929264	50929878	mouse_eyeE115specificATACpeak700			chr10	23609480	23610492	mouse_eyeE115E145specificATACpeak700
chr10	60445163	60445567	mouse_lensE145specificATACpeak701			chr10	24928240	24928479	mouse_retinaE145specificATACpeak701			chr10	51153396	51154047	mouse_eyeE115specificATACpeak701			chr10	23718057	23718513	mouse_eyeE115E145specificATACpeak701
chr10	60467735	60467987	mouse_lensE145specificATACpeak702			chr10	24958952	24959305	mouse_retinaE145specificATACpeak702			chr10	51257423	51258321	mouse_eyeE115specificATACpeak702			chr10	24108572	24108842	mouse_eyeE115E145specificATACpeak702
chr10	60473824	60474411	mouse_lensE145specificATACpeak703			chr10	24970081	24970383	mouse_retinaE145specificATACpeak703			chr10	51277846	51278036	mouse_eyeE115specificATACpeak703			chr10	24312161	24312392	mouse_eyeE115E145specificATACpeak703
chr10	60495122	60495532	mouse_lensE145specificATACpeak704			chr10	25016198	25016461	mouse_retinaE145specificATACpeak704			chr10	51669442	51669650	mouse_eyeE115specificATACpeak704			chr10	24928240	24928479	mouse_eyeE115E145specificATACpeak704
chr10	60579072	60579628	mouse_lensE145specificATACpeak705			chr10	25018857	25019434	mouse_retinaE145specificATACpeak705			chr10	51685346	51685617	mouse_eyeE115specificATACpeak705			chr10	24958952	24959305	mouse_eyeE115E145specificATACpeak705
chr10	60580707	60581032	mouse_lensE145specificATACpeak706			chr10	25111634	25112017	mouse_retinaE145specificATACpeak706			chr10	52298639	52298890	mouse_eyeE115specificATACpeak706			chr10	24970081	24970383	mouse_eyeE115E145specificATACpeak706
chr10	60616039	60616203	mouse_lensE145specificATACpeak707			chr10	25398112	25398280	mouse_retinaE145specificATACpeak707			chr10	52541527	52541730	mouse_eyeE115specificATACpeak707			chr10	25016198	25016461	mouse_eyeE115E145specificATACpeak707
chr10	60918022	60918446	mouse_lensE145specificATACpeak708			chr10	25398380	25398675	mouse_retinaE145specificATACpeak708			chr10	52742524	52743249	mouse_eyeE115specificATACpeak708			chr10	25018857	25019434	mouse_eyeE115E145specificATACpeak708
chr10	60925240	60925575	mouse_lensE145specificATACpeak709			chr10	25402934	25403290	mouse_retinaE145specificATACpeak709			chr10	52835832	52836143	mouse_eyeE115specificATACpeak709			chr10	25398380	25398675	mouse_eyeE115E145specificATACpeak709
chr10	60929971	60930198	mouse_lensE145specificATACpeak710			chr10	25430932	25431149	mouse_retinaE145specificATACpeak710			chr10	52919788	52919975	mouse_eyeE115specificATACpeak710			chr10	25402934	25403290	mouse_eyeE115E145specificATACpeak710
chr10	61086625	61086800	mouse_lensE145specificATACpeak711			chr10	25433572	25434103	mouse_retinaE145specificATACpeak711			chr10	53595400	53595605	mouse_eyeE115specificATACpeak711			chr10	25430932	25431149	mouse_eyeE115E145specificATACpeak711
chr10	61325832	61326091	mouse_lensE145specificATACpeak712			chr10	25439258	25439487	mouse_retinaE145specificATACpeak712			chr10	54122920	54123241	mouse_eyeE115specificATACpeak712			chr10	25433572	25434103	mouse_eyeE115E145specificATACpeak712
chr10	61524841	61525066	mouse_lensE145specificATACpeak713			chr10	25622409	25623028	mouse_retinaE145specificATACpeak713			chr10	54939461	54939963	mouse_eyeE115specificATACpeak713			chr10	25439258	25439487	mouse_eyeE115E145specificATACpeak713
chr10	61529962	61530244	mouse_lensE145specificATACpeak714			chr10	25878589	25879129	mouse_retinaE145specificATACpeak714			chr10	55550892	55551222	mouse_eyeE115specificATACpeak714			chr10	25448742	25448958	mouse_eyeE115E145specificATACpeak714
chr10	61544586	61544783	mouse_lensE145specificATACpeak715			chr10	25920674	25920874	mouse_retinaE145specificATACpeak715			chr10	55933663	55933975	mouse_eyeE115specificATACpeak715			chr10	25622409	25623028	mouse_eyeE115E145specificATACpeak715
chr10	61549831	61550615	mouse_lensE145specificATACpeak716			chr10	25954545	25955133	mouse_retinaE145specificATACpeak716			chr10	56194345	56194782	mouse_eyeE115specificATACpeak716			chr10	25878589	25879129	mouse_eyeE115E145specificATACpeak716
chr10	61583384	61583590	mouse_lensE145specificATACpeak717			chr10	26247793	26247982	mouse_retinaE145specificATACpeak717			chr10	56335615	56335770	mouse_eyeE115specificATACpeak717			chr10	25920674	25920874	mouse_eyeE115E145specificATACpeak717
chr10	61605910	61606109	mouse_lensE145specificATACpeak718			chr10	26327373	26328176	mouse_retinaE145specificATACpeak718			chr10	56712629	56713260	mouse_eyeE115specificATACpeak718			chr10	25944661	25944952	mouse_eyeE115E145specificATACpeak718
chr10	61625502	61626219	mouse_lensE145specificATACpeak719			chr10	27005714	27006418	mouse_retinaE145specificATACpeak719			chr10	56788035	56788592	mouse_eyeE115specificATACpeak719			chr10	25954545	25955133	mouse_eyeE115E145specificATACpeak719
chr10	61627208	61627509	mouse_lensE145specificATACpeak720			chr10	27307435	27307995	mouse_retinaE145specificATACpeak720			chr10	56795449	56795887	mouse_eyeE115specificATACpeak720			chr10	26327373	26328176	mouse_eyeE115E145specificATACpeak720
chr10	61672894	61673064	mouse_lensE145specificATACpeak721			chr10	27322318	27322955	mouse_retinaE145specificATACpeak721			chr10	56796213	56796561	mouse_eyeE115specificATACpeak721			chr10	26889257	26889600	mouse_eyeE115E145specificATACpeak721
chr10	61751824	61752220	mouse_lensE145specificATACpeak722			chr10	27413907	27414700	mouse_retinaE145specificATACpeak722			chr10	56797386	56797571	mouse_eyeE115specificATACpeak722			chr10	27005714	27006418	mouse_eyeE115E145specificATACpeak722
chr10	61759956	61760184	mouse_lensE145specificATACpeak723			chr10	28371122	28371550	mouse_retinaE145specificATACpeak723			chr10	56942018	56942290	mouse_eyeE115specificATACpeak723			chr10	27307435	27307995	mouse_eyeE115E145specificATACpeak723
chr10	61793108	61793347	mouse_lensE145specificATACpeak724			chr10	28446227	28446497	mouse_retinaE145specificATACpeak724			chr10	57046701	57047171	mouse_eyeE115specificATACpeak724			chr10	27322318	27322955	mouse_eyeE115E145specificATACpeak724
chr10	61928720	61928988	mouse_lensE145specificATACpeak725			chr10	28458028	28458525	mouse_retinaE145specificATACpeak725			chr10	57077672	57077915	mouse_eyeE115specificATACpeak725			chr10	27413907	27414700	mouse_eyeE115E145specificATACpeak725
chr10	61929061	61929360	mouse_lensE145specificATACpeak726			chr10	28464743	28465150	mouse_retinaE145specificATACpeak726			chr10	58856725	58857112	mouse_eyeE115specificATACpeak726			chr10	28371122	28371550	mouse_eyeE115E145specificATACpeak726
chr10	61977170	61977353	mouse_lensE145specificATACpeak727			chr10	28465241	28465514	mouse_retinaE145specificATACpeak727			chr10	58905345	58905684	mouse_eyeE115specificATACpeak727			chr10	28458028	28458525	mouse_eyeE115E145specificATACpeak727
chr10	62038759	62039006	mouse_lensE145specificATACpeak728			chr10	28465767	28466067	mouse_retinaE145specificATACpeak728			chr10	58929000	58929484	mouse_eyeE115specificATACpeak728			chr10	28464743	28465150	mouse_eyeE115E145specificATACpeak728
chr10	62055526	62055690	mouse_lensE145specificATACpeak729			chr10	30775643	30775917	mouse_retinaE145specificATACpeak729			chr10	58935481	58935898	mouse_eyeE115specificATACpeak729			chr10	28465241	28465514	mouse_eyeE115E145specificATACpeak729
chr10	62138117	62138265	mouse_lensE145specificATACpeak730			chr10	31873370	31873831	mouse_retinaE145specificATACpeak730			chr10	59335506	59335741	mouse_eyeE115specificATACpeak730			chr10	28465767	28466067	mouse_eyeE115E145specificATACpeak730
chr10	62216560	62216902	mouse_lensE145specificATACpeak731			chr10	34095208	34095681	mouse_retinaE145specificATACpeak731			chr10	59800134	59800501	mouse_eyeE115specificATACpeak731			chr10	28586675	28587058	mouse_eyeE115E145specificATACpeak731
chr10	62216998	62217146	mouse_lensE145specificATACpeak732			chr10	34583957	34584217	mouse_retinaE145specificATACpeak732			chr10	60118274	60118557	mouse_eyeE115specificATACpeak732			chr10	29224886	29225390	mouse_eyeE115E145specificATACpeak732
chr10	62217198	62217614	mouse_lensE145specificATACpeak733			chr10	34667852	34668187	mouse_retinaE145specificATACpeak733			chr10	60445163	60445567	mouse_eyeE115specificATACpeak733			chr10	30775643	30775917	mouse_eyeE115E145specificATACpeak733
chr10	62411016	62411381	mouse_lensE145specificATACpeak734			chr10	34701515	34702339	mouse_retinaE145specificATACpeak734			chr10	60467735	60467987	mouse_eyeE115specificATACpeak734			chr10	31595416	31595677	mouse_eyeE115E145specificATACpeak734
chr10	62549888	62550094	mouse_lensE145specificATACpeak735			chr10	34708543	34709042	mouse_retinaE145specificATACpeak735			chr10	60473824	60474411	mouse_eyeE115specificATACpeak735			chr10	34583957	34584217	mouse_eyeE115E145specificATACpeak735
chr10	62788089	62788482	mouse_lensE145specificATACpeak736			chr10	36054435	36054605	mouse_retinaE145specificATACpeak736			chr10	60495122	60495532	mouse_eyeE115specificATACpeak736			chr10	34701515	34702339	mouse_eyeE115E145specificATACpeak736
chr10	62842132	62842335	mouse_lensE145specificATACpeak737			chr10	36054791	36055089	mouse_retinaE145specificATACpeak737			chr10	60579072	60579628	mouse_eyeE115specificATACpeak737			chr10	34708543	34709042	mouse_eyeE115E145specificATACpeak737
chr10	63175062	63175349	mouse_lensE145specificATACpeak738			chr10	36471193	36471486	mouse_retinaE145specificATACpeak738			chr10	60580707	60581032	mouse_eyeE115specificATACpeak738			chr10	36483265	36483699	mouse_eyeE115E145specificATACpeak738
chr10	63177363	63177508	mouse_lensE145specificATACpeak739			chr10	36483265	36483699	mouse_retinaE145specificATACpeak739			chr10	60914513	60914672	mouse_eyeE115specificATACpeak739			chr10	36506107	36507703	mouse_eyeE115E145specificATACpeak739
chr10	63221211	63221647	mouse_lensE145specificATACpeak740			chr10	36506107	36507703	mouse_retinaE145specificATACpeak740			chr10	60918022	60918446	mouse_eyeE115specificATACpeak740			chr10	36533630	36534354	mouse_eyeE115E145specificATACpeak740
chr10	64661034	64661570	mouse_lensE145specificATACpeak741			chr10	36533630	36534354	mouse_retinaE145specificATACpeak741			chr10	60925240	60925575	mouse_eyeE115specificATACpeak741			chr10	36800511	36800806	mouse_eyeE115E145specificATACpeak741
chr10	64879905	64880394	mouse_lensE145specificATACpeak742			chr10	37364291	37365052	mouse_retinaE145specificATACpeak742			chr10	60925710	60925964	mouse_eyeE115specificATACpeak742			chr10	36803657	36804053	mouse_eyeE115E145specificATACpeak742
chr10	65167124	65167291	mouse_lensE145specificATACpeak743			chr10	37504217	37504743	mouse_retinaE145specificATACpeak743			chr10	60936710	60937262	mouse_eyeE115specificATACpeak743			chr10	37364291	37365052	mouse_eyeE115E145specificATACpeak743
chr10	66357667	66358136	mouse_lensE145specificATACpeak744			chr10	38108649	38108899	mouse_retinaE145specificATACpeak744			chr10	61199607	61200047	mouse_eyeE115specificATACpeak744			chr10	37483547	37483882	mouse_eyeE115E145specificATACpeak744
chr10	67565990	67566456	mouse_lensE145specificATACpeak745			chr10	38884571	38884853	mouse_retinaE145specificATACpeak745			chr10	61529962	61530244	mouse_eyeE115specificATACpeak745			chr10	38108649	38108899	mouse_eyeE115E145specificATACpeak745
chr10	67911870	67912841	mouse_lensE145specificATACpeak746			chr10	38886445	38886871	mouse_retinaE145specificATACpeak746			chr10	61549831	61550615	mouse_eyeE115specificATACpeak746			chr10	38886445	38886871	mouse_eyeE115E145specificATACpeak746
chr10	67983976	67984400	mouse_lensE145specificATACpeak747			chr10	38996004	38996309	mouse_retinaE145specificATACpeak747			chr10	61627208	61627509	mouse_eyeE115specificATACpeak747			chr10	39389756	39389959	mouse_eyeE115E145specificATACpeak747
chr10	68063798	68064473	mouse_lensE145specificATACpeak748			chr10	39389756	39389959	mouse_retinaE145specificATACpeak748			chr10	62138117	62138265	mouse_eyeE115specificATACpeak748			chr10	39498701	39498976	mouse_eyeE115E145specificATACpeak748
chr10	68064574	68064988	mouse_lensE145specificATACpeak749			chr10	39427107	39427508	mouse_retinaE145specificATACpeak749			chr10	62217198	62217614	mouse_eyeE115specificATACpeak749			chr10	39906974	39907365	mouse_eyeE115E145specificATACpeak749
chr10	68608247	68608455	mouse_lensE145specificATACpeak750			chr10	39458777	39459313	mouse_retinaE145specificATACpeak750			chr10	62788089	62788482	mouse_eyeE115specificATACpeak750			chr10	40019627	40019932	mouse_eyeE115E145specificATACpeak750
chr10	69224218	69224504	mouse_lensE145specificATACpeak751			chr10	39498701	39498976	mouse_retinaE145specificATACpeak751			chr10	62971858	62972223	mouse_eyeE115specificATACpeak751			chr10	40041445	40041691	mouse_eyeE115E145specificATACpeak751
chr10	69384457	69384948	mouse_lensE145specificATACpeak752			chr10	39906974	39907365	mouse_retinaE145specificATACpeak752			chr10	63929032	63929322	mouse_eyeE115specificATACpeak752			chr10	40084269	40084819	mouse_eyeE115E145specificATACpeak752
chr10	69426482	69426662	mouse_lensE145specificATACpeak753			chr10	40036847	40037051	mouse_retinaE145specificATACpeak753			chr10	64180630	64181087	mouse_eyeE115specificATACpeak753			chr10	40124059	40124494	mouse_eyeE115E145specificATACpeak753
chr10	69471912	69472200	mouse_lensE145specificATACpeak754			chr10	40041445	40041691	mouse_retinaE145specificATACpeak754			chr10	64608525	64608855	mouse_eyeE115specificATACpeak754			chr10	40271211	40271597	mouse_eyeE115E145specificATACpeak754
chr10	69579611	69579951	mouse_lensE145specificATACpeak755			chr10	40084269	40084819	mouse_retinaE145specificATACpeak755			chr10	64636674	64637124	mouse_eyeE115specificATACpeak755			chr10	40447224	40447541	mouse_eyeE115E145specificATACpeak755
chr10	69605719	69605929	mouse_lensE145specificATACpeak756			chr10	40124059	40124494	mouse_retinaE145specificATACpeak756			chr10	64661034	64661570	mouse_eyeE115specificATACpeak756			chr10	40631951	40632346	mouse_eyeE115E145specificATACpeak756
chr10	69678238	69678676	mouse_lensE145specificATACpeak757			chr10	40271211	40271597	mouse_retinaE145specificATACpeak757			chr10	64806930	64807311	mouse_eyeE115specificATACpeak757			chr10	40639123	40639896	mouse_eyeE115E145specificATACpeak757
chr10	69798080	69798483	mouse_lensE145specificATACpeak758			chr10	40639123	40639896	mouse_retinaE145specificATACpeak758			chr10	65157755	65158153	mouse_eyeE115specificATACpeak758			chr10	41042314	41042594	mouse_eyeE115E145specificATACpeak758
chr10	70926118	70926557	mouse_lensE145specificATACpeak759			chr10	41042314	41042594	mouse_retinaE145specificATACpeak759			chr10	65186661	65187093	mouse_eyeE115specificATACpeak759			chr10	41055568	41055951	mouse_eyeE115E145specificATACpeak759
chr10	71334228	71334541	mouse_lensE145specificATACpeak760			chr10	41055568	41055951	mouse_retinaE145specificATACpeak760			chr10	65781336	65782024	mouse_eyeE115specificATACpeak760			chr10	41071800	41072017	mouse_eyeE115E145specificATACpeak760
chr10	71738254	71738924	mouse_lensE145specificATACpeak761			chr10	41071010	41071685	mouse_retinaE145specificATACpeak761			chr10	66201194	66201815	mouse_eyeE115specificATACpeak761			chr10	41072095	41072474	mouse_eyeE115E145specificATACpeak761
chr10	74514880	74515195	mouse_lensE145specificATACpeak762			chr10	41072095	41072474	mouse_retinaE145specificATACpeak762			chr10	66317762	66318067	mouse_eyeE115specificATACpeak762			chr10	41403136	41403720	mouse_eyeE115E145specificATACpeak762
chr10	75148352	75148734	mouse_lensE145specificATACpeak763			chr10	41139266	41139633	mouse_retinaE145specificATACpeak763			chr10	66320152	66320462	mouse_eyeE115specificATACpeak763			chr10	41464476	41464832	mouse_eyeE115E145specificATACpeak763
chr10	75451469	75451826	mouse_lensE145specificATACpeak764			chr10	41403136	41403720	mouse_retinaE145specificATACpeak764			chr10	66357667	66358136	mouse_eyeE115specificATACpeak764			chr10	41505547	41505807	mouse_eyeE115E145specificATACpeak764
chr10	75573314	75573593	mouse_lensE145specificATACpeak765			chr10	41464476	41464832	mouse_retinaE145specificATACpeak765			chr10	66640705	66641565	mouse_eyeE115specificATACpeak765			chr10	41905680	41905974	mouse_eyeE115E145specificATACpeak765
chr10	76108525	76108905	mouse_lensE145specificATACpeak766			chr10	41652157	41652765	mouse_retinaE145specificATACpeak766			chr10	67454193	67454664	mouse_eyeE115specificATACpeak766			chr10	41934640	41935266	mouse_eyeE115E145specificATACpeak766
chr10	76332032	76332389	mouse_lensE145specificATACpeak767			chr10	41991450	41991912	mouse_retinaE145specificATACpeak767			chr10	67901211	67901714	mouse_eyeE115specificATACpeak767			chr10	41991450	41991912	mouse_eyeE115E145specificATACpeak767
chr10	76801782	76802587	mouse_lensE145specificATACpeak768			chr10	42005382	42005663	mouse_retinaE145specificATACpeak768			chr10	68064574	68064988	mouse_eyeE115specificATACpeak768			chr10	42005382	42005663	mouse_eyeE115E145specificATACpeak768
chr10	76809902	76810527	mouse_lensE145specificATACpeak769			chr10	42383689	42384074	mouse_retinaE145specificATACpeak769			chr10	68556395	68556740	mouse_eyeE115specificATACpeak769			chr10	42110702	42111010	mouse_eyeE115E145specificATACpeak769
chr10	76815518	76815993	mouse_lensE145specificATACpeak770			chr10	42384928	42385278	mouse_retinaE145specificATACpeak770			chr10	68590806	68591292	mouse_eyeE115specificATACpeak770			chr10	42256212	42256580	mouse_eyeE115E145specificATACpeak770
chr10	76816379	76816847	mouse_lensE145specificATACpeak771			chr10	42580313	42580936	mouse_retinaE145specificATACpeak771			chr10	69254280	69254984	mouse_eyeE115specificATACpeak771			chr10	42323047	42323272	mouse_eyeE115E145specificATACpeak771
chr10	76840738	76840978	mouse_lensE145specificATACpeak772			chr10	43036708	43036880	mouse_retinaE145specificATACpeak772			chr10	69273974	69274672	mouse_eyeE115specificATACpeak772			chr10	42383689	42384074	mouse_eyeE115E145specificATACpeak772
chr10	77005221	77005439	mouse_lensE145specificATACpeak773			chr10	43087504	43087857	mouse_retinaE145specificATACpeak773			chr10	69384457	69384948	mouse_eyeE115specificATACpeak773			chr10	42384928	42385278	mouse_eyeE115E145specificATACpeak773
chr10	77070136	77070347	mouse_lensE145specificATACpeak774			chr10	43106152	43106573	mouse_retinaE145specificATACpeak774			chr10	69678238	69678676	mouse_eyeE115specificATACpeak774			chr10	42580313	42580936	mouse_eyeE115E145specificATACpeak774
chr10	77273080	77273291	mouse_lensE145specificATACpeak775			chr10	43127307	43127573	mouse_retinaE145specificATACpeak775			chr10	70458509	70459567	mouse_eyeE115specificATACpeak775			chr10	42696208	42696598	mouse_eyeE115E145specificATACpeak775
chr10	77640624	77640777	mouse_lensE145specificATACpeak776			chr10	43128820	43129046	mouse_retinaE145specificATACpeak776			chr10	70506358	70506959	mouse_eyeE115specificATACpeak776			chr10	43036708	43036880	mouse_eyeE115E145specificATACpeak776
chr10	77750866	77751089	mouse_lensE145specificATACpeak777			chr10	43294404	43294675	mouse_retinaE145specificATACpeak777			chr10	70587952	70588237	mouse_eyeE115specificATACpeak777			chr10	43087504	43087857	mouse_eyeE115E145specificATACpeak777
chr10	78271706	78271875	mouse_lensE145specificATACpeak778			chr10	43317487	43317984	mouse_retinaE145specificATACpeak778			chr10	70686450	70686932	mouse_eyeE115specificATACpeak778			chr10	43106152	43106573	mouse_eyeE115E145specificATACpeak778
chr10	78304984	78305346	mouse_lensE145specificATACpeak779			chr10	43323327	43323766	mouse_retinaE145specificATACpeak779			chr10	70852162	70852561	mouse_eyeE115specificATACpeak779			chr10	43127307	43127573	mouse_eyeE115E145specificATACpeak779
chr10	79726072	79726444	mouse_lensE145specificATACpeak780			chr10	43440116	43440467	mouse_retinaE145specificATACpeak780			chr10	70926118	70926557	mouse_eyeE115specificATACpeak780			chr10	43245421	43245812	mouse_eyeE115E145specificATACpeak780
chr10	79802298	79802685	mouse_lensE145specificATACpeak781			chr10	43648334	43648494	mouse_retinaE145specificATACpeak781			chr10	71032391	71032772	mouse_eyeE115specificATACpeak781			chr10	43317487	43317984	mouse_eyeE115E145specificATACpeak781
chr10	79945497	79946192	mouse_lensE145specificATACpeak782			chr10	43944174	43944526	mouse_retinaE145specificATACpeak782			chr10	71330313	71330630	mouse_eyeE115specificATACpeak782			chr10	43322496	43322686	mouse_eyeE115E145specificATACpeak782
chr10	79958225	79958517	mouse_lensE145specificATACpeak783			chr10	43961019	43961232	mouse_retinaE145specificATACpeak783			chr10	71361898	71362230	mouse_eyeE115specificATACpeak783			chr10	43323327	43323766	mouse_eyeE115E145specificATACpeak783
chr10	80264703	80265413	mouse_lensE145specificATACpeak784			chr10	44112163	44112544	mouse_retinaE145specificATACpeak784			chr10	71738254	71738924	mouse_eyeE115specificATACpeak784			chr10	43648334	43648494	mouse_eyeE115E145specificATACpeak784
chr10	80281396	80281639	mouse_lensE145specificATACpeak785			chr10	44283639	44283885	mouse_retinaE145specificATACpeak785			chr10	72812404	72812788	mouse_eyeE115specificATACpeak785			chr10	43942005	43942203	mouse_eyeE115E145specificATACpeak785
chr10	80282110	80282399	mouse_lensE145specificATACpeak786			chr10	44355287	44355568	mouse_retinaE145specificATACpeak786			chr10	73700656	73700989	mouse_eyeE115specificATACpeak786			chr10	43943340	43944131	mouse_eyeE115E145specificATACpeak786
chr10	80627761	80628073	mouse_lensE145specificATACpeak787			chr10	44464559	44465153	mouse_retinaE145specificATACpeak787	FANTOM eye enhancer element66		chr10	73821452	73822035	mouse_eyeE115specificATACpeak787			chr10	43944174	43944526	mouse_eyeE115E145specificATACpeak787
chr10	80701733	80702909	mouse_lensE145specificATACpeak788			chr10	44465698	44465937	mouse_retinaE145specificATACpeak788			chr10	74514880	74515195	mouse_eyeE115specificATACpeak788			chr10	43961019	43961232	mouse_eyeE115E145specificATACpeak788
chr10	80754897	80755468	mouse_lensE145specificATACpeak789			chr10	44476547	44476925	mouse_retinaE145specificATACpeak789			chr10	75093379	75093999	mouse_eyeE115specificATACpeak789			chr10	43993116	43993580	mouse_eyeE115E145specificATACpeak789
chr10	80757845	80758045	mouse_lensE145specificATACpeak790			chr10	44873509	44874117	mouse_retinaE145specificATACpeak790			chr10	75148352	75148734	mouse_eyeE115specificATACpeak790			chr10	44355287	44355568	mouse_eyeE115E145specificATACpeak790
chr10	80826853	80827114	mouse_lensE145specificATACpeak791			chr10	44936905	44937192	mouse_retinaE145specificATACpeak791			chr10	75156903	75157533	mouse_eyeE115specificATACpeak791			chr10	44464559	44465153	mouse_eyeE115E145specificATACpeak791	FANTOM eye enhancer element66
chr10	80840402	80840650	mouse_lensE145specificATACpeak792			chr10	44937311	44937754	mouse_retinaE145specificATACpeak792			chr10	75328153	75328552	mouse_eyeE115specificATACpeak792			chr10	44936905	44937192	mouse_eyeE115E145specificATACpeak792
chr10	80940687	80940947	mouse_lensE145specificATACpeak793			chr10	45075687	45076142	mouse_retinaE145specificATACpeak793			chr10	75573314	75573593	mouse_eyeE115specificATACpeak793			chr10	44937311	44937754	mouse_eyeE115E145specificATACpeak793
chr10	80963382	80963878	mouse_lensE145specificATACpeak794			chr10	45410657	45410950	mouse_retinaE145specificATACpeak794			chr10	75703587	75703756	mouse_eyeE115specificATACpeak794			chr10	45035675	45035907	mouse_eyeE115E145specificATACpeak794
chr10	82042168	82042502	mouse_lensE145specificATACpeak795			chr10	45542853	45543160	mouse_retinaE145specificATACpeak795			chr10	75704270	75704510	mouse_eyeE115specificATACpeak795			chr10	45410657	45410950	mouse_eyeE115E145specificATACpeak795
chr10	83073081	83073470	mouse_lensE145specificATACpeak796			chr10	46071247	46071721	mouse_retinaE145specificATACpeak796			chr10	75704641	75705123	mouse_eyeE115specificATACpeak796			chr10	46071247	46071721	mouse_eyeE115E145specificATACpeak796
chr10	83101892	83102118	mouse_lensE145specificATACpeak797			chr10	46072234	46073120	mouse_retinaE145specificATACpeak797			chr10	75795033	75795179	mouse_eyeE115specificATACpeak797			chr10	46072234	46073120	mouse_eyeE115E145specificATACpeak797
chr10	83378524	83378791	mouse_lensE145specificATACpeak798			chr10	46823943	46824241	mouse_retinaE145specificATACpeak798			chr10	76108525	76108905	mouse_eyeE115specificATACpeak798			chr10	46922501	46923223	mouse_eyeE115E145specificATACpeak798
chr10	83637402	83637616	mouse_lensE145specificATACpeak799			chr10	46826021	46826367	mouse_retinaE145specificATACpeak799			chr10	76271362	76271571	mouse_eyeE115specificATACpeak799			chr10	47330493	47330983	mouse_eyeE115E145specificATACpeak799
chr10	83645063	83645344	mouse_lensE145specificATACpeak800			chr10	47330493	47330983	mouse_retinaE145specificATACpeak800			chr10	76801782	76802587	mouse_eyeE115specificATACpeak800			chr10	50929264	50929878	mouse_eyeE115E145specificATACpeak800
chr10	83963982	83964479	mouse_lensE145specificATACpeak801			chr10	51826391	51826992	mouse_retinaE145specificATACpeak801			chr10	76809902	76810527	mouse_eyeE115specificATACpeak801			chr10	51826391	51826992	mouse_eyeE115E145specificATACpeak801
chr10	84339607	84339735	mouse_lensE145specificATACpeak802			chr10	52577304	52577802	mouse_retinaE145specificATACpeak802			chr10	76815518	76815993	mouse_eyeE115specificATACpeak802			chr10	52742524	52743249	mouse_eyeE115E145specificATACpeak802
chr10	84388716	84389117	mouse_lensE145specificATACpeak803			chr10	52742524	52743249	mouse_retinaE145specificATACpeak803			chr10	76816379	76816847	mouse_eyeE115specificATACpeak803			chr10	52756375	52756640	mouse_eyeE115E145specificATACpeak803
chr10	84447368	84447859	mouse_lensE145specificATACpeak804			chr10	53375993	53376232	mouse_retinaE145specificATACpeak804			chr10	76831212	76831521	mouse_eyeE115specificATACpeak804			chr10	52835832	52836143	mouse_eyeE115E145specificATACpeak804
chr10	84632304	84632522	mouse_lensE145specificATACpeak805			chr10	53394850	53395223	mouse_retinaE145specificATACpeak805			chr10	77284590	77284794	mouse_eyeE115specificATACpeak805			chr10	53375993	53376232	mouse_eyeE115E145specificATACpeak805
chr10	85161831	85162036	mouse_lensE145specificATACpeak806			chr10	53429703	53430375	mouse_retinaE145specificATACpeak806			chr10	77447788	77448135	mouse_eyeE115specificATACpeak806			chr10	53429703	53430375	mouse_eyeE115E145specificATACpeak806
chr10	85347295	85347544	mouse_lensE145specificATACpeak807			chr10	53612207	53612539	mouse_retinaE145specificATACpeak807			chr10	78307486	78307760	mouse_eyeE115specificATACpeak807			chr10	53742928	53743436	mouse_eyeE115E145specificATACpeak807
chr10	85734378	85734761	mouse_lensE145specificATACpeak808			chr10	53742928	53743436	mouse_retinaE145specificATACpeak808			chr10	78334951	78335190	mouse_eyeE115specificATACpeak808			chr10	54122920	54123241	mouse_eyeE115E145specificATACpeak808
chr10	85745978	85746117	mouse_lensE145specificATACpeak809			chr10	53913192	53913341	mouse_retinaE145specificATACpeak809			chr10	78670213	78670705	mouse_eyeE115specificATACpeak809			chr10	54799519	54800086	mouse_eyeE115E145specificATACpeak809
chr10	86158640	86158925	mouse_lensE145specificATACpeak810			chr10	54939461	54939963	mouse_retinaE145specificATACpeak810			chr10	79612045	79612675	mouse_eyeE115specificATACpeak810			chr10	54939461	54939963	mouse_eyeE115E145specificATACpeak810
chr10	86459772	86459941	mouse_lensE145specificATACpeak811			chr10	56712629	56713260	mouse_retinaE145specificATACpeak811			chr10	79726072	79726444	mouse_eyeE115specificATACpeak811			chr10	55550892	55551222	mouse_eyeE115E145specificATACpeak811
chr10	87384536	87385239	mouse_lensE145specificATACpeak812			chr10	56788035	56788592	mouse_retinaE145specificATACpeak812			chr10	79900876	79901510	mouse_eyeE115specificATACpeak812			chr10	56194345	56194782	mouse_eyeE115E145specificATACpeak812
chr10	87652266	87652796	mouse_lensE145specificATACpeak813			chr10	57590564	57590783	mouse_retinaE145specificATACpeak813			chr10	79938206	79938530	mouse_eyeE115specificATACpeak813			chr10	56335615	56335770	mouse_eyeE115E145specificATACpeak813
chr10	87747931	87748168	mouse_lensE145specificATACpeak814			chr10	58856725	58857112	mouse_retinaE145specificATACpeak814			chr10	82817582	82818038	mouse_eyeE115specificATACpeak814			chr10	56712629	56713260	mouse_eyeE115E145specificATACpeak814
chr10	88031925	88032790	mouse_lensE145specificATACpeak815			chr10	58885338	58885769	mouse_retinaE145specificATACpeak815			chr10	82992209	82992477	mouse_eyeE115specificATACpeak815			chr10	56788035	56788592	mouse_eyeE115E145specificATACpeak815
chr10	88715890	88716437	mouse_lensE145specificATACpeak816			chr10	58907042	58907612	mouse_retinaE145specificATACpeak816			chr10	83019502	83020365	mouse_eyeE115specificATACpeak816			chr10	56796213	56796561	mouse_eyeE115E145specificATACpeak816
chr10	89392593	89393083	mouse_lensE145specificATACpeak817			chr10	58929000	58929484	mouse_retinaE145specificATACpeak817			chr10	83245661	83246096	mouse_eyeE115specificATACpeak817			chr10	56797386	56797571	mouse_eyeE115E145specificATACpeak817
chr10	89826929	89827211	mouse_lensE145specificATACpeak818			chr10	58935481	58935898	mouse_retinaE145specificATACpeak818			chr10	83963377	83963522	mouse_eyeE115specificATACpeak818			chr10	56942018	56942290	mouse_eyeE115E145specificATACpeak818
chr10	90600075	90600496	mouse_lensE145specificATACpeak819			chr10	59019387	59019775	mouse_retinaE145specificATACpeak819			chr10	83963982	83964479	mouse_eyeE115specificATACpeak819			chr10	57077672	57077915	mouse_eyeE115E145specificATACpeak819
chr10	92006440	92006973	mouse_lensE145specificATACpeak820			chr10	59736140	59736600	mouse_retinaE145specificATACpeak820			chr10	84392690	84392953	mouse_eyeE115specificATACpeak820			chr10	58856725	58857112	mouse_eyeE115E145specificATACpeak820
chr10	92333015	92333683	mouse_lensE145specificATACpeak821			chr10	59781614	59781837	mouse_retinaE145specificATACpeak821			chr10	84477423	84478207	mouse_eyeE115specificATACpeak821			chr10	58885338	58885769	mouse_eyeE115E145specificATACpeak821
chr10	92375371	92375608	mouse_lensE145specificATACpeak822			chr10	59784726	59785528	mouse_retinaE145specificATACpeak822			chr10	84722693	84723045	mouse_eyeE115specificATACpeak822			chr10	58907042	58907612	mouse_eyeE115E145specificATACpeak822
chr10	92426383	92426968	mouse_lensE145specificATACpeak823			chr10	59800134	59800501	mouse_retinaE145specificATACpeak823			chr10	84822797	84823118	mouse_eyeE115specificATACpeak823			chr10	58929000	58929484	mouse_eyeE115E145specificATACpeak823
chr10	92549010	92549869	mouse_lensE145specificATACpeak824			chr10	60296126	60296257	mouse_retinaE145specificATACpeak824			chr10	84910749	84911193	mouse_eyeE115specificATACpeak824			chr10	58935481	58935898	mouse_eyeE115E145specificATACpeak824
chr10	92614358	92614585	mouse_lensE145specificATACpeak825			chr10	60445163	60445567	mouse_retinaE145specificATACpeak825			chr10	84960571	84960866	mouse_eyeE115specificATACpeak825			chr10	59019387	59019775	mouse_eyeE115E145specificATACpeak825
chr10	92989727	92989880	mouse_lensE145specificATACpeak826			chr10	60472512	60472656	mouse_retinaE145specificATACpeak826			chr10	85379055	85379500	mouse_eyeE115specificATACpeak826			chr10	59335506	59335741	mouse_eyeE115E145specificATACpeak826
chr10	93441610	93441815	mouse_lensE145specificATACpeak827			chr10	60473824	60474411	mouse_retinaE145specificATACpeak827			chr10	85731850	85732055	mouse_eyeE115specificATACpeak827			chr10	59429924	59430640	mouse_eyeE115E145specificATACpeak827
chr10	93736302	93736599	mouse_lensE145specificATACpeak828			chr10	60495122	60495532	mouse_retinaE145specificATACpeak828			chr10	85734378	85734761	mouse_eyeE115specificATACpeak828			chr10	59741474	59741729	mouse_eyeE115E145specificATACpeak828
chr10	93756143	93756630	mouse_lensE145specificATACpeak829			chr10	60558530	60558955	mouse_retinaE145specificATACpeak829			chr10	86103943	86104492	mouse_eyeE115specificATACpeak829			chr10	59780583	59780996	mouse_eyeE115E145specificATACpeak829
chr10	93933024	93933275	mouse_lensE145specificATACpeak830			chr10	60579072	60579628	mouse_retinaE145specificATACpeak830			chr10	87297249	87297416	mouse_eyeE115specificATACpeak830			chr10	59781614	59781837	mouse_eyeE115E145specificATACpeak830
chr10	93945448	93945680	mouse_lensE145specificATACpeak831			chr10	60580707	60581032	mouse_retinaE145specificATACpeak831			chr10	87384536	87385239	mouse_eyeE115specificATACpeak831			chr10	59800134	59800501	mouse_eyeE115E145specificATACpeak831
chr10	93969316	93969682	mouse_lensE145specificATACpeak832			chr10	60583002	60583246	mouse_retinaE145specificATACpeak832			chr10	87546195	87546794	mouse_eyeE115specificATACpeak832			chr10	59822295	59822636	mouse_eyeE115E145specificATACpeak832
chr10	93970271	93970556	mouse_lensE145specificATACpeak833			chr10	60635716	60636214	mouse_retinaE145specificATACpeak833			chr10	87747931	87748168	mouse_eyeE115specificATACpeak833			chr10	60118274	60118557	mouse_eyeE115E145specificATACpeak833
chr10	94123288	94124063	mouse_lensE145specificATACpeak834			chr10	60925240	60925575	mouse_retinaE145specificATACpeak834			chr10	87845004	87845541	mouse_eyeE115specificATACpeak834			chr10	60296126	60296257	mouse_eyeE115E145specificATACpeak834
chr10	94129613	94130113	mouse_lensE145specificATACpeak835			chr10	60925710	60925964	mouse_retinaE145specificATACpeak835			chr10	87926502	87927042	mouse_eyeE115specificATACpeak835			chr10	60445163	60445567	mouse_eyeE115E145specificATACpeak835
chr10	94253232	94253790	mouse_lensE145specificATACpeak836			chr10	60981792	60982350	mouse_retinaE145specificATACpeak836			chr10	87948050	87948760	mouse_eyeE115specificATACpeak836			chr10	60467735	60467987	mouse_eyeE115E145specificATACpeak836
chr10	94486299	94486688	mouse_lensE145specificATACpeak837			chr10	61175902	61176148	mouse_retinaE145specificATACpeak837			chr10	88031925	88032790	mouse_eyeE115specificATACpeak837			chr10	60472512	60472656	mouse_eyeE115E145specificATACpeak837
chr10	94550598	94551028	mouse_lensE145specificATACpeak838			chr10	61549831	61550615	mouse_retinaE145specificATACpeak838			chr10	88715890	88716437	mouse_eyeE115specificATACpeak838			chr10	60473824	60474411	mouse_eyeE115E145specificATACpeak838
chr10	95790646	95791677	mouse_lensE145specificATACpeak839			chr10	61625502	61626219	mouse_retinaE145specificATACpeak839			chr10	89075392	89075813	mouse_eyeE115specificATACpeak839			chr10	60495122	60495532	mouse_eyeE115E145specificATACpeak839
chr10	95800790	95800971	mouse_lensE145specificATACpeak840			chr10	61627208	61627509	mouse_retinaE145specificATACpeak840			chr10	89224597	89224848	mouse_eyeE115specificATACpeak840			chr10	60579072	60579628	mouse_eyeE115E145specificATACpeak840
chr10	95801403	95801735	mouse_lensE145specificATACpeak841			chr10	61949719	61949956	mouse_retinaE145specificATACpeak841			chr10	89359901	89360163	mouse_eyeE115specificATACpeak841			chr10	60580707	60581032	mouse_eyeE115E145specificATACpeak841
chr10	95864798	95865058	mouse_lensE145specificATACpeak842			chr10	62016976	62017360	mouse_retinaE145specificATACpeak842			chr10	89392593	89393083	mouse_eyeE115specificATACpeak842			chr10	60583002	60583246	mouse_eyeE115E145specificATACpeak842
chr10	95868484	95868800	mouse_lensE145specificATACpeak843			chr10	62038759	62039006	mouse_retinaE145specificATACpeak843			chr10	89491350	89491746	mouse_eyeE115specificATACpeak843			chr10	60918022	60918446	mouse_eyeE115E145specificATACpeak843
chr10	96767555	96767880	mouse_lensE145specificATACpeak844			chr10	62216560	62216902	mouse_retinaE145specificATACpeak844			chr10	89823895	89824371	mouse_eyeE115specificATACpeak844			chr10	60925240	60925575	mouse_eyeE115E145specificATACpeak844
chr10	97061962	97062286	mouse_lensE145specificATACpeak845			chr10	62216998	62217146	mouse_retinaE145specificATACpeak845			chr10	90074288	90074550	mouse_eyeE115specificATACpeak845			chr10	60925710	60925964	mouse_eyeE115E145specificATACpeak845
chr10	97093765	97094294	mouse_lensE145specificATACpeak846			chr10	62217198	62217614	mouse_retinaE145specificATACpeak846			chr10	90467564	90467932	mouse_eyeE115specificATACpeak846			chr10	60936710	60937262	mouse_eyeE115E145specificATACpeak846
chr10	97114385	97115347	mouse_lensE145specificATACpeak847			chr10	62300397	62300828	mouse_retinaE145specificATACpeak847			chr10	90863882	90864182	mouse_eyeE115specificATACpeak847			chr10	60981792	60982350	mouse_eyeE115E145specificATACpeak847
chr10	97466934	97467095	mouse_lensE145specificATACpeak848			chr10	62411016	62411381	mouse_retinaE145specificATACpeak848			chr10	91447912	91448422	mouse_eyeE115specificATACpeak848			chr10	61023439	61023719	mouse_eyeE115E145specificATACpeak848
chr10	98661793	98662153	mouse_lensE145specificATACpeak849			chr10	62418693	62419278	mouse_retinaE145specificATACpeak849			chr10	91881622	91882140	mouse_eyeE115specificATACpeak849			chr10	61175902	61176148	mouse_eyeE115E145specificATACpeak849
chr10	99165556	99166276	mouse_lensE145specificATACpeak850			chr10	62549888	62550094	mouse_retinaE145specificATACpeak850			chr10	92006440	92006973	mouse_eyeE115specificATACpeak850			chr10	61529962	61530244	mouse_eyeE115E145specificATACpeak850
chr10	99401230	99401511	mouse_lensE145specificATACpeak851			chr10	63089241	63089634	mouse_retinaE145specificATACpeak851			chr10	92079363	92079801	mouse_eyeE115specificATACpeak851			chr10	61544586	61544783	mouse_eyeE115E145specificATACpeak851
chr10	101427603	101427870	mouse_lensE145specificATACpeak852			chr10	63090029	63090845	mouse_retinaE145specificATACpeak852			chr10	92091603	92092307	mouse_eyeE115specificATACpeak852			chr10	61549831	61550615	mouse_eyeE115E145specificATACpeak852
chr10	102831745	102832147	mouse_lensE145specificATACpeak853			chr10	63221211	63221647	mouse_retinaE145specificATACpeak853			chr10	92333015	92333683	mouse_eyeE115specificATACpeak853			chr10	61605910	61606109	mouse_eyeE115E145specificATACpeak853
chr10	104032679	104033238	mouse_lensE145specificATACpeak854			chr10	64026230	64026561	mouse_retinaE145specificATACpeak854			chr10	92473189	92473694	mouse_eyeE115specificATACpeak854			chr10	61625502	61626219	mouse_eyeE115E145specificATACpeak854
chr10	105096724	105097349	mouse_lensE145specificATACpeak855			chr10	64039575	64040102	mouse_retinaE145specificATACpeak855			chr10	92549010	92549869	mouse_eyeE115specificATACpeak855			chr10	61627208	61627509	mouse_eyeE115E145specificATACpeak855
chr10	105332863	105333152	mouse_lensE145specificATACpeak856			chr10	64083845	64084168	mouse_retinaE145specificATACpeak856			chr10	92595746	92596193	mouse_eyeE115specificATACpeak856			chr10	61751824	61752220	mouse_eyeE115E145specificATACpeak856
chr10	105380475	105381043	mouse_lensE145specificATACpeak857			chr10	64300154	64300401	mouse_retinaE145specificATACpeak857			chr10	92989727	92989880	mouse_eyeE115specificATACpeak857			chr10	61759956	61760184	mouse_eyeE115E145specificATACpeak857
chr10	105568250	105568430	mouse_lensE145specificATACpeak858			chr10	64636674	64637124	mouse_retinaE145specificATACpeak858			chr10	93355601	93355874	mouse_eyeE115specificATACpeak858			chr10	61977170	61977353	mouse_eyeE115E145specificATACpeak858
chr10	106121655	106122203	mouse_lensE145specificATACpeak859			chr10	66201194	66201815	mouse_retinaE145specificATACpeak859			chr10	93756143	93756630	mouse_eyeE115specificATACpeak859			chr10	62038759	62039006	mouse_eyeE115E145specificATACpeak859
chr10	106289687	106290366	mouse_lensE145specificATACpeak860			chr10	66357667	66358136	mouse_retinaE145specificATACpeak860			chr10	93933024	93933275	mouse_eyeE115specificATACpeak860			chr10	62055526	62055690	mouse_eyeE115E145specificATACpeak860
chr10	106290809	106291056	mouse_lensE145specificATACpeak861			chr10	66371714	66372198	mouse_retinaE145specificATACpeak861			chr10	93969316	93969682	mouse_eyeE115specificATACpeak861			chr10	62138117	62138265	mouse_eyeE115E145specificATACpeak861
chr10	107281787	107282124	mouse_lensE145specificATACpeak862			chr10	67565990	67566456	mouse_retinaE145specificATACpeak862			chr10	94043969	94044626	mouse_eyeE115specificATACpeak862			chr10	62216560	62216902	mouse_eyeE115E145specificATACpeak862
chr10	107341003	107341587	mouse_lensE145specificATACpeak863			chr10	67798986	67799385	mouse_retinaE145specificATACpeak863			chr10	94304215	94304367	mouse_eyeE115specificATACpeak863			chr10	62216998	62217146	mouse_eyeE115E145specificATACpeak863
chr10	107344292	107344494	mouse_lensE145specificATACpeak864			chr10	67911870	67912841	mouse_retinaE145specificATACpeak864			chr10	94381052	94381456	mouse_eyeE115specificATACpeak864			chr10	62217198	62217614	mouse_eyeE115E145specificATACpeak864
chr10	107352207	107352398	mouse_lensE145specificATACpeak865			chr10	68063798	68064473	mouse_retinaE145specificATACpeak865			chr10	94513699	94513998	mouse_eyeE115specificATACpeak865			chr10	62261083	62261807	mouse_eyeE115E145specificATACpeak865
chr10	107905650	107905903	mouse_lensE145specificATACpeak866			chr10	68064574	68064988	mouse_retinaE145specificATACpeak866			chr10	94809994	94810356	mouse_eyeE115specificATACpeak866			chr10	62411016	62411381	mouse_eyeE115E145specificATACpeak866
chr10	107906210	107906956	mouse_lensE145specificATACpeak867			chr10	68691179	68691429	mouse_retinaE145specificATACpeak867			chr10	95236406	95236821	mouse_eyeE115specificATACpeak867			chr10	62418693	62419278	mouse_eyeE115E145specificATACpeak867
chr10	109140374	109140917	mouse_lensE145specificATACpeak868			chr10	69152930	69153497	mouse_retinaE145specificATACpeak868			chr10	95310819	95311463	mouse_eyeE115specificATACpeak868			chr10	62549888	62550094	mouse_eyeE115E145specificATACpeak868
chr10	110266818	110267084	mouse_lensE145specificATACpeak869			chr10	69238334	69238697	mouse_retinaE145specificATACpeak869			chr10	95595700	95596318	mouse_eyeE115specificATACpeak869			chr10	62788089	62788482	mouse_eyeE115E145specificATACpeak869
chr10	110929800	110930196	mouse_lensE145specificATACpeak870			chr10	69254280	69254984	mouse_retinaE145specificATACpeak870			chr10	95790646	95791677	mouse_eyeE115specificATACpeak870			chr10	63089241	63089634	mouse_eyeE115E145specificATACpeak870
chr10	110931018	110932123	mouse_lensE145specificATACpeak871			chr10	69384457	69384948	mouse_retinaE145specificATACpeak871			chr10	95868484	95868800	mouse_eyeE115specificATACpeak871			chr10	63175062	63175349	mouse_eyeE115E145specificATACpeak871
chr10	111012547	111012853	mouse_lensE145specificATACpeak872			chr10	69471912	69472200	mouse_retinaE145specificATACpeak872			chr10	96153226	96153671	mouse_eyeE115specificATACpeak872			chr10	63177363	63177508	mouse_eyeE115E145specificATACpeak872
chr10	111273579	111274255	mouse_lensE145specificATACpeak873			chr10	69535474	69535875	mouse_retinaE145specificATACpeak873			chr10	96308815	96309497	mouse_eyeE115specificATACpeak873			chr10	63221211	63221647	mouse_eyeE115E145specificATACpeak873
chr10	111387946	111388942	mouse_lensE145specificATACpeak874			chr10	69579611	69579951	mouse_retinaE145specificATACpeak874			chr10	96458618	96458845	mouse_eyeE115specificATACpeak874			chr10	64083845	64084168	mouse_eyeE115E145specificATACpeak874
chr10	111440818	111441552	mouse_lensE145specificATACpeak875			chr10	69678238	69678676	mouse_retinaE145specificATACpeak875			chr10	96459273	96459562	mouse_eyeE115specificATACpeak875			chr10	64636674	64637124	mouse_eyeE115E145specificATACpeak875
chr10	112394259	112395033	mouse_lensE145specificATACpeak876			chr10	69701195	69701634	mouse_retinaE145specificATACpeak876			chr10	96721116	96721656	mouse_eyeE115specificATACpeak876			chr10	64661034	64661570	mouse_eyeE115E145specificATACpeak876
chr10	115454151	115454599	mouse_lensE145specificATACpeak877			chr10	69798080	69798483	mouse_retinaE145specificATACpeak877			chr10	97093765	97094294	mouse_eyeE115specificATACpeak877			chr10	65167124	65167291	mouse_eyeE115E145specificATACpeak877
chr10	115579404	115580039	mouse_lensE145specificATACpeak878			chr10	70205185	70205429	mouse_retinaE145specificATACpeak878			chr10	97114385	97115347	mouse_eyeE115specificATACpeak878			chr10	65781336	65782024	mouse_eyeE115E145specificATACpeak878
chr10	115664506	115664960	mouse_lensE145specificATACpeak879			chr10	70260365	70260636	mouse_retinaE145specificATACpeak879			chr10	97337989	97338252	mouse_eyeE115specificATACpeak879			chr10	66201194	66201815	mouse_eyeE115E145specificATACpeak879
chr10	116260686	116261442	mouse_lensE145specificATACpeak880			chr10	70458509	70459567	mouse_retinaE145specificATACpeak880			chr10	98749241	98749570	mouse_eyeE115specificATACpeak880			chr10	66320152	66320462	mouse_eyeE115E145specificATACpeak880
chr10	116298021	116298158	mouse_lensE145specificATACpeak881			chr10	70581604	70581870	mouse_retinaE145specificATACpeak881			chr10	98808747	98809405	mouse_eyeE115specificATACpeak881			chr10	66357667	66358136	mouse_eyeE115E145specificATACpeak881
chr10	116538557	116538743	mouse_lensE145specificATACpeak882			chr10	70686450	70686932	mouse_retinaE145specificATACpeak882			chr10	99452030	99452572	mouse_eyeE115specificATACpeak882			chr10	66371714	66372198	mouse_eyeE115E145specificATACpeak882
chr10	116619516	116619805	mouse_lensE145specificATACpeak883			chr10	70696899	70697131	mouse_retinaE145specificATACpeak883			chr10	99608280	99608891	mouse_eyeE115specificATACpeak883			chr10	67565990	67566456	mouse_eyeE115E145specificATACpeak883
chr10	116746537	116747110	mouse_lensE145specificATACpeak884			chr10	70926118	70926557	mouse_retinaE145specificATACpeak884			chr10	100127893	100128798	mouse_eyeE115specificATACpeak884			chr10	67911870	67912841	mouse_eyeE115E145specificATACpeak884
chr10	116773815	116774642	mouse_lensE145specificATACpeak885			chr10	71360768	71361376	mouse_retinaE145specificATACpeak885			chr10	100717161	100717439	mouse_eyeE115specificATACpeak885			chr10	68063798	68064473	mouse_eyeE115E145specificATACpeak885
chr10	117094610	117094807	mouse_lensE145specificATACpeak886			chr10	72793944	72794263	mouse_retinaE145specificATACpeak886			chr10	100718611	100719088	mouse_eyeE115specificATACpeak886			chr10	68064574	68064988	mouse_eyeE115E145specificATACpeak886
chr10	117094812	117095384	mouse_lensE145specificATACpeak887			chr10	73821452	73822035	mouse_retinaE145specificATACpeak887			chr10	101175571	101175860	mouse_eyeE115specificATACpeak887			chr10	68556395	68556740	mouse_eyeE115E145specificATACpeak887
chr10	117132059	117132579	mouse_lensE145specificATACpeak888			chr10	74387670	74388029	mouse_retinaE145specificATACpeak888			chr10	101256349	101256873	mouse_eyeE115specificATACpeak888			chr10	68590806	68591292	mouse_eyeE115E145specificATACpeak888
chr10	117500289	117500690	mouse_lensE145specificATACpeak889			chr10	74514880	74515195	mouse_retinaE145specificATACpeak889			chr10	101532313	101532738	mouse_eyeE115specificATACpeak889			chr10	68608247	68608455	mouse_eyeE115E145specificATACpeak889
chr10	118664802	118665251	mouse_lensE145specificATACpeak890			chr10	74852364	74852643	mouse_retinaE145specificATACpeak890			chr10	101798793	101799437	mouse_eyeE115specificATACpeak890			chr10	69152930	69153497	mouse_eyeE115E145specificATACpeak890
chr10	119040255	119040586	mouse_lensE145specificATACpeak891			chr10	74854984	74855658	mouse_retinaE145specificATACpeak891			chr10	102205934	102206372	mouse_eyeE115specificATACpeak891			chr10	69254280	69254984	mouse_eyeE115E145specificATACpeak891
chr10	119212407	119212614	mouse_lensE145specificATACpeak892			chr10	75032463	75032680	mouse_retinaE145specificATACpeak892			chr10	102876953	102877283	mouse_eyeE115specificATACpeak892			chr10	69384457	69384948	mouse_eyeE115E145specificATACpeak892
chr10	119270293	119270993	mouse_lensE145specificATACpeak893			chr10	75156903	75157533	mouse_retinaE145specificATACpeak893			chr10	103326860	103327258	mouse_eyeE115specificATACpeak893			chr10	69471912	69472200	mouse_eyeE115E145specificATACpeak893
chr10	119469297	119469441	mouse_lensE145specificATACpeak894			chr10	75344501	75344930	mouse_retinaE145specificATACpeak894			chr10	103726475	103727068	mouse_eyeE115specificATACpeak894			chr10	69535474	69535875	mouse_eyeE115E145specificATACpeak894
chr10	119663417	119664096	mouse_lensE145specificATACpeak895			chr10	75444260	75444882	mouse_retinaE145specificATACpeak895			chr10	104032679	104033238	mouse_eyeE115specificATACpeak895			chr10	69579611	69579951	mouse_eyeE115E145specificATACpeak895
chr10	119686355	119686465	mouse_lensE145specificATACpeak896			chr10	75573314	75573593	mouse_retinaE145specificATACpeak896			chr10	105315460	105315980	mouse_eyeE115specificATACpeak896			chr10	69678238	69678676	mouse_eyeE115E145specificATACpeak896
chr10	119735385	119735561	mouse_lensE145specificATACpeak897			chr10	75592622	75592888	mouse_retinaE145specificATACpeak897			chr10	105380475	105381043	mouse_eyeE115specificATACpeak897			chr10	69701195	69701634	mouse_eyeE115E145specificATACpeak897
chr10	119906952	119907273	mouse_lensE145specificATACpeak898			chr10	75684114	75684576	mouse_retinaE145specificATACpeak898			chr10	105381187	105381537	mouse_eyeE115specificATACpeak898			chr10	69798080	69798483	mouse_eyeE115E145specificATACpeak898
chr10	120403004	120403221	mouse_lensE145specificATACpeak899			chr10	75941134	75941273	mouse_retinaE145specificATACpeak899			chr10	105508397	105508841	mouse_eyeE115specificATACpeak899			chr10	70458509	70459567	mouse_eyeE115E145specificATACpeak899
chr10	120406528	120406971	mouse_lensE145specificATACpeak900			chr10	76729761	76729995	mouse_retinaE145specificATACpeak900			chr10	105568250	105568430	mouse_eyeE115specificATACpeak900			chr10	70506358	70506959	mouse_eyeE115E145specificATACpeak900
chr10	121368654	121369088	mouse_lensE145specificATACpeak901			chr10	76801782	76802587	mouse_retinaE145specificATACpeak901			chr10	105572211	105572585	mouse_eyeE115specificATACpeak901			chr10	70686450	70686932	mouse_eyeE115E145specificATACpeak901
chr10	121956863	121957254	mouse_lensE145specificATACpeak902			chr10	76809902	76810527	mouse_retinaE145specificATACpeak902			chr10	105693199	105693522	mouse_eyeE115specificATACpeak902			chr10	70696899	70697131	mouse_eyeE115E145specificATACpeak902
chr10	122318862	122319219	mouse_lensE145specificATACpeak903			chr10	76815518	76815993	mouse_retinaE145specificATACpeak903			chr10	106120198	106120749	mouse_eyeE115specificATACpeak903			chr10	70926118	70926557	mouse_eyeE115E145specificATACpeak903
chr10	122618550	122619197	mouse_lensE145specificATACpeak904			chr10	76831212	76831521	mouse_retinaE145specificATACpeak904			chr10	106121655	106122203	mouse_eyeE115specificATACpeak904			chr10	71738254	71738924	mouse_eyeE115E145specificATACpeak904
chr10	122642629	122643011	mouse_lensE145specificATACpeak905			chr10	76882733	76883076	mouse_retinaE145specificATACpeak905			chr10	106290809	106291056	mouse_eyeE115specificATACpeak905			chr10	73821452	73822035	mouse_eyeE115E145specificATACpeak905
chr10	122712400	122712656	mouse_lensE145specificATACpeak906			chr10	76902583	76902974	mouse_retinaE145specificATACpeak906			chr10	106736376	106737001	mouse_eyeE115specificATACpeak906			chr10	74514880	74515195	mouse_eyeE115E145specificATACpeak906
chr10	122994810	122995052	mouse_lensE145specificATACpeak907			chr10	76939027	76939398	mouse_retinaE145specificATACpeak907			chr10	106896319	106896876	mouse_eyeE115specificATACpeak907			chr10	75148352	75148734	mouse_eyeE115E145specificATACpeak907
chr10	123183335	123183548	mouse_lensE145specificATACpeak908			chr10	76964080	76964379	mouse_retinaE145specificATACpeak908			chr10	107037840	107038437	mouse_eyeE115specificATACpeak908			chr10	75156903	75157533	mouse_eyeE115E145specificATACpeak908
chr10	123335754	123336191	mouse_lensE145specificATACpeak909			chr10	77110881	77111345	mouse_retinaE145specificATACpeak909			chr10	107341003	107341587	mouse_eyeE115specificATACpeak909			chr10	75444260	75444882	mouse_eyeE115E145specificATACpeak909
chr10	125623797	125624290	mouse_lensE145specificATACpeak910			chr10	77273080	77273291	mouse_retinaE145specificATACpeak910			chr10	107344292	107344494	mouse_eyeE115specificATACpeak910			chr10	75573314	75573593	mouse_eyeE115E145specificATACpeak910
chr10	126962220	126962667	mouse_lensE145specificATACpeak911			chr10	77507270	77507561	mouse_retinaE145specificATACpeak911			chr10	107355955	107356188	mouse_eyeE115specificATACpeak911			chr10	75684114	75684576	mouse_eyeE115E145specificATACpeak911
chr10	127403618	127403759	mouse_lensE145specificATACpeak912			chr10	78775844	78776246	mouse_retinaE145specificATACpeak912			chr10	107361369	107361911	mouse_eyeE115specificATACpeak912			chr10	75703587	75703756	mouse_eyeE115E145specificATACpeak912
chr10	127426721	127427140	mouse_lensE145specificATACpeak913			chr10	79612045	79612675	mouse_retinaE145specificATACpeak913			chr10	107562867	107563415	mouse_eyeE115specificATACpeak913			chr10	75704270	75704510	mouse_eyeE115E145specificATACpeak913
chr10	127542159	127542573	mouse_lensE145specificATACpeak914			chr10	79900876	79901510	mouse_retinaE145specificATACpeak914			chr10	107610122	107610514	mouse_eyeE115specificATACpeak914			chr10	75704641	75705123	mouse_eyeE115E145specificATACpeak914
chr10	127564283	127564568	mouse_lensE145specificATACpeak915			chr10	79945497	79946192	mouse_retinaE145specificATACpeak915			chr10	108061882	108062747	mouse_eyeE115specificATACpeak915			chr10	75795033	75795179	mouse_eyeE115E145specificATACpeak915
chr10	127604673	127605056	mouse_lensE145specificATACpeak916			chr10	80627761	80628073	mouse_retinaE145specificATACpeak916			chr10	108349357	108349661	mouse_eyeE115specificATACpeak916			chr10	76108525	76108905	mouse_eyeE115E145specificATACpeak916
chr10	128217308	128217640	mouse_lensE145specificATACpeak917			chr10	80837866	80838125	mouse_retinaE145specificATACpeak917			chr10	108364985	108365436	mouse_eyeE115specificATACpeak917			chr10	76729761	76729995	mouse_eyeE115E145specificATACpeak917
chr10	128225183	128225406	mouse_lensE145specificATACpeak918			chr10	83019502	83020365	mouse_retinaE145specificATACpeak918			chr10	108484729	108484948	mouse_eyeE115specificATACpeak918			chr10	76801782	76802587	mouse_eyeE115E145specificATACpeak918
chr10	128225702	128226049	mouse_lensE145specificATACpeak919			chr10	83106157	83106666	mouse_retinaE145specificATACpeak919			chr10	108524366	108525015	mouse_eyeE115specificATACpeak919			chr10	76809902	76810527	mouse_eyeE115E145specificATACpeak919
chr10	128489436	128489730	mouse_lensE145specificATACpeak920			chr10	83181839	83181995	mouse_retinaE145specificATACpeak920			chr10	108569521	108569955	mouse_eyeE115specificATACpeak920			chr10	76815518	76815993	mouse_eyeE115E145specificATACpeak920
chr10	128899875	128900079	mouse_lensE145specificATACpeak921			chr10	83182096	83182252	mouse_retinaE145specificATACpeak921			chr10	108571147	108571503	mouse_eyeE115specificATACpeak921			chr10	76816379	76816847	mouse_eyeE115E145specificATACpeak921
chr11	3374002	3374682	mouse_lensE145specificATACpeak922			chr10	83211077	83211538	mouse_retinaE145specificATACpeak922			chr10	108960745	108961121	mouse_eyeE115specificATACpeak922			chr10	76831212	76831521	mouse_eyeE115E145specificATACpeak922
chr11	3382949	3383167	mouse_lensE145specificATACpeak923			chr10	83245661	83246096	mouse_retinaE145specificATACpeak923			chr10	109140374	109140917	mouse_eyeE115specificATACpeak923			chr10	76882733	76883076	mouse_eyeE115E145specificATACpeak923
chr11	3721992	3722320	mouse_lensE145specificATACpeak924			chr10	83266744	83267091	mouse_retinaE145specificATACpeak924			chr10	109141127	109141752	mouse_eyeE115specificATACpeak924			chr10	77273080	77273291	mouse_eyeE115E145specificATACpeak924
chr11	4197862	4197995	mouse_lensE145specificATACpeak925			chr10	83850903	83851217	mouse_retinaE145specificATACpeak925			chr10	109309365	109309673	mouse_eyeE115specificATACpeak925			chr10	77507270	77507561	mouse_eyeE115E145specificATACpeak925
chr11	4217931	4218685	mouse_lensE145specificATACpeak926			chr10	84004768	84005035	mouse_retinaE145specificATACpeak926			chr10	109790903	109791079	mouse_eyeE115specificATACpeak926			chr10	78307486	78307760	mouse_eyeE115E145specificATACpeak926
chr11	4482303	4482511	mouse_lensE145specificATACpeak927			chr10	84026854	84027144	mouse_retinaE145specificATACpeak927			chr10	109999805	110000257	mouse_eyeE115specificATACpeak927			chr10	78334951	78335190	mouse_eyeE115E145specificATACpeak927
chr11	4482660	4482895	mouse_lensE145specificATACpeak928			chr10	84123581	84123742	mouse_retinaE145specificATACpeak928			chr10	110383811	110384231	mouse_eyeE115specificATACpeak928			chr10	78775844	78776246	mouse_eyeE115E145specificATACpeak928
chr11	4498933	4499209	mouse_lensE145specificATACpeak929			chr10	84526463	84526648	mouse_retinaE145specificATACpeak929			chr10	110989882	110990260	mouse_eyeE115specificATACpeak929			chr10	79612045	79612675	mouse_eyeE115E145specificATACpeak929
chr11	4629855	4630353	mouse_lensE145specificATACpeak930			chr10	84526728	84526916	mouse_retinaE145specificATACpeak930			chr10	111012547	111012853	mouse_eyeE115specificATACpeak930			chr10	79900876	79901510	mouse_eyeE115E145specificATACpeak930
chr11	4662324	4662511	mouse_lensE145specificATACpeak931			chr10	85161831	85162036	mouse_retinaE145specificATACpeak931			chr10	111096897	111097139	mouse_eyeE115specificATACpeak931			chr10	79958225	79958517	mouse_eyeE115E145specificATACpeak931
chr11	4724986	4725217	mouse_lensE145specificATACpeak932			chr10	85451663	85451982	mouse_retinaE145specificATACpeak932			chr10	111130921	111131136	mouse_eyeE115specificATACpeak932			chr10	80281396	80281639	mouse_eyeE115E145specificATACpeak932
chr11	4791675	4791915	mouse_lensE145specificATACpeak933			chr10	85731850	85732055	mouse_retinaE145specificATACpeak933			chr10	111273579	111274255	mouse_eyeE115specificATACpeak933			chr10	80627761	80628073	mouse_eyeE115E145specificATACpeak933
chr11	4921358	4921780	mouse_lensE145specificATACpeak934			chr10	85734378	85734761	mouse_retinaE145specificATACpeak934			chr10	111540763	111541134	mouse_eyeE115specificATACpeak934			chr10	80757845	80758045	mouse_eyeE115E145specificATACpeak934
chr11	5128839	5129553	mouse_lensE145specificATACpeak935			chr10	87384536	87385239	mouse_retinaE145specificATACpeak935			chr10	111624652	111625042	mouse_eyeE115specificATACpeak935			chr10	80837866	80838125	mouse_eyeE115E145specificATACpeak935
chr11	5211756	5211982	mouse_lensE145specificATACpeak936			chr10	87948050	87948760	mouse_retinaE145specificATACpeak936			chr10	111663597	111663918	mouse_eyeE115specificATACpeak936			chr10	80840402	80840650	mouse_eyeE115E145specificATACpeak936
chr11	5357318	5357629	mouse_lensE145specificATACpeak937			chr10	88439705	88440182	mouse_retinaE145specificATACpeak937			chr10	111796944	111797159	mouse_eyeE115specificATACpeak937			chr10	82042168	82042502	mouse_eyeE115E145specificATACpeak937
chr11	5577519	5578018	mouse_lensE145specificATACpeak938			chr10	90993913	90994178	mouse_retinaE145specificATACpeak938			chr10	111918026	111918639	mouse_eyeE115specificATACpeak938			chr10	82817582	82818038	mouse_eyeE115E145specificATACpeak938
chr11	5732392	5732974	mouse_lensE145specificATACpeak939			chr10	91135338	91136087	mouse_retinaE145specificATACpeak939			chr10	111932739	111933078	mouse_eyeE115specificATACpeak939			chr10	83019502	83020365	mouse_eyeE115E145specificATACpeak939
chr11	5761763	5762609	mouse_lensE145specificATACpeak940			chr10	91641213	91641503	mouse_retinaE145specificATACpeak940			chr10	112227215	112227343	mouse_eyeE115specificATACpeak940			chr10	83245661	83246096	mouse_eyeE115E145specificATACpeak940
chr11	5792408	5792890	mouse_lensE145specificATACpeak941			chr10	92148509	92148774	mouse_retinaE145specificATACpeak941			chr10	112338694	112339071	mouse_eyeE115specificATACpeak941			chr10	83266744	83267091	mouse_eyeE115E145specificATACpeak941
chr11	5855928	5856296	mouse_lensE145specificATACpeak942			chr10	92314671	92314996	mouse_retinaE145specificATACpeak942			chr10	112394259	112395033	mouse_eyeE115specificATACpeak942			chr10	83605555	83606174	mouse_eyeE115E145specificATACpeak942
chr11	5930658	5930869	mouse_lensE145specificATACpeak943			chr10	92333015	92333683	mouse_retinaE145specificATACpeak943			chr10	112980620	112980961	mouse_eyeE115specificATACpeak943			chr10	83637402	83637616	mouse_eyeE115E145specificATACpeak943
chr11	5949622	5950384	mouse_lensE145specificATACpeak944			chr10	92426383	92426968	mouse_retinaE145specificATACpeak944			chr10	113009104	113009522	mouse_eyeE115specificATACpeak944			chr10	83963377	83963522	mouse_eyeE115E145specificATACpeak944
chr11	6104841	6105001	mouse_lensE145specificATACpeak945			chr10	92549010	92549869	mouse_retinaE145specificATACpeak945			chr10	113339183	113339670	mouse_eyeE115specificATACpeak945			chr10	83963982	83964479	mouse_eyeE115E145specificATACpeak945
chr11	6177911	6178106	mouse_lensE145specificATACpeak946			chr10	93355601	93355874	mouse_retinaE145specificATACpeak946			chr10	113408954	113409260	mouse_eyeE115specificATACpeak946			chr10	84392690	84392953	mouse_eyeE115E145specificATACpeak946
chr11	6555507	6555792	mouse_lensE145specificATACpeak947			chr10	93736302	93736599	mouse_retinaE145specificATACpeak947			chr10	113592178	113592867	mouse_eyeE115specificATACpeak947			chr10	84477423	84478207	mouse_eyeE115E145specificATACpeak947
chr11	8401217	8401679	mouse_lensE145specificATACpeak948			chr10	93756143	93756630	mouse_retinaE145specificATACpeak948			chr10	114203066	114203521	mouse_eyeE115specificATACpeak948			chr10	84632304	84632522	mouse_eyeE115E145specificATACpeak948
chr11	8453313	8453527	mouse_lensE145specificATACpeak949			chr10	93837762	93837965	mouse_retinaE145specificATACpeak949			chr10	114427944	114428291	mouse_eyeE115specificATACpeak949			chr10	84722693	84723045	mouse_eyeE115E145specificATACpeak949
chr11	8456633	8457019	mouse_lensE145specificATACpeak950			chr10	93969316	93969682	mouse_retinaE145specificATACpeak950			chr10	114662443	114662775	mouse_eyeE115specificATACpeak950			chr10	84960571	84960866	mouse_eyeE115E145specificATACpeak950
chr11	8494098	8494285	mouse_lensE145specificATACpeak951			chr10	94123288	94124063	mouse_retinaE145specificATACpeak951			chr10	115012976	115013235	mouse_eyeE115specificATACpeak951			chr10	85161831	85162036	mouse_eyeE115E145specificATACpeak951
chr11	8544443	8544618	mouse_lensE145specificATACpeak952			chr10	94129613	94130113	mouse_retinaE145specificATACpeak952			chr10	115143724	115143945	mouse_eyeE115specificATACpeak952			chr10	85451663	85451982	mouse_eyeE115E145specificATACpeak952
chr11	8556428	8556752	mouse_lensE145specificATACpeak953			chr10	94377016	94377224	mouse_retinaE145specificATACpeak953			chr10	115556618	115557431	mouse_eyeE115specificATACpeak953			chr10	85731850	85732055	mouse_eyeE115E145specificATACpeak953
chr11	8793131	8793524	mouse_lensE145specificATACpeak954			chr10	94621539	94622276	mouse_retinaE145specificATACpeak954			chr10	115579404	115580039	mouse_eyeE115specificATACpeak954			chr10	85734378	85734761	mouse_eyeE115E145specificATACpeak954
chr11	8859064	8859456	mouse_lensE145specificATACpeak955			chr10	94804136	94804334	mouse_retinaE145specificATACpeak955			chr10	116194436	116194763	mouse_eyeE115specificATACpeak955			chr10	85745978	85746117	mouse_eyeE115E145specificATACpeak955
chr11	8945459	8945808	mouse_lensE145specificATACpeak956			chr10	94896231	94896645	mouse_retinaE145specificATACpeak956			chr10	116350615	116350957	mouse_eyeE115specificATACpeak956			chr10	86459772	86459941	mouse_eyeE115E145specificATACpeak956
chr11	8972186	8972352	mouse_lensE145specificATACpeak957			chr10	94934387	94934650	mouse_retinaE145specificATACpeak957			chr10	116382813	116383179	mouse_eyeE115specificATACpeak957			chr10	87297249	87297416	mouse_eyeE115E145specificATACpeak957
chr11	9074399	9074692	mouse_lensE145specificATACpeak958			chr10	94975016	94975377	mouse_retinaE145specificATACpeak958			chr10	116548056	116548321	mouse_eyeE115specificATACpeak958			chr10	87384536	87385239	mouse_eyeE115E145specificATACpeak958
chr11	9220477	9221001	mouse_lensE145specificATACpeak959			chr10	94975714	94975988	mouse_retinaE145specificATACpeak959			chr10	117011079	117011671	mouse_eyeE115specificATACpeak959			chr10	87546195	87546794	mouse_eyeE115E145specificATACpeak959
chr11	9429848	9430150	mouse_lensE145specificATACpeak960			chr10	95088208	95088451	mouse_retinaE145specificATACpeak960			chr10	117021068	117021599	mouse_eyeE115specificATACpeak960			chr10	87747931	87748168	mouse_eyeE115E145specificATACpeak960
chr11	10954881	10955332	mouse_lensE145specificATACpeak961			chr10	95310819	95311463	mouse_retinaE145specificATACpeak961			chr10	117142018	117142507	mouse_eyeE115specificATACpeak961			chr10	87948050	87948760	mouse_eyeE115E145specificATACpeak961
chr11	11881774	11882012	mouse_lensE145specificATACpeak962			chr10	95595700	95596318	mouse_retinaE145specificATACpeak962			chr10	117477970	117478678	mouse_eyeE115specificATACpeak962			chr10	88031925	88032790	mouse_eyeE115E145specificATACpeak962
chr11	12180192	12180709	mouse_lensE145specificATACpeak963			chr10	95790646	95791677	mouse_retinaE145specificATACpeak963			chr10	117994768	117995339	mouse_eyeE115specificATACpeak963			chr10	88439705	88440182	mouse_eyeE115E145specificATACpeak963
chr11	12257237	12258055	mouse_lensE145specificATACpeak964			chr10	95868484	95868800	mouse_retinaE145specificATACpeak964			chr10	118110056	118110717	mouse_eyeE115specificATACpeak964			chr10	88715890	88716437	mouse_eyeE115E145specificATACpeak964
chr11	12273783	12274603	mouse_lensE145specificATACpeak965			chr10	96289113	96289283	mouse_retinaE145specificATACpeak965			chr10	118575570	118575864	mouse_eyeE115specificATACpeak965			chr10	89075392	89075813	mouse_eyeE115E145specificATACpeak965
chr11	15127507	15127797	mouse_lensE145specificATACpeak966			chr10	96308815	96309497	mouse_retinaE145specificATACpeak966			chr10	118665399	118665751	mouse_eyeE115specificATACpeak966			chr10	89359901	89360163	mouse_eyeE115E145specificATACpeak966
chr11	16137698	16137988	mouse_lensE145specificATACpeak967			chr10	96458618	96458845	mouse_retinaE145specificATACpeak967			chr10	119131831	119132504	mouse_eyeE115specificATACpeak967			chr10	89392593	89393083	mouse_eyeE115E145specificATACpeak967
chr11	16591372	16592178	mouse_lensE145specificATACpeak968			chr10	97114385	97115347	mouse_retinaE145specificATACpeak968			chr10	119270293	119270993	mouse_eyeE115specificATACpeak968			chr10	89491350	89491746	mouse_eyeE115E145specificATACpeak968
chr11	16819948	16820631	mouse_lensE145specificATACpeak969			chr10	97231413	97231790	mouse_retinaE145specificATACpeak969			chr10	119586888	119587332	mouse_eyeE115specificATACpeak969			chr10	89823895	89824371	mouse_eyeE115E145specificATACpeak969
chr11	16942054	16942473	mouse_lensE145specificATACpeak970			chr10	97337989	97338252	mouse_retinaE145specificATACpeak970			chr10	119630410	119630799	mouse_eyeE115specificATACpeak970			chr10	90600075	90600496	mouse_eyeE115E145specificATACpeak970
chr11	17458865	17459273	mouse_lensE145specificATACpeak971			chr10	97771600	97771977	mouse_retinaE145specificATACpeak971			chr10	119687885	119688064	mouse_eyeE115specificATACpeak971			chr10	90993913	90994178	mouse_eyeE115E145specificATACpeak971
chr11	17750186	17750889	mouse_lensE145specificATACpeak972			chr10	98041586	98042233	mouse_retinaE145specificATACpeak972			chr10	120344906	120345306	mouse_eyeE115specificATACpeak972			chr10	92006440	92006973	mouse_eyeE115E145specificATACpeak972
chr11	17768389	17768808	mouse_lensE145specificATACpeak973			chr10	98333655	98334060	mouse_retinaE145specificATACpeak973			chr10	120406528	120406971	mouse_eyeE115specificATACpeak973			chr10	92333015	92333683	mouse_eyeE115E145specificATACpeak973
chr11	18604654	18605344	mouse_lensE145specificATACpeak974			chr10	98418335	98418744	mouse_retinaE145specificATACpeak974			chr10	120674324	120674667	mouse_eyeE115specificATACpeak974			chr10	92375371	92375608	mouse_eyeE115E145specificATACpeak974
chr11	18882329	18882664	mouse_lensE145specificATACpeak975			chr10	98749241	98749570	mouse_retinaE145specificATACpeak975			chr10	120825518	120826067	mouse_eyeE115specificATACpeak975			chr10	92426383	92426968	mouse_eyeE115E145specificATACpeak975
chr11	18934931	18935933	mouse_lensE145specificATACpeak976			chr10	98808747	98809405	mouse_retinaE145specificATACpeak976			chr10	121368654	121369088	mouse_eyeE115specificATACpeak976			chr10	92549010	92549869	mouse_eyeE115E145specificATACpeak976
chr11	18944816	18945659	mouse_lensE145specificATACpeak977			chr10	99283776	99284813	mouse_retinaE145specificATACpeak977			chr10	121461336	121462041	mouse_eyeE115specificATACpeak977			chr10	92989727	92989880	mouse_eyeE115E145specificATACpeak977
chr11	18992815	18993183	mouse_lensE145specificATACpeak978			chr10	99388927	99389298	mouse_retinaE145specificATACpeak978			chr10	121806788	121807259	mouse_eyeE115specificATACpeak978			chr10	93355601	93355874	mouse_eyeE115E145specificATACpeak978
chr11	19103262	19103463	mouse_lensE145specificATACpeak979			chr10	99594074	99594254	mouse_retinaE145specificATACpeak979			chr10	121817899	121818366	mouse_eyeE115specificATACpeak979			chr10	93736302	93736599	mouse_eyeE115E145specificATACpeak979
chr11	19151052	19151314	mouse_lensE145specificATACpeak980			chr10	99608280	99608891	mouse_retinaE145specificATACpeak980			chr10	121908194	121908451	mouse_eyeE115specificATACpeak980			chr10	93756143	93756630	mouse_eyeE115E145specificATACpeak980
chr11	19227654	19228096	mouse_lensE145specificATACpeak981			chr10	99834659	99835017	mouse_retinaE145specificATACpeak981			chr10	121995377	121995798	mouse_eyeE115specificATACpeak981			chr10	93837762	93837965	mouse_eyeE115E145specificATACpeak981
chr11	19467702	19467899	mouse_lensE145specificATACpeak982			chr10	100009688	100010042	mouse_retinaE145specificATACpeak982			chr10	122499128	122499785	mouse_eyeE115specificATACpeak982			chr10	93933024	93933275	mouse_eyeE115E145specificATACpeak982
chr11	19573240	19573404	mouse_lensE145specificATACpeak983			chr10	100127893	100128798	mouse_retinaE145specificATACpeak983			chr10	122618550	122619197	mouse_eyeE115specificATACpeak983			chr10	93969316	93969682	mouse_eyeE115E145specificATACpeak983
chr11	20033830	20034030	mouse_lensE145specificATACpeak984			chr10	100881376	100882050	mouse_retinaE145specificATACpeak984			chr10	122619306	122619635	mouse_eyeE115specificATACpeak984			chr10	93970271	93970556	mouse_eyeE115E145specificATACpeak984
chr11	20045973	20046288	mouse_lensE145specificATACpeak985			chr10	101256349	101256873	mouse_retinaE145specificATACpeak985			chr10	122779323	122779686	mouse_eyeE115specificATACpeak985			chr10	94043969	94044626	mouse_eyeE115E145specificATACpeak985
chr11	20243182	20243590	mouse_lensE145specificATACpeak986			chr10	101532313	101532738	mouse_retinaE145specificATACpeak986			chr10	122994501	122994729	mouse_eyeE115specificATACpeak986			chr10	94123288	94124063	mouse_eyeE115E145specificATACpeak986
chr11	20357650	20358126	mouse_lensE145specificATACpeak987			chr10	101533826	101533983	mouse_retinaE145specificATACpeak987			chr10	122994810	122995052	mouse_eyeE115specificATACpeak987			chr10	94129613	94130113	mouse_eyeE115E145specificATACpeak987
chr11	20358341	20358561	mouse_lensE145specificATACpeak988			chr10	101798793	101799437	mouse_retinaE145specificATACpeak988			chr10	123013396	123013980	mouse_eyeE115specificATACpeak988			chr10	94253232	94253790	mouse_eyeE115E145specificATACpeak988
chr11	20839781	20840056	mouse_lensE145specificATACpeak989			chr10	103405506	103405788	mouse_retinaE145specificATACpeak989			chr10	123160603	123160814	mouse_eyeE115specificATACpeak989			chr10	94304215	94304367	mouse_eyeE115E145specificATACpeak989
chr11	20915191	20915442	mouse_lensE145specificATACpeak990			chr10	103726475	103727068	mouse_retinaE145specificATACpeak990			chr10	123236335	123236541	mouse_eyeE115specificATACpeak990			chr10	94550598	94551028	mouse_eyeE115E145specificATACpeak990
chr11	20934660	20935021	mouse_lensE145specificATACpeak991			chr10	104032679	104033238	mouse_retinaE145specificATACpeak991			chr10	123335754	123336191	mouse_eyeE115specificATACpeak991			chr10	94809994	94810356	mouse_eyeE115E145specificATACpeak991
chr11	20985190	20985394	mouse_lensE145specificATACpeak992			chr10	105096724	105097349	mouse_retinaE145specificATACpeak992			chr10	123398236	123398411	mouse_eyeE115specificATACpeak992			chr10	94975016	94975377	mouse_eyeE115E145specificATACpeak992
chr11	20985895	20986080	mouse_lensE145specificATACpeak993			chr10	105380475	105381043	mouse_retinaE145specificATACpeak993			chr10	123678312	123678852	mouse_eyeE115specificATACpeak993			chr10	94975714	94975988	mouse_eyeE115E145specificATACpeak993
chr11	21060152	21060321	mouse_lensE145specificATACpeak994			chr10	105381187	105381537	mouse_retinaE145specificATACpeak994			chr10	123682817	123683204	mouse_eyeE115specificATACpeak994			chr10	95310819	95311463	mouse_eyeE115E145specificATACpeak994
chr11	21168904	21169348	mouse_lensE145specificATACpeak995			chr10	105453238	105453624	mouse_retinaE145specificATACpeak995			chr10	123716648	123717124	mouse_eyeE115specificATACpeak995			chr10	95595700	95596318	mouse_eyeE115E145specificATACpeak995
chr11	22077239	22077531	mouse_lensE145specificATACpeak996			chr10	105568250	105568430	mouse_retinaE145specificATACpeak996			chr10	124300988	124301286	mouse_eyeE115specificATACpeak996			chr10	95790646	95791677	mouse_eyeE115E145specificATACpeak996
chr11	22080932	22081625	mouse_lensE145specificATACpeak997			chr10	105572211	105572585	mouse_retinaE145specificATACpeak997			chr10	125148767	125149135	mouse_eyeE115specificATACpeak997			chr10	95800790	95800971	mouse_eyeE115E145specificATACpeak997
chr11	22376731	22377148	mouse_lensE145specificATACpeak998			chr10	105693199	105693522	mouse_retinaE145specificATACpeak998			chr10	125305242	125305499	mouse_eyeE115specificATACpeak998			chr10	95801403	95801735	mouse_eyeE115E145specificATACpeak998
chr11	22698388	22699069	mouse_lensE145specificATACpeak999			chr10	106121655	106122203	mouse_retinaE145specificATACpeak999			chr10	125621382	125621751	mouse_eyeE115specificATACpeak999			chr10	95864798	95865058	mouse_eyeE115E145specificATACpeak999
chr11	25746661	25746869	mouse_lensE145specificATACpeak1000			chr10	106289687	106290366	mouse_retinaE145specificATACpeak1000			chr10	125623797	125624290	mouse_eyeE115specificATACpeak1000			chr10	95868484	95868800	mouse_eyeE115E145specificATACpeak1000
chr11	25934461	25934790	mouse_lensE145specificATACpeak1001			chr10	106290809	106291056	mouse_retinaE145specificATACpeak1001			chr10	125944844	125945069	mouse_eyeE115specificATACpeak1001			chr10	96308815	96309497	mouse_eyeE115E145specificATACpeak1001
chr11	26089007	26089607	mouse_lensE145specificATACpeak1002			chr10	106597073	106597266	mouse_retinaE145specificATACpeak1002			chr10	126240290	126240581	mouse_eyeE115specificATACpeak1002			chr10	96458618	96458845	mouse_eyeE115E145specificATACpeak1002
chr11	26817182	26817708	mouse_lensE145specificATACpeak1003			chr10	106896319	106896876	mouse_retinaE145specificATACpeak1003			chr10	126329414	126329717	mouse_eyeE115specificATACpeak1003			chr10	96459273	96459562	mouse_eyeE115E145specificATACpeak1003
chr11	26971193	26971709	mouse_lensE145specificATACpeak1004			chr10	107341003	107341587	mouse_retinaE145specificATACpeak1004			chr10	126641739	126642319	mouse_eyeE115specificATACpeak1004			chr10	97093765	97094294	mouse_eyeE115E145specificATACpeak1004
chr11	27585541	27585785	mouse_lensE145specificATACpeak1005			chr10	107344292	107344494	mouse_retinaE145specificATACpeak1005			chr10	126873052	126873491	mouse_eyeE115specificATACpeak1005			chr10	97114385	97115347	mouse_eyeE115E145specificATACpeak1005
chr11	28934521	28934941	mouse_lensE145specificATACpeak1006			chr10	107352207	107352398	mouse_retinaE145specificATACpeak1006			chr10	128435149	128435790	mouse_eyeE115specificATACpeak1006			chr10	97337989	97338252	mouse_eyeE115E145specificATACpeak1006
chr11	29098740	29099664	mouse_lensE145specificATACpeak1007			chr10	107829069	107829546	mouse_retinaE145specificATACpeak1007			chr10	130279894	130280442	mouse_eyeE115specificATACpeak1007			chr10	97466934	97467095	mouse_eyeE115E145specificATACpeak1007
chr11	29242064	29242311	mouse_lensE145specificATACpeak1008			chr10	108061882	108062747	mouse_retinaE145specificATACpeak1008			chr11	3374002	3374682	mouse_eyeE115specificATACpeak1008			chr10	97771600	97771977	mouse_eyeE115E145specificATACpeak1008
chr11	29626573	29626868	mouse_lensE145specificATACpeak1009			chr10	108470381	108470942	mouse_retinaE145specificATACpeak1009			chr11	3382949	3383167	mouse_eyeE115specificATACpeak1009			chr10	98749241	98749570	mouse_eyeE115E145specificATACpeak1009
chr11	29968772	29969195	mouse_lensE145specificATACpeak1010			chr10	108480113	108480746	mouse_retinaE145specificATACpeak1010			chr11	3802151	3802296	mouse_eyeE115specificATACpeak1010			chr10	98808747	98809405	mouse_eyeE115E145specificATACpeak1010
chr11	30138258	30138499	mouse_lensE145specificATACpeak1011			chr10	108524366	108525015	mouse_retinaE145specificATACpeak1011			chr11	4482303	4482511	mouse_eyeE115specificATACpeak1011			chr10	99165556	99166276	mouse_eyeE115E145specificATACpeak1011
chr11	30158129	30158665	mouse_lensE145specificATACpeak1012			chr10	108569521	108569955	mouse_retinaE145specificATACpeak1012			chr11	4482660	4482895	mouse_eyeE115specificATACpeak1012			chr10	99283776	99284813	mouse_eyeE115E145specificATACpeak1012
chr11	30209690	30209871	mouse_lensE145specificATACpeak1013			chr10	108652917	108653281	mouse_retinaE145specificATACpeak1013			chr11	4791675	4791915	mouse_eyeE115specificATACpeak1013			chr10	99388927	99389298	mouse_eyeE115E145specificATACpeak1013
chr11	30486376	30486748	mouse_lensE145specificATACpeak1014			chr10	108765646	108765920	mouse_retinaE145specificATACpeak1014			chr11	4793013	4793329	mouse_eyeE115specificATACpeak1014			chr10	99608280	99608891	mouse_eyeE115E145specificATACpeak1014
chr11	30822367	30822759	mouse_lensE145specificATACpeak1015			chr10	109140374	109140917	mouse_retinaE145specificATACpeak1015			chr11	4803422	4803673	mouse_eyeE115specificATACpeak1015			chr10	100127893	100128798	mouse_eyeE115E145specificATACpeak1015
chr11	31140393	31140831	mouse_lensE145specificATACpeak1016			chr10	109141127	109141752	mouse_retinaE145specificATACpeak1016			chr11	4916095	4916342	mouse_eyeE115specificATACpeak1016			chr10	100717161	100717439	mouse_eyeE115E145specificATACpeak1016
chr11	31713641	31714032	mouse_lensE145specificATACpeak1017			chr10	109500883	109501249	mouse_retinaE145specificATACpeak1017			chr11	5015800	5016007	mouse_eyeE115specificATACpeak1017			chr10	100718611	100719088	mouse_eyeE115E145specificATACpeak1017
chr11	31784331	31784487	mouse_lensE145specificATACpeak1018			chr10	109802359	109802580	mouse_retinaE145specificATACpeak1018			chr11	5211756	5211982	mouse_eyeE115specificATACpeak1018			chr10	101256349	101256873	mouse_eyeE115E145specificATACpeak1018
chr11	31795799	31795983	mouse_lensE145specificATACpeak1019			chr10	109856239	109856616	mouse_retinaE145specificATACpeak1019			chr11	5255402	5256091	mouse_eyeE115specificATACpeak1019			chr10	101532313	101532738	mouse_eyeE115E145specificATACpeak1019
chr11	31807551	31807887	mouse_lensE145specificATACpeak1020			chr10	109904272	109904564	mouse_retinaE145specificATACpeak1020			chr11	5577519	5578018	mouse_eyeE115specificATACpeak1020			chr10	101798793	101799437	mouse_eyeE115E145specificATACpeak1020
chr11	31827867	31828303	mouse_lensE145specificATACpeak1021			chr10	109906072	109906454	mouse_retinaE145specificATACpeak1021			chr11	6669118	6669545	mouse_eyeE115specificATACpeak1021			chr10	103405506	103405788	mouse_eyeE115E145specificATACpeak1021
chr11	32362915	32363516	mouse_lensE145specificATACpeak1022			chr10	109907232	109907485	mouse_retinaE145specificATACpeak1022			chr11	7164534	7164767	mouse_eyeE115specificATACpeak1022			chr10	103726475	103727068	mouse_eyeE115E145specificATACpeak1022
chr11	32552529	32553091	mouse_lensE145specificATACpeak1023			chr10	110102109	110102662	mouse_retinaE145specificATACpeak1023			chr11	7981037	7981381	mouse_eyeE115specificATACpeak1023			chr10	104032679	104033238	mouse_eyeE115E145specificATACpeak1023
chr11	32625783	32625951	mouse_lensE145specificATACpeak1024			chr10	110313835	110314275	mouse_retinaE145specificATACpeak1024			chr11	8065220	8065420	mouse_eyeE115specificATACpeak1024			chr10	105096724	105097349	mouse_eyeE115E145specificATACpeak1024
chr11	32889351	32889609	mouse_lensE145specificATACpeak1025			chr10	110383811	110384231	mouse_retinaE145specificATACpeak1025			chr11	8401217	8401679	mouse_eyeE115specificATACpeak1025			chr10	105315460	105315980	mouse_eyeE115E145specificATACpeak1025
chr11	32919630	32919835	mouse_lensE145specificATACpeak1026			chr10	110929800	110930196	mouse_retinaE145specificATACpeak1026			chr11	8584891	8585374	mouse_eyeE115specificATACpeak1026			chr10	105380475	105381043	mouse_eyeE115E145specificATACpeak1026
chr11	33292446	33292638	mouse_lensE145specificATACpeak1027			chr10	110931018	110932123	mouse_retinaE145specificATACpeak1027			chr11	8859064	8859456	mouse_eyeE115specificATACpeak1027			chr10	105381187	105381537	mouse_eyeE115E145specificATACpeak1027
chr11	33826917	33827429	mouse_lensE145specificATACpeak1028			chr10	110992046	110992519	mouse_retinaE145specificATACpeak1028			chr11	8859560	8859782	mouse_eyeE115specificATACpeak1028			chr10	105568250	105568430	mouse_eyeE115E145specificATACpeak1028
chr11	33849534	33849915	mouse_lensE145specificATACpeak1029			chr10	111012547	111012853	mouse_retinaE145specificATACpeak1029			chr11	9616732	9617141	mouse_eyeE115specificATACpeak1029			chr10	105572211	105572585	mouse_eyeE115E145specificATACpeak1029
chr11	34181513	34182115	mouse_lensE145specificATACpeak1030			chr10	111025867	111026578	mouse_retinaE145specificATACpeak1030			chr11	9731606	9731945	mouse_eyeE115specificATACpeak1030			chr10	105693199	105693522	mouse_eyeE115E145specificATACpeak1030
chr11	34771099	34771615	mouse_lensE145specificATACpeak1031			chr10	111096897	111097139	mouse_retinaE145specificATACpeak1031			chr11	10497491	10497732	mouse_eyeE115specificATACpeak1031			chr10	106120198	106120749	mouse_eyeE115E145specificATACpeak1031
chr11	34881608	34881850	mouse_lensE145specificATACpeak1032			chr10	111273579	111274255	mouse_retinaE145specificATACpeak1032			chr11	11088085	11088700	mouse_eyeE115specificATACpeak1032			chr10	106121655	106122203	mouse_eyeE115E145specificATACpeak1032
chr11	35151411	35152107	mouse_lensE145specificATACpeak1033			chr10	111387946	111388942	mouse_retinaE145specificATACpeak1033			chr11	11962657	11962921	mouse_eyeE115specificATACpeak1033			chr10	106289687	106290366	mouse_eyeE115E145specificATACpeak1033
chr11	35262497	35262716	mouse_lensE145specificATACpeak1034			chr10	111663597	111663918	mouse_retinaE145specificATACpeak1034			chr11	12167760	12167996	mouse_eyeE115specificATACpeak1034			chr10	106290809	106291056	mouse_eyeE115E145specificATACpeak1034
chr11	35268013	35268193	mouse_lensE145specificATACpeak1035			chr10	111669701	111670007	mouse_retinaE145specificATACpeak1035			chr11	12180192	12180709	mouse_eyeE115specificATACpeak1035			chr10	106597073	106597266	mouse_eyeE115E145specificATACpeak1035
chr11	35305110	35305458	mouse_lensE145specificATACpeak1036			chr10	111672794	111673107	mouse_retinaE145specificATACpeak1036			chr11	12213412	12213796	mouse_eyeE115specificATACpeak1036			chr10	106736376	106737001	mouse_eyeE115E145specificATACpeak1036
chr11	35505837	35506354	mouse_lensE145specificATACpeak1037			chr10	111829383	111829626	mouse_retinaE145specificATACpeak1037			chr11	12257237	12258055	mouse_eyeE115specificATACpeak1037			chr10	106896319	106896876	mouse_eyeE115E145specificATACpeak1037
chr11	35513416	35513759	mouse_lensE145specificATACpeak1038			chr10	111928935	111929418	mouse_retinaE145specificATACpeak1038			chr11	12309551	12309986	mouse_eyeE115specificATACpeak1038			chr10	107341003	107341587	mouse_eyeE115E145specificATACpeak1038
chr11	35587231	35587418	mouse_lensE145specificATACpeak1039			chr10	111932739	111933078	mouse_retinaE145specificATACpeak1039			chr11	12367487	12367788	mouse_eyeE115specificATACpeak1039			chr10	107344292	107344494	mouse_eyeE115E145specificATACpeak1039
chr11	35601432	35601602	mouse_lensE145specificATACpeak1040			chr10	112232559	112233018	mouse_retinaE145specificATACpeak1040			chr11	12535139	12535420	mouse_eyeE115specificATACpeak1040			chr10	107352207	107352398	mouse_eyeE115E145specificATACpeak1040
chr11	36054118	36054753	mouse_lensE145specificATACpeak1041			chr10	112338694	112339071	mouse_retinaE145specificATACpeak1041			chr11	14072697	14073274	mouse_eyeE115specificATACpeak1041			chr10	108061882	108062747	mouse_eyeE115E145specificATACpeak1041
chr11	36461158	36461364	mouse_lensE145specificATACpeak1042			chr10	112394003	112394206	mouse_retinaE145specificATACpeak1042			chr11	14798371	14798694	mouse_eyeE115specificATACpeak1042			chr10	108480113	108480746	mouse_eyeE115E145specificATACpeak1042
chr11	36575621	36575885	mouse_lensE145specificATACpeak1043			chr10	112394259	112395033	mouse_retinaE145specificATACpeak1043			chr11	15870883	15871273	mouse_eyeE115specificATACpeak1043			chr10	108524366	108525015	mouse_eyeE115E145specificATACpeak1043
chr11	36592423	36592791	mouse_lensE145specificATACpeak1044			chr10	113265244	113265350	mouse_retinaE145specificATACpeak1044			chr11	16180729	16180994	mouse_eyeE115specificATACpeak1044			chr10	108569521	108569955	mouse_eyeE115E145specificATACpeak1044
chr11	37122004	37122350	mouse_lensE145specificATACpeak1045			chr10	113592178	113592867	mouse_retinaE145specificATACpeak1045			chr11	16532912	16533189	mouse_eyeE115specificATACpeak1045			chr10	108571147	108571503	mouse_eyeE115E145specificATACpeak1045
chr11	37910696	37911128	mouse_lensE145specificATACpeak1046			chr10	113592960	113593319	mouse_retinaE145specificATACpeak1046			chr11	16591372	16592178	mouse_eyeE115specificATACpeak1046			chr10	109140374	109140917	mouse_eyeE115E145specificATACpeak1046
chr11	37955829	37956237	mouse_lensE145specificATACpeak1047			chr10	113874441	113874998	mouse_retinaE145specificATACpeak1047			chr11	17186471	17186738	mouse_eyeE115specificATACpeak1047			chr10	109141127	109141752	mouse_eyeE115E145specificATACpeak1047
chr11	39224733	39225044	mouse_lensE145specificATACpeak1048			chr10	114203066	114203521	mouse_retinaE145specificATACpeak1048			chr11	17359440	17360169	mouse_eyeE115specificATACpeak1048			chr10	109309365	109309673	mouse_eyeE115E145specificATACpeak1048
chr11	39723767	39724016	mouse_lensE145specificATACpeak1049			chr10	114419104	114419348	mouse_retinaE145specificATACpeak1049			chr11	17458865	17459273	mouse_eyeE115specificATACpeak1049			chr10	109802359	109802580	mouse_eyeE115E145specificATACpeak1049
chr11	40276758	40277152	mouse_lensE145specificATACpeak1050			chr10	114630330	114630832	mouse_retinaE145specificATACpeak1050			chr11	18493236	18493506	mouse_eyeE115specificATACpeak1050			chr10	110383811	110384231	mouse_eyeE115E145specificATACpeak1050
chr11	40539555	40540257	mouse_lensE145specificATACpeak1051			chr10	114662443	114662775	mouse_retinaE145specificATACpeak1051			chr11	18604654	18605344	mouse_eyeE115specificATACpeak1051			chr10	110931018	110932123	mouse_eyeE115E145specificATACpeak1051
chr11	41914103	41914519	mouse_lensE145specificATACpeak1052			chr10	114890758	114891044	mouse_retinaE145specificATACpeak1052			chr11	18882329	18882664	mouse_eyeE115specificATACpeak1052			chr10	110989882	110990260	mouse_eyeE115E145specificATACpeak1052
chr11	43537234	43537382	mouse_lensE145specificATACpeak1053			chr10	115012976	115013235	mouse_retinaE145specificATACpeak1053			chr11	18934931	18935933	mouse_eyeE115specificATACpeak1053			chr10	110992046	110992519	mouse_eyeE115E145specificATACpeak1053
chr11	43546627	43546992	mouse_lensE145specificATACpeak1054			chr10	115050241	115050985	mouse_retinaE145specificATACpeak1054			chr11	18944816	18945659	mouse_eyeE115specificATACpeak1054			chr10	111012547	111012853	mouse_eyeE115E145specificATACpeak1054
chr11	43666860	43667698	mouse_lensE145specificATACpeak1055			chr10	115063881	115064241	mouse_retinaE145specificATACpeak1055			chr11	19093110	19093796	mouse_eyeE115specificATACpeak1055			chr10	111025867	111026578	mouse_eyeE115E145specificATACpeak1055
chr11	43803156	43803377	mouse_lensE145specificATACpeak1056			chr10	115181072	115181377	mouse_retinaE145specificATACpeak1056			chr11	19227654	19228096	mouse_eyeE115specificATACpeak1056			chr10	111096897	111097139	mouse_eyeE115E145specificATACpeak1056
chr11	43925651	43925927	mouse_lensE145specificATACpeak1057			chr10	115342972	115343399	mouse_retinaE145specificATACpeak1057			chr11	19299411	19299711	mouse_eyeE115specificATACpeak1057			chr10	111273579	111274255	mouse_eyeE115E145specificATACpeak1057
chr11	44315932	44316409	mouse_lensE145specificATACpeak1058			chr10	115579404	115580039	mouse_retinaE145specificATACpeak1058			chr11	19969643	19969992	mouse_eyeE115specificATACpeak1058			chr10	111387946	111388942	mouse_eyeE115E145specificATACpeak1058
chr11	45103199	45104028	mouse_lensE145specificATACpeak1059			chr10	115664506	115664960	mouse_retinaE145specificATACpeak1059			chr11	20812073	20812519	mouse_eyeE115specificATACpeak1059			chr10	111663597	111663918	mouse_eyeE115E145specificATACpeak1059
chr11	45218401	45218736	mouse_lensE145specificATACpeak1060			chr10	116001641	116002143	mouse_retinaE145specificATACpeak1060			chr11	20853982	20854353	mouse_eyeE115specificATACpeak1060			chr10	111672794	111673107	mouse_eyeE115E145specificATACpeak1060
chr11	45264042	45264482	mouse_lensE145specificATACpeak1061			chr10	116329127	116329617	mouse_retinaE145specificATACpeak1061			chr11	21827899	21828033	mouse_eyeE115specificATACpeak1061			chr10	111918026	111918639	mouse_eyeE115E145specificATACpeak1061
chr11	46351083	46351606	mouse_lensE145specificATACpeak1062			chr10	116382813	116383179	mouse_retinaE145specificATACpeak1062			chr11	22077239	22077531	mouse_eyeE115specificATACpeak1062			chr10	111932739	111933078	mouse_eyeE115E145specificATACpeak1062
chr11	46649674	46650102	mouse_lensE145specificATACpeak1063			chr10	116383287	116383652	mouse_retinaE145specificATACpeak1063			chr11	22080932	22081625	mouse_eyeE115specificATACpeak1063			chr10	112338694	112339071	mouse_eyeE115E145specificATACpeak1063
chr11	46842013	46842348	mouse_lensE145specificATACpeak1064			chr10	116570624	116570844	mouse_retinaE145specificATACpeak1064			chr11	22698388	22699069	mouse_eyeE115specificATACpeak1064			chr10	112394259	112395033	mouse_eyeE115E145specificATACpeak1064
chr11	46880949	46881088	mouse_lensE145specificATACpeak1065			chr10	116746537	116747110	mouse_retinaE145specificATACpeak1065			chr11	22864454	22864646	mouse_eyeE115specificATACpeak1065			chr10	112980620	112980961	mouse_eyeE115E145specificATACpeak1065
chr11	47107615	47107990	mouse_lensE145specificATACpeak1066			chr10	116773815	116774642	mouse_retinaE145specificATACpeak1066			chr11	23981988	23982223	mouse_eyeE115specificATACpeak1066			chr10	113339183	113339670	mouse_eyeE115E145specificATACpeak1066
chr11	49095325	49095706	mouse_lensE145specificATACpeak1067			chr10	117467827	117468041	mouse_retinaE145specificATACpeak1067			chr11	24370332	24371068	mouse_eyeE115specificATACpeak1067			chr10	113592178	113592867	mouse_eyeE115E145specificATACpeak1067
chr11	50012989	50013289	mouse_lensE145specificATACpeak1068			chr10	118103084	118103762	mouse_retinaE145specificATACpeak1068			chr11	24480815	24481559	mouse_eyeE115specificATACpeak1068			chr10	114203066	114203521	mouse_eyeE115E145specificATACpeak1068
chr11	50154237	50154400	mouse_lensE145specificATACpeak1069			chr10	118640213	118640754	mouse_retinaE145specificATACpeak1069			chr11	24912842	24913268	mouse_eyeE115specificATACpeak1069			chr10	114427944	114428291	mouse_eyeE115E145specificATACpeak1069
chr11	50213103	50213293	mouse_lensE145specificATACpeak1070			chr10	118641090	118641500	mouse_retinaE145specificATACpeak1070			chr11	25313233	25313742	mouse_eyeE115specificATACpeak1070			chr10	114662443	114662775	mouse_eyeE115E145specificATACpeak1070
chr11	50401105	50401346	mouse_lensE145specificATACpeak1071			chr10	118665399	118665751	mouse_retinaE145specificATACpeak1071			chr11	25469968	25470629	mouse_eyeE115specificATACpeak1071			chr10	115012976	115013235	mouse_eyeE115E145specificATACpeak1071
chr11	50403419	50403602	mouse_lensE145specificATACpeak1072			chr10	118754847	118755162	mouse_retinaE145specificATACpeak1072			chr11	25495166	25495483	mouse_eyeE115specificATACpeak1072			chr10	115579404	115580039	mouse_eyeE115E145specificATACpeak1072
chr11	50432859	50432994	mouse_lensE145specificATACpeak1073			chr10	119131831	119132504	mouse_retinaE145specificATACpeak1073			chr11	25573465	25573791	mouse_eyeE115specificATACpeak1073			chr10	115664506	115664960	mouse_eyeE115E145specificATACpeak1073
chr11	50547782	50548297	mouse_lensE145specificATACpeak1074			chr10	119270293	119270993	mouse_retinaE145specificATACpeak1074			chr11	25595313	25595683	mouse_eyeE115specificATACpeak1074			chr10	116329127	116329617	mouse_eyeE115E145specificATACpeak1074
chr11	51110416	51110938	mouse_lensE145specificATACpeak1075			chr10	119586888	119587332	mouse_retinaE145specificATACpeak1075			chr11	25702771	25703127	mouse_eyeE115specificATACpeak1075			chr10	116382813	116383179	mouse_eyeE115E145specificATACpeak1075
chr11	51316121	51316686	mouse_lensE145specificATACpeak1076			chr10	119630410	119630799	mouse_retinaE145specificATACpeak1076			chr11	25704386	25704682	mouse_eyeE115specificATACpeak1076			chr10	116383287	116383652	mouse_eyeE115E145specificATACpeak1076
chr11	51429498	51430181	mouse_lensE145specificATACpeak1077			chr10	119663417	119664096	mouse_retinaE145specificATACpeak1077			chr11	25746661	25746869	mouse_eyeE115specificATACpeak1077			chr10	116548056	116548321	mouse_eyeE115E145specificATACpeak1077
chr11	51448582	51449119	mouse_lensE145specificATACpeak1078			chr10	119687885	119688064	mouse_retinaE145specificATACpeak1078			chr11	25873113	25873406	mouse_eyeE115specificATACpeak1078			chr10	116570624	116570844	mouse_eyeE115E145specificATACpeak1078
chr11	51485845	51486089	mouse_lensE145specificATACpeak1079			chr10	119725411	119725912	mouse_retinaE145specificATACpeak1079			chr11	26089007	26089607	mouse_eyeE115specificATACpeak1079			chr10	116746537	116747110	mouse_eyeE115E145specificATACpeak1079
chr11	51539659	51539974	mouse_lensE145specificATACpeak1080			chr10	120139153	120139537	mouse_retinaE145specificATACpeak1080			chr11	26800245	26800631	mouse_eyeE115specificATACpeak1080			chr10	116773815	116774642	mouse_eyeE115E145specificATACpeak1080
chr11	51937248	51937744	mouse_lensE145specificATACpeak1081			chr10	120344906	120345306	mouse_retinaE145specificATACpeak1081			chr11	26817182	26817708	mouse_eyeE115specificATACpeak1081			chr10	117094812	117095384	mouse_eyeE115E145specificATACpeak1081
chr11	52143785	52143947	mouse_lensE145specificATACpeak1082			chr10	120825518	120826067	mouse_retinaE145specificATACpeak1082			chr11	26971193	26971709	mouse_eyeE115specificATACpeak1082			chr10	117994768	117995339	mouse_eyeE115E145specificATACpeak1082
chr11	52268588	52268799	mouse_lensE145specificATACpeak1083			chr10	121368654	121369088	mouse_retinaE145specificATACpeak1083			chr11	27672486	27672778	mouse_eyeE115specificATACpeak1083			chr10	118110056	118110717	mouse_eyeE115E145specificATACpeak1083
chr11	52332647	52333286	mouse_lensE145specificATACpeak1084			chr10	121423518	121424151	mouse_retinaE145specificATACpeak1084			chr11	28470200	28470789	mouse_eyeE115specificATACpeak1084			chr10	118575570	118575864	mouse_eyeE115E145specificATACpeak1084
chr11	52452022	52452210	mouse_lensE145specificATACpeak1085			chr10	121461336	121462041	mouse_retinaE145specificATACpeak1085			chr11	28538039	28538781	mouse_eyeE115specificATACpeak1085			chr10	118640213	118640754	mouse_eyeE115E145specificATACpeak1085
chr11	52519895	52520028	mouse_lensE145specificATACpeak1086			chr10	121817899	121818366	mouse_retinaE145specificATACpeak1086			chr11	28648828	28649356	mouse_eyeE115specificATACpeak1086			chr10	118664802	118665251	mouse_eyeE115E145specificATACpeak1086
chr11	52561148	52561730	mouse_lensE145specificATACpeak1087			chr10	121919031	121919587	mouse_retinaE145specificATACpeak1087			chr11	28685463	28685750	mouse_eyeE115specificATACpeak1087			chr10	118665399	118665751	mouse_eyeE115E145specificATACpeak1087
chr11	52565448	52565867	mouse_lensE145specificATACpeak1088			chr10	122318862	122319219	mouse_retinaE145specificATACpeak1088			chr11	28730180	28730451	mouse_eyeE115specificATACpeak1088			chr10	118754847	118755162	mouse_eyeE115E145specificATACpeak1088
chr11	52753344	52753777	mouse_lensE145specificATACpeak1089			chr10	122618550	122619197	mouse_retinaE145specificATACpeak1089			chr11	29039720	29039899	mouse_eyeE115specificATACpeak1089			chr10	119131831	119132504	mouse_eyeE115E145specificATACpeak1089
chr11	52768019	52768247	mouse_lensE145specificATACpeak1090			chr10	122711164	122711933	mouse_retinaE145specificATACpeak1090			chr11	29098740	29099664	mouse_eyeE115specificATACpeak1090			chr10	119270293	119270993	mouse_eyeE115E145specificATACpeak1090
chr11	52831681	52831953	mouse_lensE145specificATACpeak1091			chr10	122845543	122845827	mouse_retinaE145specificATACpeak1091			chr11	29242064	29242311	mouse_eyeE115specificATACpeak1091			chr10	119586888	119587332	mouse_eyeE115E145specificATACpeak1091
chr11	52832071	52832579	mouse_lensE145specificATACpeak1092			chr10	122862060	122862593	mouse_retinaE145specificATACpeak1092			chr11	29728017	29728203	mouse_eyeE115specificATACpeak1092			chr10	119630410	119630799	mouse_eyeE115E145specificATACpeak1092
chr11	52957455	52957676	mouse_lensE145specificATACpeak1093			chr10	122950944	122951325	mouse_retinaE145specificATACpeak1093			chr11	30158129	30158665	mouse_eyeE115specificATACpeak1093			chr10	119663417	119664096	mouse_eyeE115E145specificATACpeak1093
chr11	53067744	53068292	mouse_lensE145specificATACpeak1094			chr10	123013396	123013980	mouse_retinaE145specificATACpeak1094			chr11	30822367	30822759	mouse_eyeE115specificATACpeak1094			chr10	119687885	119688064	mouse_eyeE115E145specificATACpeak1094
chr11	53137578	53137796	mouse_lensE145specificATACpeak1095			chr10	123335754	123336191	mouse_retinaE145specificATACpeak1095			chr11	31140393	31140831	mouse_eyeE115specificATACpeak1095			chr10	120344906	120345306	mouse_eyeE115E145specificATACpeak1095
chr11	53140960	53141212	mouse_lensE145specificATACpeak1096			chr10	123367489	123367806	mouse_retinaE145specificATACpeak1096			chr11	31473146	31473381	mouse_eyeE115specificATACpeak1096			chr10	120406528	120406971	mouse_eyeE115E145specificATACpeak1096
chr11	53192654	53192777	mouse_lensE145specificATACpeak1097			chr10	123692524	123692959	mouse_retinaE145specificATACpeak1097			chr11	31551869	31552279	mouse_eyeE115specificATACpeak1097			chr10	120825518	120826067	mouse_eyeE115E145specificATACpeak1097
chr11	53443945	53444165	mouse_lensE145specificATACpeak1098			chr10	124045846	124046158	mouse_retinaE145specificATACpeak1098			chr11	31730762	31731197	mouse_eyeE115specificATACpeak1098			chr10	121368654	121369088	mouse_eyeE115E145specificATACpeak1098
chr11	53487260	53487510	mouse_lensE145specificATACpeak1099			chr10	124163505	124163893	mouse_retinaE145specificATACpeak1099			chr11	31742263	31742474	mouse_eyeE115specificATACpeak1099			chr10	121423518	121424151	mouse_eyeE115E145specificATACpeak1099
chr11	53489361	53489673	mouse_lensE145specificATACpeak1100			chr10	126209147	126209383	mouse_retinaE145specificATACpeak1100			chr11	31810014	31810421	mouse_eyeE115specificATACpeak1100			chr10	121806788	121807259	mouse_eyeE115E145specificATACpeak1100
chr11	53491942	53492322	mouse_lensE145specificATACpeak1101			chr10	127445148	127445323	mouse_retinaE145specificATACpeak1101			chr11	32601640	32602423	mouse_eyeE115specificATACpeak1101			chr10	121817899	121818366	mouse_eyeE115E145specificATACpeak1101
chr11	53566982	53567738	mouse_lensE145specificATACpeak1102			chr11	3374002	3374682	mouse_retinaE145specificATACpeak1102			chr11	33332095	33332533	mouse_eyeE115specificATACpeak1102			chr10	121908194	121908451	mouse_eyeE115E145specificATACpeak1102
chr11	53632415	53632632	mouse_lensE145specificATACpeak1103			chr11	4791675	4791915	mouse_retinaE145specificATACpeak1103			chr11	33336836	33337166	mouse_eyeE115specificATACpeak1103			chr10	122318862	122319219	mouse_eyeE115E145specificATACpeak1103
chr11	54122441	54122727	mouse_lensE145specificATACpeak1104			chr11	4793013	4793329	mouse_retinaE145specificATACpeak1104			chr11	33657687	33657906	mouse_eyeE115specificATACpeak1104			chr10	122618550	122619197	mouse_eyeE115E145specificATACpeak1104
chr11	54432850	54433106	mouse_lensE145specificATACpeak1105			chr11	4946943	4947736	mouse_retinaE145specificATACpeak1105			chr11	33741965	33742484	mouse_eyeE115specificATACpeak1105			chr10	122642629	122643011	mouse_eyeE115E145specificATACpeak1105
chr11	54927836	54928035	mouse_lensE145specificATACpeak1106			chr11	5128839	5129553	mouse_retinaE145specificATACpeak1106			chr11	33761338	33761671	mouse_eyeE115specificATACpeak1106			chr10	122994501	122994729	mouse_eyeE115E145specificATACpeak1106
chr11	55249264	55249384	mouse_lensE145specificATACpeak1107			chr11	5255402	5256091	mouse_retinaE145specificATACpeak1107			chr11	34284231	34285003	mouse_eyeE115specificATACpeak1107			chr10	122994810	122995052	mouse_eyeE115E145specificATACpeak1107
chr11	55326364	55326519	mouse_lensE145specificATACpeak1108			chr11	5732392	5732974	mouse_retinaE145specificATACpeak1108			chr11	34290302	34290973	mouse_eyeE115specificATACpeak1108			chr10	123013396	123013980	mouse_eyeE115E145specificATACpeak1108
chr11	55499337	55499467	mouse_lensE145specificATACpeak1109			chr11	5949622	5950384	mouse_retinaE145specificATACpeak1109			chr11	34416278	34416711	mouse_eyeE115specificATACpeak1109			chr10	123335754	123336191	mouse_eyeE115E145specificATACpeak1109
chr11	55817541	55817799	mouse_lensE145specificATACpeak1110			chr11	6000249	6000762	mouse_retinaE145specificATACpeak1110			chr11	34771099	34771615	mouse_eyeE115specificATACpeak1110			chr10	125623797	125624290	mouse_eyeE115E145specificATACpeak1110
chr11	56374613	56374987	mouse_lensE145specificATACpeak1111			chr11	6065217	6065838	mouse_retinaE145specificATACpeak1111			chr11	34870617	34870785	mouse_eyeE115specificATACpeak1111			chr10	125944844	125945069	mouse_eyeE115E145specificATACpeak1111
chr11	56518659	56518820	mouse_lensE145specificATACpeak1112			chr11	6566340	6566546	mouse_retinaE145specificATACpeak1112			chr11	35151411	35152107	mouse_eyeE115specificATACpeak1112			chr10	127445148	127445323	mouse_eyeE115E145specificATACpeak1112
chr11	56584560	56584769	mouse_lensE145specificATACpeak1113			chr11	6644602	6645069	mouse_retinaE145specificATACpeak1113			chr11	35317912	35318670	mouse_eyeE115specificATACpeak1113			chr10	127542159	127542573	mouse_eyeE115E145specificATACpeak1113
chr11	57145739	57146159	mouse_lensE145specificATACpeak1114			chr11	6669118	6669545	mouse_retinaE145specificATACpeak1114			chr11	35505837	35506354	mouse_eyeE115specificATACpeak1114			chr10	128217308	128217640	mouse_eyeE115E145specificATACpeak1114
chr11	57479700	57480136	mouse_lensE145specificATACpeak1115			chr11	6705445	6705856	mouse_retinaE145specificATACpeak1115			chr11	36054118	36054753	mouse_eyeE115specificATACpeak1115			chr10	128225183	128225406	mouse_eyeE115E145specificATACpeak1115
chr11	57524724	57524886	mouse_lensE145specificATACpeak1116			chr11	6926075	6926418	mouse_retinaE145specificATACpeak1116			chr11	36137871	36138241	mouse_eyeE115specificATACpeak1116			chr10	128435149	128435790	mouse_eyeE115E145specificATACpeak1116
chr11	57727587	57728056	mouse_lensE145specificATACpeak1117			chr11	7056180	7056475	mouse_retinaE145specificATACpeak1117			chr11	36275971	36276253	mouse_eyeE115specificATACpeak1117			chr11	3374002	3374682	mouse_eyeE115E145specificATACpeak1117
chr11	57916063	57916364	mouse_lensE145specificATACpeak1118			chr11	7101803	7102160	mouse_retinaE145specificATACpeak1118			chr11	36441679	36442301	mouse_eyeE115specificATACpeak1118			chr11	3382949	3383167	mouse_eyeE115E145specificATACpeak1118
chr11	57928136	57928328	mouse_lensE145specificATACpeak1119			chr11	7880579	7880984	mouse_retinaE145specificATACpeak1119			chr11	36592423	36592791	mouse_eyeE115specificATACpeak1119			chr11	3721992	3722320	mouse_eyeE115E145specificATACpeak1119
chr11	58126458	58126790	mouse_lensE145specificATACpeak1120			chr11	8401217	8401679	mouse_retinaE145specificATACpeak1120			chr11	36942788	36943154	mouse_eyeE115specificATACpeak1120			chr11	4482303	4482511	mouse_eyeE115E145specificATACpeak1120
chr11	58801886	58802317	mouse_lensE145specificATACpeak1121			chr11	8530489	8530954	mouse_retinaE145specificATACpeak1121			chr11	37042831	37043010	mouse_eyeE115specificATACpeak1121			chr11	4482660	4482895	mouse_eyeE115E145specificATACpeak1121
chr11	59385146	59385616	mouse_lensE145specificATACpeak1122			chr11	8556763	8557423	mouse_retinaE145specificATACpeak1122			chr11	37497761	37498355	mouse_eyeE115specificATACpeak1122			chr11	4498933	4499209	mouse_eyeE115E145specificATACpeak1122
chr11	59390539	59390854	mouse_lensE145specificATACpeak1123			chr11	8859064	8859456	mouse_retinaE145specificATACpeak1123			chr11	37504921	37505282	mouse_eyeE115specificATACpeak1123			chr11	4629855	4630353	mouse_eyeE115E145specificATACpeak1123
chr11	59525292	59525568	mouse_lensE145specificATACpeak1124			chr11	8916093	8916558	mouse_retinaE145specificATACpeak1124			chr11	37745383	37745552	mouse_eyeE115specificATACpeak1124			chr11	4791675	4791915	mouse_eyeE115E145specificATACpeak1124
chr11	59531704	59531902	mouse_lensE145specificATACpeak1125			chr11	9060557	9060811	mouse_retinaE145specificATACpeak1125			chr11	38021724	38022078	mouse_eyeE115specificATACpeak1125			chr11	4793013	4793329	mouse_eyeE115E145specificATACpeak1125
chr11	59589567	59589946	mouse_lensE145specificATACpeak1126			chr11	9210531	9211126	mouse_retinaE145specificATACpeak1126			chr11	38408326	38408659	mouse_eyeE115specificATACpeak1126			chr11	4921358	4921780	mouse_eyeE115E145specificATACpeak1126
chr11	59624347	59624521	mouse_lensE145specificATACpeak1127			chr11	9220477	9221001	mouse_retinaE145specificATACpeak1127			chr11	38441847	38442273	mouse_eyeE115specificATACpeak1127			chr11	5015800	5016007	mouse_eyeE115E145specificATACpeak1127
chr11	59845690	59845836	mouse_lensE145specificATACpeak1128			chr11	9570235	9570689	mouse_retinaE145specificATACpeak1128			chr11	38442404	38442675	mouse_eyeE115specificATACpeak1128			chr11	5128839	5129553	mouse_eyeE115E145specificATACpeak1128
chr11	59891935	59892192	mouse_lensE145specificATACpeak1129			chr11	9616732	9617141	mouse_retinaE145specificATACpeak1129			chr11	39025652	39025840	mouse_eyeE115specificATACpeak1129			chr11	5211756	5211982	mouse_eyeE115E145specificATACpeak1129
chr11	60095104	60095371	mouse_lensE145specificATACpeak1130			chr11	10954881	10955332	mouse_retinaE145specificATACpeak1130			chr11	39223407	39223715	mouse_eyeE115specificATACpeak1130			chr11	5255402	5256091	mouse_eyeE115E145specificATACpeak1130
chr11	60240541	60240826	mouse_lensE145specificATACpeak1131			chr11	11088085	11088700	mouse_retinaE145specificATACpeak1131			chr11	39224733	39225044	mouse_eyeE115specificATACpeak1131			chr11	5357318	5357629	mouse_eyeE115E145specificATACpeak1131
chr11	60251284	60251548	mouse_lensE145specificATACpeak1132			chr11	11844281	11844976	mouse_retinaE145specificATACpeak1132			chr11	39393792	39394226	mouse_eyeE115specificATACpeak1132			chr11	5577519	5578018	mouse_eyeE115E145specificATACpeak1132
chr11	60301557	60302173	mouse_lensE145specificATACpeak1133			chr11	11850255	11850810	mouse_retinaE145specificATACpeak1133			chr11	39525307	39525688	mouse_eyeE115specificATACpeak1133			chr11	5732392	5732974	mouse_eyeE115E145specificATACpeak1133
chr11	60787754	60787933	mouse_lensE145specificATACpeak1134			chr11	11940892	11941603	mouse_retinaE145specificATACpeak1134			chr11	40152906	40153120	mouse_eyeE115specificATACpeak1134			chr11	5792408	5792890	mouse_eyeE115E145specificATACpeak1134
chr11	60867969	60868244	mouse_lensE145specificATACpeak1135			chr11	11942509	11942990	mouse_retinaE145specificATACpeak1135			chr11	40276758	40277152	mouse_eyeE115specificATACpeak1135			chr11	5949622	5950384	mouse_eyeE115E145specificATACpeak1135
chr11	60941419	60941744	mouse_lensE145specificATACpeak1136			chr11	12125757	12126345	mouse_retinaE145specificATACpeak1136			chr11	40312609	40313036	mouse_eyeE115specificATACpeak1136			chr11	6104841	6105001	mouse_eyeE115E145specificATACpeak1136
chr11	60953839	60954192	mouse_lensE145specificATACpeak1137			chr11	12180192	12180709	mouse_retinaE145specificATACpeak1137			chr11	40539555	40540257	mouse_eyeE115specificATACpeak1137			chr11	6177911	6178106	mouse_eyeE115E145specificATACpeak1137
chr11	60967064	60967231	mouse_lensE145specificATACpeak1138			chr11	12257237	12258055	mouse_retinaE145specificATACpeak1138			chr11	40540275	40540561	mouse_eyeE115specificATACpeak1138			chr11	6669118	6669545	mouse_eyeE115E145specificATACpeak1138
chr11	60984912	60985192	mouse_lensE145specificATACpeak1139			chr11	12258563	12258709	mouse_retinaE145specificATACpeak1139			chr11	41404196	41404451	mouse_eyeE115specificATACpeak1139			chr11	7164534	7164767	mouse_eyeE115E145specificATACpeak1139
chr11	60999755	60999968	mouse_lensE145specificATACpeak1140			chr11	12273783	12274603	mouse_retinaE145specificATACpeak1140			chr11	41644802	41645775	mouse_eyeE115specificATACpeak1140			chr11	7880579	7880984	mouse_eyeE115E145specificATACpeak1140
chr11	61011784	61012331	mouse_lensE145specificATACpeak1141			chr11	14181858	14182808	mouse_retinaE145specificATACpeak1141			chr11	41908736	41908986	mouse_eyeE115specificATACpeak1141			chr11	8401217	8401679	mouse_eyeE115E145specificATACpeak1141
chr11	61022171	61022352	mouse_lensE145specificATACpeak1142			chr11	16367206	16367522	mouse_retinaE145specificATACpeak1142			chr11	41914103	41914519	mouse_eyeE115specificATACpeak1142			chr11	8453313	8453527	mouse_eyeE115E145specificATACpeak1142
chr11	61022444	61022869	mouse_lensE145specificATACpeak1143			chr11	16591372	16592178	mouse_retinaE145specificATACpeak1143			chr11	43539886	43540213	mouse_eyeE115specificATACpeak1143			chr11	8530489	8530954	mouse_eyeE115E145specificATACpeak1143
chr11	61043729	61043935	mouse_lensE145specificATACpeak1144			chr11	16799422	16799726	mouse_retinaE145specificATACpeak1144			chr11	43546627	43546992	mouse_eyeE115specificATACpeak1144			chr11	8556428	8556752	mouse_eyeE115E145specificATACpeak1144
chr11	61190888	61191138	mouse_lensE145specificATACpeak1145			chr11	16819948	16820631	mouse_retinaE145specificATACpeak1145			chr11	43548114	43548755	mouse_eyeE115specificATACpeak1145			chr11	8859064	8859456	mouse_eyeE115E145specificATACpeak1145
chr11	61202938	61203244	mouse_lensE145specificATACpeak1146			chr11	16868100	16868541	mouse_retinaE145specificATACpeak1146			chr11	43817416	43817618	mouse_eyeE115specificATACpeak1146			chr11	8916093	8916558	mouse_eyeE115E145specificATACpeak1146
chr11	61349453	61349619	mouse_lensE145specificATACpeak1147			chr11	17458865	17459273	mouse_retinaE145specificATACpeak1147			chr11	43864992	43865336	mouse_eyeE115specificATACpeak1147			chr11	9074399	9074692	mouse_eyeE115E145specificATACpeak1147
chr11	61352206	61352725	mouse_lensE145specificATACpeak1148			chr11	17750186	17750889	mouse_retinaE145specificATACpeak1148			chr11	43925651	43925927	mouse_eyeE115specificATACpeak1148			chr11	9220477	9221001	mouse_eyeE115E145specificATACpeak1148
chr11	61477652	61478050	mouse_lensE145specificATACpeak1149			chr11	17768389	17768808	mouse_retinaE145specificATACpeak1149			chr11	43926134	43926419	mouse_eyeE115specificATACpeak1149			chr11	9616732	9617141	mouse_eyeE115E145specificATACpeak1149
chr11	61591340	61591576	mouse_lensE145specificATACpeak1150			chr11	18585023	18585349	mouse_retinaE145specificATACpeak1150			chr11	43960354	43960679	mouse_eyeE115specificATACpeak1150			chr11	10954881	10955332	mouse_eyeE115E145specificATACpeak1150
chr11	61701744	61702115	mouse_lensE145specificATACpeak1151			chr11	18604654	18605344	mouse_retinaE145specificATACpeak1151			chr11	43960899	43961171	mouse_eyeE115specificATACpeak1151			chr11	11088085	11088700	mouse_eyeE115E145specificATACpeak1151
chr11	62015192	62015549	mouse_lensE145specificATACpeak1152			chr11	18882329	18882664	mouse_retinaE145specificATACpeak1152			chr11	44315932	44316409	mouse_eyeE115specificATACpeak1152			chr11	11492068	11492351	mouse_eyeE115E145specificATACpeak1152
chr11	62044773	62044944	mouse_lensE145specificATACpeak1153			chr11	18934931	18935933	mouse_retinaE145specificATACpeak1153			chr11	44654415	44655026	mouse_eyeE115specificATACpeak1153			chr11	11940892	11941603	mouse_eyeE115E145specificATACpeak1153
chr11	62209188	62209436	mouse_lensE145specificATACpeak1154			chr11	18944816	18945659	mouse_retinaE145specificATACpeak1154			chr11	44792954	44793164	mouse_eyeE115specificATACpeak1154			chr11	11962657	11962921	mouse_eyeE115E145specificATACpeak1154
chr11	62209933	62210117	mouse_lensE145specificATACpeak1155			chr11	18982220	18982821	mouse_retinaE145specificATACpeak1155			chr11	44806631	44807038	mouse_eyeE115specificATACpeak1155			chr11	12180192	12180709	mouse_eyeE115E145specificATACpeak1155
chr11	62217843	62218157	mouse_lensE145specificATACpeak1156			chr11	18992815	18993183	mouse_retinaE145specificATACpeak1156			chr11	45103199	45104028	mouse_eyeE115specificATACpeak1156			chr11	12257237	12258055	mouse_eyeE115E145specificATACpeak1156
chr11	62756626	62757199	mouse_lensE145specificATACpeak1157			chr11	19138470	19138843	mouse_retinaE145specificATACpeak1157			chr11	45237741	45238115	mouse_eyeE115specificATACpeak1157			chr11	12273783	12274603	mouse_eyeE115E145specificATACpeak1157
chr11	62986586	62986836	mouse_lensE145specificATACpeak1158			chr11	19151052	19151314	mouse_retinaE145specificATACpeak1158			chr11	45264042	45264482	mouse_eyeE115specificATACpeak1158			chr11	12535139	12535420	mouse_eyeE115E145specificATACpeak1158
chr11	62997769	62997965	mouse_lensE145specificATACpeak1159			chr11	19159604	19160047	mouse_retinaE145specificATACpeak1159			chr11	45733936	45734686	mouse_eyeE115specificATACpeak1159			chr11	14181858	14182808	mouse_eyeE115E145specificATACpeak1159
chr11	62998963	62999169	mouse_lensE145specificATACpeak1160			chr11	19227654	19228096	mouse_retinaE145specificATACpeak1160			chr11	45790477	45790891	mouse_eyeE115specificATACpeak1160			chr11	15870883	15871273	mouse_eyeE115E145specificATACpeak1160
chr11	63029195	63029649	mouse_lensE145specificATACpeak1161			chr11	19299411	19299711	mouse_retinaE145specificATACpeak1161			chr11	46275413	46275628	mouse_eyeE115specificATACpeak1161			chr11	16532912	16533189	mouse_eyeE115E145specificATACpeak1161
chr11	63144302	63144508	mouse_lensE145specificATACpeak1162			chr11	19560569	19560884	mouse_retinaE145specificATACpeak1162			chr11	46626846	46627142	mouse_eyeE115specificATACpeak1162			chr11	16591372	16592178	mouse_eyeE115E145specificATACpeak1162
chr11	63396431	63396716	mouse_lensE145specificATACpeak1163			chr11	19563903	19564291	mouse_retinaE145specificATACpeak1163			chr11	46649674	46650102	mouse_eyeE115specificATACpeak1163			chr11	16819948	16820631	mouse_eyeE115E145specificATACpeak1163
chr11	63454943	63455556	mouse_lensE145specificATACpeak1164			chr11	19601682	19601902	mouse_retinaE145specificATACpeak1164			chr11	46880949	46881088	mouse_eyeE115specificATACpeak1164			chr11	17458865	17459273	mouse_eyeE115E145specificATACpeak1164
chr11	63791033	63791569	mouse_lensE145specificATACpeak1165			chr11	20053143	20053374	mouse_retinaE145specificATACpeak1165			chr11	47107615	47107990	mouse_eyeE115specificATACpeak1165			chr11	17750186	17750889	mouse_eyeE115E145specificATACpeak1165
chr11	64022637	64022994	mouse_lensE145specificATACpeak1166			chr11	20485418	20485580	mouse_retinaE145specificATACpeak1166			chr11	47399533	47400014	mouse_eyeE115specificATACpeak1166			chr11	17768389	17768808	mouse_eyeE115E145specificATACpeak1166
chr11	64207371	64207715	mouse_lensE145specificATACpeak1167			chr11	20812073	20812519	mouse_retinaE145specificATACpeak1167			chr11	47845860	47846342	mouse_eyeE115specificATACpeak1167			chr11	18493236	18493506	mouse_eyeE115E145specificATACpeak1167
chr11	64369838	64370109	mouse_lensE145specificATACpeak1168			chr11	20839781	20840056	mouse_retinaE145specificATACpeak1168			chr11	48484789	48485418	mouse_eyeE115specificATACpeak1168			chr11	18585023	18585349	mouse_eyeE115E145specificATACpeak1168
chr11	64600552	64601120	mouse_lensE145specificATACpeak1169			chr11	20844086	20844367	mouse_retinaE145specificATACpeak1169			chr11	49095325	49095706	mouse_eyeE115specificATACpeak1169			chr11	18604654	18605344	mouse_eyeE115E145specificATACpeak1169
chr11	65124964	65125536	mouse_lensE145specificATACpeak1170			chr11	20850292	20850500	mouse_retinaE145specificATACpeak1170			chr11	49737668	49737883	mouse_eyeE115specificATACpeak1170			chr11	18882329	18882664	mouse_eyeE115E145specificATACpeak1170
chr11	65204689	65205306	mouse_lensE145specificATACpeak1171			chr11	20853982	20854353	mouse_retinaE145specificATACpeak1171			chr11	50012989	50013289	mouse_eyeE115specificATACpeak1171			chr11	18934931	18935933	mouse_eyeE115E145specificATACpeak1171
chr11	65366051	65366237	mouse_lensE145specificATACpeak1172			chr11	21168904	21169348	mouse_retinaE145specificATACpeak1172			chr11	50547782	50548297	mouse_eyeE115specificATACpeak1172			chr11	18944816	18945659	mouse_eyeE115E145specificATACpeak1172
chr11	65372233	65372932	mouse_lensE145specificATACpeak1173			chr11	21309426	21309727	mouse_retinaE145specificATACpeak1173			chr11	50628956	50629319	mouse_eyeE115specificATACpeak1173			chr11	18992815	18993183	mouse_eyeE115E145specificATACpeak1173
chr11	65588582	65588763	mouse_lensE145specificATACpeak1174			chr11	21348715	21348861	mouse_retinaE145specificATACpeak1174			chr11	51059102	51059724	mouse_eyeE115specificATACpeak1174			chr11	19151052	19151314	mouse_eyeE115E145specificATACpeak1174
chr11	66106224	66106343	mouse_lensE145specificATACpeak1175			chr11	22077239	22077531	mouse_retinaE145specificATACpeak1175			chr11	51316121	51316686	mouse_eyeE115specificATACpeak1175			chr11	19159604	19160047	mouse_eyeE115E145specificATACpeak1175
chr11	67151888	67152314	mouse_lensE145specificATACpeak1176			chr11	22080932	22081625	mouse_retinaE145specificATACpeak1176			chr11	51448582	51449119	mouse_eyeE115specificATACpeak1176			chr11	19227654	19228096	mouse_eyeE115E145specificATACpeak1176
chr11	67474671	67474973	mouse_lensE145specificATACpeak1177			chr11	22421888	22422142	mouse_retinaE145specificATACpeak1177			chr11	52037749	52037932	mouse_eyeE115specificATACpeak1177			chr11	19299411	19299711	mouse_eyeE115E145specificATACpeak1177
chr11	67497841	67498167	mouse_lensE145specificATACpeak1178			chr11	22698388	22699069	mouse_retinaE145specificATACpeak1178			chr11	52080027	52080427	mouse_eyeE115specificATACpeak1178			chr11	19560569	19560884	mouse_eyeE115E145specificATACpeak1178
chr11	67524060	67524365	mouse_lensE145specificATACpeak1179			chr11	22846290	22846756	mouse_retinaE145specificATACpeak1179			chr11	52332647	52333286	mouse_eyeE115specificATACpeak1179			chr11	19563903	19564291	mouse_eyeE115E145specificATACpeak1179
chr11	67546567	67547074	mouse_lensE145specificATACpeak1180			chr11	22864454	22864646	mouse_retinaE145specificATACpeak1180			chr11	52561148	52561730	mouse_eyeE115specificATACpeak1180			chr11	19573240	19573404	mouse_eyeE115E145specificATACpeak1180
chr11	67561652	67561973	mouse_lensE145specificATACpeak1181			chr11	24133667	24133837	mouse_retinaE145specificATACpeak1181			chr11	52565448	52565867	mouse_eyeE115specificATACpeak1181			chr11	20812073	20812519	mouse_eyeE115E145specificATACpeak1181
chr11	67636835	67637262	mouse_lensE145specificATACpeak1182			chr11	24133968	24134257	mouse_retinaE145specificATACpeak1182			chr11	52569794	52570007	mouse_eyeE115specificATACpeak1182			chr11	20839781	20840056	mouse_eyeE115E145specificATACpeak1182
chr11	67972757	67972930	mouse_lensE145specificATACpeak1183			chr11	24370332	24371068	mouse_retinaE145specificATACpeak1183			chr11	52747937	52748493	mouse_eyeE115specificATACpeak1183			chr11	21060152	21060321	mouse_eyeE115E145specificATACpeak1183
chr11	69156898	69157193	mouse_lensE145specificATACpeak1184			chr11	24480815	24481559	mouse_retinaE145specificATACpeak1184			chr11	52768019	52768247	mouse_eyeE115specificATACpeak1184			chr11	21168904	21169348	mouse_eyeE115E145specificATACpeak1184
chr11	69211524	69211816	mouse_lensE145specificATACpeak1185			chr11	25111538	25111947	mouse_retinaE145specificATACpeak1185			chr11	52832071	52832579	mouse_eyeE115specificATACpeak1185			chr11	21827899	21828033	mouse_eyeE115E145specificATACpeak1185
chr11	69457008	69457403	mouse_lensE145specificATACpeak1186			chr11	25356834	25357584	mouse_retinaE145specificATACpeak1186			chr11	52887957	52888544	mouse_eyeE115specificATACpeak1186			chr11	22077239	22077531	mouse_eyeE115E145specificATACpeak1186
chr11	69632423	69633487	mouse_lensE145specificATACpeak1187			chr11	25573465	25573791	mouse_retinaE145specificATACpeak1187			chr11	53067744	53068292	mouse_eyeE115specificATACpeak1187			chr11	22080932	22081625	mouse_eyeE115E145specificATACpeak1187
chr11	69709456	69709717	mouse_lensE145specificATACpeak1188			chr11	25573900	25574076	mouse_retinaE145specificATACpeak1188			chr11	53252287	53252753	mouse_eyeE115specificATACpeak1188			chr11	22698388	22699069	mouse_eyeE115E145specificATACpeak1188
chr11	69795274	69795674	mouse_lensE145specificATACpeak1189			chr11	25702771	25703127	mouse_retinaE145specificATACpeak1189			chr11	53489361	53489673	mouse_eyeE115specificATACpeak1189			chr11	22864454	22864646	mouse_eyeE115E145specificATACpeak1189
chr11	69803750	69804150	mouse_lensE145specificATACpeak1190			chr11	25704386	25704682	mouse_retinaE145specificATACpeak1190			chr11	53491942	53492322	mouse_eyeE115specificATACpeak1190			chr11	24246563	24246719	mouse_eyeE115E145specificATACpeak1190
chr11	70055658	70055860	mouse_lensE145specificATACpeak1191			chr11	26088419	26088650	mouse_retinaE145specificATACpeak1191			chr11	53493331	53494009	mouse_eyeE115specificATACpeak1191			chr11	24370332	24371068	mouse_eyeE115E145specificATACpeak1191
chr11	70079218	70079416	mouse_lensE145specificATACpeak1192			chr11	26089007	26089607	mouse_retinaE145specificATACpeak1192			chr11	53632415	53632632	mouse_eyeE115specificATACpeak1192			chr11	24480815	24481559	mouse_eyeE115E145specificATACpeak1192
chr11	70255004	70255464	mouse_lensE145specificATACpeak1193			chr11	26667272	26667582	mouse_retinaE145specificATACpeak1193			chr11	53788320	53788773	mouse_eyeE115specificATACpeak1193			chr11	25313233	25313742	mouse_eyeE115E145specificATACpeak1193
chr11	70293361	70293581	mouse_lensE145specificATACpeak1194			chr11	26817182	26817708	mouse_retinaE145specificATACpeak1194			chr11	54115918	54116143	mouse_eyeE115specificATACpeak1194			chr11	25495166	25495483	mouse_eyeE115E145specificATACpeak1194
chr11	70506450	70506695	mouse_lensE145specificATACpeak1195			chr11	26971193	26971709	mouse_retinaE145specificATACpeak1195			chr11	55326364	55326519	mouse_eyeE115specificATACpeak1195			chr11	25573465	25573791	mouse_eyeE115E145specificATACpeak1195
chr11	70615070	70615535	mouse_lensE145specificATACpeak1196			chr11	28470200	28470789	mouse_retinaE145specificATACpeak1196			chr11	56150911	56151282	mouse_eyeE115specificATACpeak1196			chr11	25702771	25703127	mouse_eyeE115E145specificATACpeak1196
chr11	71406940	71407423	mouse_lensE145specificATACpeak1197			chr11	28681440	28681658	mouse_retinaE145specificATACpeak1197			chr11	56199510	56200019	mouse_eyeE115specificATACpeak1197			chr11	25704386	25704682	mouse_eyeE115E145specificATACpeak1197
chr11	71414881	71415287	mouse_lensE145specificATACpeak1198			chr11	28730180	28730451	mouse_retinaE145specificATACpeak1198			chr11	56453656	56454089	mouse_eyeE115specificATACpeak1198			chr11	25746661	25746869	mouse_eyeE115E145specificATACpeak1198
chr11	71515249	71515814	mouse_lensE145specificATACpeak1199			chr11	29098740	29099664	mouse_retinaE145specificATACpeak1199			chr11	56624571	56625489	mouse_eyeE115specificATACpeak1199			chr11	26089007	26089607	mouse_eyeE115E145specificATACpeak1199
chr11	71528699	71528923	mouse_lensE145specificATACpeak1200			chr11	29242064	29242311	mouse_retinaE145specificATACpeak1200			chr11	56968350	56968610	mouse_eyeE115specificATACpeak1200			chr11	26817182	26817708	mouse_eyeE115E145specificATACpeak1200
chr11	72469231	72469613	mouse_lensE145specificATACpeak1201			chr11	29764963	29765384	mouse_retinaE145specificATACpeak1201			chr11	57145193	57145603	mouse_eyeE115specificATACpeak1201			chr11	26971193	26971709	mouse_eyeE115E145specificATACpeak1201
chr11	72523652	72523950	mouse_lensE145specificATACpeak1202			chr11	29968772	29969195	mouse_retinaE145specificATACpeak1202			chr11	57145739	57146159	mouse_eyeE115specificATACpeak1202			chr11	28470200	28470789	mouse_eyeE115E145specificATACpeak1202
chr11	72787633	72787998	mouse_lensE145specificATACpeak1203			chr11	30158129	30158665	mouse_retinaE145specificATACpeak1203			chr11	57174222	57174662	mouse_eyeE115specificATACpeak1203			chr11	28538039	28538781	mouse_eyeE115E145specificATACpeak1203
chr11	72912729	72913543	mouse_lensE145specificATACpeak1204			chr11	30161165	30161677	mouse_retinaE145specificATACpeak1204			chr11	57634956	57635562	mouse_eyeE115specificATACpeak1204			chr11	28730180	28730451	mouse_eyeE115E145specificATACpeak1204
chr11	73001123	73001324	mouse_lensE145specificATACpeak1205			chr11	30205471	30205750	mouse_retinaE145specificATACpeak1205			chr11	58801886	58802317	mouse_eyeE115specificATACpeak1205			chr11	29098740	29099664	mouse_eyeE115E145specificATACpeak1205
chr11	73131122	73131321	mouse_lensE145specificATACpeak1206			chr11	30614013	30614527	mouse_retinaE145specificATACpeak1206			chr11	60251284	60251548	mouse_eyeE115specificATACpeak1206			chr11	29242064	29242311	mouse_eyeE115E145specificATACpeak1206
chr11	73222652	73223036	mouse_lensE145specificATACpeak1207			chr11	30750126	30750358	mouse_retinaE145specificATACpeak1207			chr11	60301557	60302173	mouse_eyeE115specificATACpeak1207			chr11	29764963	29765384	mouse_eyeE115E145specificATACpeak1207
chr11	73236047	73236287	mouse_lensE145specificATACpeak1208			chr11	31673756	31673896	mouse_retinaE145specificATACpeak1208			chr11	60967064	60967231	mouse_eyeE115specificATACpeak1208			chr11	29968772	29969195	mouse_eyeE115E145specificATACpeak1208
chr11	74786466	74786796	mouse_lensE145specificATACpeak1209			chr11	31694812	31695368	mouse_retinaE145specificATACpeak1209			chr11	61004054	61004372	mouse_eyeE115specificATACpeak1209			chr11	30158129	30158665	mouse_eyeE115E145specificATACpeak1209
chr11	75102908	75103175	mouse_lensE145specificATACpeak1210			chr11	31712869	31713404	mouse_retinaE145specificATACpeak1210			chr11	61011784	61012331	mouse_eyeE115specificATACpeak1210			chr11	30486376	30486748	mouse_eyeE115E145specificATACpeak1210
chr11	75369154	75369411	mouse_lensE145specificATACpeak1211			chr11	31755969	31756270	mouse_retinaE145specificATACpeak1211			chr11	61231311	61231654	mouse_eyeE115specificATACpeak1211			chr11	30750126	30750358	mouse_eyeE115E145specificATACpeak1211
chr11	75400149	75400455	mouse_lensE145specificATACpeak1212			chr11	31810014	31810421	mouse_retinaE145specificATACpeak1212			chr11	61377791	61378247	mouse_eyeE115specificATACpeak1212			chr11	30822367	30822759	mouse_eyeE115E145specificATACpeak1212
chr11	75402268	75402504	mouse_lensE145specificATACpeak1213			chr11	31839187	31839586	mouse_retinaE145specificATACpeak1213			chr11	61477652	61478050	mouse_eyeE115specificATACpeak1213			chr11	31140393	31140831	mouse_eyeE115E145specificATACpeak1213
chr11	75415322	75415513	mouse_lensE145specificATACpeak1214			chr11	32536981	32537351	mouse_retinaE145specificATACpeak1214			chr11	61701744	61702115	mouse_eyeE115specificATACpeak1214			chr11	31673756	31673896	mouse_eyeE115E145specificATACpeak1214
chr11	75467845	75468314	mouse_lensE145specificATACpeak1215			chr11	32550213	32550529	mouse_retinaE145specificATACpeak1215			chr11	62130168	62130579	mouse_eyeE115specificATACpeak1215			chr11	31810014	31810421	mouse_eyeE115E145specificATACpeak1215
chr11	75782042	75782260	mouse_lensE145specificATACpeak1216			chr11	32592086	32592561	mouse_retinaE145specificATACpeak1216			chr11	62209188	62209436	mouse_eyeE115specificATACpeak1216			chr11	32362915	32363516	mouse_eyeE115E145specificATACpeak1216
chr11	75848820	75848979	mouse_lensE145specificATACpeak1217			chr11	32601640	32602423	mouse_retinaE145specificATACpeak1217			chr11	62217843	62218157	mouse_eyeE115specificATACpeak1217			chr11	32601640	32602423	mouse_eyeE115E145specificATACpeak1217
chr11	76087055	76087263	mouse_lensE145specificATACpeak1218			chr11	33297218	33297612	mouse_retinaE145specificATACpeak1218			chr11	62756626	62757199	mouse_eyeE115specificATACpeak1218			chr11	32625783	32625951	mouse_eyeE115E145specificATACpeak1218
chr11	76306046	76306180	mouse_lensE145specificATACpeak1219			chr11	33300947	33301250	mouse_retinaE145specificATACpeak1219			chr11	63299896	63300573	mouse_eyeE115specificATACpeak1219			chr11	32889351	32889609	mouse_eyeE115E145specificATACpeak1219
chr11	76347630	76348041	mouse_lensE145specificATACpeak1220			chr11	33332095	33332533	mouse_retinaE145specificATACpeak1220			chr11	63454943	63455556	mouse_eyeE115specificATACpeak1220			chr11	33332095	33332533	mouse_eyeE115E145specificATACpeak1220
chr11	76382997	76383244	mouse_lensE145specificATACpeak1221			chr11	33336836	33337166	mouse_retinaE145specificATACpeak1221			chr11	63482683	63482979	mouse_eyeE115specificATACpeak1221			chr11	33336836	33337166	mouse_eyeE115E145specificATACpeak1221
chr11	76406565	76407505	mouse_lensE145specificATACpeak1222			chr11	33528467	33528689	mouse_retinaE145specificATACpeak1222			chr11	63486993	63487153	mouse_eyeE115specificATACpeak1222			chr11	33528467	33528689	mouse_eyeE115E145specificATACpeak1222
chr11	76531119	76531311	mouse_lensE145specificATACpeak1223			chr11	33657511	33657674	mouse_retinaE145specificATACpeak1223			chr11	63487294	63487551	mouse_eyeE115specificATACpeak1223			chr11	33657511	33657674	mouse_eyeE115E145specificATACpeak1223
chr11	76644236	76644538	mouse_lensE145specificATACpeak1224			chr11	33658226	33658440	mouse_retinaE145specificATACpeak1224			chr11	63785073	63785921	mouse_eyeE115specificATACpeak1224			chr11	33658226	33658440	mouse_eyeE115E145specificATACpeak1224
chr11	76677100	76677372	mouse_lensE145specificATACpeak1225			chr11	33741965	33742484	mouse_retinaE145specificATACpeak1225			chr11	63791033	63791569	mouse_eyeE115specificATACpeak1225			chr11	33741965	33742484	mouse_eyeE115E145specificATACpeak1225
chr11	76854587	76854881	mouse_lensE145specificATACpeak1226			chr11	33761338	33761671	mouse_retinaE145specificATACpeak1226			chr11	64320936	64321209	mouse_eyeE115specificATACpeak1226			chr11	33761338	33761671	mouse_eyeE115E145specificATACpeak1226
chr11	76894333	76894553	mouse_lensE145specificATACpeak1227			chr11	33781789	33781945	mouse_retinaE145specificATACpeak1227			chr11	64476765	64476978	mouse_eyeE115specificATACpeak1227			chr11	33826917	33827429	mouse_eyeE115E145specificATACpeak1227
chr11	76916622	76916825	mouse_lensE145specificATACpeak1228			chr11	33810047	33810556	mouse_retinaE145specificATACpeak1228			chr11	64671723	64672446	mouse_eyeE115specificATACpeak1228			chr11	33849534	33849915	mouse_eyeE115E145specificATACpeak1228
chr11	77462443	77462716	mouse_lensE145specificATACpeak1229			chr11	33826917	33827429	mouse_retinaE145specificATACpeak1229			chr11	65202185	65202502	mouse_eyeE115specificATACpeak1229			chr11	34290302	34290973	mouse_eyeE115E145specificATACpeak1229
chr11	77725186	77725502	mouse_lensE145specificATACpeak1230			chr11	33849534	33849915	mouse_retinaE145specificATACpeak1230			chr11	65204689	65205306	mouse_eyeE115specificATACpeak1230			chr11	34416278	34416711	mouse_eyeE115E145specificATACpeak1230
chr11	77728696	77729091	mouse_lensE145specificATACpeak1231			chr11	33972291	33972539	mouse_retinaE145specificATACpeak1231			chr11	65205414	65205619	mouse_eyeE115specificATACpeak1231			chr11	34771099	34771615	mouse_eyeE115E145specificATACpeak1231
chr11	77742929	77743189	mouse_lensE145specificATACpeak1232			chr11	34316158	34316625	mouse_retinaE145specificATACpeak1232			chr11	65372233	65372932	mouse_eyeE115specificATACpeak1232			chr11	34870617	34870785	mouse_eyeE115E145specificATACpeak1232
chr11	77783687	77783967	mouse_lensE145specificATACpeak1233			chr11	34344333	34344685	mouse_retinaE145specificATACpeak1233			chr11	65588582	65588763	mouse_eyeE115specificATACpeak1233			chr11	35151411	35152107	mouse_eyeE115E145specificATACpeak1233
chr11	77785450	77785740	mouse_lensE145specificATACpeak1234			chr11	35505837	35506354	mouse_retinaE145specificATACpeak1234			chr11	65812379	65812764	mouse_eyeE115specificATACpeak1234			chr11	35305110	35305458	mouse_eyeE115E145specificATACpeak1234
chr11	77793206	77793582	mouse_lensE145specificATACpeak1235			chr11	35513416	35513759	mouse_retinaE145specificATACpeak1235			chr11	66140533	66141216	mouse_eyeE115specificATACpeak1235			chr11	35505837	35506354	mouse_eyeE115E145specificATACpeak1235
chr11	77815957	77816301	mouse_lensE145specificATACpeak1236			chr11	35556322	35556638	mouse_retinaE145specificATACpeak1236			chr11	66258924	66259146	mouse_eyeE115specificATACpeak1236			chr11	35513416	35513759	mouse_eyeE115E145specificATACpeak1236
chr11	77822878	77823234	mouse_lensE145specificATACpeak1237			chr11	35663685	35664303	mouse_retinaE145specificATACpeak1237			chr11	66534349	66534520	mouse_eyeE115specificATACpeak1237			chr11	35558311	35558762	mouse_eyeE115E145specificATACpeak1237
chr11	77825953	77826133	mouse_lensE145specificATACpeak1238			chr11	35878155	35878776	mouse_retinaE145specificATACpeak1238			chr11	66555207	66555726	mouse_eyeE115specificATACpeak1238			chr11	35663685	35664303	mouse_eyeE115E145specificATACpeak1238
chr11	77852224	77852516	mouse_lensE145specificATACpeak1239			chr11	35913489	35913725	mouse_retinaE145specificATACpeak1239			chr11	66562395	66562592	mouse_eyeE115specificATACpeak1239			chr11	35913489	35913725	mouse_eyeE115E145specificATACpeak1239
chr11	77855223	77855700	mouse_lensE145specificATACpeak1240			chr11	36036316	36036825	mouse_retinaE145specificATACpeak1240			chr11	67151888	67152314	mouse_eyeE115specificATACpeak1240			chr11	36054118	36054753	mouse_eyeE115E145specificATACpeak1240
chr11	77965146	77965979	mouse_lensE145specificATACpeak1241			chr11	36054118	36054753	mouse_retinaE145specificATACpeak1241			chr11	67546567	67547074	mouse_eyeE115specificATACpeak1241			chr11	36106600	36107262	mouse_eyeE115E145specificATACpeak1241
chr11	77982208	77982876	mouse_lensE145specificATACpeak1242			chr11	36073177	36073392	mouse_retinaE145specificATACpeak1242			chr11	67588851	67589310	mouse_eyeE115specificATACpeak1242			chr11	36137871	36138241	mouse_eyeE115E145specificATACpeak1242
chr11	78031924	78032877	mouse_lensE145specificATACpeak1243			chr11	36106600	36107262	mouse_retinaE145specificATACpeak1243			chr11	67897395	67897584	mouse_eyeE115specificATACpeak1243			chr11	36161673	36162360	mouse_eyeE115E145specificATACpeak1243
chr11	78094504	78095182	mouse_lensE145specificATACpeak1244			chr11	36137871	36138241	mouse_retinaE145specificATACpeak1244			chr11	67977894	67978148	mouse_eyeE115specificATACpeak1244			chr11	36276940	36277553	mouse_eyeE115E145specificATACpeak1244
chr11	78322864	78323337	mouse_lensE145specificATACpeak1245			chr11	36161673	36162360	mouse_retinaE145specificATACpeak1245			chr11	67988803	67989407	mouse_eyeE115specificATACpeak1245			chr11	36415338	36415634	mouse_eyeE115E145specificATACpeak1245
chr11	78372686	78373105	mouse_lensE145specificATACpeak1246			chr11	36250117	36250806	mouse_retinaE145specificATACpeak1246			chr11	68029891	68030213	mouse_eyeE115specificATACpeak1246			chr11	36441679	36442301	mouse_eyeE115E145specificATACpeak1246
chr11	78382794	78382988	mouse_lensE145specificATACpeak1247			chr11	36276940	36277553	mouse_retinaE145specificATACpeak1247			chr11	68223639	68224031	mouse_eyeE115specificATACpeak1247			chr11	36461158	36461364	mouse_eyeE115E145specificATACpeak1247
chr11	78512014	78512721	mouse_lensE145specificATACpeak1248			chr11	36302791	36303455	mouse_retinaE145specificATACpeak1248			chr11	68226581	68227202	mouse_eyeE115specificATACpeak1248			chr11	36588068	36588370	mouse_eyeE115E145specificATACpeak1248
chr11	78560501	78560739	mouse_lensE145specificATACpeak1249			chr11	36415338	36415634	mouse_retinaE145specificATACpeak1249			chr11	68239615	68240112	mouse_eyeE115specificATACpeak1249			chr11	36592423	36592791	mouse_eyeE115E145specificATACpeak1249
chr11	78717912	78718283	mouse_lensE145specificATACpeak1250			chr11	36588068	36588370	mouse_retinaE145specificATACpeak1250			chr11	69245033	69245226	mouse_eyeE115specificATACpeak1250			chr11	36802163	36802898	mouse_eyeE115E145specificATACpeak1250
chr11	78803658	78803945	mouse_lensE145specificATACpeak1251			chr11	36592423	36592791	mouse_retinaE145specificATACpeak1251			chr11	70255004	70255464	mouse_eyeE115specificATACpeak1251			chr11	36942788	36943154	mouse_eyeE115E145specificATACpeak1251
chr11	78816489	78816798	mouse_lensE145specificATACpeak1252			chr11	36802163	36802898	mouse_retinaE145specificATACpeak1252			chr11	71258042	71258157	mouse_eyeE115specificATACpeak1252			chr11	37380716	37381023	mouse_eyeE115E145specificATACpeak1252
chr11	78826330	78826921	mouse_lensE145specificATACpeak1253			chr11	36804589	36804837	mouse_retinaE145specificATACpeak1253			chr11	71406940	71407423	mouse_eyeE115specificATACpeak1253			chr11	37910696	37911128	mouse_eyeE115E145specificATACpeak1253
chr11	78896848	78897029	mouse_lensE145specificATACpeak1254			chr11	36872886	36873343	mouse_retinaE145specificATACpeak1254			chr11	71444136	71444305	mouse_eyeE115specificATACpeak1254			chr11	37955829	37956237	mouse_eyeE115E145specificATACpeak1254
chr11	78924981	78925289	mouse_lensE145specificATACpeak1255			chr11	37073142	37073533	mouse_retinaE145specificATACpeak1255			chr11	71515249	71515814	mouse_eyeE115specificATACpeak1255			chr11	38075431	38075690	mouse_eyeE115E145specificATACpeak1255
chr11	79197217	79197442	mouse_lensE145specificATACpeak1256			chr11	37380716	37381023	mouse_retinaE145specificATACpeak1256			chr11	71515919	71516093	mouse_eyeE115specificATACpeak1256			chr11	38408326	38408659	mouse_eyeE115E145specificATACpeak1256
chr11	79200697	79200856	mouse_lensE145specificATACpeak1257			chr11	37910696	37911128	mouse_retinaE145specificATACpeak1257			chr11	72072322	72072859	mouse_eyeE115specificATACpeak1257			chr11	38441847	38442273	mouse_eyeE115E145specificATACpeak1257
chr11	79238387	79238673	mouse_lensE145specificATACpeak1258			chr11	37955829	37956237	mouse_retinaE145specificATACpeak1258			chr11	72176620	72176975	mouse_eyeE115specificATACpeak1258			chr11	39223407	39223715	mouse_eyeE115E145specificATACpeak1258
chr11	79503952	79504129	mouse_lensE145specificATACpeak1259			chr11	38075431	38075690	mouse_retinaE145specificATACpeak1259			chr11	72338404	72339041	mouse_eyeE115specificATACpeak1259			chr11	39224733	39225044	mouse_eyeE115E145specificATACpeak1259
chr11	79537376	79537590	mouse_lensE145specificATACpeak1260			chr11	38938480	38938866	mouse_retinaE145specificATACpeak1260			chr11	74573633	74573836	mouse_eyeE115specificATACpeak1260			chr11	39393792	39394226	mouse_eyeE115E145specificATACpeak1260
chr11	79593538	79593773	mouse_lensE145specificATACpeak1261			chr11	39109756	39109909	mouse_retinaE145specificATACpeak1261			chr11	74786466	74786796	mouse_eyeE115specificATACpeak1261			chr11	39477065	39477549	mouse_eyeE115E145specificATACpeak1261
chr11	79600591	79600812	mouse_lensE145specificATACpeak1262			chr11	39223407	39223715	mouse_retinaE145specificATACpeak1262			chr11	75369154	75369411	mouse_eyeE115specificATACpeak1262			chr11	39723767	39724016	mouse_eyeE115E145specificATACpeak1262
chr11	79736798	79736963	mouse_lensE145specificATACpeak1263			chr11	39224733	39225044	mouse_retinaE145specificATACpeak1263			chr11	75848820	75848979	mouse_eyeE115specificATACpeak1263			chr11	39943806	39943972	mouse_eyeE115E145specificATACpeak1263
chr11	79859270	79859537	mouse_lensE145specificATACpeak1264			chr11	39228371	39228729	mouse_retinaE145specificATACpeak1264			chr11	76382997	76383244	mouse_eyeE115specificATACpeak1264			chr11	40276758	40277152	mouse_eyeE115E145specificATACpeak1264
chr11	80086969	80087145	mouse_lensE145specificATACpeak1265			chr11	39477065	39477549	mouse_retinaE145specificATACpeak1265			chr11	76677100	76677372	mouse_eyeE115specificATACpeak1265			chr11	40312609	40313036	mouse_eyeE115E145specificATACpeak1265
chr11	80153775	80154623	mouse_lensE145specificATACpeak1266			chr11	39943806	39943972	mouse_retinaE145specificATACpeak1266			chr11	76854587	76854881	mouse_eyeE115specificATACpeak1266			chr11	40456485	40457147	mouse_eyeE115E145specificATACpeak1266
chr11	80550438	80550621	mouse_lensE145specificATACpeak1267			chr11	40276758	40277152	mouse_retinaE145specificATACpeak1267			chr11	76894333	76894553	mouse_eyeE115specificATACpeak1267			chr11	40539555	40540257	mouse_eyeE115E145specificATACpeak1267
chr11	80877353	80877646	mouse_lensE145specificATACpeak1268			chr11	40312609	40313036	mouse_retinaE145specificATACpeak1268			chr11	77737359	77737586	mouse_eyeE115specificATACpeak1268			chr11	40540275	40540561	mouse_eyeE115E145specificATACpeak1268
chr11	81097358	81097893	mouse_lensE145specificATACpeak1269			chr11	40403869	40404201	mouse_retinaE145specificATACpeak1269			chr11	77822878	77823234	mouse_eyeE115specificATACpeak1269			chr11	41371073	41371355	mouse_eyeE115E145specificATACpeak1269
chr11	81207628	81207828	mouse_lensE145specificATACpeak1270			chr11	40456485	40457147	mouse_retinaE145specificATACpeak1270			chr11	77825953	77826133	mouse_eyeE115specificATACpeak1270			chr11	41914103	41914519	mouse_eyeE115E145specificATACpeak1270
chr11	81860362	81861159	mouse_lensE145specificATACpeak1271			chr11	40457640	40457808	mouse_retinaE145specificATACpeak1271			chr11	77852224	77852516	mouse_eyeE115specificATACpeak1271			chr11	43539886	43540213	mouse_eyeE115E145specificATACpeak1271
chr11	82421789	82422260	mouse_lensE145specificATACpeak1272			chr11	40491603	40491964	mouse_retinaE145specificATACpeak1272			chr11	77867556	77868044	mouse_eyeE115specificATACpeak1272			chr11	43546627	43546992	mouse_eyeE115E145specificATACpeak1272
chr11	82634995	82635221	mouse_lensE145specificATACpeak1273			chr11	40510401	40511117	mouse_retinaE145specificATACpeak1273			chr11	78001863	78002039	mouse_eyeE115specificATACpeak1273			chr11	43548114	43548755	mouse_eyeE115E145specificATACpeak1273
chr11	82811838	82812044	mouse_lensE145specificATACpeak1274			chr11	40539555	40540257	mouse_retinaE145specificATACpeak1274			chr11	78372686	78373105	mouse_eyeE115specificATACpeak1274			chr11	43610246	43610636	mouse_eyeE115E145specificATACpeak1274
chr11	82845575	82846041	mouse_lensE145specificATACpeak1275			chr11	40540275	40540561	mouse_retinaE145specificATACpeak1275			chr11	78717912	78718283	mouse_eyeE115specificATACpeak1275			chr11	43666860	43667698	mouse_eyeE115E145specificATACpeak1275
chr11	83255151	83255847	mouse_lensE145specificATACpeak1276			chr11	40562946	40563177	mouse_retinaE145specificATACpeak1276			chr11	78737743	78737937	mouse_eyeE115specificATACpeak1276			chr11	43803156	43803377	mouse_eyeE115E145specificATACpeak1276
chr11	83417167	83417354	mouse_lensE145specificATACpeak1277			chr11	41351190	41351514	mouse_retinaE145specificATACpeak1277			chr11	78815897	78816370	mouse_eyeE115specificATACpeak1277			chr11	43817416	43817618	mouse_eyeE115E145specificATACpeak1277
chr11	83448049	83448237	mouse_lensE145specificATACpeak1278			chr11	41371073	41371355	mouse_retinaE145specificATACpeak1278			chr11	78816489	78816798	mouse_eyeE115specificATACpeak1278			chr11	43925651	43925927	mouse_eyeE115E145specificATACpeak1278
chr11	83867504	83867940	mouse_lensE145specificATACpeak1279			chr11	42581108	42581463	mouse_retinaE145specificATACpeak1279			chr11	78820405	78820554	mouse_eyeE115specificATACpeak1279			chr11	43926134	43926419	mouse_eyeE115E145specificATACpeak1279
chr11	84277073	84277352	mouse_lensE145specificATACpeak1280			chr11	43539886	43540213	mouse_retinaE145specificATACpeak1280			chr11	78829317	78829742	mouse_eyeE115specificATACpeak1280			chr11	44134222	44134487	mouse_eyeE115E145specificATACpeak1280
chr11	84286816	84286984	mouse_lensE145specificATACpeak1281			chr11	43548114	43548755	mouse_retinaE145specificATACpeak1281			chr11	79116555	79117116	mouse_eyeE115specificATACpeak1281			chr11	44315932	44316409	mouse_eyeE115E145specificATACpeak1281
chr11	84382470	84382847	mouse_lensE145specificATACpeak1282			chr11	43610246	43610636	mouse_retinaE145specificATACpeak1282			chr11	79630654	79630814	mouse_eyeE115specificATACpeak1282			chr11	44425802	44425974	mouse_eyeE115E145specificATACpeak1282
chr11	84383999	84384343	mouse_lensE145specificATACpeak1283			chr11	43652925	43653541	mouse_retinaE145specificATACpeak1283			chr11	79860700	79860829	mouse_eyeE115specificATACpeak1283			chr11	44654415	44655026	mouse_eyeE115E145specificATACpeak1283
chr11	84402637	84402805	mouse_lensE145specificATACpeak1284			chr11	43666860	43667698	mouse_retinaE145specificATACpeak1284			chr11	80302695	80302917	mouse_eyeE115specificATACpeak1284			chr11	44806631	44807038	mouse_eyeE115E145specificATACpeak1284
chr11	84578697	84579307	mouse_lensE145specificATACpeak1285			chr11	43761723	43762062	mouse_retinaE145specificATACpeak1285			chr11	80877353	80877646	mouse_eyeE115specificATACpeak1285			chr11	44816015	44816383	mouse_eyeE115E145specificATACpeak1285
chr11	84828628	84829420	mouse_lensE145specificATACpeak1286			chr11	43796004	43796500	mouse_retinaE145specificATACpeak1286			chr11	81026788	81027450	mouse_eyeE115specificATACpeak1286			chr11	45103199	45104028	mouse_eyeE115E145specificATACpeak1286
chr11	85250583	85250820	mouse_lensE145specificATACpeak1287			chr11	44002660	44003377	mouse_retinaE145specificATACpeak1287			chr11	81115624	81115959	mouse_eyeE115specificATACpeak1287			chr11	45264042	45264482	mouse_eyeE115E145specificATACpeak1287
chr11	85487546	85487827	mouse_lensE145specificATACpeak1288			chr11	44134222	44134487	mouse_retinaE145specificATACpeak1288			chr11	81153376	81153798	mouse_eyeE115specificATACpeak1288			chr11	45790477	45790891	mouse_eyeE115E145specificATACpeak1288
chr11	85509442	85509662	mouse_lensE145specificATACpeak1289			chr11	44315932	44316409	mouse_retinaE145specificATACpeak1289			chr11	81238931	81239089	mouse_eyeE115specificATACpeak1289			chr11	46275413	46275628	mouse_eyeE115E145specificATACpeak1289
chr11	85733697	85733876	mouse_lensE145specificATACpeak1290			chr11	44654415	44655026	mouse_retinaE145specificATACpeak1290			chr11	81699680	81700003	mouse_eyeE115specificATACpeak1290			chr11	46626846	46627142	mouse_eyeE115E145specificATACpeak1290
chr11	85751183	85751508	mouse_lensE145specificATACpeak1291			chr11	44727920	44728117	mouse_retinaE145specificATACpeak1291			chr11	81764784	81765095	mouse_eyeE115specificATACpeak1291			chr11	46649674	46650102	mouse_eyeE115E145specificATACpeak1291
chr11	85814299	85814607	mouse_lensE145specificATACpeak1292			chr11	44816015	44816383	mouse_retinaE145specificATACpeak1292			chr11	81860362	81861159	mouse_eyeE115specificATACpeak1292			chr11	46880949	46881088	mouse_eyeE115E145specificATACpeak1292
chr11	85829268	85829624	mouse_lensE145specificATACpeak1293			chr11	45103199	45104028	mouse_retinaE145specificATACpeak1293			chr11	81897371	81898096	mouse_eyeE115specificATACpeak1293			chr11	47107615	47107990	mouse_eyeE115E145specificATACpeak1293
chr11	85995156	85995631	mouse_lensE145specificATACpeak1294			chr11	45264042	45264482	mouse_retinaE145specificATACpeak1294			chr11	81926442	81927031	mouse_eyeE115specificATACpeak1294			chr11	47250320	47250653	mouse_eyeE115E145specificATACpeak1294
chr11	86840611	86840840	mouse_lensE145specificATACpeak1295			chr11	45331622	45331942	mouse_retinaE145specificATACpeak1295			chr11	82259643	82259983	mouse_eyeE115specificATACpeak1295			chr11	47630202	47630532	mouse_eyeE115E145specificATACpeak1295
chr11	86894250	86894500	mouse_lensE145specificATACpeak1296			chr11	45464497	45465085	mouse_retinaE145specificATACpeak1296			chr11	82313215	82313409	mouse_eyeE115specificATACpeak1296			chr11	47845860	47846342	mouse_eyeE115E145specificATACpeak1296
chr11	86898391	86898698	mouse_lensE145specificATACpeak1297			chr11	45577600	45578248	mouse_retinaE145specificATACpeak1297			chr11	82406170	82407118	mouse_eyeE115specificATACpeak1297			chr11	48484789	48485418	mouse_eyeE115E145specificATACpeak1297
chr11	86920067	86920334	mouse_lensE145specificATACpeak1298			chr11	45780668	45780837	mouse_retinaE145specificATACpeak1298			chr11	82421789	82422260	mouse_eyeE115specificATACpeak1298			chr11	49095325	49095706	mouse_eyeE115E145specificATACpeak1298
chr11	87045553	87045787	mouse_lensE145specificATACpeak1299			chr11	46218411	46219180	mouse_retinaE145specificATACpeak1299			chr11	82423483	82423918	mouse_eyeE115specificATACpeak1299			chr11	49737668	49737883	mouse_eyeE115E145specificATACpeak1299
chr11	87126700	87127733	mouse_lensE145specificATACpeak1300			chr11	47107615	47107990	mouse_retinaE145specificATACpeak1300			chr11	82847644	82847902	mouse_eyeE115specificATACpeak1300			chr11	50012989	50013289	mouse_eyeE115E145specificATACpeak1300
chr11	87214260	87214542	mouse_lensE145specificATACpeak1301			chr11	47250320	47250653	mouse_retinaE145specificATACpeak1301			chr11	83941984	83942465	mouse_eyeE115specificATACpeak1301			chr11	50154237	50154400	mouse_eyeE115E145specificATACpeak1301
chr11	87247346	87247545	mouse_lensE145specificATACpeak1302			chr11	47507965	47508364	mouse_retinaE145specificATACpeak1302			chr11	84277073	84277352	mouse_eyeE115specificATACpeak1302			chr11	50547782	50548297	mouse_eyeE115E145specificATACpeak1302
chr11	87555185	87555682	mouse_lensE145specificATACpeak1303			chr11	47630202	47630532	mouse_retinaE145specificATACpeak1303			chr11	84286816	84286984	mouse_eyeE115specificATACpeak1303			chr11	50628956	50629319	mouse_eyeE115E145specificATACpeak1303
chr11	87778142	87778950	mouse_lensE145specificATACpeak1304			chr11	48620220	48620561	mouse_retinaE145specificATACpeak1304			chr11	84364061	84364326	mouse_eyeE115specificATACpeak1304			chr11	51110416	51110938	mouse_eyeE115E145specificATACpeak1304
chr11	88075846	88075992	mouse_lensE145specificATACpeak1305			chr11	48704601	48704970	mouse_retinaE145specificATACpeak1305			chr11	84382470	84382847	mouse_eyeE115specificATACpeak1305			chr11	51316121	51316686	mouse_eyeE115E145specificATACpeak1305
chr11	88187528	88188005	mouse_lensE145specificATACpeak1306			chr11	49095325	49095706	mouse_retinaE145specificATACpeak1306			chr11	84676483	84677149	mouse_eyeE115specificATACpeak1306			chr11	51429498	51430181	mouse_eyeE115E145specificATACpeak1306
chr11	88203985	88204632	mouse_lensE145specificATACpeak1307			chr11	49737668	49737883	mouse_retinaE145specificATACpeak1307			chr11	84724085	84724505	mouse_eyeE115specificATACpeak1307			chr11	51448582	51449119	mouse_eyeE115E145specificATACpeak1307
chr11	88389594	88390094	mouse_lensE145specificATACpeak1308			chr11	49888494	49888843	mouse_retinaE145specificATACpeak1308			chr11	85095017	85095428	mouse_eyeE115specificATACpeak1308			chr11	51855495	51855733	mouse_eyeE115E145specificATACpeak1308
chr11	88399092	88399345	mouse_lensE145specificATACpeak1309			chr11	49931109	49931565	mouse_retinaE145specificATACpeak1309			chr11	85250583	85250820	mouse_eyeE115specificATACpeak1309			chr11	52037749	52037932	mouse_eyeE115E145specificATACpeak1309
chr11	88404816	88405657	mouse_lensE145specificATACpeak1310			chr11	50154237	50154400	mouse_retinaE145specificATACpeak1310			chr11	85621532	85621908	mouse_eyeE115specificATACpeak1310			chr11	52268588	52268799	mouse_eyeE115E145specificATACpeak1310
chr11	88406294	88406936	mouse_lensE145specificATACpeak1311			chr11	50547782	50548297	mouse_retinaE145specificATACpeak1311			chr11	85814299	85814607	mouse_eyeE115specificATACpeak1311			chr11	52332647	52333286	mouse_eyeE115E145specificATACpeak1311
chr11	88431675	88432293	mouse_lensE145specificATACpeak1312			chr11	50664809	50665107	mouse_retinaE145specificATACpeak1312			chr11	85829268	85829624	mouse_eyeE115specificATACpeak1312			chr11	52452022	52452210	mouse_eyeE115E145specificATACpeak1312
chr11	88457312	88457679	mouse_lensE145specificATACpeak1313			chr11	51110416	51110938	mouse_retinaE145specificATACpeak1313			chr11	86852541	86852813	mouse_eyeE115specificATACpeak1313			chr11	52561148	52561730	mouse_eyeE115E145specificATACpeak1313
chr11	88471759	88472551	mouse_lensE145specificATACpeak1314			chr11	51316121	51316686	mouse_retinaE145specificATACpeak1314			chr11	87271003	87271251	mouse_eyeE115specificATACpeak1314			chr11	52565448	52565867	mouse_eyeE115E145specificATACpeak1314
chr11	88498577	88498815	mouse_lensE145specificATACpeak1315			chr11	51429498	51430181	mouse_retinaE145specificATACpeak1315			chr11	87555185	87555682	mouse_eyeE115specificATACpeak1315			chr11	52569794	52570007	mouse_eyeE115E145specificATACpeak1315
chr11	88520959	88521431	mouse_lensE145specificATACpeak1316			chr11	51448582	51449119	mouse_retinaE145specificATACpeak1316			chr11	88399092	88399345	mouse_eyeE115specificATACpeak1316			chr11	52747937	52748493	mouse_eyeE115E145specificATACpeak1316
chr11	88534381	88534820	mouse_lensE145specificATACpeak1317			chr11	51855495	51855733	mouse_retinaE145specificATACpeak1317			chr11	88399460	88399755	mouse_eyeE115specificATACpeak1317			chr11	52753344	52753777	mouse_eyeE115E145specificATACpeak1317
chr11	88585054	88585736	mouse_lensE145specificATACpeak1318			chr11	52037749	52037932	mouse_retinaE145specificATACpeak1318			chr11	88406294	88406936	mouse_eyeE115specificATACpeak1318			chr11	52768019	52768247	mouse_eyeE115E145specificATACpeak1318
chr11	88770732	88771116	mouse_lensE145specificATACpeak1319			chr11	52332647	52333286	mouse_retinaE145specificATACpeak1319			chr11	88457312	88457679	mouse_eyeE115specificATACpeak1319			chr11	52831681	52831953	mouse_eyeE115E145specificATACpeak1319
chr11	89918205	89918472	mouse_lensE145specificATACpeak1320			chr11	52452022	52452210	mouse_retinaE145specificATACpeak1320			chr11	88471759	88472551	mouse_eyeE115specificATACpeak1320			chr11	52832071	52832579	mouse_eyeE115E145specificATACpeak1320
chr11	89955652	89956109	mouse_lensE145specificATACpeak1321			chr11	52561148	52561730	mouse_retinaE145specificATACpeak1321			chr11	88534381	88534820	mouse_eyeE115specificATACpeak1321			chr11	52939730	52940059	mouse_eyeE115E145specificATACpeak1321
chr11	90234556	90234727	mouse_lensE145specificATACpeak1322			chr11	52565448	52565867	mouse_retinaE145specificATACpeak1322			chr11	88585054	88585736	mouse_eyeE115specificATACpeak1322			chr11	53067744	53068292	mouse_eyeE115E145specificATACpeak1322
chr11	90369709	90370035	mouse_lensE145specificATACpeak1323			chr11	52569794	52570007	mouse_retinaE145specificATACpeak1323			chr11	89186778	89187548	mouse_eyeE115specificATACpeak1323			chr11	53137578	53137796	mouse_eyeE115E145specificATACpeak1323
chr11	90552462	90553087	mouse_lensE145specificATACpeak1324			chr11	52728536	52728789	mouse_retinaE145specificATACpeak1324			chr11	89259372	89259839	mouse_eyeE115specificATACpeak1324			chr11	53140960	53141212	mouse_eyeE115E145specificATACpeak1324
chr11	90677490	90677661	mouse_lensE145specificATACpeak1325			chr11	52753344	52753777	mouse_retinaE145specificATACpeak1325			chr11	89352337	89352490	mouse_eyeE115specificATACpeak1325			chr11	53252287	53252753	mouse_eyeE115E145specificATACpeak1325
chr11	90677751	90678339	mouse_lensE145specificATACpeak1326			chr11	52768019	52768247	mouse_retinaE145specificATACpeak1326			chr11	89765750	89766196	mouse_eyeE115specificATACpeak1326			chr11	53443945	53444165	mouse_eyeE115E145specificATACpeak1326
chr11	90711498	90712088	mouse_lensE145specificATACpeak1327			chr11	52831681	52831953	mouse_retinaE145specificATACpeak1327			chr11	89955652	89956109	mouse_eyeE115specificATACpeak1327			chr11	53489361	53489673	mouse_eyeE115E145specificATACpeak1327
chr11	91333116	91333446	mouse_lensE145specificATACpeak1328			chr11	52832071	52832579	mouse_retinaE145specificATACpeak1328			chr11	89985800	89986116	mouse_eyeE115specificATACpeak1328			chr11	53491942	53492322	mouse_eyeE115E145specificATACpeak1328
chr11	94071589	94071766	mouse_lensE145specificATACpeak1329			chr11	52904136	52904430	mouse_retinaE145specificATACpeak1329			chr11	90543528	90543846	mouse_eyeE115specificATACpeak1329			chr11	53493331	53494009	mouse_eyeE115E145specificATACpeak1329
chr11	94136786	94137119	mouse_lensE145specificATACpeak1330			chr11	52939730	52940059	mouse_retinaE145specificATACpeak1330			chr11	90677490	90677661	mouse_eyeE115specificATACpeak1330			chr11	53539001	53539470	mouse_eyeE115E145specificATACpeak1330
chr11	94138564	94138732	mouse_lensE145specificATACpeak1331			chr11	53140960	53141212	mouse_retinaE145specificATACpeak1331			chr11	90677751	90678339	mouse_eyeE115specificATACpeak1331			chr11	53566982	53567738	mouse_eyeE115E145specificATACpeak1331
chr11	94175749	94175982	mouse_lensE145specificATACpeak1332			chr11	53252287	53252753	mouse_retinaE145specificATACpeak1332			chr11	90711498	90712088	mouse_eyeE115specificATACpeak1332			chr11	53632415	53632632	mouse_eyeE115E145specificATACpeak1332
chr11	94191354	94191532	mouse_lensE145specificATACpeak1333			chr11	53491942	53492322	mouse_retinaE145specificATACpeak1333			chr11	91057052	91057556	mouse_eyeE115specificATACpeak1333			chr11	53788320	53788773	mouse_eyeE115E145specificATACpeak1333
chr11	94206445	94206771	mouse_lensE145specificATACpeak1334			chr11	53493331	53494009	mouse_retinaE145specificATACpeak1334			chr11	91189388	91189797	mouse_eyeE115specificATACpeak1334			chr11	54115918	54116143	mouse_eyeE115E145specificATACpeak1334
chr11	94327087	94327355	mouse_lensE145specificATACpeak1335			chr11	53539001	53539470	mouse_retinaE145specificATACpeak1335			chr11	91196364	91197015	mouse_eyeE115specificATACpeak1335			chr11	55326364	55326519	mouse_eyeE115E145specificATACpeak1335
chr11	94440412	94440841	mouse_lensE145specificATACpeak1336			chr11	53566982	53567738	mouse_retinaE145specificATACpeak1336			chr11	91333116	91333446	mouse_eyeE115specificATACpeak1336			chr11	56150911	56151282	mouse_eyeE115E145specificATACpeak1336
chr11	94447063	94447460	mouse_lensE145specificATACpeak1337			chr11	54115918	54116143	mouse_retinaE145specificATACpeak1337			chr11	91851061	91851306	mouse_eyeE115specificATACpeak1337			chr11	56453656	56454089	mouse_eyeE115E145specificATACpeak1337
chr11	94496818	94497007	mouse_lensE145specificATACpeak1338			chr11	54336174	54336648	mouse_retinaE145specificATACpeak1338			chr11	93011694	93012116	mouse_eyeE115specificATACpeak1338			chr11	56518659	56518820	mouse_eyeE115E145specificATACpeak1338
chr11	94737974	94738163	mouse_lensE145specificATACpeak1339			chr11	54353102	54353608	mouse_retinaE145specificATACpeak1339			chr11	93414340	93415142	mouse_eyeE115specificATACpeak1339			chr11	57145193	57145603	mouse_eyeE115E145specificATACpeak1339
chr11	95024492	95024912	mouse_lensE145specificATACpeak1340			chr11	55534690	55535108	mouse_retinaE145specificATACpeak1340			chr11	93450463	93451075	mouse_eyeE115specificATACpeak1340			chr11	57145739	57146159	mouse_eyeE115E145specificATACpeak1340
chr11	95105564	95105918	mouse_lensE145specificATACpeak1341			chr11	56246848	56247461	mouse_retinaE145specificATACpeak1341			chr11	94440412	94440841	mouse_eyeE115specificATACpeak1341			chr11	57174222	57174662	mouse_eyeE115E145specificATACpeak1341
chr11	95492048	95492198	mouse_lensE145specificATACpeak1342			chr11	57145739	57146159	mouse_retinaE145specificATACpeak1342			chr11	95024492	95024912	mouse_eyeE115specificATACpeak1342			chr11	57634956	57635562	mouse_eyeE115E145specificATACpeak1342
chr11	95620994	95621413	mouse_lensE145specificATACpeak1343			chr11	57174222	57174662	mouse_retinaE145specificATACpeak1343			chr11	95076699	95077143	mouse_eyeE115specificATACpeak1343			chr11	57727587	57728056	mouse_eyeE115E145specificATACpeak1343
chr11	95635033	95635439	mouse_lensE145specificATACpeak1344			chr11	57727587	57728056	mouse_retinaE145specificATACpeak1344			chr11	95134392	95134508	mouse_eyeE115specificATACpeak1344			chr11	57916063	57916364	mouse_eyeE115E145specificATACpeak1344
chr11	95676339	95676598	mouse_lensE145specificATACpeak1345			chr11	57747436	57748094	mouse_retinaE145specificATACpeak1345			chr11	95492048	95492198	mouse_eyeE115specificATACpeak1345			chr11	57928136	57928328	mouse_eyeE115E145specificATACpeak1345
chr11	95748148	95748308	mouse_lensE145specificATACpeak1346			chr11	57773975	57774348	mouse_retinaE145specificATACpeak1346			chr11	95750287	95750629	mouse_eyeE115specificATACpeak1346			chr11	58801886	58802317	mouse_eyeE115E145specificATACpeak1346
chr11	95763608	95763856	mouse_lensE145specificATACpeak1347			chr11	57980863	57981053	mouse_retinaE145specificATACpeak1347			chr11	96582077	96582282	mouse_eyeE115specificATACpeak1347			chr11	59385146	59385616	mouse_eyeE115E145specificATACpeak1347
chr11	95988614	95988813	mouse_lensE145specificATACpeak1348			chr11	58801886	58802317	mouse_retinaE145specificATACpeak1348			chr11	96735999	96736231	mouse_eyeE115specificATACpeak1348			chr11	59525292	59525568	mouse_eyeE115E145specificATACpeak1348
chr11	96065171	96065785	mouse_lensE145specificATACpeak1349			chr11	59589567	59589946	mouse_retinaE145specificATACpeak1349			chr11	97025756	97026396	mouse_eyeE115specificATACpeak1349			chr11	59531704	59531902	mouse_eyeE115E145specificATACpeak1349
chr11	96777286	96777925	mouse_lensE145specificATACpeak1350			chr11	59971822	59971979	mouse_retinaE145specificATACpeak1350			chr11	97350130	97350482	mouse_eyeE115specificATACpeak1350			chr11	59589567	59589946	mouse_eyeE115E145specificATACpeak1350
chr11	96861875	96862313	mouse_lensE145specificATACpeak1351			chr11	59975214	59975761	mouse_retinaE145specificATACpeak1351			chr11	97434688	97435371	mouse_eyeE115specificATACpeak1351			chr11	59624347	59624521	mouse_eyeE115E145specificATACpeak1351
chr11	97315495	97315957	mouse_lensE145specificATACpeak1352			chr11	60046108	60046751	mouse_retinaE145specificATACpeak1352			chr11	97546813	97547533	mouse_eyeE115specificATACpeak1352			chr11	59633146	59633346	mouse_eyeE115E145specificATACpeak1352
chr11	97350130	97350482	mouse_lensE145specificATACpeak1353			chr11	60248665	60249075	mouse_retinaE145specificATACpeak1353			chr11	97589314	97589609	mouse_eyeE115specificATACpeak1353			chr11	59891935	59892192	mouse_eyeE115E145specificATACpeak1353
chr11	97434688	97435371	mouse_lensE145specificATACpeak1354			chr11	60301557	60302173	mouse_retinaE145specificATACpeak1354			chr11	97733733	97734092	mouse_eyeE115specificATACpeak1354			chr11	59971822	59971979	mouse_eyeE115E145specificATACpeak1354
chr11	97440031	97440280	mouse_lensE145specificATACpeak1355			chr11	60867969	60868244	mouse_retinaE145specificATACpeak1355			chr11	97957168	97957554	mouse_eyeE115specificATACpeak1355			chr11	59975214	59975761	mouse_eyeE115E145specificATACpeak1355
chr11	97441744	97442202	mouse_lensE145specificATACpeak1356			chr11	60941419	60941744	mouse_retinaE145specificATACpeak1356			chr11	98035901	98036377	mouse_eyeE115specificATACpeak1356			chr11	60251284	60251548	mouse_eyeE115E145specificATACpeak1356
chr11	97568717	97569029	mouse_lensE145specificATACpeak1357			chr11	60967064	60967231	mouse_retinaE145specificATACpeak1357			chr11	98296351	98296583	mouse_eyeE115specificATACpeak1357			chr11	60301557	60302173	mouse_eyeE115E145specificATACpeak1357
chr11	97589314	97589609	mouse_lensE145specificATACpeak1358			chr11	61004054	61004372	mouse_retinaE145specificATACpeak1358			chr11	98493128	98493368	mouse_eyeE115specificATACpeak1358			chr11	60787754	60787933	mouse_eyeE115E145specificATACpeak1358
chr11	97660054	97660596	mouse_lensE145specificATACpeak1359			chr11	61011784	61012331	mouse_retinaE145specificATACpeak1359			chr11	98606768	98607002	mouse_eyeE115specificATACpeak1359			chr11	60867969	60868244	mouse_eyeE115E145specificATACpeak1359
chr11	97680454	97680665	mouse_lensE145specificATACpeak1360			chr11	61022444	61022869	mouse_retinaE145specificATACpeak1360			chr11	98654996	98655404	mouse_eyeE115specificATACpeak1360			chr11	60941419	60941744	mouse_eyeE115E145specificATACpeak1360
chr11	97685632	97686003	mouse_lensE145specificATACpeak1361			chr11	61043729	61043935	mouse_retinaE145specificATACpeak1361			chr11	98929622	98929927	mouse_eyeE115specificATACpeak1361			chr11	60953839	60954192	mouse_eyeE115E145specificATACpeak1361
chr11	97950036	97950410	mouse_lensE145specificATACpeak1362			chr11	61355318	61355689	mouse_retinaE145specificATACpeak1362			chr11	99396120	99396372	mouse_eyeE115specificATACpeak1362			chr11	60967064	60967231	mouse_eyeE115E145specificATACpeak1362
chr11	97957168	97957554	mouse_lensE145specificATACpeak1363			chr11	61477652	61478050	mouse_retinaE145specificATACpeak1363			chr11	99778451	99778911	mouse_eyeE115specificATACpeak1363			chr11	60984912	60985192	mouse_eyeE115E145specificATACpeak1363
chr11	97959359	97959551	mouse_lensE145specificATACpeak1364			chr11	61483539	61483764	mouse_retinaE145specificATACpeak1364			chr11	99854147	99854476	mouse_eyeE115specificATACpeak1364			chr11	61004054	61004372	mouse_eyeE115E145specificATACpeak1364
chr11	97967083	97967428	mouse_lensE145specificATACpeak1365			chr11	62044773	62044944	mouse_retinaE145specificATACpeak1365			chr11	100203560	100203760	mouse_eyeE115specificATACpeak1365			chr11	61011784	61012331	mouse_eyeE115E145specificATACpeak1365
chr11	97986313	97986516	mouse_lensE145specificATACpeak1366			chr11	62130168	62130579	mouse_retinaE145specificATACpeak1366			chr11	100435767	100436292	mouse_eyeE115specificATACpeak1366			chr11	61022171	61022352	mouse_eyeE115E145specificATACpeak1366
chr11	98031533	98031672	mouse_lensE145specificATACpeak1367			chr11	62209188	62209436	mouse_retinaE145specificATACpeak1367			chr11	100640127	100640605	mouse_eyeE115specificATACpeak1367			chr11	61022444	61022869	mouse_eyeE115E145specificATACpeak1367
chr11	98034878	98035167	mouse_lensE145specificATACpeak1368			chr11	62217843	62218157	mouse_retinaE145specificATACpeak1368			chr11	100656280	100656868	mouse_eyeE115specificATACpeak1368			chr11	61043729	61043935	mouse_eyeE115E145specificATACpeak1368
chr11	98035901	98036377	mouse_lensE145specificATACpeak1369			chr11	62494696	62495249	mouse_retinaE145specificATACpeak1369			chr11	100660071	100660314	mouse_eyeE115specificATACpeak1369			chr11	61190888	61191138	mouse_eyeE115E145specificATACpeak1369
chr11	98052359	98052705	mouse_lensE145specificATACpeak1370			chr11	62631215	62631489	mouse_retinaE145specificATACpeak1370			chr11	100761593	100762210	mouse_eyeE115specificATACpeak1370			chr11	61231311	61231654	mouse_eyeE115E145specificATACpeak1370
chr11	98296351	98296583	mouse_lensE145specificATACpeak1371			chr11	62731340	62732072	mouse_retinaE145specificATACpeak1371			chr11	100983194	100983706	mouse_eyeE115specificATACpeak1371			chr11	61355318	61355689	mouse_eyeE115E145specificATACpeak1371
chr11	98654996	98655404	mouse_lensE145specificATACpeak1372			chr11	62756626	62757199	mouse_retinaE145specificATACpeak1372			chr11	101282998	101283274	mouse_eyeE115specificATACpeak1372			chr11	61477652	61478050	mouse_eyeE115E145specificATACpeak1372
chr11	98744033	98744243	mouse_lensE145specificATACpeak1373			chr11	62997769	62997965	mouse_retinaE145specificATACpeak1373			chr11	101718349	101718631	mouse_eyeE115specificATACpeak1373			chr11	61701744	61702115	mouse_eyeE115E145specificATACpeak1373
chr11	98747512	98747676	mouse_lensE145specificATACpeak1374			chr11	63039933	63040601	mouse_retinaE145specificATACpeak1374			chr11	101928041	101928352	mouse_eyeE115specificATACpeak1374			chr11	62015192	62015549	mouse_eyeE115E145specificATACpeak1374
chr11	98836628	98837095	mouse_lensE145specificATACpeak1375			chr11	63061527	63061885	mouse_retinaE145specificATACpeak1375			chr11	102208158	102208474	mouse_eyeE115specificATACpeak1375			chr11	62044773	62044944	mouse_eyeE115E145specificATACpeak1375
chr11	98929622	98929927	mouse_lensE145specificATACpeak1376			chr11	63299896	63300573	mouse_retinaE145specificATACpeak1376			chr11	102444923	102445076	mouse_eyeE115specificATACpeak1376			chr11	62130168	62130579	mouse_eyeE115E145specificATACpeak1376
chr11	99265972	99266092	mouse_lensE145specificATACpeak1377			chr11	63454943	63455556	mouse_retinaE145specificATACpeak1377			chr11	102487128	102487289	mouse_eyeE115specificATACpeak1377			chr11	62209188	62209436	mouse_eyeE115E145specificATACpeak1377
chr11	99430692	99431019	mouse_lensE145specificATACpeak1378			chr11	63749342	63749519	mouse_retinaE145specificATACpeak1378			chr11	102892972	102893267	mouse_eyeE115specificATACpeak1378			chr11	62209933	62210117	mouse_eyeE115E145specificATACpeak1378
chr11	99539593	99540271	mouse_lensE145specificATACpeak1379			chr11	63785073	63785921	mouse_retinaE145specificATACpeak1379			chr11	102897897	102898105	mouse_eyeE115specificATACpeak1379			chr11	62217843	62218157	mouse_eyeE115E145specificATACpeak1379
chr11	99854147	99854476	mouse_lensE145specificATACpeak1380			chr11	64207371	64207715	mouse_retinaE145specificATACpeak1380			chr11	103359119	103359378	mouse_eyeE115specificATACpeak1380			chr11	62631215	62631489	mouse_eyeE115E145specificATACpeak1380
chr11	100335862	100336035	mouse_lensE145specificATACpeak1381			chr11	64396252	64396928	mouse_retinaE145specificATACpeak1381			chr11	103666062	103666610	mouse_eyeE115specificATACpeak1381			chr11	62756626	62757199	mouse_eyeE115E145specificATACpeak1381
chr11	100656280	100656868	mouse_lensE145specificATACpeak1382			chr11	64511688	64511985	mouse_retinaE145specificATACpeak1382			chr11	103688952	103689346	mouse_eyeE115specificATACpeak1382			chr11	62986586	62986836	mouse_eyeE115E145specificATACpeak1382
chr11	100660071	100660314	mouse_lensE145specificATACpeak1383			chr11	64555170	64555377	mouse_retinaE145specificATACpeak1383			chr11	103711904	103712266	mouse_eyeE115specificATACpeak1383			chr11	62997769	62997965	mouse_eyeE115E145specificATACpeak1383
chr11	100761593	100762210	mouse_lensE145specificATACpeak1384			chr11	64671723	64672446	mouse_retinaE145specificATACpeak1384			chr11	103717094	103717344	mouse_eyeE115specificATACpeak1384			chr11	63039933	63040601	mouse_eyeE115E145specificATACpeak1384
chr11	100809184	100809506	mouse_lensE145specificATACpeak1385			chr11	64673644	64673873	mouse_retinaE145specificATACpeak1385			chr11	103989904	103990509	mouse_eyeE115specificATACpeak1385			chr11	63061527	63061885	mouse_eyeE115E145specificATACpeak1385
chr11	100825097	100825288	mouse_lensE145specificATACpeak1386			chr11	65204689	65205306	mouse_retinaE145specificATACpeak1386			chr11	104258919	104259273	mouse_eyeE115specificATACpeak1386			chr11	63144302	63144508	mouse_eyeE115E145specificATACpeak1386
chr11	100850043	100851134	mouse_lensE145specificATACpeak1387			chr11	65205414	65205619	mouse_retinaE145specificATACpeak1387			chr11	104808403	104808525	mouse_eyeE115specificATACpeak1387			chr11	63299896	63300573	mouse_eyeE115E145specificATACpeak1387
chr11	100879283	100879552	mouse_lensE145specificATACpeak1388			chr11	65212425	65212758	mouse_retinaE145specificATACpeak1388			chr11	105264581	105264823	mouse_eyeE115specificATACpeak1388			chr11	63454943	63455556	mouse_eyeE115E145specificATACpeak1388
chr11	101138647	101139259	mouse_lensE145specificATACpeak1389			chr11	65588582	65588763	mouse_retinaE145specificATACpeak1389			chr11	105825144	105825378	mouse_eyeE115specificATACpeak1389			chr11	63785073	63785921	mouse_eyeE115E145specificATACpeak1389
chr11	101155769	101156298	mouse_lensE145specificATACpeak1390			chr11	67153202	67153494	mouse_retinaE145specificATACpeak1390			chr11	105831323	105831525	mouse_eyeE115specificATACpeak1390			chr11	63791033	63791569	mouse_eyeE115E145specificATACpeak1390
chr11	101172028	101172204	mouse_lensE145specificATACpeak1391			chr11	67546567	67547074	mouse_retinaE145specificATACpeak1391			chr11	106007953	106008172	mouse_eyeE115specificATACpeak1391			chr11	64207371	64207715	mouse_eyeE115E145specificATACpeak1391
chr11	101173864	101174099	mouse_lensE145specificATACpeak1392			chr11	67588851	67589310	mouse_retinaE145specificATACpeak1392			chr11	106324835	106325260	mouse_eyeE115specificATACpeak1392			chr11	64320936	64321209	mouse_eyeE115E145specificATACpeak1392
chr11	101282998	101283274	mouse_lensE145specificATACpeak1393			chr11	67602683	67603012	mouse_retinaE145specificATACpeak1393			chr11	106325313	106325775	mouse_eyeE115specificATACpeak1393			chr11	64369838	64370109	mouse_eyeE115E145specificATACpeak1393
chr11	101323678	101323883	mouse_lensE145specificATACpeak1394			chr11	67603093	67603289	mouse_retinaE145specificATACpeak1394			chr11	106461622	106461841	mouse_eyeE115specificATACpeak1394			chr11	64638514	64638684	mouse_eyeE115E145specificATACpeak1394
chr11	101465655	101466349	mouse_lensE145specificATACpeak1395			chr11	67608218	67608817	mouse_retinaE145specificATACpeak1395			chr11	107279760	107280219	mouse_eyeE115specificATACpeak1395			chr11	64671723	64672446	mouse_eyeE115E145specificATACpeak1395
chr11	101479180	101479691	mouse_lensE145specificATACpeak1396			chr11	67886491	67886690	mouse_retinaE145specificATACpeak1396			chr11	107578349	107578574	mouse_eyeE115specificATACpeak1396			chr11	65126455	65126897	mouse_eyeE115E145specificATACpeak1396
chr11	101562543	101562778	mouse_lensE145specificATACpeak1397			chr11	68029891	68030213	mouse_retinaE145specificATACpeak1397			chr11	107759677	107760247	mouse_eyeE115specificATACpeak1397			chr11	65202185	65202502	mouse_eyeE115E145specificATACpeak1397
chr11	101718349	101718631	mouse_lensE145specificATACpeak1398			chr11	68226581	68227202	mouse_retinaE145specificATACpeak1398			chr11	107778732	107779239	mouse_eyeE115specificATACpeak1398			chr11	65204689	65205306	mouse_eyeE115E145specificATACpeak1398
chr11	101878717	101879088	mouse_lensE145specificATACpeak1399			chr11	68239615	68240112	mouse_retinaE145specificATACpeak1399			chr11	108034514	108034741	mouse_eyeE115specificATACpeak1399			chr11	65205414	65205619	mouse_eyeE115E145specificATACpeak1399
chr11	101928041	101928352	mouse_lensE145specificATACpeak1400			chr11	68313087	68313334	mouse_retinaE145specificATACpeak1400			chr11	108090601	108091196	mouse_eyeE115specificATACpeak1400			chr11	65372233	65372932	mouse_eyeE115E145specificATACpeak1400
chr11	101937346	101937514	mouse_lensE145specificATACpeak1401			chr11	69156898	69157193	mouse_retinaE145specificATACpeak1401			chr11	108197776	108198088	mouse_eyeE115specificATACpeak1401			chr11	65588582	65588763	mouse_eyeE115E145specificATACpeak1401
chr11	101986105	101986327	mouse_lensE145specificATACpeak1402			chr11	69211524	69211816	mouse_retinaE145specificATACpeak1402			chr11	108298060	108298277	mouse_eyeE115specificATACpeak1402			chr11	66106224	66106343	mouse_eyeE115E145specificATACpeak1402
chr11	102047017	102047230	mouse_lensE145specificATACpeak1403			chr11	69632423	69633487	mouse_retinaE145specificATACpeak1403			chr11	108836656	108837099	mouse_eyeE115specificATACpeak1403			chr11	66140533	66141216	mouse_eyeE115E145specificATACpeak1403
chr11	102208158	102208474	mouse_lensE145specificATACpeak1404			chr11	70081217	70081446	mouse_retinaE145specificATACpeak1404			chr11	108995169	108995691	mouse_eyeE115specificATACpeak1404			chr11	66555207	66555726	mouse_eyeE115E145specificATACpeak1404
chr11	102218659	102219218	mouse_lensE145specificATACpeak1405			chr11	70166733	70166867	mouse_retinaE145specificATACpeak1405			chr11	109092175	109092664	mouse_eyeE115specificATACpeak1405			chr11	66562395	66562592	mouse_eyeE115E145specificATACpeak1405
chr11	102411748	102411994	mouse_lensE145specificATACpeak1406			chr11	70822134	70822483	mouse_retinaE145specificATACpeak1406			chr11	109232802	109233119	mouse_eyeE115specificATACpeak1406			chr11	67151888	67152314	mouse_eyeE115E145specificATACpeak1406
chr11	102437266	102437932	mouse_lensE145specificATACpeak1407			chr11	71406940	71407423	mouse_retinaE145specificATACpeak1407			chr11	109391723	109391897	mouse_eyeE115specificATACpeak1407			chr11	67153202	67153494	mouse_eyeE115E145specificATACpeak1407
chr11	102487128	102487289	mouse_lensE145specificATACpeak1408			chr11	71414881	71415287	mouse_retinaE145specificATACpeak1408			chr11	109494879	109495493	mouse_eyeE115specificATACpeak1408			chr11	67497841	67498167	mouse_eyeE115E145specificATACpeak1408
chr11	102624975	102625518	mouse_lensE145specificATACpeak1409			chr11	71446649	71446871	mouse_retinaE145specificATACpeak1409			chr11	109676735	109677232	mouse_eyeE115specificATACpeak1409			chr11	67546567	67547074	mouse_eyeE115E145specificATACpeak1409
chr11	102897897	102898105	mouse_lensE145specificATACpeak1410			chr11	71447838	71448101	mouse_retinaE145specificATACpeak1410			chr11	109751005	109752070	mouse_eyeE115specificATACpeak1410			chr11	67561652	67561973	mouse_eyeE115E145specificATACpeak1410
chr11	102990225	102990381	mouse_lensE145specificATACpeak1411			chr11	71448212	71448415	mouse_retinaE145specificATACpeak1411			chr11	109928522	109929083	mouse_eyeE115specificATACpeak1411			chr11	67588851	67589310	mouse_eyeE115E145specificATACpeak1411
chr11	103097620	103097852	mouse_lensE145specificATACpeak1412			chr11	71497899	71498395	mouse_retinaE145specificATACpeak1412			chr11	110303389	110303780	mouse_eyeE115specificATACpeak1412			chr11	67602683	67603012	mouse_eyeE115E145specificATACpeak1412
chr11	103383588	103383909	mouse_lensE145specificATACpeak1413			chr11	71515249	71515814	mouse_retinaE145specificATACpeak1413			chr11	110321972	110322765	mouse_eyeE115specificATACpeak1413			chr11	67603093	67603289	mouse_eyeE115E145specificATACpeak1413
chr11	103387817	103388141	mouse_lensE145specificATACpeak1414			chr11	71528699	71528923	mouse_retinaE145specificATACpeak1414			chr11	110357824	110358217	mouse_eyeE115specificATACpeak1414			chr11	67636835	67637262	mouse_eyeE115E145specificATACpeak1414
chr11	103688952	103689346	mouse_lensE145specificATACpeak1415			chr11	72176620	72176975	mouse_retinaE145specificATACpeak1415			chr11	110448059	110449150	mouse_eyeE115specificATACpeak1415			chr11	67972757	67972930	mouse_eyeE115E145specificATACpeak1415
chr11	103717094	103717344	mouse_lensE145specificATACpeak1416			chr11	72464910	72465349	mouse_retinaE145specificATACpeak1416			chr11	110478965	110479532	mouse_eyeE115specificATACpeak1416			chr11	67988803	67989407	mouse_eyeE115E145specificATACpeak1416
chr11	103989904	103990509	mouse_lensE145specificATACpeak1417			chr11	72912729	72913543	mouse_retinaE145specificATACpeak1417			chr11	110573594	110574022	mouse_eyeE115specificATACpeak1417			chr11	68029891	68030213	mouse_eyeE115E145specificATACpeak1417
chr11	104320400	104320859	mouse_lensE145specificATACpeak1418			chr11	74869587	74869961	mouse_retinaE145specificATACpeak1418			chr11	110874661	110875022	mouse_eyeE115specificATACpeak1418			chr11	68226581	68227202	mouse_eyeE115E145specificATACpeak1418
chr11	104808403	104808525	mouse_lensE145specificATACpeak1419			chr11	75260320	75260786	mouse_retinaE145specificATACpeak1419			chr11	110982691	110983034	mouse_eyeE115specificATACpeak1419			chr11	68239615	68240112	mouse_eyeE115E145specificATACpeak1419
chr11	105264581	105264823	mouse_lensE145specificATACpeak1420			chr11	75263640	75264211	mouse_retinaE145specificATACpeak1420			chr11	111052451	111052592	mouse_eyeE115specificATACpeak1420			chr11	68313087	68313334	mouse_eyeE115E145specificATACpeak1420
chr11	106134722	106135233	mouse_lensE145specificATACpeak1421			chr11	75273467	75273835	mouse_retinaE145specificATACpeak1421			chr11	111060192	111060571	mouse_eyeE115specificATACpeak1421			chr11	69156898	69157193	mouse_eyeE115E145specificATACpeak1421
chr11	106289441	106289766	mouse_lensE145specificATACpeak1422			chr11	75369154	75369411	mouse_retinaE145specificATACpeak1422			chr11	111274005	111274196	mouse_eyeE115specificATACpeak1422			chr11	69211524	69211816	mouse_eyeE115E145specificATACpeak1422
chr11	106389672	106389894	mouse_lensE145specificATACpeak1423			chr11	75400149	75400455	mouse_retinaE145specificATACpeak1423			chr11	111347418	111348000	mouse_eyeE115specificATACpeak1423			chr11	69269667	69269862	mouse_eyeE115E145specificATACpeak1423
chr11	106397722	106397919	mouse_lensE145specificATACpeak1424			chr11	75778412	75778725	mouse_retinaE145specificATACpeak1424			chr11	111843560	111844758	mouse_eyeE115specificATACpeak1424			chr11	69457008	69457403	mouse_eyeE115E145specificATACpeak1424
chr11	106461622	106461841	mouse_lensE145specificATACpeak1425			chr11	75846637	75846863	mouse_retinaE145specificATACpeak1425			chr11	111961071	111961397	mouse_eyeE115specificATACpeak1425			chr11	69632423	69633487	mouse_eyeE115E145specificATACpeak1425
chr11	106506998	106507270	mouse_lensE145specificATACpeak1426			chr11	75869942	75870260	mouse_retinaE145specificATACpeak1426			chr11	112140323	112141064	mouse_eyeE115specificATACpeak1426			chr11	69709456	69709717	mouse_eyeE115E145specificATACpeak1426
chr11	106526462	106526705	mouse_lensE145specificATACpeak1427			chr11	76290305	76290686	mouse_retinaE145specificATACpeak1427			chr11	112278649	112278972	mouse_eyeE115specificATACpeak1427			chr11	69803750	69804150	mouse_eyeE115E145specificATACpeak1427
chr11	106588921	106589187	mouse_lensE145specificATACpeak1428			chr11	76510501	76510749	mouse_retinaE145specificATACpeak1428			chr11	112307473	112307848	mouse_eyeE115specificATACpeak1428			chr11	70055658	70055860	mouse_eyeE115E145specificATACpeak1428
chr11	107027657	107028516	mouse_lensE145specificATACpeak1429			chr11	76644236	76644538	mouse_retinaE145specificATACpeak1429			chr11	112324863	112325082	mouse_eyeE115specificATACpeak1429			chr11	70079218	70079416	mouse_eyeE115E145specificATACpeak1429
chr11	107113193	107113411	mouse_lensE145specificATACpeak1430			chr11	76854587	76854881	mouse_retinaE145specificATACpeak1430			chr11	112501767	112502304	mouse_eyeE115specificATACpeak1430			chr11	70166733	70166867	mouse_eyeE115E145specificATACpeak1430
chr11	107243188	107243575	mouse_lensE145specificATACpeak1431			chr11	77493085	77493366	mouse_retinaE145specificATACpeak1431			chr11	112708201	112708920	mouse_eyeE115specificATACpeak1431			chr11	70255004	70255464	mouse_eyeE115E145specificATACpeak1431
chr11	107323353	107323515	mouse_lensE145specificATACpeak1432			chr11	77852224	77852516	mouse_retinaE145specificATACpeak1432			chr11	112756620	112757074	mouse_eyeE115specificATACpeak1432			chr11	71258042	71258157	mouse_eyeE115E145specificATACpeak1432
chr11	107334940	107335421	mouse_lensE145specificATACpeak1433			chr11	77855223	77855700	mouse_retinaE145specificATACpeak1433			chr11	112762298	112762721	mouse_eyeE115specificATACpeak1433			chr11	71406940	71407423	mouse_eyeE115E145specificATACpeak1433
chr11	107451242	107451622	mouse_lensE145specificATACpeak1434			chr11	77893621	77894319	mouse_retinaE145specificATACpeak1434			chr11	112820280	112820538	mouse_eyeE115specificATACpeak1434			chr11	71414881	71415287	mouse_eyeE115E145specificATACpeak1434
chr11	107506488	107506735	mouse_lensE145specificATACpeak1435			chr11	77965146	77965979	mouse_retinaE145specificATACpeak1435			chr11	112973254	112973730	mouse_eyeE115specificATACpeak1435			chr11	71497899	71498395	mouse_eyeE115E145specificATACpeak1435
chr11	107573886	107574189	mouse_lensE145specificATACpeak1436			chr11	78031924	78032877	mouse_retinaE145specificATACpeak1436			chr11	113163904	113164306	mouse_eyeE115specificATACpeak1436			chr11	71515249	71515814	mouse_eyeE115E145specificATACpeak1436
chr11	107578349	107578574	mouse_lensE145specificATACpeak1437			chr11	78094504	78095182	mouse_retinaE145specificATACpeak1437			chr11	113170523	113170748	mouse_eyeE115specificATACpeak1437			chr11	71515919	71516093	mouse_eyeE115E145specificATACpeak1437
chr11	107584559	107584932	mouse_lensE145specificATACpeak1438			chr11	78490749	78491166	mouse_retinaE145specificATACpeak1438			chr11	113254769	113255042	mouse_eyeE115specificATACpeak1438			chr11	71528699	71528923	mouse_eyeE115E145specificATACpeak1438
chr11	108034514	108034741	mouse_lensE145specificATACpeak1439			chr11	78497600	78497985	mouse_retinaE145specificATACpeak1439			chr11	113381547	113381941	mouse_eyeE115specificATACpeak1439			chr11	72072322	72072859	mouse_eyeE115E145specificATACpeak1439
chr11	108195546	108195919	mouse_lensE145specificATACpeak1440			chr11	78768736	78769120	mouse_retinaE145specificATACpeak1440			chr11	113778736	113779030	mouse_eyeE115specificATACpeak1440			chr11	72176620	72176975	mouse_eyeE115E145specificATACpeak1440
chr11	108224314	108224573	mouse_lensE145specificATACpeak1441			chr11	78803658	78803945	mouse_retinaE145specificATACpeak1441			chr11	113827980	113828628	mouse_eyeE115specificATACpeak1441			chr11	72338404	72339041	mouse_eyeE115E145specificATACpeak1441
chr11	108647587	108647732	mouse_lensE145specificATACpeak1442			chr11	78807661	78808209	mouse_retinaE145specificATACpeak1442			chr11	114022309	114022508	mouse_eyeE115specificATACpeak1442			chr11	72464910	72465349	mouse_eyeE115E145specificATACpeak1442
chr11	108897650	108898017	mouse_lensE145specificATACpeak1443			chr11	78814561	78815022	mouse_retinaE145specificATACpeak1443			chr11	114054899	114055312	mouse_eyeE115specificATACpeak1443			chr11	72469231	72469613	mouse_eyeE115E145specificATACpeak1443
chr11	109232802	109233119	mouse_lensE145specificATACpeak1444			chr11	78815897	78816370	mouse_retinaE145specificATACpeak1444			chr11	114335912	114336205	mouse_eyeE115specificATACpeak1444			chr11	72523652	72523950	mouse_eyeE115E145specificATACpeak1444
chr11	109481516	109481733	mouse_lensE145specificATACpeak1445			chr11	78816489	78816798	mouse_retinaE145specificATACpeak1445			chr11	114433459	114433997	mouse_eyeE115specificATACpeak1445			chr11	72787633	72787998	mouse_eyeE115E145specificATACpeak1445
chr11	109539258	109539634	mouse_lensE145specificATACpeak1446			chr11	78820405	78820554	mouse_retinaE145specificATACpeak1446			chr11	114652434	114652795	mouse_eyeE115specificATACpeak1446			chr11	72912729	72913543	mouse_eyeE115E145specificATACpeak1446
chr11	109546692	109547019	mouse_lensE145specificATACpeak1447			chr11	78836621	78836786	mouse_retinaE145specificATACpeak1447			chr11	114823260	114823899	mouse_eyeE115specificATACpeak1447			chr11	73001123	73001324	mouse_eyeE115E145specificATACpeak1447
chr11	109784955	109785184	mouse_lensE145specificATACpeak1448			chr11	79095651	79096121	mouse_retinaE145specificATACpeak1448			chr11	115070937	115071553	mouse_eyeE115specificATACpeak1448			chr11	74786466	74786796	mouse_eyeE115E145specificATACpeak1448
chr11	109928522	109929083	mouse_lensE145specificATACpeak1449			chr11	79116555	79117116	mouse_retinaE145specificATACpeak1449			chr11	115174852	115175095	mouse_eyeE115specificATACpeak1449			chr11	75369154	75369411	mouse_eyeE115E145specificATACpeak1449
chr11	110321972	110322765	mouse_lensE145specificATACpeak1450			chr11	79495192	79495428	mouse_retinaE145specificATACpeak1450			chr11	115226561	115226742	mouse_eyeE115specificATACpeak1450			chr11	75400149	75400455	mouse_eyeE115E145specificATACpeak1450
chr11	110427173	110427544	mouse_lensE145specificATACpeak1451			chr11	79611057	79611732	mouse_retinaE145specificATACpeak1451			chr11	115427864	115428332	mouse_eyeE115specificATACpeak1451			chr11	75778412	75778725	mouse_eyeE115E145specificATACpeak1451
chr11	112140323	112141064	mouse_lensE145specificATACpeak1452			chr11	80302695	80302917	mouse_retinaE145specificATACpeak1452			chr11	115899919	115900257	mouse_eyeE115specificATACpeak1452			chr11	75782042	75782260	mouse_eyeE115E145specificATACpeak1452
chr11	112278649	112278972	mouse_lensE145specificATACpeak1453			chr11	80335544	80336063	mouse_retinaE145specificATACpeak1453			chr11	116078723	116079005	mouse_eyeE115specificATACpeak1453			chr11	75846637	75846863	mouse_eyeE115E145specificATACpeak1453
chr11	112307473	112307848	mouse_lensE145specificATACpeak1454			chr11	80518411	80518881	mouse_retinaE145specificATACpeak1454			chr11	116239772	116240186	mouse_eyeE115specificATACpeak1454			chr11	75848820	75848979	mouse_eyeE115E145specificATACpeak1454
chr11	112708201	112708920	mouse_lensE145specificATACpeak1455			chr11	80566241	80566513	mouse_retinaE145specificATACpeak1455			chr11	116530596	116530812	mouse_eyeE115specificATACpeak1455			chr11	76087055	76087263	mouse_eyeE115E145specificATACpeak1455
chr11	112762298	112762721	mouse_lensE145specificATACpeak1456			chr11	80747271	80747499	mouse_retinaE145specificATACpeak1456			chr11	116811315	116811992	mouse_eyeE115specificATACpeak1456			chr11	76306046	76306180	mouse_eyeE115E145specificATACpeak1456
chr11	112952397	112952741	mouse_lensE145specificATACpeak1457			chr11	80877353	80877646	mouse_retinaE145specificATACpeak1457			chr11	117092763	117092969	mouse_eyeE115specificATACpeak1457			chr11	76347630	76348041	mouse_eyeE115E145specificATACpeak1457
chr11	112973254	112973730	mouse_lensE145specificATACpeak1458			chr11	81026788	81027450	mouse_retinaE145specificATACpeak1458			chr11	117390815	117391161	mouse_eyeE115specificATACpeak1458			chr11	76382997	76383244	mouse_eyeE115E145specificATACpeak1458
chr11	113101599	113101880	mouse_lensE145specificATACpeak1459			chr11	81097358	81097893	mouse_retinaE145specificATACpeak1459			chr11	117414905	117415132	mouse_eyeE115specificATACpeak1459			chr11	76531119	76531311	mouse_eyeE115E145specificATACpeak1459
chr11	113797433	113797884	mouse_lensE145specificATACpeak1460			chr11	81699680	81700003	mouse_retinaE145specificATACpeak1460			chr11	117532375	117532564	mouse_eyeE115specificATACpeak1460			chr11	76644236	76644538	mouse_eyeE115E145specificATACpeak1460
chr11	113960391	113960623	mouse_lensE145specificATACpeak1461			chr11	81860362	81861159	mouse_retinaE145specificATACpeak1461			chr11	117676664	117677187	mouse_eyeE115specificATACpeak1461			chr11	76677100	76677372	mouse_eyeE115E145specificATACpeak1461
chr11	114040212	114040968	mouse_lensE145specificATACpeak1462			chr11	81897371	81898096	mouse_retinaE145specificATACpeak1462			chr11	117866068	117866566	mouse_eyeE115specificATACpeak1462	VISTA_mouseElement780		chr11	76854587	76854881	mouse_eyeE115E145specificATACpeak1462
chr11	114054899	114055312	mouse_lensE145specificATACpeak1463			chr11	81926442	81927031	mouse_retinaE145specificATACpeak1463			chr11	117919091	117919447	mouse_eyeE115specificATACpeak1463			chr11	76894333	76894553	mouse_eyeE115E145specificATACpeak1463
chr11	114113020	114113260	mouse_lensE145specificATACpeak1464			chr11	82290779	82291249	mouse_retinaE145specificATACpeak1464			chr11	118162265	118162637	mouse_eyeE115specificATACpeak1464			chr11	76916622	76916825	mouse_eyeE115E145specificATACpeak1464
chr11	114165609	114166290	mouse_lensE145specificATACpeak1465			chr11	82296902	82297301	mouse_retinaE145specificATACpeak1465			chr11	118342464	118342650	mouse_eyeE115specificATACpeak1465			chr11	77725186	77725502	mouse_eyeE115E145specificATACpeak1465
chr11	114212958	114213168	mouse_lensE145specificATACpeak1466			chr11	82370256	82370565	mouse_retinaE145specificATACpeak1466			chr11	118603216	118603443	mouse_eyeE115specificATACpeak1466			chr11	77728696	77729091	mouse_eyeE115E145specificATACpeak1466
chr11	114257838	114258071	mouse_lensE145specificATACpeak1467			chr11	82406170	82407118	mouse_retinaE145specificATACpeak1467			chr11	118874074	118874234	mouse_eyeE115specificATACpeak1467			chr11	77737359	77737586	mouse_eyeE115E145specificATACpeak1467
chr11	114335912	114336205	mouse_lensE145specificATACpeak1468			chr11	82421789	82422260	mouse_retinaE145specificATACpeak1468			chr11	119697917	119698192	mouse_eyeE115specificATACpeak1468			chr11	77793206	77793582	mouse_eyeE115E145specificATACpeak1468
chr11	114496819	114497107	mouse_lensE145specificATACpeak1469			chr11	83371355	83371891	mouse_retinaE145specificATACpeak1469			chr11	121138790	121139040	mouse_eyeE115specificATACpeak1469			chr11	77815957	77816301	mouse_eyeE115E145specificATACpeak1469
chr11	114652434	114652795	mouse_lensE145specificATACpeak1470			chr11	83395149	83395344	mouse_retinaE145specificATACpeak1470			chr12	3169737	3170303	mouse_eyeE115specificATACpeak1470			chr11	77822878	77823234	mouse_eyeE115E145specificATACpeak1470
chr11	114770099	114770419	mouse_lensE145specificATACpeak1471			chr11	83409206	83410498	mouse_retinaE145specificATACpeak1471			chr12	3474904	3475121	mouse_eyeE115specificATACpeak1471			chr11	77825953	77826133	mouse_eyeE115E145specificATACpeak1471
chr11	114823260	114823899	mouse_lensE145specificATACpeak1472			chr11	83440232	83441077	mouse_retinaE145specificATACpeak1472			chr12	3673896	3674324	mouse_eyeE115specificATACpeak1472			chr11	77852224	77852516	mouse_eyeE115E145specificATACpeak1472
chr11	114844536	114844760	mouse_lensE145specificATACpeak1473			chr11	84043297	84043835	mouse_retinaE145specificATACpeak1473			chr12	3837092	3837440	mouse_eyeE115specificATACpeak1473			chr11	77855223	77855700	mouse_eyeE115E145specificATACpeak1473
chr11	114866109	114866296	mouse_lensE145specificATACpeak1474			chr11	84382470	84382847	mouse_retinaE145specificATACpeak1474			chr12	3941989	3942413	mouse_eyeE115specificATACpeak1474			chr11	77867556	77868044	mouse_eyeE115E145specificATACpeak1474
chr11	114872941	114873620	mouse_lensE145specificATACpeak1475			chr11	84382951	84383186	mouse_retinaE145specificATACpeak1475			chr12	3989970	3990385	mouse_eyeE115specificATACpeak1475			chr11	77965146	77965979	mouse_eyeE115E145specificATACpeak1475
chr11	115172756	115173086	mouse_lensE145specificATACpeak1476			chr11	84383999	84384343	mouse_retinaE145specificATACpeak1476			chr12	4008894	4009090	mouse_eyeE115specificATACpeak1476			chr11	78001863	78002039	mouse_eyeE115E145specificATACpeak1476
chr11	115202416	115202685	mouse_lensE145specificATACpeak1477			chr11	84578697	84579307	mouse_retinaE145specificATACpeak1477			chr12	4050899	4051226	mouse_eyeE115specificATACpeak1477			chr11	78031924	78032877	mouse_eyeE115E145specificATACpeak1477
chr11	115224995	115225214	mouse_lensE145specificATACpeak1478			chr11	84658216	84658573	mouse_retinaE145specificATACpeak1478			chr12	4178660	4179129	mouse_eyeE115specificATACpeak1478			chr11	78094504	78095182	mouse_eyeE115E145specificATACpeak1478
chr11	115226561	115226742	mouse_lensE145specificATACpeak1479			chr11	84676483	84677149	mouse_retinaE145specificATACpeak1479			chr12	4737899	4738476	mouse_eyeE115specificATACpeak1479			chr11	78322864	78323337	mouse_eyeE115E145specificATACpeak1479
chr11	115535380	115536755	mouse_lensE145specificATACpeak1480			chr11	84760908	84761198	mouse_retinaE145specificATACpeak1480			chr12	5119365	5120127	mouse_eyeE115specificATACpeak1480			chr11	78372686	78373105	mouse_eyeE115E145specificATACpeak1480
chr11	115807983	115808284	mouse_lensE145specificATACpeak1481			chr11	85250583	85250820	mouse_retinaE145specificATACpeak1481			chr12	5233271	5233700	mouse_eyeE115specificATACpeak1481			chr11	78490749	78491166	mouse_eyeE115E145specificATACpeak1481
chr11	115823702	115824536	mouse_lensE145specificATACpeak1482			chr11	85384087	85384407	mouse_retinaE145specificATACpeak1482			chr12	5250070	5250432	mouse_eyeE115specificATACpeak1482			chr11	78560501	78560739	mouse_eyeE115E145specificATACpeak1482
chr11	115842006	115842450	mouse_lensE145specificATACpeak1483			chr11	85392601	85392851	mouse_retinaE145specificATACpeak1483			chr12	5270035	5270261	mouse_eyeE115specificATACpeak1483			chr11	78717912	78718283	mouse_eyeE115E145specificATACpeak1483
chr11	115859287	115859949	mouse_lensE145specificATACpeak1484			chr11	85392947	85393261	mouse_retinaE145specificATACpeak1484			chr12	5378213	5378381	mouse_eyeE115specificATACpeak1484			chr11	78737743	78737937	mouse_eyeE115E145specificATACpeak1484
chr11	115899919	115900257	mouse_lensE145specificATACpeak1485			chr11	85474371	85474716	mouse_retinaE145specificATACpeak1485			chr12	5464304	5464751	mouse_eyeE115specificATACpeak1485			chr11	78768736	78769120	mouse_eyeE115E145specificATACpeak1485
chr11	116104040	116104427	mouse_lensE145specificATACpeak1486			chr11	85487546	85487827	mouse_retinaE145specificATACpeak1486			chr12	5549619	5550201	mouse_eyeE115specificATACpeak1486			chr11	78803658	78803945	mouse_eyeE115E145specificATACpeak1486
chr11	116130331	116130821	mouse_lensE145specificATACpeak1487			chr11	85621532	85621908	mouse_retinaE145specificATACpeak1487			chr12	6878364	6878721	mouse_eyeE115specificATACpeak1487			chr11	78807661	78808209	mouse_eyeE115E145specificATACpeak1487
chr11	116163057	116163299	mouse_lensE145specificATACpeak1488			chr11	85681711	85681938	mouse_retinaE145specificATACpeak1488			chr12	6956395	6957014	mouse_eyeE115specificATACpeak1488			chr11	78814561	78815022	mouse_eyeE115E145specificATACpeak1488
chr11	116294520	116294716	mouse_lensE145specificATACpeak1489			chr11	85751183	85751508	mouse_retinaE145specificATACpeak1489			chr12	7820330	7820673	mouse_eyeE115specificATACpeak1489			chr11	78815897	78816370	mouse_eyeE115E145specificATACpeak1489
chr11	116493980	116494111	mouse_lensE145specificATACpeak1490			chr11	85814299	85814607	mouse_retinaE145specificATACpeak1490			chr12	8364152	8364959	mouse_eyeE115specificATACpeak1490			chr11	78816489	78816798	mouse_eyeE115E145specificATACpeak1490
chr11	116530596	116530812	mouse_lensE145specificATACpeak1491			chr11	85829268	85829624	mouse_retinaE145specificATACpeak1491			chr12	8401952	8402681	mouse_eyeE115specificATACpeak1491			chr11	78820405	78820554	mouse_eyeE115E145specificATACpeak1491
chr11	116534296	116534452	mouse_lensE145specificATACpeak1492			chr11	85829795	85830359	mouse_retinaE145specificATACpeak1492			chr12	8451674	8452143	mouse_eyeE115specificATACpeak1492			chr11	78826330	78826921	mouse_eyeE115E145specificATACpeak1492
chr11	116808336	116808538	mouse_lensE145specificATACpeak1493			chr11	85843336	85844008	mouse_retinaE145specificATACpeak1493			chr12	8961536	8962236	mouse_eyeE115specificATACpeak1493			chr11	78836621	78836786	mouse_eyeE115E145specificATACpeak1493
chr11	116811315	116811992	mouse_lensE145specificATACpeak1494			chr11	85995156	85995631	mouse_retinaE145specificATACpeak1494			chr12	8969831	8970143	mouse_eyeE115specificATACpeak1494			chr11	78924981	78925289	mouse_eyeE115E145specificATACpeak1494
chr11	117031386	117031630	mouse_lensE145specificATACpeak1495			chr11	86039276	86039774	mouse_retinaE145specificATACpeak1495			chr12	9174305	9174708	mouse_eyeE115specificATACpeak1495			chr11	79095651	79096121	mouse_eyeE115E145specificATACpeak1495
chr11	117092763	117092969	mouse_lensE145specificATACpeak1496			chr11	86051378	86051791	mouse_retinaE145specificATACpeak1496			chr12	10128107	10128608	mouse_eyeE115specificATACpeak1496			chr11	79116555	79117116	mouse_eyeE115E145specificATACpeak1496
chr11	117108279	117108525	mouse_lensE145specificATACpeak1497			chr11	86851461	86851688	mouse_retinaE145specificATACpeak1497			chr12	10140123	10140539	mouse_eyeE115specificATACpeak1497			chr11	79197217	79197442	mouse_eyeE115E145specificATACpeak1497
chr11	117128087	117128487	mouse_lensE145specificATACpeak1498			chr11	86851799	86852081	mouse_retinaE145specificATACpeak1498			chr12	11198424	11198866	mouse_eyeE115specificATACpeak1498			chr11	79200697	79200856	mouse_eyeE115E145specificATACpeak1498
chr11	117135562	117135734	mouse_lensE145specificATACpeak1499			chr11	86852541	86852813	mouse_retinaE145specificATACpeak1499			chr12	12186802	12186957	mouse_eyeE115specificATACpeak1499			chr11	79495192	79495428	mouse_eyeE115E145specificATACpeak1499
chr11	117194510	117194745	mouse_lensE145specificATACpeak1500			chr11	86898391	86898698	mouse_retinaE145specificATACpeak1500			chr12	12520172	12520500	mouse_eyeE115specificATACpeak1500			chr11	79593538	79593773	mouse_eyeE115E145specificATACpeak1500
chr11	117248783	117248975	mouse_lensE145specificATACpeak1501			chr11	87555185	87555682	mouse_retinaE145specificATACpeak1501			chr12	12541168	12541621	mouse_eyeE115specificATACpeak1501			chr11	79611057	79611732	mouse_eyeE115E145specificATACpeak1501
chr11	117295338	117295486	mouse_lensE145specificATACpeak1502			chr11	88389594	88390094	mouse_retinaE145specificATACpeak1502			chr12	12643043	12643818	mouse_eyeE115specificATACpeak1502			chr11	79630654	79630814	mouse_eyeE115E145specificATACpeak1502
chr11	117414905	117415132	mouse_lensE145specificATACpeak1503			chr11	88394906	88395304	mouse_retinaE145specificATACpeak1503			chr12	12802333	12802845	mouse_eyeE115specificATACpeak1503			chr11	79736798	79736963	mouse_eyeE115E145specificATACpeak1503
chr11	117628287	117628801	mouse_lensE145specificATACpeak1504			chr11	88399092	88399345	mouse_retinaE145specificATACpeak1504			chr12	12850618	12851204	mouse_eyeE115specificATACpeak1504			chr11	80086969	80087145	mouse_eyeE115E145specificATACpeak1504
chr11	117742271	117742611	mouse_lensE145specificATACpeak1505			chr11	88404816	88405657	mouse_retinaE145specificATACpeak1505			chr12	13678209	13678436	mouse_eyeE115specificATACpeak1505			chr11	80153775	80154623	mouse_eyeE115E145specificATACpeak1505
chr11	117866068	117866566	mouse_lensE145specificATACpeak1506	VISTA_mouseElement780		chr11	88406294	88406936	mouse_retinaE145specificATACpeak1506			chr12	13682806	13683258	mouse_eyeE115specificATACpeak1506			chr11	80302695	80302917	mouse_eyeE115E145specificATACpeak1506
chr11	117872990	117873602	mouse_lensE145specificATACpeak1507			chr11	88447338	88447885	mouse_retinaE145specificATACpeak1507			chr12	13706368	13707228	mouse_eyeE115specificATACpeak1507			chr11	80335544	80336063	mouse_eyeE115E145specificATACpeak1507
chr11	117878335	117878762	mouse_lensE145specificATACpeak1508			chr11	88457312	88457679	mouse_retinaE145specificATACpeak1508			chr12	14086584	14086945	mouse_eyeE115specificATACpeak1508			chr11	80877353	80877646	mouse_eyeE115E145specificATACpeak1508
chr11	117879101	117879309	mouse_lensE145specificATACpeak1509			chr11	88471759	88472551	mouse_retinaE145specificATACpeak1509			chr12	14552181	14552553	mouse_eyeE115specificATACpeak1509			chr11	81026788	81027450	mouse_eyeE115E145specificATACpeak1509
chr11	117890451	117890911	mouse_lensE145specificATACpeak1510			chr11	88506074	88506418	mouse_retinaE145specificATACpeak1510			chr12	14676286	14676769	mouse_eyeE115specificATACpeak1510			chr11	81097358	81097893	mouse_eyeE115E145specificATACpeak1510
chr11	118003797	118003966	mouse_lensE145specificATACpeak1511			chr11	88520959	88521431	mouse_retinaE145specificATACpeak1511			chr12	14860251	14860510	mouse_eyeE115specificATACpeak1511			chr11	81153376	81153798	mouse_eyeE115E145specificATACpeak1511
chr11	118024099	118024422	mouse_lensE145specificATACpeak1512			chr11	88534381	88534820	mouse_retinaE145specificATACpeak1512			chr12	15589072	15589430	mouse_eyeE115specificATACpeak1512			chr11	81307482	81307774	mouse_eyeE115E145specificATACpeak1512
chr11	118043253	118043586	mouse_lensE145specificATACpeak1513			chr11	88540177	88540554	mouse_retinaE145specificATACpeak1513			chr12	15648149	15648609	mouse_eyeE115specificATACpeak1513			chr11	81699680	81700003	mouse_eyeE115E145specificATACpeak1513
chr11	118162265	118162637	mouse_lensE145specificATACpeak1514			chr11	88585054	88585736	mouse_retinaE145specificATACpeak1514			chr12	15897507	15897955	mouse_eyeE115specificATACpeak1514			chr11	81860362	81861159	mouse_eyeE115E145specificATACpeak1514
chr11	118342464	118342650	mouse_lensE145specificATACpeak1515			chr11	88629613	88630019	mouse_retinaE145specificATACpeak1515			chr12	16035134	16035605	mouse_eyeE115specificATACpeak1515			chr11	81897371	81898096	mouse_eyeE115E145specificATACpeak1515
chr11	118349013	118349188	mouse_lensE145specificATACpeak1516			chr11	89259372	89259839	mouse_retinaE145specificATACpeak1516			chr12	16035689	16035874	mouse_eyeE115specificATACpeak1516			chr11	81926442	81927031	mouse_eyeE115E145specificATACpeak1516
chr11	118423281	118423553	mouse_lensE145specificATACpeak1517			chr11	89352337	89352490	mouse_retinaE145specificATACpeak1517			chr12	16584266	16584581	mouse_eyeE115specificATACpeak1517			chr11	82255698	82255910	mouse_eyeE115E145specificATACpeak1517
chr11	118436458	118436606	mouse_lensE145specificATACpeak1518			chr11	89527966	89528333	mouse_retinaE145specificATACpeak1518			chr12	16599458	16599677	mouse_eyeE115specificATACpeak1518			chr11	82313215	82313409	mouse_eyeE115E145specificATACpeak1518
chr11	118457136	118457366	mouse_lensE145specificATACpeak1519			chr11	89831608	89832016	mouse_retinaE145specificATACpeak1519			chr12	16780315	16780760	mouse_eyeE115specificATACpeak1519			chr11	82406170	82407118	mouse_eyeE115E145specificATACpeak1519
chr11	118651045	118651263	mouse_lensE145specificATACpeak1520			chr11	89955652	89956109	mouse_retinaE145specificATACpeak1520			chr12	16845290	16845505	mouse_eyeE115specificATACpeak1520			chr11	82421789	82422260	mouse_eyeE115E145specificATACpeak1520
chr11	118874074	118874234	mouse_lensE145specificATACpeak1521			chr11	90548440	90548979	mouse_retinaE145specificATACpeak1521			chr12	16850604	16851222	mouse_eyeE115specificATACpeak1521			chr11	82423483	82423918	mouse_eyeE115E145specificATACpeak1521
chr11	118874450	118874950	mouse_lensE145specificATACpeak1522			chr11	90558305	90558631	mouse_retinaE145specificATACpeak1522			chr12	17621483	17621944	mouse_eyeE115specificATACpeak1522			chr11	82845575	82846041	mouse_eyeE115E145specificATACpeak1522
chr11	118875335	118875544	mouse_lensE145specificATACpeak1523			chr11	90677490	90677661	mouse_retinaE145specificATACpeak1523			chr12	17622640	17622790	mouse_eyeE115specificATACpeak1523			chr11	82847644	82847902	mouse_eyeE115E145specificATACpeak1523
chr11	118906530	118906868	mouse_lensE145specificATACpeak1524			chr11	90677751	90678339	mouse_retinaE145specificATACpeak1524			chr12	17625990	17626582	mouse_eyeE115specificATACpeak1524			chr11	83255151	83255847	mouse_eyeE115E145specificATACpeak1524
chr11	119079185	119079496	mouse_lensE145specificATACpeak1525			chr11	90711498	90712088	mouse_retinaE145specificATACpeak1525			chr12	17746748	17747246	mouse_eyeE115specificATACpeak1525			chr11	83371355	83371891	mouse_eyeE115E145specificATACpeak1525
chr11	119187447	119187819	mouse_lensE145specificATACpeak1526			chr11	91204512	91205053	mouse_retinaE145specificATACpeak1526			chr12	21204611	21204927	mouse_eyeE115specificATACpeak1526			chr11	83395149	83395344	mouse_eyeE115E145specificATACpeak1526
chr11	119362757	119363097	mouse_lensE145specificATACpeak1527			chr11	91333116	91333446	mouse_retinaE145specificATACpeak1527			chr12	21229248	21230057	mouse_eyeE115specificATACpeak1527			chr11	83417167	83417354	mouse_eyeE115E145specificATACpeak1527
chr11	119651057	119651411	mouse_lensE145specificATACpeak1528			chr11	93011694	93012116	mouse_retinaE145specificATACpeak1528			chr12	24856405	24856738	mouse_eyeE115specificATACpeak1528			chr11	83448049	83448237	mouse_eyeE115E145specificATACpeak1528
chr11	119769769	119769984	mouse_lensE145specificATACpeak1529			chr11	93414340	93415142	mouse_retinaE145specificATACpeak1529			chr12	24871047	24871327	mouse_eyeE115specificATACpeak1529			chr11	83941984	83942465	mouse_eyeE115E145specificATACpeak1529
chr11	119991297	119991675	mouse_lensE145specificATACpeak1530			chr11	93632581	93632834	mouse_retinaE145specificATACpeak1530			chr12	24906612	24906837	mouse_eyeE115specificATACpeak1530			chr11	84277073	84277352	mouse_eyeE115E145specificATACpeak1530
chr11	120011662	120011987	mouse_lensE145specificATACpeak1531			chr11	94244474	94244809	mouse_retinaE145specificATACpeak1531			chr12	26060347	26060768	mouse_eyeE115specificATACpeak1531			chr11	84286816	84286984	mouse_eyeE115E145specificATACpeak1531
chr11	120029805	120030695	mouse_lensE145specificATACpeak1532			chr11	94327087	94327355	mouse_retinaE145specificATACpeak1532			chr12	26176369	26176509	mouse_eyeE115specificATACpeak1532			chr11	84382470	84382847	mouse_eyeE115E145specificATACpeak1532
chr11	120632536	120633190	mouse_lensE145specificATACpeak1533			chr11	94440412	94440841	mouse_retinaE145specificATACpeak1533			chr12	27109404	27109754	mouse_eyeE115specificATACpeak1533			chr11	84383999	84384343	mouse_eyeE115E145specificATACpeak1533
chr11	120679914	120680068	mouse_lensE145specificATACpeak1534			chr11	94716804	94717199	mouse_retinaE145specificATACpeak1534			chr12	27115461	27115798	mouse_eyeE115specificATACpeak1534			chr11	84578697	84579307	mouse_eyeE115E145specificATACpeak1534
chr11	120905473	120905971	mouse_lensE145specificATACpeak1535			chr11	95024492	95024912	mouse_retinaE145specificATACpeak1535			chr12	27385700	27386254	mouse_eyeE115specificATACpeak1535			chr11	84658216	84658573	mouse_eyeE115E145specificATACpeak1535
chr11	120963879	120964070	mouse_lensE145specificATACpeak1536			chr11	95056887	95057161	mouse_retinaE145specificATACpeak1536			chr12	27785083	27785407	mouse_eyeE115specificATACpeak1536			chr11	84676483	84677149	mouse_eyeE115E145specificATACpeak1536
chr11	121138790	121139040	mouse_lensE145specificATACpeak1537			chr11	95057216	95057448	mouse_retinaE145specificATACpeak1537			chr12	27848904	27849507	mouse_eyeE115specificATACpeak1537			chr11	84724085	84724505	mouse_eyeE115E145specificATACpeak1537
chr11	121703345	121703639	mouse_lensE145specificATACpeak1538			chr11	95632356	95632747	mouse_retinaE145specificATACpeak1538			chr12	28047979	28048337	mouse_eyeE115specificATACpeak1538			chr11	85095017	85095428	mouse_eyeE115E145specificATACpeak1538
chr11	121715526	121715890	mouse_lensE145specificATACpeak1539			chr11	95633439	95634009	mouse_retinaE145specificATACpeak1539			chr12	28055401	28055862	mouse_eyeE115specificATACpeak1539			chr11	85250583	85250820	mouse_eyeE115E145specificATACpeak1539
chr11	121794592	121794893	mouse_lensE145specificATACpeak1540			chr11	95676339	95676598	mouse_retinaE145specificATACpeak1540			chr12	28121055	28121257	mouse_eyeE115specificATACpeak1540			chr11	85392947	85393261	mouse_eyeE115E145specificATACpeak1540
chr12	3267407	3267751	mouse_lensE145specificATACpeak1541			chr11	96140842	96141157	mouse_retinaE145specificATACpeak1541			chr12	28122914	28123155	mouse_eyeE115specificATACpeak1541			chr11	85487546	85487827	mouse_eyeE115E145specificATACpeak1541
chr12	3323416	3323745	mouse_lensE145specificATACpeak1542			chr11	96582077	96582282	mouse_retinaE145specificATACpeak1542			chr12	28323744	28324165	mouse_eyeE115specificATACpeak1542			chr11	85509442	85509662	mouse_eyeE115E145specificATACpeak1542
chr12	3474904	3475121	mouse_lensE145specificATACpeak1543			chr11	96645547	96646106	mouse_retinaE145specificATACpeak1543			chr12	28686501	28686744	mouse_eyeE115specificATACpeak1543			chr11	85621532	85621908	mouse_eyeE115E145specificATACpeak1543
chr12	3560658	3561016	mouse_lensE145specificATACpeak1544			chr11	96673878	96674136	mouse_retinaE145specificATACpeak1544			chr12	28704235	28704891	mouse_eyeE115specificATACpeak1544			chr11	85681711	85681938	mouse_eyeE115E145specificATACpeak1544
chr12	3673896	3674324	mouse_lensE145specificATACpeak1545			chr11	96720414	96720570	mouse_retinaE145specificATACpeak1545			chr12	28710459	28711176	mouse_eyeE115specificATACpeak1545			chr11	85733697	85733876	mouse_eyeE115E145specificATACpeak1545
chr12	3989970	3990385	mouse_lensE145specificATACpeak1546			chr11	96777286	96777925	mouse_retinaE145specificATACpeak1546			chr12	28724230	28724858	mouse_eyeE115specificATACpeak1546			chr11	85751183	85751508	mouse_eyeE115E145specificATACpeak1546
chr12	4042221	4042381	mouse_lensE145specificATACpeak1547			chr11	96875761	96876206	mouse_retinaE145specificATACpeak1547			chr12	28784765	28785305	mouse_eyeE115specificATACpeak1547			chr11	85814299	85814607	mouse_eyeE115E145specificATACpeak1547
chr12	4108451	4108770	mouse_lensE145specificATACpeak1548			chr11	96885702	96886483	mouse_retinaE145specificATACpeak1548			chr12	28785399	28785616	mouse_eyeE115specificATACpeak1548			chr11	85829268	85829624	mouse_eyeE115E145specificATACpeak1548
chr12	4632018	4632312	mouse_lensE145specificATACpeak1549			chr11	97025756	97026396	mouse_retinaE145specificATACpeak1549			chr12	29048997	29049601	mouse_eyeE115specificATACpeak1549			chr11	85829795	85830359	mouse_eyeE115E145specificATACpeak1549
chr12	4737899	4738476	mouse_lensE145specificATACpeak1550			chr11	97315495	97315957	mouse_retinaE145specificATACpeak1550			chr12	29083337	29084134	mouse_eyeE115specificATACpeak1550			chr11	85832245	85832843	mouse_eyeE115E145specificATACpeak1550
chr12	4906967	4907913	mouse_lensE145specificATACpeak1551			chr11	97350130	97350482	mouse_retinaE145specificATACpeak1551			chr12	29465298	29465503	mouse_eyeE115specificATACpeak1551			chr11	85843336	85844008	mouse_eyeE115E145specificATACpeak1551
chr12	5108690	5109059	mouse_lensE145specificATACpeak1552			chr11	97434688	97435371	mouse_retinaE145specificATACpeak1552			chr12	29530220	29530730	mouse_eyeE115specificATACpeak1552			chr11	85995156	85995631	mouse_eyeE115E145specificATACpeak1552
chr12	5119365	5120127	mouse_lensE145specificATACpeak1553			chr11	97523765	97524335	mouse_retinaE145specificATACpeak1553			chr12	29723627	29724106	mouse_eyeE115specificATACpeak1553			chr11	86039276	86039774	mouse_eyeE115E145specificATACpeak1553
chr12	5270035	5270261	mouse_lensE145specificATACpeak1554			chr11	97568717	97569029	mouse_retinaE145specificATACpeak1554			chr12	29740745	29741005	mouse_eyeE115specificATACpeak1554			chr11	86840611	86840840	mouse_eyeE115E145specificATACpeak1554
chr12	5549619	5550201	mouse_lensE145specificATACpeak1555			chr11	97589314	97589609	mouse_retinaE145specificATACpeak1555			chr12	29795108	29795595	mouse_eyeE115specificATACpeak1555			chr11	86851461	86851688	mouse_eyeE115E145specificATACpeak1555
chr12	6484286	6484701	mouse_lensE145specificATACpeak1556			chr11	97806205	97806581	mouse_retinaE145specificATACpeak1556			chr12	30777450	30777774	mouse_eyeE115specificATACpeak1556			chr11	86851799	86852081	mouse_eyeE115E145specificATACpeak1556
chr12	6637763	6638225	mouse_lensE145specificATACpeak1557			chr11	98034878	98035167	mouse_retinaE145specificATACpeak1557			chr12	31005123	31005321	mouse_eyeE115specificATACpeak1557			chr11	86852541	86852813	mouse_eyeE115E145specificATACpeak1557
chr12	6878364	6878721	mouse_lensE145specificATACpeak1558			chr11	98035901	98036377	mouse_retinaE145specificATACpeak1558			chr12	31008236	31008489	mouse_eyeE115specificATACpeak1558			chr11	86898391	86898698	mouse_eyeE115E145specificATACpeak1558
chr12	6956395	6957014	mouse_lensE145specificATACpeak1559			chr11	98296351	98296583	mouse_retinaE145specificATACpeak1559			chr12	31179604	31179855	mouse_eyeE115specificATACpeak1559			chr11	87045553	87045787	mouse_eyeE115E145specificATACpeak1559
chr12	7403323	7403606	mouse_lensE145specificATACpeak1560			chr11	98488628	98488800	mouse_retinaE145specificATACpeak1560			chr12	31222401	31222976	mouse_eyeE115specificATACpeak1560			chr11	87247346	87247545	mouse_eyeE115E145specificATACpeak1560
chr12	8450749	8450978	mouse_lensE145specificATACpeak1561			chr11	98654996	98655404	mouse_retinaE145specificATACpeak1561			chr12	31248845	31249191	mouse_eyeE115specificATACpeak1561			chr11	87271003	87271251	mouse_eyeE115E145specificATACpeak1561
chr12	8519437	8519767	mouse_lensE145specificATACpeak1562			chr11	98768221	98768776	mouse_retinaE145specificATACpeak1562			chr12	31291011	31291265	mouse_eyeE115specificATACpeak1562			chr11	87555185	87555682	mouse_eyeE115E145specificATACpeak1562
chr12	8656677	8656929	mouse_lensE145specificATACpeak1563			chr11	98785795	98786057	mouse_retinaE145specificATACpeak1563			chr12	31310726	31311043	mouse_eyeE115specificATACpeak1563			chr11	87778142	87778950	mouse_eyeE115E145specificATACpeak1563
chr12	8935292	8935655	mouse_lensE145specificATACpeak1564			chr11	98929622	98929927	mouse_retinaE145specificATACpeak1564			chr12	31315944	31316339	mouse_eyeE115specificATACpeak1564			chr11	88389594	88390094	mouse_eyeE115E145specificATACpeak1564
chr12	8961536	8962236	mouse_lensE145specificATACpeak1565			chr11	100656280	100656868	mouse_retinaE145specificATACpeak1565			chr12	33084768	33085001	mouse_eyeE115specificATACpeak1565			chr11	88394906	88395304	mouse_eyeE115E145specificATACpeak1565
chr12	9657906	9658136	mouse_lensE145specificATACpeak1566			chr11	100660071	100660314	mouse_retinaE145specificATACpeak1566			chr12	33097359	33097557	mouse_eyeE115specificATACpeak1566			chr11	88399092	88399345	mouse_eyeE115E145specificATACpeak1566
chr12	11391496	11391869	mouse_lensE145specificATACpeak1567			chr11	100761593	100762210	mouse_retinaE145specificATACpeak1567			chr12	33271910	33272187	mouse_eyeE115specificATACpeak1567			chr11	88399460	88399755	mouse_eyeE115E145specificATACpeak1567
chr12	12186802	12186957	mouse_lensE145specificATACpeak1568			chr11	101138647	101139259	mouse_retinaE145specificATACpeak1568			chr12	33388767	33389318	mouse_eyeE115specificATACpeak1568			chr11	88404816	88405657	mouse_eyeE115E145specificATACpeak1568
chr12	12317000	12317280	mouse_lensE145specificATACpeak1569			chr11	101173864	101174099	mouse_retinaE145specificATACpeak1569			chr12	33787881	33788079	mouse_eyeE115specificATACpeak1569			chr11	88406294	88406936	mouse_eyeE115E145specificATACpeak1569
chr12	12520172	12520500	mouse_lensE145specificATACpeak1570			chr11	101189923	101190195	mouse_retinaE145specificATACpeak1570			chr12	34587192	34587740	mouse_eyeE115specificATACpeak1570			chr11	88431675	88432293	mouse_eyeE115E145specificATACpeak1570
chr12	12666160	12666567	mouse_lensE145specificATACpeak1571			chr11	101282998	101283274	mouse_retinaE145specificATACpeak1571			chr12	34774072	34774471	mouse_eyeE115specificATACpeak1571			chr11	88447338	88447885	mouse_eyeE115E145specificATACpeak1571
chr12	12706281	12706697	mouse_lensE145specificATACpeak1572			chr11	101479180	101479691	mouse_retinaE145specificATACpeak1572			chr12	34776090	34776464	mouse_eyeE115specificATACpeak1572			chr11	88457312	88457679	mouse_eyeE115E145specificATACpeak1572
chr12	12724897	12725676	mouse_lensE145specificATACpeak1573			chr11	101718349	101718631	mouse_retinaE145specificATACpeak1573			chr12	34831874	34832125	mouse_eyeE115specificATACpeak1573			chr11	88471759	88472551	mouse_eyeE115E145specificATACpeak1573
chr12	12810153	12810928	mouse_lensE145specificATACpeak1574			chr11	102010096	102010712	mouse_retinaE145specificATACpeak1574			chr12	34837215	34837632	mouse_eyeE115specificATACpeak1574			chr11	88506074	88506418	mouse_eyeE115E145specificATACpeak1574
chr12	12827443	12828627	mouse_lensE145specificATACpeak1575			chr11	102039645	102039872	mouse_retinaE145specificATACpeak1575			chr12	35501514	35501934	mouse_eyeE115specificATACpeak1575			chr11	88520959	88521431	mouse_eyeE115E145specificATACpeak1575
chr12	12842108	12842697	mouse_lensE145specificATACpeak1576			chr11	102221911	102222182	mouse_retinaE145specificATACpeak1576			chr12	35508859	35509169	mouse_eyeE115specificATACpeak1576			chr11	88534381	88534820	mouse_eyeE115E145specificATACpeak1576
chr12	12924557	12924876	mouse_lensE145specificATACpeak1577			chr11	102444923	102445076	mouse_retinaE145specificATACpeak1577			chr12	35642598	35642781	mouse_eyeE115specificATACpeak1577			chr11	88540177	88540554	mouse_eyeE115E145specificATACpeak1577
chr12	13678209	13678436	mouse_lensE145specificATACpeak1578			chr11	102447298	102447825	mouse_retinaE145specificATACpeak1578			chr12	35894162	35895026	mouse_eyeE115specificATACpeak1578			chr11	88585054	88585736	mouse_eyeE115E145specificATACpeak1578
chr12	13706368	13707228	mouse_lensE145specificATACpeak1579			chr11	102948450	102948992	mouse_retinaE145specificATACpeak1579			chr12	36313936	36314319	mouse_eyeE115specificATACpeak1579			chr11	88629613	88630019	mouse_eyeE115E145specificATACpeak1579
chr12	13883358	13883567	mouse_lensE145specificATACpeak1580			chr11	102998711	102998897	mouse_retinaE145specificATACpeak1580			chr12	36531426	36531779	mouse_eyeE115specificATACpeak1580			chr11	89259372	89259839	mouse_eyeE115E145specificATACpeak1580
chr12	14549252	14549566	mouse_lensE145specificATACpeak1581			chr11	103171053	103171445	mouse_retinaE145specificATACpeak1581			chr12	36933133	36933581	mouse_eyeE115specificATACpeak1581			chr11	89352337	89352490	mouse_eyeE115E145specificATACpeak1581
chr12	14552181	14552553	mouse_lensE145specificATACpeak1582			chr11	103677123	103677383	mouse_retinaE145specificATACpeak1582			chr12	37014447	37014934	mouse_eyeE115specificATACpeak1582			chr11	89765750	89766196	mouse_eyeE115E145specificATACpeak1582
chr12	14676286	14676769	mouse_lensE145specificATACpeak1583			chr11	103717094	103717344	mouse_retinaE145specificATACpeak1583			chr12	37015838	37016219	mouse_eyeE115specificATACpeak1583			chr11	89831608	89832016	mouse_eyeE115E145specificATACpeak1583
chr12	14883204	14883459	mouse_lensE145specificATACpeak1584			chr11	103890358	103890598	mouse_retinaE145specificATACpeak1584			chr12	38342610	38343130	mouse_eyeE115specificATACpeak1584			chr11	89955652	89956109	mouse_eyeE115E145specificATACpeak1584
chr12	15617286	15617660	mouse_lensE145specificATACpeak1585			chr11	103890722	103891172	mouse_retinaE145specificATACpeak1585			chr12	38435421	38436138	mouse_eyeE115specificATACpeak1585			chr11	90234556	90234727	mouse_eyeE115E145specificATACpeak1585
chr12	15648149	15648609	mouse_lensE145specificATACpeak1586			chr11	103989904	103990509	mouse_retinaE145specificATACpeak1586			chr12	38596287	38596993	mouse_eyeE115specificATACpeak1586			chr11	90543528	90543846	mouse_eyeE115E145specificATACpeak1586
chr12	15704459	15704829	mouse_lensE145specificATACpeak1587			chr11	104320400	104320859	mouse_retinaE145specificATACpeak1587			chr12	39741069	39741699	mouse_eyeE115specificATACpeak1587			chr11	90677490	90677661	mouse_eyeE115E145specificATACpeak1587
chr12	15897507	15897955	mouse_lensE145specificATACpeak1588			chr11	104808403	104808525	mouse_retinaE145specificATACpeak1588			chr12	39849798	39850065	mouse_eyeE115specificATACpeak1588			chr11	90677751	90678339	mouse_eyeE115E145specificATACpeak1588
chr12	16550835	16551474	mouse_lensE145specificATACpeak1589			chr11	105523703	105524139	mouse_retinaE145specificATACpeak1589			chr12	39920432	39920999	mouse_eyeE115specificATACpeak1589			chr11	90711498	90712088	mouse_eyeE115E145specificATACpeak1589
chr12	16804026	16804256	mouse_lensE145specificATACpeak1590			chr11	105524512	105524790	mouse_retinaE145specificATACpeak1590			chr12	40324610	40325253	mouse_eyeE115specificATACpeak1590			chr11	91204512	91205053	mouse_eyeE115E145specificATACpeak1590
chr12	16828566	16828784	mouse_lensE145specificATACpeak1591			chr11	105525756	105525978	mouse_retinaE145specificATACpeak1591			chr12	40449273	40449407	mouse_eyeE115specificATACpeak1591			chr11	91333116	91333446	mouse_eyeE115E145specificATACpeak1591
chr12	16840086	16840314	mouse_lensE145specificATACpeak1592			chr11	106461622	106461841	mouse_retinaE145specificATACpeak1592			chr12	40485978	40486410	mouse_eyeE115specificATACpeak1592			chr11	93414340	93415142	mouse_eyeE115E145specificATACpeak1592
chr12	16845290	16845505	mouse_lensE145specificATACpeak1593			chr11	107001860	107002119	mouse_retinaE145specificATACpeak1593			chr12	40507953	40508407	mouse_eyeE115specificATACpeak1593			chr11	93450463	93451075	mouse_eyeE115E145specificATACpeak1593
chr12	17064075	17064318	mouse_lensE145specificATACpeak1594			chr11	107002348	107002589	mouse_retinaE145specificATACpeak1594			chr12	40836666	40837388	mouse_eyeE115specificATACpeak1594			chr11	94071589	94071766	mouse_eyeE115E145specificATACpeak1594
chr12	17269603	17269778	mouse_lensE145specificATACpeak1595			chr11	107027657	107028516	mouse_retinaE145specificATACpeak1595			chr12	41335974	41336183	mouse_eyeE115specificATACpeak1595			chr11	94136786	94137119	mouse_eyeE115E145specificATACpeak1595
chr12	17367073	17367314	mouse_lensE145specificATACpeak1596			chr11	107323353	107323515	mouse_retinaE145specificATACpeak1596			chr12	41559906	41560478	mouse_eyeE115specificATACpeak1596			chr11	94206445	94206771	mouse_eyeE115E145specificATACpeak1596
chr12	17621483	17621944	mouse_lensE145specificATACpeak1597			chr11	107327363	107327598	mouse_retinaE145specificATACpeak1597			chr12	42338881	42339773	mouse_eyeE115specificATACpeak1597			chr11	94327087	94327355	mouse_eyeE115E145specificATACpeak1597
chr12	17622640	17622790	mouse_lensE145specificATACpeak1598			chr11	107578349	107578574	mouse_retinaE145specificATACpeak1598			chr12	42427363	42428059	mouse_eyeE115specificATACpeak1598			chr11	94440412	94440841	mouse_eyeE115E145specificATACpeak1598
chr12	17625990	17626582	mouse_lensE145specificATACpeak1599			chr11	107584559	107584932	mouse_retinaE145specificATACpeak1599			chr12	42840113	42840473	mouse_eyeE115specificATACpeak1599			chr11	94447063	94447460	mouse_eyeE115E145specificATACpeak1599
chr12	17666728	17666928	mouse_lensE145specificATACpeak1600			chr11	107641209	107641356	mouse_retinaE145specificATACpeak1600			chr12	43539960	43540400	mouse_eyeE115specificATACpeak1600			chr11	94496818	94497007	mouse_eyeE115E145specificATACpeak1600
chr12	17746748	17747246	mouse_lensE145specificATACpeak1601			chr11	107768270	107768925	mouse_retinaE145specificATACpeak1601			chr12	43965040	43965253	mouse_eyeE115specificATACpeak1601			chr11	95024492	95024912	mouse_eyeE115E145specificATACpeak1601
chr12	21225512	21225930	mouse_lensE145specificATACpeak1602			chr11	107778732	107779239	mouse_retinaE145specificATACpeak1602			chr12	44304969	44305187	mouse_eyeE115specificATACpeak1602			chr11	95057216	95057448	mouse_eyeE115E145specificATACpeak1602
chr12	21229248	21230057	mouse_lensE145specificATACpeak1603			chr11	107792013	107792559	mouse_retinaE145specificATACpeak1603			chr12	44457102	44457303	mouse_eyeE115specificATACpeak1603			chr11	95105564	95105918	mouse_eyeE115E145specificATACpeak1603
chr12	21424669	21424996	mouse_lensE145specificATACpeak1604			chr11	107904057	107904303	mouse_retinaE145specificATACpeak1604			chr12	44519373	44520084	mouse_eyeE115specificATACpeak1604			chr11	95492048	95492198	mouse_eyeE115E145specificATACpeak1604
chr12	21472526	21472868	mouse_lensE145specificATACpeak1605			chr11	108034514	108034741	mouse_retinaE145specificATACpeak1605			chr12	44851476	44852409	mouse_eyeE115specificATACpeak1605			chr11	95620994	95621413	mouse_eyeE115E145specificATACpeak1605
chr12	24606215	24606458	mouse_lensE145specificATACpeak1606			chr11	108162118	108162499	mouse_retinaE145specificATACpeak1606			chr12	44886862	44887165	mouse_eyeE115specificATACpeak1606			chr11	95632356	95632747	mouse_eyeE115E145specificATACpeak1606
chr12	24898355	24898486	mouse_lensE145specificATACpeak1607			chr11	108279847	108280296	mouse_retinaE145specificATACpeak1607			chr12	45614654	45615174	mouse_eyeE115specificATACpeak1607			chr11	95633439	95634009	mouse_eyeE115E145specificATACpeak1607
chr12	25083901	25084123	mouse_lensE145specificATACpeak1608			chr11	108836656	108837099	mouse_retinaE145specificATACpeak1608			chr12	45975843	45976348	mouse_eyeE115specificATACpeak1608			chr11	95676339	95676598	mouse_eyeE115E145specificATACpeak1608
chr12	25155414	25155697	mouse_lensE145specificATACpeak1609			chr11	109232802	109233119	mouse_retinaE145specificATACpeak1609			chr12	46610007	46610383	mouse_eyeE115specificATACpeak1609			chr11	95748148	95748308	mouse_eyeE115E145specificATACpeak1609
chr12	25163546	25163957	mouse_lensE145specificATACpeak1610			chr11	109355798	109355991	mouse_retinaE145specificATACpeak1610			chr12	46793843	46794219	mouse_eyeE115specificATACpeak1610			chr11	95750287	95750629	mouse_eyeE115E145specificATACpeak1610
chr12	25216797	25217186	mouse_lensE145specificATACpeak1611			chr11	109358593	109358825	mouse_retinaE145specificATACpeak1611			chr12	49394829	49395264	mouse_eyeE115specificATACpeak1611			chr11	95940254	95940452	mouse_eyeE115E145specificATACpeak1611
chr12	25376700	25376953	mouse_lensE145specificATACpeak1612			chr11	109539258	109539634	mouse_retinaE145specificATACpeak1612			chr12	49969646	49970147	mouse_eyeE115specificATACpeak1612			chr11	96582077	96582282	mouse_eyeE115E145specificATACpeak1612
chr12	25768716	25768961	mouse_lensE145specificATACpeak1613			chr11	109751005	109752070	mouse_retinaE145specificATACpeak1613			chr12	49974409	49974920	mouse_eyeE115specificATACpeak1613			chr11	96645547	96646106	mouse_eyeE115E145specificATACpeak1613
chr12	25926462	25926821	mouse_lensE145specificATACpeak1614			chr11	109928522	109929083	mouse_retinaE145specificATACpeak1614			chr12	50194728	50195161	mouse_eyeE115specificATACpeak1614			chr11	96673878	96674136	mouse_eyeE115E145specificATACpeak1614
chr12	26060347	26060768	mouse_lensE145specificATACpeak1615			chr11	110321972	110322765	mouse_retinaE145specificATACpeak1615			chr12	50430229	50430675	mouse_eyeE115specificATACpeak1615			chr11	96720414	96720570	mouse_eyeE115E145specificATACpeak1615
chr12	27385700	27386254	mouse_lensE145specificATACpeak1616			chr11	110427173	110427544	mouse_retinaE145specificATACpeak1616			chr12	50537075	50537436	mouse_eyeE115specificATACpeak1616			chr11	96735999	96736231	mouse_eyeE115E145specificATACpeak1616
chr12	27928529	27928954	mouse_lensE145specificATACpeak1617			chr11	110799810	110800638	mouse_retinaE145specificATACpeak1617			chr12	50763933	50764218	mouse_eyeE115specificATACpeak1617			chr11	96777286	96777925	mouse_eyeE115E145specificATACpeak1617
chr12	28047979	28048337	mouse_lensE145specificATACpeak1618			chr11	110874661	110875022	mouse_retinaE145specificATACpeak1618			chr12	50839824	50840069	mouse_eyeE115specificATACpeak1618			chr11	96861875	96862313	mouse_eyeE115E145specificATACpeak1618
chr12	28055401	28055862	mouse_lensE145specificATACpeak1619			chr11	111052451	111052592	mouse_retinaE145specificATACpeak1619			chr12	51058140	51058985	mouse_eyeE115specificATACpeak1619			chr11	97025756	97026396	mouse_eyeE115E145specificATACpeak1619
chr12	28061008	28061218	mouse_lensE145specificATACpeak1620			chr11	111060192	111060571	mouse_retinaE145specificATACpeak1620			chr12	51190125	51190713	mouse_eyeE115specificATACpeak1620			chr11	97315495	97315957	mouse_eyeE115E145specificATACpeak1620
[truncated: 7,998 more rows]
