# Supplementary material for: Phenotype loss is associated with widespread divergence of the gene regulatory landscape in evolution
Source: Nat Commun. 2018 Nov 9;9:4737. doi: 10.1038/s41467-018-07122-z (PMC6226452; doi:10.1038/s41467-018-07122-z)
Supplement: Supplementary file 20 — Supplementary Data 17 [file 41467_2018_7122_MOESM20_ESM.xlsx]

## Sheet: 17. eye-dCNE vs regulatoryData
Supplementary Table 17. Enrichment of CNEs diverged in vision-impaired subterranean mammals with regulatory datasets.
Columns G-O as in Supplementary Table 6 and 14. Terms in yellow are shown in the main figure; terms in blue are significant after multiple testing correction. Columns Q-X: Datasets underlying each tissue-specific peak set, processing steps, and corresponding assession numbers.
description	organism	tissue	method	dataSource	size	a	b	c	d	p	p-BHcorrected	p-fake-BHcorrected	p-fake-top9364-BHcorrected	avgRandomSets	zScore		foreground	background	processing		Assession references for all datasets used here
lens-specific ATAC-seq; mouse E14.5 (lens E14.5 vs. limb/midbrain E11.5)	mouse	lens	ATAC-seq	this study	8401	101	2444	9158	307146	0.0013033	0.0287029	1	1	74.3474	3.12297		lens E14.5	limb E11.5 + midbrain E11.5	DiffBind		Hao et al. 2012. PMID22511886
retina NRL ChIP-seq; mouse adult	mouse	retina	NRL ChIP-seq	PMID22511886	1575	22	355	9237	309235	0.00179393	0.0287029	1	1	10.9797	3.36414		retina P28	-	full peak set		NRL ChIP-seq	mouse	retina P28	personal communication with authors
retina-specific DNase-seq; mouse 8 weeks	mouse	retina	DNase-seq	ENCODE	12763	94	2318	9165	307272	0.00308982	0.0287047	1	1	73.9376	2.2616		retina 8 weeks	whole brain 8w + cerebellum 8w + heart 8w + kidney 8w + liver 8w + lung 8w + skeletal tissue 8w + telencephalon 8w	see ENCODE DNASe information on the right		Sun et al. 2015. PMID26138486
lens-specific Pax6 ChIP-seq overlapping lens H3K27ac ChIP-seq; mouse adult	mouse	lens	Pax6 ChIP-seq	PMID26138486	178	8	78	9251	309512	0.00358808	0.0287047	1	1	2.4898	3.4786		lens P1	-	Pax6 ChIP-seq peaks that are also marked by H3K27ac		Pax6 and H3K27ac ChIP-seq	mouse	Pax6, lens P1	GSM1635072
eye-specific ATAC-seq; mouse E11.5+E14.5 (eye E11.5 + lens/retina E14.5 vs. rest)	mouse	eye	ATAC-seq	this study	9618	132	3503	9127	306087	0.00620912	0.0397384	1	1	106.539	2.4865		whole eye E11.5 + lens E14.5 + retina E14.5	limb E11.5 + midbrain E11.5	bedtools intersect -v -a $wholeEye+lens+retina -b $limb+midbrain				H3K27ac, lens P1	GSM1635079
lens-specific ATAC-seq; mouse E14.5 (lens E14.5 vs. rest)	mouse	lens	ATAC-seq	this study	2641	26	507	9233	309083	0.00800669	0.0427023	1	1	15.423	2.7262		lens E14.5	whole eye E11.5 + limb E11.5 + midbrain E11.5 + retina E14.5	bedtools intersect -v -a $lens -b $wholeEye+retina+limb+midbrain				Pax6, forebrain E12.5	GSE66961
retina CRX ChIP-seq; mouse	mouse	adult	CRX ChIP-seq	PMID20693478	2974	37	849	9222	308741	0.019569	0.0894581	1	1	25.7063	2.2456		retina 8 weeks	-	peaks supported by 40 reads or more				H3K27ac, forebrain E12.5	GSM1635078
retina pigmented epithelium-specific OTX ChIP-seq; mouse adult	mouse	retina	OTX ChIP-seq	PMID24558479	1509	17	422	9242	309168	0.143524	0.574096	1	1	12.7484	1.21628		retina pigmented epithelium, 4-5 weeks	retina, 4-5w	bedtools intersect -v -a $retpigmepithelium -b $retina		Corbo et al. 2010. PMID20693478
eye-specific ATAC-seq; mouse E11.5 (eye E11.5 vs. limb/midbrain E11.5)	mouse	eye	ATAC-seq	this study	8020	101	3052	9158	306538	0.169844	0.603889	1	1	92.3006	0.912226		whole eye E11.5	limb E11.5 + midbrain E11.5	DiffBind		CRX ChIP-seq	mouse	retina 8 weeks	GSE20012
retina-specific Dnase-seq; mouse E14.5	mouse	retina	DNase-seq	ENCODE	23933	135	4211	9124	305379	0.223403	0.674922	1	1	128.334	0.596296		retina E14.5	fore/hindlimbs E11.5 + whole limb E11.5/E14.5 + facial prominence E11.5/E14.5 + whole brain E14.5 + forebrain E14.5 + mid/hindbrain E11.5/E14.5 + neural tube E11.5	see ENCODE DNASe information on the right		Samuel et al. 2014. PMID24558479
retina-specific ATAC-seq; mouse E14.5 (retina E14.5 vs. limb/midbrain E11.5)	mouse	retina	ATAC-seq	this study	8900	122	3801	9137	305789	0.232005	0.674922	1	1	114.95	0.655978		retina E14.5	limb E11.5 + midbrain E11.5	DiffBind		OTX ChIP-seq	mouse	retina 4-5 weeks	personal communication with authors
retina-specific ATAC-seq; mouse E11.5 (retina E14.5 vs. rest)	mouse	retina	ATAC-seq	this study	2173	33	973	9226	308617	0.262286	0.699429	1	1	29.3001	0.695806		retina E14.5	whole eye E11.5 + limb E11.5 + lens E14.5 + midbrain E11.5	bedtools intersect -v -a $retina -b $wholeEye+lens+limb+midbrain				retina pigmented epithelium 4-5 weeks
skeletal tissue-specific DNase-seq; mouse 8 weeks	mouse	skeletal tissue	DNase-seq	ENCODE	6423	37	1177	9222	308413	0.405581	0.998353	1	1	35.6066	0.233741		skeletal tissue 8 weeks	whole brain 8w + cerebellum 8w + heart 8w + kidney 8w + liver 8w + lung 8w + retina 8w + telencephalon 8w	see ENCODE DNASe information on the right		Visel et al. 2007. PMID17130149. VISTA enhancer dataset	mouse+human		enhancer.lbl.gov ; march/2017
retina-specific OTX ChIP-seq; mouse adult	mouse	retina	OTX ChIP-seq	PMID24558479	14015	92	3025	9167	306565	0.45145	1	1	1	90.9594	0.110819		retina 4-5 weeks	retina pigmented epithelium, 4-5w	bedtools intersect -v -a $retpigmepithelium -b $retina		Visel et al. 2009. PMID19212405
lens-specific Pax6 ChIP-seq; mouse adult	mouse	lens	Pax6 ChIP-seq	PMID26138486	2570	23	755	9236	308835	0.494465	1	1	1	22.6604	0.0724242		lens P1	forebrain E12.5	bedtools intersect -v -a $lens -b $forebrain		p300 ChIP-seq	mouse	limb E11.5	GSM348066
retina-specific ATAC-seq; mouse adult	mouse	retina	ATAC-seq	PMID26949250	1507	16	530	9243	309060	0.520161	1	1	1	15.8775	0.0310314		retina 3-3.5 weeks	rods 8-11w + cones 8-11w	DiffBind				forebrain E11.5	GSM348064
lens-specific H3K27ac ChIP-seq; mouse adult	mouse	lens	H3K27ac ChIP-seq	PMID26138486	6390	48	1618	9211	307972	0.542233	1	1	1	49.8961	-0.266516		lens P1	forebrain E12.5	bedtools intersect -v -a $lens -b $forebrain				midbrain E11.5	GSM348065
limb-specific VISTA elements; mouse or human	mouse+human	limb	transgenesis	VISTA	87	3	118	9256	309472	0.685831	1	1	1	3.4955	-0.26819		limb	-	human and mouse elements with limb-only expression
rods-specific ATAC-seq; mouse adult	mouse	rod cells	ATAC-seq	PMID26949250	3213	5	196	9254	309394	0.696408	1	1	1	5.8236	-0.34263		rods 8-11 weeks	retina 3-3.5w + cones 8-11w	bedtools intersect -v -a $rods -b $cones+retina		Mo et al. 2016. PMID26949250
retina-specific ATAC-seq; mouse adult	mouse	retina	ATAC-seq	PMID26949250	10320	50	1917	9209	307673	0.848061	1	1	1	57.6458	-0.999517		retina 3-3.5 weeks	Nrl KO retina 3-3.5 weeks	DiffBind		ATAC-seq on rods, cones, and retina	mouse	retina WT 3-3.5 weeks	GSM1865015/GSM1865016
retina-specific ATAC-seq; mouse adult	mouse	retina	ATAC-seq	PMID26949250	6904	39	1735	9220	307855	0.971701	1	1	1	51.6411	-1.79928		retina 3-3.5 weeks	cones 8-11w + rods 8-11w	get peaks common to cones+rods ; bedtools intersect -v -a $retina -b $conesrods				retina Nrl knockout	GSM1865019/GSM1865020
midbrain-specific ATAC-seq; mouse E11.5 (midbrain E11.5 vs. rest)	mouse	midbrain	ATAC-seq	this study	5779	63	2802	9196	306788	0.991767	1	1	1	86.0021	-2.41207		midbrain E11.5	whole eye E11.5 + limb E11.5 + lens E14.5 + retina E14.5	bedtools intersect -v -a $midbrain -b $wholeEye+lens+retina+limb				cones 8-11 weeks	GSM1865013/GSM1865014
brain-specific VISTA elements; mouse or human	mouse+human	brain	transgenesis	VISTA	249	4	359	9255	309231	0.993642	1	1	1	10.5421	-2.06016		midbrain	-	human and mouse elements with midbrain-only expression				rods 8-11 weeks	GSM1865011/GSM1865012
limb-specific ATAC-seq; mouse E11.5 (limb E11.5 vs. rest)	mouse	limb	ATAC-seq	this study	7953	77	3446	9182	306144	0.996586	1	1	1	104.988	-2.70523		limb E11.5	whole eye E11.5 + midbrain E11.5 + lens E14.5 + retina E14.5	bedtools intersect -v -a $limb -b $wholeEye+lens+retina+midbrain		ENCODE DNASe, ADULT DATA
forebrain-specific Pax6 ChIP-seq overlapping forebrain H3K27ac ChIP-seq; mouse adult	mouse	forebrain	Pax6 ChIP-seq	PMID26138486	279	1	194	9258	309396	0.996811	1	1	1	5.728	-1.96734		forebrain E12.5	-	Pax6 ChIP-seq peaks that are also marked by H3K27ac		ENCODE data downloaded in February/2017. Replicates were combined to select peaks common to at least two replicates. Next, tissue-specific samples were combined to select peaks that are present in all timepoints. Tissue-specific peaks were obtained by subtracting tissue peaks from those from all other tissues available.	mouse	whole brain	8 weeks (ENCFF001YMB/ENCFF001YUT/ENCFF001YUU/ENCFF001YUV/ENCFF001YUW/ENCFF001YUX/ENCFF001YUY/ENCFF001YUZ)
cones-specific ATAC-seq; mouse adult	mouse	cone cells	ATAC-seq	PMID26949250	15706	49	2423	9210	307167	0.998411	1	1	1	72.1571	-2.77248		cones 8-11 weeks	rods 8-11w + retina 3-3.5w	get peaks common to cones+rods; bedtools intersect -v -a $retina -b $nonretina				cerebellum	8 weeks (ENCFF162ZQL/ENCFF182PRJ/ENCFF580OST)
cones-specific ATAC-seq; mouse adult	mouse	cone cells	ATAC-seq	PMID26949250	20335	80	3756	9179	305834	0.999383	1	1	1	112.494	-3.10199		cones 8-11 weeks	rods 8-11w + retina 3-3.5w	DiffBind				heart	8 weeks (ENCFF001YPM/ENCFF001YLB/ENCFF001YPN)
limb-specific Dnase-seq; mouse E11.5+E14.5	mouse	limb	DNase-seq	ENCODE	43477	235	9652	9024	299938	0.999501	1	1	1	295.753	-3.55028		fore/hindlimbs E11.5 + whole limb E11.5/E14.5	facial prominence E11.5/E14.5 + whole brain E14.5 + forebrain E14.5 + mid/hindbrain E11.5/E14.5 + neural tube E11.5+ retina E14.5	see ENCODE DNASe information on the right				kidney	8 weeks (ENCFF001YLD/ENCFF001YPY/ENCFF001YPZ)
forebrain-specific Pax6 ChIP-seq; mouse E12.5	mouse	forebrain	Pax6 ChIP-seq	PMID26138486	2292	18	1255	9241	308335	0.999835	1	1	1	37.2614	-3.21085		forebrain E12.5	lens P1	bedtools intersect -v -a $lensPAX6 -b $forebrainPAX6				liver	8 weeks (ENCFF001YQW/ENCFF001YRC/ENCFF001YLF/ENCFF001YRD/ENCFF001YRE/ENCFF001YRF/ENCFF001YRG/ENCFF001YRH/ENCFF001YRI/ENCFF001YRJ/ENCFF001YQX/ENCFF001YQY/ENCFF001YQZ/ENCFF001YRA/ENCFF001YRB)
forebrain-specific H3K27ac ChIP-seq; mouse E12.5	mouse	forebrain	H3K27ac ChIP-seq	PMID26138486	14380	109	6809	9150	302781	1	1	1	1	208.426	-6.83317		forebrain E12.5	lens P1	bedtools intersect -v -a $lensH3K27AC -b $forebrainH3K27AC				lung	8 weeks (ENCFF001YLH/ENCFF001YRR/ENCFF001YRS/ENCFF001YRT)
rods-specific ATAC-seq; mouse adult	mouse	rod cells	ATAC-seq	PMID26949250	254	0	8	9259	309582	1	1	1	1	0.226	-0.479716		rods 8-11 weeks	cones 8-11w + retina 8-11w	DiffBind				retina	8 weeks (ENCFF807WME)
eye-specific VISTA elements; mouse or human	mouse+human	eye	transgenesis	VISTA	21	0	30	9259	309560	1	1	1	1	0.8754	-0.949192		eye	-	human and mouse elements with eye-only expression				skeletal tissue	8 weeks (ENCFF447EPF/ENCFF065USK)
																							telencephalon	8 weeks (ENCFF846CBV/ENCFF067MRG/ENCFF980ZUC)
																					ENCODE DNASe, EMBRYONIC DATA
																					ENCODE data downloaded in February/2017. Replicates were combined to select peaks common to all replicates. Next, tissue-specific samples were combined to select peaks that are present in all timepoints. Tissue-specific peaks were obtained by subtracting tissue peaks from those from all other tissues available.	mouse	facial prominence	E11.5(ENCFF192LOL/ENCFF443MWM)/E14.5(ENCFF350NLA/ENCFF345VUM)
																							whole brain	E14.5(ENCFF001YVC/ENCFF001YMD/ENCFF001YVD)
																							forebrain	E14.5(ENCFF865QSC/ENCFF286OGA)
																							midbrain	E11.5(ENCFF964DTD/ENCFF085TJJ)/E14.5(ENCFF131KXZ/ENCFF865BCX)
																							hindbrain	E11.5(ENCFF338ASC/ENCFF013PAN)/E14.5(ENCFF417DGV/ENCFF891QBK)
																							neural tube	E11.5(ENCFF871LOX/ENCFF827JHO)
																							whole limb	E11.5(ENCFF722SIZ/ENCFF489XRY)/E14.5(ENCFF003DZM/ENCFF807KFY)
																							forelimb	E11.5(ENCFF693MQY/ENCFF559XFF)
																							hindlimb	E11.5(ENCFF364XMO/ENCFF070ZRI)
																							retina	E14.5(ENCFF325DAA/ENCFF468NQC)
