# Supplementary material for: Phenotype loss is associated with widespread divergence of the gene regulatory landscape in evolution
Source: Nat Commun. 2018 Nov 9;9:4737. doi: 10.1038/s41467-018-07122-z (PMC6226452; doi:10.1038/s41467-018-07122-z)
Supplement: Supplementary file 21 — Supplementary Data 18 [file 41467_2018_7122_MOESM21_ESM.xlsx]

## Sheet: 18. enhancer pleiotropy
Supplementary Table 18. Overlap between conserved and non-conserved limb regulatory elements with genital regulatory elements.
The table compares CNEs that overlap limb regulatory data and that are diverged or conserved in snakes. In addition to the 5,439 snake-diverged CNEs, we also obtained the 5,439 CNEs that show the least divergence in snakes (CNEs were sorted by the global Z-score). Of these diverged/conserved CNEs, 933 and 827 overlap limb regulatory data. Then, we determined how many of these CNEs overlap enhance…
	933 limb regulatory elements diverged in snakes		827 limb regulatory elements conserved in snakes
	number	%	number	%
overlap enhancer marks active only in limbs	200	21.44	104	12.58
overlap enhancer marks active only in genitals	32	3.43	29	3.51
overlap enhancer marks active only in both limbs and genitals	111	11.9	183	22.13
