# Supplementary material for: Phenotype loss is associated with widespread divergence of the gene regulatory landscape in evolution
Source: Nat Commun. 2018 Nov 9;9:4737. doi: 10.1038/s41467-018-07122-z (PMC6226452; doi:10.1038/s41467-018-07122-z)
Supplement: Supplementary file 22 — Supplementary Data 19 [file 41467_2018_7122_MOESM22_ESM.xlsx]

## Sheet: 19. TF dictionary
Supplementary Table 19. Transcription factor motif clusters.
2,272 motifs that reflect the binding preference of TFs were clustered into 638 groups to reduce motif redundancy based on a similarity score computed with Tomtom. 'Representative motif' refers to the single motif that represents the entire cluster.
Representative motif	Clustered motifs
AHRARNT_01_V	{'AHRARNT_01_V', 'AHRARNT_02_V'}
AHRHIF_Q6_V	{'AHR_Q6_V', 'AHRHIF_Q6_V', 'AHR_Q5_V'}
AIRE_02_V	{'AIRE_02_V', 'AIRE_01_V'}
ESX1_MA0644	{'HOXB2_MA0902', 'GBX1_04_V', 'PRRX1_02_V', 'SHOX_MA0630', 'HOXD3_03_V', 'LBX2_04_V', 'LMX1B_03_V', 'rax_3443.1', 'alx4_1744.1', 'SHOX2_04_V', 'HOXB5_03_V', 'RAX_03_V', 'GBX2_04_V', 'MIXL1_MA0662', 'HOXB2_01_V', 'GSX1_01_V', 'GSX1_MA0892', 'Shox2_MA0720', 'LHX9_03_V', 'HOXA1_03_V', 'PRRX1_MA0716', 'GBX1_MA0889', 'HOXB3_MA0903', 'MIXL1_01_V', 'cart1_0997.1', 'shox2_2641.2', 'GSX2_MA0893', 'prrx1_3…
GBX2_01_V	{'OG2_02_V', 'Arx_MA0874', 'GBX1_01_V', 'LHX2_01_V', 'LHX4_01_V', 'MSX2_01_V', 'EN2_01_V', 'LHX8_01_V', 'EMX2_01_V', 'PSX1_01_V', 'VAX2_01_V', 'EVX2_01_V', 'K2B_01_V', 'LHX61_02_V', 'ISX_01_V', 'ESX1_01_V', 'ALX3_01_V', 'GBX2_01_V', 'RAX_01_V', 'HOXB3_01_V', 'LBX2_01_V', 'PAX7_01_V', 'EVX1_01_V', 'PAX4_05_V', 'HOXD1_01_V', 'ARX_01_V', 'NKX12_01_V', 'LHX61_01_V', 'CHX10_01_V'}
HOXC5_01_V	{'ALX4_03_V', 'LMX1_01_V', 'NKX61_02_V', 'OCTAMER_02_V', 'Alx1_MA0854', 'HOXB4_01_V', 'UNCX41_01_V', 'NKX61_03_V', 'SHOX2_01_V', 'Alx4_MA0853', 'EN1_02_V', 'OCT1_08_V', 'PROP1_02_V', 'CART1_02_V', 'LIM1_01_V', 'LHX5_01_V', 'OTP_01_V', 'HOXA4_01_V', 'PMX2B_01_V', 'HOXC5_01_V', 'HOXA7_02_V', 'HOXC4_01_V', 'ALX4_02_V', 'HOXC6_01_V', 'LMX1B_01_V', 'MSX1_02_V', 'LHX9_01_V', 'VSX1_01_V', 'CART1_03_V', …
AML1_01_V	{'AML1_01_V', 'AML1_Q5_V'}
AML3_Q3_V	{'AML1_Q4_01_V', 'AML3_Q6_V', 'AML3_Q3_V', 'AML1_Q4_V', 'RUNX2_04_V', 'RUNX1_MA0002'}
RUNX2_MA0511	{'RUNX2_MA0511', 'RUNX3_03_V', 'RUNX2_03_V', 'AML2_01_V', 'RUNX3_MA0684'}
AP1_01_V	{'FRA1_Q6_V', 'CFOS_Q6_V', 'BACH2_01_V', 'AP1_01_V', 'FOS::JUN_MA0099', 'AP1_Q6_01_V', 'JUNB_Q6_V', 'AP1_Q2_01_V', 'AP1_Q4_01_V', 'FRA1_Q5_V', 'JUND_Q6_V'}
AP2ALPHA_Q6_V	{'AP2ALPHA_Q6_V', 'AP2ALPHA_01_V', 'AP2GAMMA_01_V'}
TCFAP2E_03_V	{'TCFAP2B_04_V', 'TCFAP2C_03_V', 'AP2ALPHA_03_V', 'AP2ALPHA_02_V', 'TFAP2A_MA0003', 'TFAP2B_var.2__MA0812', 'TFAP2C_var.2__MA0814', 'TCFAP2E_03_V'}
AP2BETA_Q3_V	{'AP2BETA_Q3_V'}
AP2GAMMA_Q5_01_V	{'AP2GAMMA_Q5_01_V'}
AP2GAMMA_Q5_V	{'AP2GAMMA_Q5_V'}
AP2_Q6_01_V	{'AP2_Q6_01_V'}
ARID3A_04_V	{'ARID3A_04_V'}
Arid5a_MA0602	{'Arid5a_MA0602', 'ARID5A_03_V'}
ARID5A_04_V	{'ARID5A_04_V'}
ARNT::HIF1A_MA0259	{'HIF1_Q3_V', 'HIF2A_01_V', 'HIF1AARNT_01_V', 'HIF1A_Q5_V', 'ARNT::HIF1A_MA0259'}
TFEB_MA0692	{'USF1_03_V', 'STRA13_01_V', 'SREBP1_01_V', 'USF2_Q6_01_V', 'ARNT_01_V', 'USF1_Q4_V', 'USF2_MA0526', 'TFEB_MA0692', 'Srebf1_var.2__MA0829', 'MLX_MA0663', 'MLXIPL_MA0664', 'SIRT6_02_V', 'USF2_03_V', 'TFE3_MA0831', 'SREBF2_var.2__MA0828', 'USF_02_V', 'BHLHE40_03_V', 'ARNT_02_V', 'BHLHE40_MA0464', 'NFE2_05_V', 'BHLHE41_MA0636', 'USF2_01_V', 'TFEC_MA0871', 'USF_01_V', 'USF_Q6_01_V', 'USF1_MA0093'}
AR_01_V	{'AR_03_V', 'Ar_MA0007', 'AR_01_V', 'PR_02_V', 'AR_04_V', 'NR3C1_MA0113', 'PR_01_V', 'NR3C1_04_V', 'GR_01_V', 'AR_02_V', 'NR3C2_MA0727', 'GRE_C_V'}
GR_Q6_01_V	{'AR_10_V', 'PR_Q2_V', 'PR_Q6_V', 'GR_Q6_02_V', 'GR_Q6_01_V', 'GR_Q6_V', 'AR_Q6_01_V'}
AR_Q6_V	{'AR_Q6_V'}
MYOD1_02_V	{'ascl2_2654_015681', 'MYOD1_02_V', 'Myod1_MA0499', 'Myog_MA0500', 'E2A_Q6_01_V', 'Tcf12_MA0521', 'MYOG_01_V', 'TCF12_07_V', 'MYF6_03_V', 'MYOD_Q6_02_V', 'ASCL2_03_V', 'Ascl2_MA0816'}
ATF1_03_V	{'TAF1_02_V', 'ATF1_03_V', 'ATF7_MA0834', 'JUND_01_V', 'JUND_var.2__MA0492', 'JUN_03_V', 'JDP2_var.2__MA0656', 'BATF3_MA0835', 'JUNDM2_03_V', 'JUN_MA0488', 'JUND_05_V'}
ATF1_04_V	{'ATF1_04_V'}
CREB_Q2_01_V	{'CREB1_Q6_V', 'ATF4_Q5_V', 'CREB_01_V', 'CREB_Q4_V', 'CREB1_Q3_V', 'ATF1_Q3_V', 'CREBATF_Q6_V', 'ATF2_Q5_V', 'jundm2_0911_015681', 'ATF1_Q6_01_V', 'CREB_Q4_01_V', 'CREB_Q2_01_V', 'atf1_3026_015681'}
ATF3_01_V	{'ATF3_01_V'}
Crem_MA0609	{'Atf3_MA0605', 'Atf1_MA0604', 'Crem_MA0609', 'ATF3_02_V'}
EP300_03_V	{'CEBPA_MA0102', 'CEBPB_06_V', 'EP300_03_V', 'CEBPA_03_V', 'ATF4_MA0833'}
ATF5_01_V	{'ATF5_01_V'}
ATF6_01_V	{'ATF6_01_V'}
ATOH1_03_V	{'ATOH1_03_V'}
Ahr::Arnt_MA0006	{'Ahr::Arnt_MA0006'}
Arid3a_MA0151	{'Arid3a_MA0151'}
Arid3b_MA0601	{'Arid3b_MA0601'}
Arnt_MA0004	{'Arnt_MA0004'}
bhlhb2_4971_016060	{'SIN3A_02_V', 'Arntl_MA0603', 'bhlhb2_4971_016060', 'BHLHE40_05_V', 'bhlhb2_4971_015681', 'Mitf_MA0620', 'bhlhb2_1274_015681'}
Atoh1_MA0461	{'NEUROD2_MA0668', 'OLIG2_MA0678', 'BHLHE23_MA0817', 'BHLHE22_MA0818', 'Atoh1_MA0461', 'OLIG1_MA0826', 'OLIG3_MA0827', 'Bhlha15_MA0607', 'NEUROG2_MA0669', 'Neurog1_MA0623'}
BCL11A_01_V	{'TCF7L2_05_V', 'JDP2_MA0655', 'EP300_02_V', 'STAT3_05_V', 'MAX_09_V', 'BCL11A_01_V', 'NFE2_MA0841', 'IRF4_06_V', 'MEF2C_04_V', 'BACH1_01_V'}
MSX3_01_V	{'BARHL2_01_V', 'BARHL1_01_V', 'MSX3_01_V', 'ISL2_01_V'}
BARHL2_MA0635	{'BARHL2_MA0635', 'BARHL1_03_V', 'BARHL2_03_V'}
HMX3_03_V	{'HMX2_02_V', 'HMX3_03_V', 'BARHL1_04_V', 'HMX1_05_V', 'Barhl1_MA0877', 'BARHL2_04_V'}
HOXA6_01_V	{'MOX1_01_V', 'Hoxb5_MA0904', 'HOXB5_01_V', 'HOXA1_01_V', 'IPF1_06_V', 'BARX1_01_V', 'HOXA6_01_V', 'HOXC8_01_V', 'Hoxd3_MA0912', 'VAX1_01_V', 'DLX1_01_V', 'BSX_01_V', 'HOX13_02_V', 'HOXD3_01_V', 'DLX2_01_V', 'DLX7_01_V', 'DLX3_01_V', 'HOXA2_01_V', 'HOXA3_02_V', 'GSH2_01_V'}
BSX_MA0876	{'BSX_MA0876', 'BARX1_04_V', 'BSX_03_V', 'BARX1_MA0875'}
BARX2_01_V	{'HOXA7_03_V', 'HB9_01_V', 'PMX2A_01_V', 'HOXB7_01_V', 'BARX2_01_V', 'DLX5_01_V'}
JUN_04_V	{'FOSL2_MA0478', 'JUN_04_V', 'HMGN3_01_V', 'FOS_06_V', 'FOSL1_02_V', 'JUND_MA0491', 'BATF_01_V', 'JUN_var.2__MA0489', 'NR3C1_05_V', 'FOSL1_MA0477', 'TFAP2A_08_V', 'FOS_MA0476', 'JUNB_01_V', 'TRIM28_01_V', 'FOS_02_V', 'PRDM1_04_V', 'JUNDM2_04_V', 'FRA2_Q4_01_V', 'JUND_04_V', 'FOSL2_02_V', 'BATF::JUN_MA0462', 'JUNB_MA0490'}
BATF_02_V	{'IRF4_08_V', 'BATF_02_V'}
BATF_03_V	{'BATF_03_V'}
BBX_03_V	{'BBX_03_V'}
MYBL1_MA0776	{'MYBL1_MA0776', 'BBX_04_V'}
BCL11A_02_V	{'SPI1_08_V', 'BCL11A_02_V', 'EP300_06_V'}
BCL3_03_V	{'BCL3_03_V'}
BCL6B_03_V	{'Bcl6_MA0463', 'BCL6B_03_V', 'BCL6_03_V', 'BCL6B_05_V'}
BCL6B_04_V	{'BCL6B_04_V'}
BCL6_01_V	{'BCL6_01_V'}
ELF1_03_V	{'ELF4_05_V', 'ELF1_02_V', 'GABPA_07_V', 'EHF_08_V', 'ELF3_MA0640', 'Gabpa_MA0062', 'ELK4_03_V', 'ELK4_MA0076', 'ELF1_MA0473', 'BCLAF1_01_V', 'EHF_MA0598', 'ELF3_02_V', 'ELF4_MA0641', 'ELF1_03_V'}
BDP1_01_V	{'BDP1_01_V', 'RPC155_01_V', 'BRF1_01_V'}
BEN_01_V	{'BEN_01_V'}
LEF1_Q2_01_V	{'TCF4_Q5_02_V', 'LEF1_Q5_01_V', 'LEF1_Q5_V', 'LEF1_Q2_01_V', 'BETACATENIN_Q6_V', 'LEF1_Q3_V'}
Creb3l2_MA0608	{'BHLHB2_04_V', 'Creb3l2_MA0608'}
IRF2_Q6_V	{'IRF2_Q6_V', 'PRDM1_MA0508', 'IRF1_MA0050', 'IRF1_05_V', 'STAT1::STAT2_MA0517', 'STAT1_08_V', 'IRF1_03_V', 'PRDM1_05_V', 'BLIMP1_Q6_01_V', 'PRDM1_02_V', 'IRF_Q6_V', 'IRF1_Q5_V', 'IRF_Q6_01_V', 'IRF2_MA0051'}
TBX19_MA0804	{'BRACH_01_V', 'T_MA0009', 'TBX19_MA0804'}
CHD2_01_V	{'ZBTB33_05_V', 'CHD2_01_V', 'BRCA1_02_V', 'NR3C1_06_V', 'ETS1_05_V', 'ZBTB33_01_V', 'ZBTB33_MA0527'}
BRCA_01_V	{'BRCA_01_V'}
PIT1_01_V	{'BRN3C_01_V', 'PIT1_01_V', 'BRN4_01_V', 'TST1_02_V'}
BTEB2_Q3_01_V	{'BTEB2_Q3_01_V'}
NFE2L2_03_V	{'NFE2L2_01_V', 'MAF::NFE2_MA0501', 'MAF_Q6_01_V', 'Bach1::Mafk_MA0591', 'MAF_Q4_V', 'NFE2L2_03_V', 'NRF2_Q4_01_V', 'NFE2_04_V', 'Nfe2l2_MA0150', 'NRF2_Q6_V'}
CART1_01_V	{'CART1_01_V'}
CCNT2_01_V	{'GATA2_09_V', 'CCNT2_01_V', 'TAL1_02_V', 'Gata1_MA0035', 'GATA3_02_V', 'GATA1::TAL1_MA0140', 'GATA1_04_V', 'GATA4_03_V', 'GATA2_MA0036', 'GATA1_Q6_V', 'Gata4_MA0482', 'HDAC2_01_V', 'GATA1_11_V', 'GATA2_02_V', 'GATA1_10_V', 'HMGN3_02_V', 'GATA6_04_V'}
CDPCR1_01_V	{'CDPCR1_01_V', 'CDPCR3HD_01_V'}
CDPCR3_01_V	{'CDPCR3_01_V'}
CUX1_MA0754	{'CUX1_MA0754', 'CUX2_MA0755', 'CDP_02_V', 'CUX1_07_V', 'CUX2_03_V'}
CDP_03_V	{'CDP_03_V'}
CDP_04_V	{'CDP_04_V'}
CDP_Q6_01_V	{'CDP_Q6_01_V'}
HOXA10_MA0899	{'HOXA10_MA0899', 'HOXD9_02_V', 'CDX1_01_V', 'HOXB9_01_V', 'HOXA10_04_V', 'HOXA11_04_V', 'HOXC10_04_V', 'HOXD11_04_V', 'CDX1_03_V', 'CDX2_04_V', 'HOXA10_01_V', 'CDX2_03_V', 'HOXC10_07_V', 'HOXA9_01_V', 'CDX2_MA0465', 'HOXC12_03_V', 'CDX2_01_V', 'CDX1_MA0878', 'HOXD12_03_V', 'Hoxd9_MA0913', 'HOXD10_01_V', 'HOXC11_04_V'}
CDX1_Q5_V	{'CDX1_Q5_V'}
CDX2_Q5_01_V	{'CDX2_Q5_01_V'}
CDX2_Q5_02_V	{'CDX2_Q5_02_V'}
CEBPD_Q6_01_V	{'CEBPA_01_V', 'CEBPB_Q6_V', 'CEBPA_Q6_V', 'CEBP_Q2_01_V', 'CEBPA_Q4_V', 'CEBPD_Q6_01_V', 'CEBPB_01_V', 'CEBP_Q3_V', 'CEBP_Q2_V', 'CEBP_C_V'}
CEBPE_MA0837	{'CEBPG_MA0838', 'CEBPB_04_V', 'CEBPD_MA0836', 'CEBPE_MA0837', 'CEBPB_MA0466'}
IRF3_08_V	{'E2F4_06_V', 'YB1_Q4_V', 'IRF3_08_V', 'CEBPB_05_V'}
CEBP_01_V	{'CEBP_01_V'}
CENPB_01_V	{'CENPB_01_V', 'CENPB_MA0637'}
CETS1_02_V	{'ELK1_08_V', 'ELF4_01_V', 'ETV5_MA0765', 'GABPA_01_V', 'EHF_03_V', 'FLI1_01_V', 'ESE1_01_V', 'ETV1_MA0761', 'ETV2_01_V', 'ETS1_02_V', 'ETV6_MA0645', 'ELK3_01_V', 'PEA3_02_V', 'CETS1_02_V', 'PET1_01_V', 'GABPA_06_V', 'etv1', 'NET_01_V', 'ETV6_02_V', 'FLI1_MA0475', 'ETS1_MA0098', 'ERF_MA0760', 'ELF1_01_V', 'ERM_02_V', 'ER71_02_V', 'PEA3_01_V', 'gabpa_2829_016060', 'ELF_02_V', 'ETV5_01_V', 'ETV4_01…
ETS_Q4_V	{'ETS_Q6_V', 'EGR1_10_V', 'ETS1_B_V', 'ETS_Q4_V', 'FLI1_05_V', 'PAX5_09_V', 'ERG_06_V', 'CETS1_Q6_V', 'ETS1_09_V', 'ESE1_Q6_V', 'ELF1_06_V'}
CHCH_01_V	{'CHCH_01_V'}
CHD2_02_V	{'CHD2_02_V', 'E2F1_07_V'}
Ddit3::Cebpa_MA0019	{'CHOP_01_V', 'Ddit3::Cebpa_MA0019'}
CIZ_01_V	{'CIZ_01_V'}
CJUN_Q6_V	{'CJUN_Q6_V'}
MAX_MA0058	{'NMYC_01_V', 'MYCMAX_02_V', 'MYC_02_V', 'MYC_01_V', 'MAX_MA0058', 'CLOCK_MA0819', 'MNT_MA0825', 'MYCN_01_V', 'HEY1_MA0823', 'HEY2_MA0649'}
MAFK_03_V	{'MAFK_03_V', 'MAFF_05_V', 'MAFK_MA0496', 'MAFK_08_V', 'MAFF_02_V', 'MAFF_MA0495', 'MAFK_05_V', 'MAFB_05_V', 'Mafb_MA0117', 'CMAF_01_V', 'MAFB_06_V'}
CMAF_Q5_V	{'CMAF_Q5_V'}
MYB_03_V	{'Myb_MA0100', 'MYB_03_V', 'CMYB_01_V', 'MYB_07_V'}
MYB_Q4_V	{'MYB_Q5_01_V', 'myb_1047_016060', 'MYB_Q3_V', 'CMYB_Q5_V', 'MYB_Q4_V'}
Myc_MA0147	{'MAX_01_V', 'MAX::MYC_MA0059', 'Myc_MA0147', 'MAX_13_V', 'MYCMAX_01_V', 'CMYC_01_V'}
CMYC_Q6_01_V	{'Mycn_MA0104', 'CMYC_Q6_01_V'}
CNOT3_01_V	{'CNOT3_01_V'}
EBF1_06_V	{'EBF1_06_V', 'EBF1_04_V', 'EBF1_MA0154', 'COE1_Q6_V', 'EBF1_01_V'}
COUPTF_Q6_V	{'RARA_03_V', 'NR2F1_MA0017', 'COUPTF2_Q6_V', 'RXRA_11_V', 'NR2F2_03_V', 'NR1B1_Q6_V', 'COUPTF_Q6_V', 'NR4A2_MA0160', 'COUPTF1_Q6_01_V'}
CP2_Q6_V	{'CP2_Q6_V'}
CPEB1_01_V	{'CPEB1_01_V'}
CPHX_01_V	{'CPHX_01_V', 'GATA3_05_V'}
CREB1_MA0018	{'CREB1_MA0018', 'CREBP1CJUN_01_V'}
XBP1_MA0844	{'CREB3L1_MA0839', 'XBP1_02_V', 'XBP1_01_V', 'CREB3_MA0638', 'HTF_01_V', 'XBP1_MA0844'}
GMEB2_MA0862	{'GMEB1_03_V', 'Gmeb1_MA0615', 'GMEB2_MA0862', 'CREBP1_01_V'}
CREB_Q3_V	{'CREB_Q3_V'}
RELA_Q6_V	{'REL_MA0101', 'RELA_02_V', 'RELA_MA0107', 'NFKAPPAB_01_V', 'NFKB1_03_V', 'RELA_Q6_V', 'CREL_Q6_V', 'NFKB_Q6_01_V'}
Dmbx1_MA0883	{'Dmbx1_MA0883', 'OBOX1_01_V', 'PITX1_01_V', 'OTX1_01_V', 'PITX3_01_V', 'GSC_01_V', 'CRX_02_V', 'Crx_MA0467', 'OTX3_01_V', 'CRX_05_V', 'PITX2_01_V', 'OTX2_01_V'}
CRX_Q4_01_V	{'CRX_Q4_01_V'}
pitx2_2274.3	{'dmbx1_2277.1', 'OTX1_MA0711', 'PITX1_03_V', 'GSC_MA0648', 'OTX1_06_V', 'pitx1_2312.1', 'OTX1_04_V', 'PITX3_03_V', 'GSC_03_V', 'PITX3_MA0714', 'CRX_Q4_V', 'DPRX_01_V', 'Pitx1_MA0682', 'DMBX1_02_V', 'pitx2_2274.3', 'GSC2_01_V', 'OTX2_Q3_01_V', 'OTX2_04_V', 'pitx3_3497.2', 'PITX1_04_V', 'GSC2_MA0891', 'OTX2_MA0712', 'obox1_3970.2'}
CTCFL_01_V	{'ZBTB7A_02_V', 'CTCFL_01_V'}
CTCF_MA0139	{'SMC3_01_V', 'CTCF_01_V', 'CTCF_05_V', 'CTCF_02_V', 'CTCF_03_V', 'RAD21_01_V', 'RXRA_07_V', 'CTCF_Q3_01_V', 'CTCF_MA0139', 'CTCF_04_V'}
CTCF_06_V	{'CTCF_06_V'}
RAD21_03_V	{'CTCF_07_V', 'RAD21_03_V'}
CTCF_08_V	{'CTCF_08_V'}
CTCF_10_V	{'CTCF_10_V'}
CTCF_14_V	{'CTCF_14_V'}
ESRRA_05_V	{'ESRRB_MA0141', 'ESRRA_03_V', 'ERR1_Q2_V', 'RORA1_01_V', 'esrra_2190_015681', 'ESRRG_03_V', 'Esrra_MA0592', 'ERR1_Q2_01_V', 'ESRRA_10_V', 'ERR3_Q2_01_V', 'ESRRB_02_V', 'DAX1_01_V', 'ESRRA_05_V', 'Esrrg_MA0643', 'ESRRA_09_V', 'esrra_2190_016060', 'RORA_MA0071', 'ERR2_01_V'}
E4BP4_01_V	{'E4BP4_01_V', 'NFIL3_MA0025', 'TEF_MA0843', 'HLF_MA0043', 'DBP_MA0639'}
DBP_Q6_02_V	{'MYC_03_V', 'DBP_Q6_02_V'}
NCX_02_V	{'DBX1_01_V', 'Hoxd8_MA0910', 'NCX_02_V', 'HOXD8_01_V'}
DEAF1_02_V	{'DEAF1_01_V', 'DEAF1_02_V'}
ZEB1_04_V	{'ZEB1_03_V', 'ZEB1_04_V', 'ZEB1_MA0103', 'DELTAEF1_01_V'}
HOXD8_03_V	{'Dlx1_MA0879', 'HOXD8_03_V', 'DLX1_03_V'}
MSX1_MA0666	{'Dlx3_MA0880', 'ISX_MA0654', 'DLX2_04_V', 'DLX6_MA0882', 'MSX2_04_V', 'DLX5_03_V', 'MSX3_04_V', 'Dlx4_MA0881', 'MSX1_MA0666', 'DLX2_03_V', 'DLX3_04_V', 'DLX6_01_V', 'ISX_04_V', 'MSX2_MA0708', 'EN1_07_V', 'EN1_MA0027', 'MSX1_05_V', 'DLX4_02_V', 'Dlx2_MA0885', 'Msx3_MA0709', 'DLX1_04_V', 'SHOX2_03_V'}
DMRT1_01_V	{'DMRT7_01_V', 'DMRT1_01_V'}
DMRT3_01_V	{'DMRT4_01_V', 'DMRT3_01_V', 'DMRT5_01_V'}
DMRT3_MA0610	{'DMRT3_MA0610'}
DPRX_02_V	{'DPRX_02_V'}
HNF4_Q6_04_V	{'HNF4G_04_V', 'HNF4_01_V', 'HNF4_Q6_01_V', 'HNF4G_01_V', 'HNF4A_11_V', 'HNF4G_MA0484', 'DR1_Q3_V', 'HNF4_Q6_04_V', 'HNF4A_03_V', 'HNF4A_Q6_01_V', 'FOXA1_06_V'}
rara_1051_015681	{'NR2F1_04_V', 'rxra_1035_015681', 'rara_1051_016060', 'FXRRXR_Q5_V', 'VDR_Q6_01_V', 'nr2f2_2192_016060', 'rara_1051_015681', 'rxra_1035_016060', 'nr2f2_2192_015681', 'DR4_Q3_V'}
DRI1_01_V	{'DRI1_01_V'}
DUXA_MA0884	{'DUX4_02_V', 'DUX4_MA0468', 'DUXA_MA0884'}
DUXBL_01_V	{'DUXBL_01_V', 'DUXL_01_V'}
tcfe2a_3865_015681	{'E2A_Q6_V', 'TCF12_01_V', 'ID4_MA0824', 'FIGLA_MA0820', 'TCFE2A_03_V', 'TCF3_MA0522', 'TCF4_MA0830', 'SNAI2_01_V', 'tcfe2a_3865_015681', 'SNAI2_MA0745', 'E47_02_V', 'tcfe2a_3865_016060'}
E2F1_01_V	{'E2F1_01_V'}
E2F1_02_V	{'E2F1_02_V'}
E2F1_06_V	{'E2F1_06_V'}
E2F4_05_V	{'E2F1_09_V', 'E2F6_MA0471', 'E2F4_MA0470', 'E2F4_09_V', 'E2F6_03_V', 'E2F3_06_V', 'E2F4_05_V'}
E2F2_04_V	{'E2F4_04_V', 'E2F2_04_V', 'E2F1_MA0024'}
E2F_Q6_01_V	{'E2F_Q4_01_V', 'E2F_Q3_01_V', 'E2F1_Q6_V', 'E2F_Q6_01_V', 'E2F1_Q4_01_V', 'E2F_Q4_02_V', 'E2F_03_V'}
E2F3_03_V	{'E2F2_03_V', 'E2F3_03_V'}
E2F3_MA0469	{'E2F3_MA0469', 'E2F2_MA0864'}
E2F4_07_V	{'E2F4_07_V'}
E2F6_01_V	{'E2F6_01_V'}
NRF1_03_V	{'ZFP206_01_V', 'E2F6_02_V', 'NRF1_03_V', 'NRF1_Q5_V', 'NRF1_Q6_01_V', 'NRF1_MA0506', 'EGR1_11_V'}
E2F8_MA0865	{'E2F8_MA0865', 'E2F7_MA0758'}
EBF1_05_V	{'EBF1_05_V'}
MITF_Q4_V	{'TFE_Q6_V', 'MITF_Q6_V', 'MITF_Q4_V', 'EBOX_Q6_01_V'}
EGR2_02_V	{'EGR4_MA0733', 'EGR3_MA0732', 'NGFIC_01_V', 'EGR1_08_V', 'EGR2_01_V', 'EGR4_01_V', 'EGR2_02_V', 'EGR1_07_V', 'EGR3_03_V', 'EGR1_01_V', 'EGR2_MA0472', 'EGR3_02_V', 'EGR3_01_V'}
EGR1_04_V	{'EGR1_04_V'}
EGR1_Q6_V	{'EGR1_06_V', 'WT1_Q6_02_V', 'WT1_Q6_01_V', 'EGR1_Q6_V', 'KROX_Q6_V'}
EGR1_09_V	{'EGR1_09_V'}
EGR1_12_V	{'SETDB1_01_V', 'SIX5_01_V', 'ETS1_04_V', 'SMARCC2_01_V', 'ZNF143_05_V', 'EGR1_12_V'}
EGR1_13_V	{'EGR1_13_V'}
EGR1_15_V	{'EGR1_15_V'}
EGR2_05_V	{'EGR1_16_V', 'EGR1_MA0162', 'EGR2_05_V'}
EGR2_Q6_V	{'EGR2_Q6_V'}
STAT1_02_V	{'STAT1_02_V', 'EHF_07_V'}
ELF4_04_V	{'ELF4_04_V'}
elf5	{'elf5', 'PEA3_Q6_02_V', 'sfpi1', 'sfpi1_1034_015681', 'ets1', 'ELK1_Q4_V', 'elf4', 'ELF5_04_V', 'elf2', 'ELF5_01_V', 'elf3_3876_016060', 'sfpi1_1034_016060'}
SPI1_02_V	{'ELK1_Q6_V', 'SPIC_02_V', 'TEL1_02_V', 'SPI1_02_V', 'ELF5_03_V', 'SPIB_03_V', 'TEL1_01_V', 'SPIC_01_V', 'SPIB_02_V', 'SPI1_03_V'}
EMX1_MA0612	{'LHX2_02_V', 'EMX2_03_V', 'EMX2_MA0886', 'NOTO_01_V', 'MEOX1_02_V', 'LHX4_03_V', 'MEOX1_MA0661', 'LHX2_MA0700', 'NOTO_MA0710', 'MEOX2_01_V', 'EVX1_MA0887', 'EVX1_03_V', 'EVX2_MA0888', 'Lhx4_MA0704', 'EMX1_MA0612', 'EVX2_03_V'}
TBX2_MA0688	{'MGA_01_V', 'TBR2_01_V', 'TBX4_01_V', 'EOMES_03_V', 'TBX4_MA0806', 'TBX5_03_V', 'EOMES_05_V', 'TBX21_02_V', 'TBX5_01_V', 'TBX5_MA0807', 'TBX1_03_V', 'TBX21_MA0690', 'EOMES_MA0800', 'TBX2_MA0688', 'TBX1_MA0805', 'TBR1_MA0802', 'TBX2_02_V', 'MGA_MA0801', 'TBX15_MA0803', 'TBX20_01_V', 'TBX20_MA0689', 'TBR1_01_V', 'TBX15_04_V'}
EOMES_04_V	{'EOMES_04_V'}
HNF3_Q6_01_V	{'HNF3ALPHA_Q6_V', 'HNF3_Q6_01_V', 'EP300_04_V', 'HNF3A_Q6_V', 'HNF3B_Q6_V', 'HNF3_Q6_V'}
EP300_05_V	{'EP300_05_V'}
EP300_07_V	{'EP300_07_V'}
EP300_08_V	{'EP300_08_V', 'FOXB1_01_V'}
EP300_11_V	{'EP300_11_V', 'TAF1_05_V'}
ESR2_02_V	{'ER_Q6_02_V', 'ESR2_01_V', 'ERALPHA_01_V', 'ESR1_01_V', 'ERALPHA_Q6_02_V', 'ESR1_04_V', 'ESR2_02_V', 'ESR1_MA0112', 'ERALPHA_Q4_V', 'PPARG_MA0066', 'PPARG_02_V', 'ESR2_MA0258', 'ER_Q6_V'}
ERALPHA_Q6_01_V	{'ERALPHA_Q6_01_V'}
ERBETA_Q5_01_V	{'NR1B2_Q6_V', 'T3RALPHA_Q6_V', 'ERBETA_Q5_01_V'}
ESR1_05_V	{'ESR1_05_V'}
RXRA_03_V	{'RARA_04_V', 'RXRA_03_V', 'NR2F2_04_V', 'HNF4A_04_V', 'ESRRA_04_V'}
ETS1_06_V	{'ETS1_06_V'}
ETS1_07_V	{'ETS1_07_V'}
ETS2_Q6_V	{'ETS2_Q6_V', 'GABPA_Q4_V'}
EVI1_03_V	{'EVI1_03_V'}
EWSR1FLI1_01_V	{'EWSR1FLI1_01_V'}
FOXK1_04_V	{'FAC1_01_V', 'FOXK1_04_V'}
FLI1_04_V	{'FLI1_04_V'}
FOSL1_01_V	{'FOSL1_01_V'}
NFYA_02_V	{'NFYA_Q5_V', 'NFYB_01_V', 'FOS_01_V', 'RFX5_04_V', 'NFYA_03_V', 'PBX3_01_V', 'NFY_Q6_01_V', 'SP2_02_V', 'NFY_Q3_V', 'NFYB_MA0502', 'SP1_06_V', 'NFYA_MA0060', 'NFY_Q6_V', 'NFYA_02_V', 'NFY_C_V'}
FOS_03_V	{'FOS_03_V'}
FOXA1_02_V	{'FOXA1_02_V', 'FOXA1_MA0148', 'HNF3A_01_V', 'FREAC4_01_V', 'HDAC2_02_V', 'Foxa2_MA0047'}
FOXA1_03_V	{'FOXA1_03_V'}
FOXA1_04_V	{'FOXA1_04_V', 'NR3C1_08_V'}
STAT3_07_V	{'FOXA1_05_V', 'STAT3_07_V'}
FOXA2_02_V	{'FOXA2_02_V'}
FOXJ1_03_V	{'FOXA2_05_V', 'FOXP1_MA0481', 'FOXJ3_14_V', 'Foxk1_MA0852', 'FOXO3_01_V', 'FOXF2_MA0030', 'FOXP1_03_V', 'FOXN2_02_V', 'FOXJ2_04_V', 'FOXA2_04_V', 'FOXL1_04_V', 'Foxj3_MA0851', 'FOXJ1_03_V', 'FOXO4_02_V', 'FOXJ3_12_V', 'FREAC2_01_V', 'FOXO1_02_V', 'Foxj2_MA0614', 'FOXK1_03_V', 'FOXO1_05_V'}
FOXC1_MA0032	{'FOXB1_03_V', 'FOXC1_MA0032', 'FOXC1_04_V', 'FOXB1_MA0845', 'FOXD3_05_V'}
foxj3_0982_015681	{'foxj3_0982_015681', 'FOXK1_07_V', 'foxj3_0982_016060', 'FOXC2_03_V', 'FOXO3A_Q3_V', 'FOXP3_01_V', 'foxl1_2809_015681', 'FOXC1_06_V', 'FOXO1_01_V', 'FOXO4_01_V', 'foxl1_2809_016060', 'FOXL1_05_V', 'foxk1_2323_015681', 'FOXC2_MA0846', 'FOXL1_MA0033', 'FOXJ3_07_V'}
FOXG1_MA0613	{'FOXO3_MA0157', 'FOXD1_MA0031', 'FOXG1_MA0613', 'FOXO3_04_V'}
FOXP3_03_V	{'FOXD2_02_V', 'FOXD2_MA0847', 'FOXP3_MA0850', 'FOXP3_03_V'}
HNF3B_01_V	{'HNF3B_01_V', 'HFH3_01_V', 'FOXD3_01_V', 'FOXJ2_01_V'}
FOXK1_06_V	{'FOXK1_06_V', 'FOXJ3_10_V', 'FOXG1_02_V', 'FOXK1_05_V', 'FOXG1_04_V'}
FOXO1_08_V	{'FOXO6_02_V', 'FOXO4_MA0848', 'FOXG1_05_V', 'FOXO1_08_V', 'FOXO4_04_V', 'Foxo1_MA0480', 'FOXP2_MA0593', 'FOXO6_MA0849'}
FOXH1_MA0479	{'FOXH1_MA0479', 'FOXH1_01_V'}
FOXI1_02_V	{'FOXI1_02_V', 'FOXI1_MA0042'}
FOXL1_02_V	{'FOXJ3_06_V', 'FOXJ1_04_V', 'FOXL1_02_V'}
FOXN1_01_V	{'FOXN4_02_V', 'FOXN1_01_V'}
FOXN4_01_V	{'FOXN2_01_V', 'FOXR1_02_V', 'FOXN4_01_V', 'FOXN4_03_V'}
FOXN4_04_V	{'FOXN4_04_V'}
FOXO1A_Q5_V	{'FOXO1A_Q3_V', 'FOXO1A_Q5_V'}
FOXO1_03_V	{'FOXO1_03_V'}
FOXO1_04_V	{'FOXO1_04_V'}
FOXO1_07_V	{'FOXO4_05_V', 'FOXO6_03_V', 'FOXO3_05_V', 'FOXO1_07_V'}
FOXP1_01_V	{'FOXP1_01_V'}
FOXR1_01_V	{'FOXR1_01_V'}
FPM315_01_V	{'FPM315_01_V', 'ZNF263_01_V'}
GATA2_05_V	{'FRA1_Q6_01_V', 'RXRA_08_V', 'SMARCC1_01_V', 'GATA2_05_V'}
HFH8_01_V	{'HFH8_01_V', 'FREAC7_01_V'}
TAF1_03_V	{'TAF1_03_V', 'GABPA_08_V'}
GABPA_09_V	{'GABPA_09_V'}
GATA3_01_V	{'GATA1_01_V', 'GATA2_01_V', 'GATA3_01_V'}
GATA1_02_V	{'GATA1_02_V'}
GATA2_06_V	{'MEF2C_03_V', 'GATA2_06_V'}
GATA2_07_V	{'GATA2_07_V'}
GATA2_Q5_V	{'GATA2_Q5_V', 'GATA_C_V'}
GATA3_03_V	{'GATA3_03_V'}
gata6_3769_015681	{'gata6_3769_015681', 'GATA3_07_V', 'gata5_3768_015681', 'gata3_1024_015681', 'GATA5_MA0766', 'gata6_3769_016060', 'GATA4_02_V', 'GATA6_01_V'}
GATA3_09_V	{'GATA3_09_V'}
SIRT6_01_V	{'GATA3_MA0037', 'GATA3_10_V', 'SIRT6_01_V'}
GATA4_Q5_01_V	{'GATA6_Q5_V', 'GATA3_Q4_V', 'GATA4_Q5_01_V', 'GATA_Q6_V'}
GATA5_03_V	{'GATA5_03_V'}
GATA5_04_V	{'SIX6_08_V', 'GATA5_04_V'}
GATA6_05_V	{'GATA6_05_V'}
GCM1_03_V	{'GCM2_01_V', 'GCM1_06_V', 'GCM1_MA0646', 'gcm1_3732_015681', 'GCM1_03_V', 'GCM2_MA0767', 'gcm1_3732_016060'}
GCM1_04_V	{'GCM1_04_V'}
PAX6_Q2_V	{'PAX6_Q2_V', 'GCNF_01_V'}
GFI1_01_V	{'Gfi1_MA0038', 'GFI1B_01_V', 'GFI1B_02_V', 'GFI1_01_V', 'GFI1_Q6_V', 'GFI1_Q6_01_V', 'Gfi1b_MA0483'}
Klf4_MA0039	{'GKLF_02_V', 'KLF5_MA0599', 'Klf4_MA0039'}
GKLF_Q3_01_V	{'GKLF_Q3_01_V', 'GKLF_Q3_V'}
GLI3_01_V	{'GLI2_01_V', 'GLI1_01_V', 'GLI2_03_V', 'GLI_Q3_V', 'GLI3_02_V', 'GLI3_01_V', 'GLI1_Q3_V'}
ZBTB7A_MA0750	{'GLI2_04_V', 'ZBTB7C_01_V', 'ZBTB7C_MA0695', 'ZBTB7A_MA0750', 'GLI2_MA0734', 'ZBTB7B_05_V', 'ZBTB7B_MA0694', 'ZBTB7B_04_V', 'ZBTB7A_01_V'}
GLIS3_01_V	{'GLIS1_01_V', 'GLIS3_01_V', 'GLIS1_MA0735', 'GLIS2_MA0736', 'GLIS2_05_V', 'GLIS3_MA0737'}
ZNF515_01_V	{'PLAGL1_04_V', 'ZNF515_01_V', 'GLIS2_03_V'}
GM397_03_V	{'GM397_03_V', 'ZSCAN4_03_V'}
ZSCAN4_04_V	{'ZSCAN4_04_V', 'GM497_04_V'}
GMEB1_04_V	{'GMEB1_04_V'}
TFCP2_MA0145	{'TFCP2_MA0145', 'GRHL1_MA0647'}
GTF2IRD1_01_V	{'TCF1_07_V', 'GTF2IRD1_01_V'}
GTF3C2_01_V	{'GTF3C2_01_V'}
GTF3C2_02_V	{'GTF3C2_02_V'}
Hand1::Tcf3_MA0092	{'HAND1E47_01_V', 'Hand1::Tcf3_MA0092'}
HB24_01_V	{'HB24_01_V'}
REST_MA0138	{'REST_04_V', 'SIN3A_01_V', 'HDAC2_03_V', 'REST_01_V', 'REST_MA0138', 'NRSF_01_V'}
HDAC2_04_V	{'HDAC2_04_V'}
HNF4_Q6_V	{'HDAC2_05_V', 'HNF4_Q6_V'}
HDAC2_06_V	{'HDAC2_06_V'}
HDX_01_V	{'HDX_01_V'}
HELIOSA_02_V	{'HELIOSA_02_V'}
HEN1_02_V	{'HEN1_02_V', 'HEN1_01_V', 'NHLH1_MA0048'}
HES1_Q3_V	{'HES1_Q3_V', 'HES1_Q6_V'}
HES5_MA0821	{'HES5_MA0821', 'HES7_MA0822'}
HFH4_01_V	{'HFH4_01_V'}
HIC1_03_V	{'HIC1_02_V', 'HIC1_03_V'}
HIC2_01_V	{'HIC2_01_V', 'HIC2_MA0738'}
HIF1A_Q6_V	{'HIF1A_Q6_V'}
HINFP_MA0131	{'HINFP_MA0131', 'HINFP_01_V'}
HNF1B_01_V	{'HNF1B_01_V', 'HMBOX1_01_V', 'HNF1_02_V', 'TCF1_06_V'}
HMBOX1_03_V	{'HMBOX1_03_V', 'HMBOX1_MA0895'}
HMGA2_01_V	{'HMGA2_01_V'}
HMGIY_01_V	{'HMGIY_01_V'}
HMGIY_Q3_V	{'HMGIY_Q3_V'}
HMX1_02_V	{'HMX1_02_V', 'HOXB8_01_V', 'Hmx3_MA0898', 'Hmx1_MA0896', 'NKX52_01_V', 'Hmx2_MA0897', 'HMX3_02_V'}
HNF1B_Q6_01_V	{'HNF1_Q6_01_V', 'HNF1B_Q6_V', 'HNF1B_Q6_01_V', 'HNF1_C_V', 'HNF1A_Q4_V', 'HNF1A_01_V', 'HNF1A_MA0046', 'HNF1B_MA0153', 'HNF1_Q6_V', 'HNF1A_Q5_V', 'HNF1_01_V'}
Hnf4a_MA0114	{'HNF4A_02_V', 'Hnf4a_MA0114'}
HNF4A_09_V	{'HNF4A_09_V'}
HNF4A_10_V	{'HNF4A_10_V'}
HNF4G_02_V	{'HNF4G_02_V'}
SOX10_01_V	{'SOX10_01_V', 'SOX10_MA0442', 'HNF4G_03_V'}
HNF4_Q6_02_V	{'HNF4_Q6_02_V'}
HNF6_Q4_V	{'HNF6_Q4_V'}
HOMEZ_01_V	{'HOMEZ_01_V', 'HOMEZ_03_V'}
HOXA11_03_V	{'HOXA11_03_V', 'HOXC11_MA0651', 'HOXD13_06_V', 'HOXC13_MA0907', 'HOXD11_MA0908', 'HOXD13_04_V', 'HOXD12_MA0873', 'HOXD12_04_V', 'HOXA10_03_V', 'HOXB13_04_V', 'HOXC13_01_V', 'HOXA13_06_V', 'HOXD11_03_V', 'HOXD12_01_V', 'HOXC10_MA0905', 'HOXC10_01_V', 'HOXC10_05_V', 'HOXC12_01_V', 'HOXC10_06_V', 'Hoxa11_MA0911', 'HOXC13_04_V', 'HOXD9_03_V', 'HOXC12_MA0906', 'HOXA11_01_V', 'HOXC11_03_V', 'HOXC11_01…
HOXA13_02_V	{'HOXA13_02_V'}
HOXC13_03_V	{'HOXD13_01_V', 'HOXC13_03_V', 'HOXA13_MA0650', 'HOXB13_MA0901', 'HOXD13_05_V', 'HOXA13_05_V', 'HOXD13_MA0909', 'HOXD13_03_V', 'HOXB13_03_V', 'HOXB13_01_V'}
VENTX_MA0724	{'VENTX_MA0724', 'HOXA3_07_V', 'VENTX_01_V'}
HOXA5_MA0158	{'IPF1_Q5_01_V', 'HOXA5_MA0158'}
HOXB6_01_V	{'HOXB6_01_V'}
HOXD9_01_V	{'HOXD9_01_V', 'HOXC10_03_V', 'hoxc13_3127.1'}
HOXC9_01_V	{'HOXC9_01_V'}
Hoxa9_MA0594	{'Hoxa9_MA0594', 'Hoxc9_MA0485', 'HOXC9_03_V'}
HSF1_01_V	{'HSF1_01_V', 'HSF2_01_V'}
HSF1_04_V	{'HSF1_04_V', 'HSF1_Q6_01_V', 'HSF4_01_V', 'HSF1_02_V', 'HSF2_02_V', 'HSF2_04_V', 'HSF1_Q5_V', 'HSF1_MA0486', 'HSF4_MA0771', 'HSF2_MA0770'}
HSF1_03_V	{'HSF1_03_V'}
Hes1_MA1099	{'Hes1_MA1099', 'Tcfl5_MA0632'}
MYC_Q2_V	{'MYC_Q2_V', 'Hes2_MA0616', 'USF_C_V', 'Id2_MA0617'}
IK1_01_V	{'IK1_01_V', 'IK3_01_V', 'IK2_01_V'}
IK_Q5_01_V	{'IK_Q5_01_V', 'IK_Q5_V'}
ING4_01_V	{'ING4_01_V'}
INSM1_MA0155	{'INSM1_MA0155', 'INSM1_01_V'}
PDX1_MA0132	{'PDX1_MA0132', 'IPF1_01_V', 'PDX1_06_V', 'LBX1_MA0618'}
IPF1_05_V	{'IPF1_05_V'}
IPF1_Q6_V	{'IPF1_Q5_V', 'IPF1_Q6_V'}
IRF1_01_V	{'IRF1_01_V'}
IRF5_03_V	{'IRF6_03_V', 'IRF5_03_V', 'IRF4_03_V', 'IRF5_06_V', 'IRF3_05_V', 'ISGF3G_03_V'}
IRF3_06_V	{'IRF3_06_V'}
IRF8_MA0652	{'IRF9_MA0653', 'IRF7_MA0772', 'IRF9_01_V', 'IRF7_01_V', 'IRF3_07_V', 'IRF8_MA0652'}
IRF4_04_V	{'IRF6_04_V', 'IRF5_04_V', 'IRF4_04_V'}
IRF4_07_V	{'IRF4_07_V'}
IRF7_04_V	{'IRF7_04_V'}
IRX5_01_V	{'IRX3_02_V', 'IRX4_01_V', 'IRXB3_01_V', 'IRX5_01_V', 'IRX2_01_V', 'IRX3_01_V'}
ISL1_Q3_V	{'ISL1_Q3_V'}
nkx3-1_2923.2	{'Nkx3-1_MA0124', 'NKX31_06_V', 'nkx3-1_2923_015681', 'nkx2-6_3437.1', 'ISL2_MA0914', 'NKX3-2_MA0122', 'ISL2_07_V', 'NKX32_06_V', 'nkx3-1_2923_016060', 'nkx3-1_2923.2'}
JUND_02_V	{'JUND_02_V'}
JUND_03_V	{'JUND_03_V'}
JUN_02_V	{'JUN_02_V'}
KAISO_01_V	{'KAISO_01_V'}
Klf12_MA0742	{'Klf12_MA0742', 'KLF12_02_V'}
SP8_01_V	{'KLF16_01_V', 'SP3_01_V', 'SP4_MA0685', 'KLF16_MA0741', 'SP8_MA0747', 'KLF13_MA0657', 'KLF13_01_V', 'SP4_05_V', 'SP1_05_V', 'SP8_01_V', 'SP3_MA0746'}
SP1_Q4_01_V	{'SP1_Q3_V', 'SP2_Q3_V', 'SP1_Q6_01_V', 'KLF7_03_V', 'SP1_Q6_V', 'SP1_Q2_01_V', 'SP1_Q4_01_V', 'SP2_Q3_01_V'}
KLF7_04_V	{'KLF7_04_V'}
LBP9_01_V	{'LBP9_01_V'}
LEF1_03_V	{'PBX1_MA0070', 'PBX1_03_V', 'PBX1_02_V', 'TCF7L2_04_V', 'LEF1_03_V'}
TCF7L2_MA0523	{'TCF7_03_V', 'LEF1_04_V', 'LEF1_MA0768', 'TCF7_05_V', 'TCF7L2_06_V', 'TCF7L2_MA0523', 'LEF1_05_V', 'Tcf7_MA0769', 'TCF7L2_07_V', 'TCF7L1_01_V'}
LHX3b_01_V	{'LHX3A_01_V', 'LHX3b_01_V'}
LHX6_05_V	{'LHX6_05_V', 'POU6F1_MA0628', 'LHX6_MA0658'}
lhx3_3431.1	{'lhx3_3431.1', 'Lhx8_MA0705', 'LHX8_04_V', 'VSX1_03_V'}
LIN54_MA0619	{'LIN54_MA0619'}
LMX1B_MA0703	{'LMX1A_MA0702', 'LMX1B_MA0703', 'LMX1A_02_V'}
LRF_Q6_V	{'LRF_Q6_V'}
LRH1_Q5_01_V	{'LRH1_Q5_01_V', 'SF1_Q5_V', 'SF1_Q5_01_V', 'SF1_Q6_01_V', 'Nr5a2_MA0505', 'NR5A2_01_V'}
LUN1_01_V	{'LUN1_01_V'}
Nr1h3::Rxra_MA0494	{'LXR_Q6_V', 'Nr1h3::Rxra_MA0494', 'T3RBETA_Q6_01_V', 'Rarg_var.2__MA0860'}
Lhx3_MA0135	{'Lhx3_MA0135'}
NRL_MA0842	{'MAFG_MA0659', 'NRL_MA0842', 'MAFA_Q4_V', 'NRL_01_V'}
MAFB_01_V	{'MAFB_01_V'}
MAFB_03_V	{'MAFB_03_V'}
TCF11_01_V	{'MAFG::NFE2L1_MA0089', 'TCF11_01_V'}
MAFK_04_V	{'MAFK_04_V'}
MAFK_07_V	{'MAFK_07_V'}
RFX3_MA0798	{'SREBF1_02_V', 'RFX2_MA0600', 'RFX1_04_V', 'Rfx1_MA0509', 'RFX5_MA0510', 'RFX1_02_V', 'MXI1_01_V', 'RFX3_MA0798', 'RFX4_MA0799', 'MAX_10_V'}
MAX_11_V	{'MAX_11_V'}
MAZR_01_V	{'MAZR_01_V'}
MAZ_Q5_V	{'MAZ_Q5_V'}
MAZ_Q6_01_V	{'MAZ_Q6_01_V'}
MECP2_01_V	{'MECP2_01_V'}
MECP2_02_V	{'MECP2_02_V'}
MEF2A_05_V	{'MEF2A_05_V'}
MEF2_02_V	{'MEF2D_MA0773', 'MEF2A_MA0052', 'MEF2A_06_V', 'RSRFC4_01_V', 'MEF2C_MA0497', 'MEF2_02_V', 'RSRFC4_Q2_V', 'MEF2C_02_V', 'MEF2_03_V', 'MEF2B_MA0660', 'MEF2_04_V'}
MEF2C_Q4_V	{'MEF2C_Q4_V', 'MEF2A_Q6_V'}
PKNOX2_01_V	{'MEIS2_06_V', 'MEIS2_01_V', 'PREP1_01_V', 'TGIF2_01_V', 'MEIS1_02_V', 'MEIS1_01_V', 'TGIF_02_V', 'MRG2_01_V', 'MEIS2_MA0774', 'MEIS1_05_V', 'PKNOX2_01_V'}
tgif2_3451.1	{'mrg2_2302.1', 'MEIS3_02_V', 'MEIS2_07_V', 'meis1_2335.1', 'MEIS3_MA0775', 'tgif2_3451.1', 'MEIS1_MA0498', 'MEIS3_04_V', 'mrg1_2246.2', 'pknox1_2364.2', 'MEIS1_04_V'}
NKX6-2_MA0675	{'MEOX2_04_V', 'NKX6-1_MA0674', 'NKX61_07_V', 'NKX62_01_V', 'NKX6-2_MA0675'}
MIZF_01_V	{'MIZF_01_V'}
MOVOB_01_V	{'MOVOB_01_V'}
MSC_MA0665	{'Tcf21_MA0832', 'MYF6_MA0667', 'TFAP4_MA0691', 'MSC_MA0665'}
MTERF_01_V	{'MTERF_01_V'}
MTF1_05_V	{'mtf1_2377_015681', 'MTF1_05_V', 'MTF1_MA0863', 'MTF1_07_V', 'MTF1_Q5_V'}
MYBL1_07_V	{'MYBL2_04_V', 'MYBL1_07_V', 'MYB_05_V'}
MYBL2_MA0777	{'MYBL2_MA0777'}
MYF6_04_V	{'MYF6_04_V'}
NEUROD_01_V	{'NEUROD_01_V', 'MYOGENIN_Q6_01_V'}
MZF1_01_V	{'MZF1_01_V', 'MZF1_MA0056'}
MZF1_Q5_V	{'MZF1_Q5_V'}
MZF1_var.2__MA0057	{'MZF1_var.2__MA0057'}
NANOG_01_V	{'NANOG_01_V'}
NANOG_02_V	{'TCF3_01_V', 'SOX9_Q5_V', 'SOX2_Q3_V', 'SOX2_Q3_01_V', 'SOX11_03_V', 'NANOG_02_V', 'SMAD1_01_V', 'NANOG_05_V', 'SOX4_01_V'}
NANOG_06_V	{'ZIC1_05_V', 'NANOG_06_V', 'ZIC3_05_V'}
NANOG_07_V	{'NANOG_07_V'}
NEUROD_02_V	{'NEUROD_02_V'}
NF1_Q6_V	{'NF1C_Q6_V', 'NF1_Q6_01_V', 'NF1_Q6_V', 'NFIX_MA0671', 'NFIC_MA0161', 'NF1A_Q6_01_V'}
NFAT1_Q4_V	{'NFAT1_Q4_V', 'NFAT1_Q6_V', 'NFAT3_Q3_01_V'}
NFAT_Q4_01_V	{'NFAT_Q4_01_V', 'NFAT_Q6_V', 'NFATC1_MA0624', 'NFAT2_Q4_V', 'NFATC3_MA0625', 'NFAT2_Q5_V'}
NFAT5_MA0606	{'NFAT5_MA0606'}
NFATC2_01_V	{'NFATC2_01_V', 'NFATC2_MA0152'}
NFIA_MA0670	{'NFIA_MA0670'}
NFIC::TLX1_MA0119	{'NFIC::TLX1_MA0119'}
NFKB2_MA0778	{'NFKB2_MA0778', 'NFKB1_MA0105'}
NFKB_C_V	{'P50_Q6_V', 'NFKB_C_V'}
NKX24_01_V	{'NKX28_01_V', 'NKX21_01_V', 'NKX26_01_V', 'NKX2-3_MA0672', 'NKX24_01_V', 'NKX22_02_V', 'NKX2-8_MA0673', 'NKX23_03_V', 'NKX25_03_V', 'NKX32_02_V', 'NKX31_02_V'}
NKX22_01_V	{'NKX22_01_V'}
NKX3A_02_V	{'NKX23_01_V', 'NKX29_01_V', 'NKX3A_02_V'}
NKX25_07_V	{'NKX25_07_V', 'Nkx2-5_var.2__MA0503'}
NKX25_Q6_V	{'NKX25_Q6_V'}
NKX32_01_V	{'NKX32_01_V'}
NMYC_02_V	{'NMYC_02_V'}
Nr2f6_MA0677	{'RXRB_MA0855', 'RXRG_MA0856', 'Rxra_MA0512', 'PPARG_01_V', 'NR2C2_05_V', 'NR2C2_MA0504', 'Pparg::Rxra_MA0065', 'NR1H2::RXRA_MA0115', 'PPARGRXRA_01_V', 'Nr2f6_MA0677', 'PNR_01_V'}
NR2C2_02_V	{'NR2C2_02_V'}
NR2C2_03_V	{'NR2C2_03_V'}
NR2C2_04_V	{'NR2C2_04_V'}
NR2E1_01_V	{'NR2E1_01_V', 'Nr2e1_MA0676'}
YY1_MA0095	{'YY1_Q6_V', 'YY1_MA0095', 'YY1_03_V', 'REX1_03_V', 'YY1_12_V', 'NR3C1_07_V', 'YY1_07_V', 'THAP1_01_V', 'TAF1_01_V'}
NR4A2_04_V	{'NR4A2_04_V'}
NRF1_04_V	{'NRF1_04_V'}
Nkx2-5_MA0063	{'Nkx2-5_MA0063'}
Nobox_MA0125	{'Nobox_MA0125', 'OG2_01_V'}
Nr2e3_MA0164	{'Nr2e3_MA0164'}
Nr2f6_var.2__MA0728	{'Rarb_MA0857', 'Nr2f6_var.2__MA0728', 'Rarg_MA0859', 'RARA_MA0729'}
POU2F2_02_V	{'POU2F3_03_V', 'OCT1_01_V', 'POU3F3_02_V', 'OCT2_01_V', 'OCT_C_V', 'POU5F1B_MA0792', 'POU3F2_05_V', 'POU3F2_MA0787', 'POU3F4_MA0789', 'POU2F1_02_V', 'POU2F2_MA0507', 'POU2F1_MA0785', 'OCT1_B_V', 'POU2F2_08_V', 'POU2F2_02_V', 'POU1F1_04_V', 'POU2F2_05_V', 'POU2F3_01_V', 'POU3F1_MA0786', 'POU3F3_MA0788', 'POU3F4_02_V', 'POU5F1B_01_V', 'POU1F1_MA0784'}
OCT1_02_V	{'POU5F1B_02_V', 'OCT1_02_V'}
OCT1_03_V	{'OCT1_03_V'}
OCT2_Q6_V	{'OCT2_Q6_V', 'POU2F1_Q6_V', 'OCT1_Q6_V', 'OCT3_Q6_V', 'OCT_Q6_V', 'POU2F1_Q4_01_V', 'POU2F1_Q4_V', 'OCT1_04_V', 'OCT1_Q5_01_V'}
OCT4_01_V	{'OCT4_01_V', 'POU5F1_04_V', 'OCT4_02_V', 'Pou5f1::Sox2_MA0142'}
OCTAMER_01_V	{'OCTAMER_01_V', 'POU3F3_01_V'}
ONECUT2_01_V	{'ONECUT2_01_V', 'ONECUT2_MA0756', 'ONECUT1_MA0679', 'ONECUT3_MA0757', 'ONECUT3_01_V', 'ONECUT1_01_V'}
OSR2_03_V	{'OSR1_03_V', 'OSR2_03_V'}
OSR2_04_V	{'OSR2_04_V', 'OSR1_04_V'}
P53_02_V	{'P53_Q3_V', 'P53_Q3_01_V', 'P53DECAMER_Q2_V', 'P53_02_V'}
P63_01_V	{'P53_03_V', 'P63_01_V', 'TP63_02_V', 'TP63_MA0525', 'P53_05_V', 'TP53_MA0106', 'TP53_03_V', 'P53_04_V', 'TP73_MA0861'}
PAX5_05_V	{'Pax6_MA0069', 'PAX5_11_V', 'PAX2_05_V', 'PAX5_MA0014', 'PAX5_05_V', 'PAX1_01_V', 'PAX5_06_V', 'PAX6_05_V', 'PAX6_01_V', 'PAX1_MA0779', 'PAX9_MA0781', 'PAX9_01_V'}
PAX2_01_V	{'PAX2_01_V', 'PAX8_B_V'}
PAX2_02_V	{'PAX2_02_V'}
PAX5_07_V	{'PAX5_07_V', 'PAX3_01_V', 'PAX3_B_V'}
PAX3_MA0780	{'PAX3_MA0780', 'PAX7_MA0680'}
PAX4_01_V	{'PAX4_01_V'}
PAX4_02_V	{'PAX4_02_V', 'PAX4_04_V'}
PAX4_07_V	{'PAX4_07_V'}
PAX4_MA0068	{'PAX4_MA0068'}
PAX5_08_V	{'PAX5_08_V', 'RXRA_09_V'}
PAX5_Q6_V	{'PAX5_Q6_V'}
PAX_Q6_V	{'PAX_Q6_V'}
PBX1_04_V	{'PBX1_04_V'}
PBX3_02_V	{'PBX3_02_V', 'PBX3_03_V', 'SP2_03_V', 'PBX1_05_V'}
PBX_Q5_V	{'PBX_Q5_V'}
PDEF_01_V	{'PDEF_02_V', 'SPDEF_05_V', 'PDEF_01_V', 'SPDEF_MA0686', 'SPDEF_03_V'}
Phox2b_MA0681	{'PHOX2A_MA0713', 'PROP1_MA0715', 'Phox2b_MA0681'}
SOX17_04_V	{'PIT1_Q6_01_V', 'SOX17_04_V', 'SOX8_04_V'}
PITX1_Q6_V	{'PITX1_Q6_V'}
PITX2_Q4_V	{'PITX2_Q4_V'}
PKNOX1_MA0782	{'PKNOX2_MA0783', 'PKNOX1_MA0782', 'TGIF1_MA0796', 'TGIF2_MA0797'}
PLAG1_02_V	{'PLAG1_02_V', 'PLAG1_01_V'}
PLAG1_MA0163	{'PLAG1_MA0163'}
PLAGL1_03_V	{'PLAGL1_03_V'}
PLZF_02_V	{'PLZF_02_V'}
POLR3A_01_V	{'POLR3A_01_V'}
POU1F1_03_V	{'POU3F3_03_V', 'POU3F2_04_V', 'POU4F1_01_V', 'POU3F4_03_V', 'POU4F3_MA0791', 'POU1F1_03_V', 'POU4F2_01_V', 'POU4F1_MA0790', 'POU4F3_02_V', 'POU4F2_MA0683'}
TBP_09_V	{'TBP_09_V', 'POU2F2_06_V'}
POU5F1_01_V	{'POU5F1_01_V'}
POU5F1_05_V	{'POU5F1_05_V'}
POU6F1_03_V	{'POU6F1_02_V', 'POU6F1_03_V', 'POU6F2_MA0793'}
POU6F2_02_V	{'POU6F2_02_V'}
PRDM1_03_V	{'PRDM1_03_V'}
PRDM4_01_V	{'PRDM4_01_V'}
PROX1_MA0794	{'PROX1_MA0794'}
SPIB_06_V	{'SPI1_MA0080', 'SPI1_06_V', 'SPIB_06_V', 'SPI1_07_V', 'SPIB_01_V', 'SPIC_MA0687', 'SPI1_01_V', 'PU1_Q4_V', 'SPIC_03_V', 'SPI1_10_V'}
PXR_Q2_V	{'PXR_Q2_V'}
RAD21_02_V	{'RAD21_02_V'}
RAD21_04_V	{'RAD21_04_V'}
RAD21_10_V	{'SMC3_03_V', 'RAD21_10_V'}
RXRRAR_01_V	{'RARA_var.2__MA0730', 'RXRRAR_01_V', 'RARA::RXRA_MA0159', 'Rarb_var.2__MA0858'}
RBPJK_01_V	{'RBPJK_01_V'}
RELA_03_V	{'RELA_03_V'}
RELA_04_V	{'RELA_04_V'}
RELA_05_V	{'RELA_05_V'}
REST_05_V	{'REST_05_V', 'SIN3A_03_V'}
REST_06_V	{'REST_06_V'}
REST_10_V	{'REST_10_V'}
REST_12_V	{'REST_12_V'}
REST_Q5_V	{'REST_Q5_V'}
RFX5_06_V	{'RFX3_04_V', 'RFX4_03_V', 'RFX1_01_V', 'RFX1_Q6_V', 'RFX_Q6_01_V', 'RFX5_06_V', 'RFX5_03_V'}
RFX3_05_V	{'RFX4_04_V', 'RFX3_05_V'}
RFX5_05_V	{'RFX5_05_V'}
Rhox11_MA0629	{'RHOX11_01_V', 'Rhox11_MA0629', 'RHOX11_07_V', 'RHOX11_02_V'}
RHOXF1_02_V	{'RHOXF1_02_V', 'RHOXF1_MA0719'}
RNF96_01_V	{'RNF96_01_V'}
RORA_var.2__MA0072	{'RORA2_01_V', 'RORALPHA_Q4_V', 'RORA_var.2__MA0072'}
ZBTB18_01_V	{'RP58_01_V', 'ZBTB18_01_V', 'ZBTB18_MA0698'}
RREB1_MA0073	{'RREB1_MA0073'}
RUSH1A_02_V	{'RUSH1A_02_V'}
Vdr_MA0693	{'Vdr_MA0693', 'RXRA::VDR_MA0074'}
RXRA_04_V	{'RXRA_04_V'}
RXRA_10_V	{'RXRA_10_V'}
SALL2_01_V	{'SALL2_01_V'}
SCRT1_MA0743	{'SCRT1_MA0743', 'SCRT2_MA0744', 'SCRT1_01_V', 'SCRT2_01_V'}
SFPI1_04_V	{'SFPI1_04_V'}
SIN3A_04_V	{'SIN3A_04_V'}
SIX1_01_V	{'SIX2_01_V', 'SIX1_01_V', 'SIX6_02_V', 'SIX4_01_V', 'SIX3_01_V', 'Six3_MA0631', 'SIX6_01_V'}
SIX5_02_V	{'SIX5_02_V', 'ZNF143_04_V'}
SIX5_04_V	{'SIX5_04_V'}
SMAD1_Q6_V	{'SMAD1_Q6_V'}
SMAD4_Q6_01_V	{'SMAD2::SMAD3::SMAD4_MA0513', 'SMAD4_Q6_01_V'}
SMAD2_Q6_V	{'SMAD_Q6_01_V', 'SMAD3_Q6_01_V', 'SMAD2_Q6_V'}
SMAD3_03_V	{'smad3_3805_015681', 'SMAD3_03_V'}
SMAD3_MA0795	{'SMAD3_MA0795'}
SMAD4_04_V	{'SMAD4_04_V'}
SMC3_02_V	{'SMC3_02_V'}
SMC3_04_V	{'SMC3_04_V'}
SOX14_05_V	{'SOX10_Q6_01_V', 'SOX6_01_V', 'SOX14_05_V', 'Sox6_MA0515'}
SOX11_04_V	{'SOX11_04_V', 'SOX5_07_V'}
SOX13_03_V	{'SOX12_03_V', 'SOX18_03_V', 'SOX13_03_V', 'SOX1_04_V'}
SOX12_04_V	{'SOX12_04_V'}
SRY_07_V	{'SRY_07_V', 'SOX14_03_V', 'SOX21_03_V', 'SOX40_04_V'}
SOX9_B1_V	{'SOX9_02_V', 'SRY_05_V', 'SOX9_B1_V', 'SOX30_03_V', 'SOX21_04_V', 'SOX8_03_V', 'SOX7_03_V', 'SOX9_MA0077', 'SOX15_03_V'}
SOX15_04_V	{'SOX15_04_V'}
SOX17_01_V	{'SOX17_01_V'}
SOX17_05_V	{'SOX17_05_V', 'Sox17_MA0078'}
SOX18_04_V	{'SOX18_04_V'}
SOX1_03_V	{'SOX1_03_V'}
SOX21_MA0866	{'SOX4_MA0867', 'Sox1_MA0870', 'Sox11_MA0869', 'SOX21_MA0866'}
SOX5_01_V	{'SOX5_01_V', 'Sox5_MA0087'}
SOX5_04_V	{'SOX5_04_V'}
SOX7_04_V	{'SOX7_04_V'}
SOX8_MA0868	{'SOX8_MA0868'}
SP100_03_V	{'SP100_03_V'}
SP100_04_V	{'SP100_04_V'}
SP1_03_V	{'ZFP281_01_V', 'SP1_03_V'}
SP1_07_V	{'SP1_07_V'}
SP2_07_V	{'SP2_07_V', 'SP1_09_V', 'SP2_MA0516', 'SP1_08_V', 'SP1_MA0079'}
ZFP281_04_V	{'SP1_Q6_02_V', 'ZFP281_04_V'}
SP2_01_V	{'SP2_01_V'}
SP2_04_V	{'SP2_04_V'}
SPDEF_04_V	{'SPDEF_04_V'}
SPDEF_06_V	{'SPDEF_06_V'}
SPDEF_07_V	{'SPDEF_07_V'}
SPI1_Q5_V	{'SPI1_04_V', 'SPI1_Q5_V'}
SPIB_MA0081	{'SPIB_MA0081'}
SPZ1_01_V	{'SPZ1_01_V'}
SREBP1_Q5_V	{'SREBP2_Q6_01_V', 'SREBF1_MA0595', 'SREBP1_Q5_V', 'SREBP_Q6_V', 'SREBP1_Q6_01_V'}
SREBF2_MA0596	{'SREBF2_MA0596'}
SREBP2_Q6_V	{'SREBP2_Q6_V'}
SRF_Q5_02_V	{'SRF_02_V', 'SRF_Q6_V', 'SRF_Q4_V', 'SRF_C_V', 'SRF_11_V', 'SRF_01_V', 'SRF_Q5_01_V', 'SRF_MA0083', 'SRF_03_V', 'SRF_Q5_02_V'}
SRF_09_V	{'SRF_09_V'}
SRY_01_V	{'SRY_01_V'}
SRY_MA0084	{'SRY_02_V', 'sox12_3957_015681', 'sox4_2941_015681', 'SRY_MA0084'}
STAF_01_V	{'STAF_01_V', 'ZNF143_03_V', 'ZNF143_MA0088'}
STAT1_05_V	{'STAT3_03_V', 'STAT1_09_V', 'STAT3_10_V', 'STAT1_MA0137', 'STAT3_01_V', 'STAT5B_01_V', 'Stat5a::Stat5b_MA0519', 'STAT5A_Q6_V', 'STAT5A_01_V', 'STAT3_MA0144', 'STAT1_05_V', 'STAT1_01_V'}
STAT6_02_V	{'STAT6_02_V', 'STAT1_03_V', 'STAT5A_04_V'}
TR4_01_V	{'TR4_01_V', 'STAT1_07_V'}
STAT1_Q6_V	{'STAT4_Q5_V', 'STAT1_Q4_V', 'STAT1_Q6_V', 'STAT3_Q4_V'}
STAT5A_03_V	{'STAT3_02_V', 'STAT5A_03_V', 'STAT6_01_V'}
STAT3_06_V	{'STAT3_06_V'}
STAT3_08_V	{'STAT3_08_V'}
STAT5A_02_V	{'STAT_Q6_V', 'STAT5A_Q4_V', 'STAT5A_02_V'}
STAT6_03_V	{'STAT6_03_V', 'Stat6_MA0520', 'STAT6_Q4_V'}
Spz1_MA0111	{'Spz1_MA0111'}
T3R_Q6_V	{'T3R_Q6_V'}
TAF1_04_V	{'TAF1_04_V'}
TAF1_06_V	{'TAF1_06_V'}
TAF1_07_V	{'TAF1_07_V'}
TAL1BETAE47_01_V	{'TCFE2A_04_V', 'TAL1BETAE47_01_V', 'TAL1BETAITF2_01_V', 'TAL1::TCF3_MA0091', 'TAL1ALPHAE47_01_V'}
TAL1_01_V	{'TAL1_01_V'}
TATA_01_V	{'TATA_01_V', 'TBP_MA0108'}
TATA_C_V	{'TATA_C_V'}
TBP_01_V	{'TBP_01_V'}
TBP_06_V	{'TBP_06_V'}
TBP_08_V	{'TBP_08_V'}
TBP_Q6_01_V	{'TBP_Q6_01_V'}
TBP_Q6_V	{'TBP_Q6_V'}
TCF12_02_V	{'TCF12_02_V'}
TCF12_03_V	{'TCF12_03_V'}
TCF12_04_V	{'TCF12_04_V'}
TCF12_05_V	{'TCF12_05_V'}
TCF12_06_V	{'TCF12_06_V'}
lef1_3504_015681	{'tcf7l2_3461_015681', 'lef1_3504_015681', 'TCF4_01_V'}
TCFAP2B_03_V	{'TFAP2C_MA0524', 'TFAP2A_var.2__MA0810', 'TCFAP2B_03_V', 'TFAP2B_MA0811', 'TCFAP2C_04_V'}
TEAD1_MA0090	{'TEAD3_MA0808', 'TEAD1_MA0090', 'TEF1_Q6_03_V', 'TEAD1_03_V', 'TEAD3_02_V', 'TEAD4_MA0809', 'TEAD4_01_V'}
TFAP2C_04_V	{'TFAP2A_10_V', 'TFAP2C_04_V', 'TFAP2A_09_V'}
TFAP2B_var.3__MA0813	{'TFAP2C_var.3__MA0815', 'TFAP2B_var.3__MA0813', 'TFAP2A_var.3__MA0872'}
THAP1_02_V	{'YY1_08_V', 'THAP1_02_V'}
THAP1_MA0597	{'THAP1_MA0597'}
TRIM28_02_V	{'TRIM28_02_V'}
TTF1_Q5_V	{'TTF1_Q5_01_V', 'TTF1_Q5_V', 'TTF1_Q6_V'}
VSX1_MA0725	{'VSX1_MA0725', 'VAX2_03_V', 'VAX1_MA0722', 'VAX2_MA0723', 'VAX1_03_V', 'VSX2_MA0726', 'UNCX_05_V', 'VSX2_01_V'}
USF2_02_V	{'USF2_02_V'}
VDR_Q6_V	{'VDR_Q6_V'}
foxn2	{'foxn2', 'WHN_B_V'}
WT1_Q6_V	{'WT1_Q6_V'}
YB1_Q3_V	{'YB1_Q3_V'}
YY1_06_V	{'YY1_Q6_02_V', 'YY2_MA0748', 'YY1_06_V', 'YY2_01_V'}
YY2_V	{'YY2_V', 'YY1_Q6_03_V'}
ZABC1_01_V	{'ZABC1_01_V'}
ZBED1_MA0749	{'ZBED1_MA0749'}
ZBED6_01_V	{'ZBED6_01_V'}
ZBTB33_02_V	{'ZBTB33_02_V'}
ZBTB33_03_V	{'ZBTB33_03_V'}
ZBTB33_04_V	{'ZBTB33_04_V'}
ZBTB3_03_V	{'ZBTB3_03_V'}
ZBTB49_01_V	{'ZBTB49_01_V'}
ZBTB4_04_V	{'ZBTB4_04_V'}
ZBTB7A_03_V	{'ZBTB7A_03_V'}
ZFP740_04_V	{'ZBTB7B_03_V', 'ZFP740_04_V'}
ZFP161_04_V	{'ZFP161_04_V'}
zfp187_2626_016060	{'ZFP187_03_V', 'zfp187_2626_016060'}
ZFP187_04_V	{'ZFP187_04_V'}
ZFP281_05_V	{'ZFP281_05_V'}
ZFP410_03_V	{'ZFP410_03_V', 'ZNF410_MA0752', 'ZNF410_01_V', 'zfp410_3034_015681'}
ZFP652_01_V	{'ZFP652_01_V'}
ZFP740_05_V	{'ZNF740_MA0753', 'ZFP740_05_V', 'ZNF740_01_V', 'ZFP740_03_V'}
Zfx_MA0146	{'ZFX_01_V', 'Zfx_MA0146'}
ZIC3_01_V	{'ZIC2_01_V', 'ZIC1_01_V', 'ZIC3_01_V'}
ZIC1_04_V	{'ZIC1_04_V', 'ZIC3_04_V'}
ZIC3_06_V	{'ZIC3_06_V', 'ZIC1_06_V', 'ZIC3_MA0697', 'ZIC4_MA0751', 'ZIC4_01_V', 'ZIC1_MA0696'}
ZIC3_07_V	{'ZIC3_07_V'}
ZID_01_V	{'ZID_01_V'}
ZKSCAN3_01_V	{'ZKSCAN3_01_V'}
ZNF219_01_V	{'ZNF219_01_V'}
ZNF232_01_V	{'ZNF232_01_V'}
ZNF263_02_V	{'ZNF263_02_V', 'ZNF263_MA0528'}
ZNF282_01_V	{'ZNF282_01_V'}
ZNF354C_MA0130	{'ZNF354C_MA0130'}
ZNF524_02_V	{'ZNF524_02_V'}
ZNF713_01_V	{'ZNF713_01_V'}
ZNF75A_01_V	{'ZNF75A_01_V'}
ZNF784_01_V	{'ZNF784_01_V'}
ZSCAN4_05_V	{'ZSCAN4_05_V'}
arid3a_3875_015681	{'arid3a_3875_015681'}
myf6_3824_015681	{'myf6_3824_015681', 'ascl2_2654_016060'}
bcl6b_0961_015681	{'bcl6b_0961_015681'}
dlx3_1030.1	{'dlx3_1030.1', 'bsx_3483.2'}
duxl_1286.2	{'lhx6_2272.1', 'lhx6_3432.1', 'duxl_1286.2'}
e2f3_3752_016060	{'e2f3_3752_015681', 'e2f2_1022_016060', 'e2f2_1022_015681', 'e2f3_3752_016060'}
egr1_2580_015681	{'egr1_2580_016060', 'zif268_016060', 'egr1_2580_015681'}
etv5	{'etv5', 'elk1'}
eomes_0921_016060	{'eomes_0921_015681', 'eomes_0921_016060'}
lhx2_0953.2	{'lhx2_0953.2', 'hoxb3_1720.2', 'pou6f1_1731.2', 'lhx9_3492.1', 'hoxa3_2783.2', 'evx1_3952.2', 'hoxa3_2783_015681', 'hoxa3_2783_016060', 'meox1_2310.2', 'pou6f1_3733.1'}
gli3_v016060	{'gli1_v015681', 'gli3_v016060', 'gli1_v016060', 'gli2_v016060', 'gli3_v015681'}
gm397_1753_015681	{'gm397_1753_015681'}
gm397_1753_016060	{'gm397_1753_016060'}
gmeb1_1745_015681	{'gmeb1_1745_015681', 'gmeb1_1745_016060'}
gst-csl_fig2	{'gst-notch1_csl-6his_maml1', 'maml1-csl-gst-notch3', 'maml1-csl-gst-notch1_fig2', 'maml1-csl-gst-notch2_fig5', 'maml1-csl-gst-notch4', 'gst-notch1_csl-6his', 'gst-csl-notch1', 'maml1-csl-gst-notch1_fig5', 'gst-notch1_fig2', 'maml1-csl-gst-notch2_figs1', 'gst-csl_fig2', 'gst-csl_fig4'}
irf4_3476_015681	{'irf4_3476_016060', 'irf4_3476_015681', 'irf5_3874_016060', 'irf3_3985_015681'}
irf5_3874_015681	{'irf5_3874_015681'}
klf7_0974_015681	{'klf7_0974_015681', 'klf7_0974_016060'}
myb_1047_015681	{'myb_1047_015681'}
oct-1_016060	{'oct-1_016060'}
osr1_3033_015681	{'osr1_3033_016060', 'osr2_1727_016060', 'osr1_3033_015681', 'osr2_1727_015681'}
pou3f4_3773.1	{'pou1f1_3818.1', 'pou3f4_3773.1'}
rfx3_3961_015681	{'rfx3_3961_015681'}
rfx3_4970_015681	{'rfx3_4970_015681'}
rfx3_4970_016060	{'rfx3_4970_016060'}
sox8_1733_015681	{'sox5_3459_015681', 'sox14_2677_015681', 'sox30_2781_016060', 'sox8_1733_015681', 'sox30_2781_015681', 'sox17_2837_015681'}
sox21_3417_016060	{'sox21_3417_016060'}
spdef_0905_016060	{'spdef_0905_016060', 'spdef', 'spdef_0905_015681'}
sry_2833_015681	{'sry_2833_015681'}
tcfap2c_2912_015681	{'tcfap2c_2912_016060', 'tcfap2b_3988_015681', 'tcfap2e_3713_016060', 'tcfap2e_3713_015681', 'tcfap2c_2912_015681', 'tcfap2b_3988_016060'}
zbtb3_1048_015681	{'zbtb3_1048_016060', 'zbtb3_1048_015681'}
zbtb7b_1054_016060	{'zbtb7b_1054_016060', 'zbtb7b_1054_015681'}
zfp161_2858_015681	{'zfp161_2858_015681'}
zfp281_0973_016060	{'zfp281_0973_016060', 'zfp281_0973_015681'}
zfp740_0925_016060	{'zfp740_0925_016060', 'zfp740_0925_015681'}
