# Supplementary material for: Phenotype loss is associated with widespread divergence of the gene regulatory landscape in evolution
Source: Nat Commun. 2018 Nov 9;9:4737. doi: 10.1038/s41467-018-07122-z (PMC6226452; doi:10.1038/s41467-018-07122-z)
Supplement: Supplementary file 23 — Supplementary Data 20 [file 41467_2018_7122_MOESM23_ESM.xlsx]

## Sheet: 20. Limb TFs and binding motifs
Supplementary Table 20. List of limb-related transcription factors and their respective binding motifs.
List of limb-related TFs	List of motifs found
AFF3	AML3_Q3_V
ALX1	BARX2_01_V
ALX3	CETS1_02_V
ALX4	CMYC_Q6_01_V
DLX5	COUPTF_Q6_V
DLX6	Dmbx1_MA0883
EN1	EMX1_MA0612
ETS1	ESX1_MA0644
EVX2	GBX2_01_V
GLI2	GLI3_01_V
GLI3	HNF1B_Q6_01_V
GRHL2	HOXA10_MA0899
HAND2	HOXA11_03_V
HNF1A	HOXC13_03_V
HOXA10	HOXC5_01_V
HOXA11	HOXD9_01_V
HOXA9	Hoxa9_MA0594
HOXC10	JUN_04_V
HOXC11	LEF1_03_V
HOXD10	LEF1_Q2_01_V
HOXD11	LMX1B_MA0703
HOXD12	MAX_MA0058
HOXD13	MSX1_MA0666
HOXD9	NANOG_02_V
LEF1	NKX6-2_MA0675
LMX1B	Nr1h3::Rxra_MA0494
MECOM	Nr2f6_var.2__MA0728
MEOX2	OSR2_03_V
MSX1	OSR2_04_V
MSX2	PBX1_04_V
MYCN	PBX3_02_V
NR2F2	PITX1_Q6_V
OSR1	PITX2_Q4_V
OSR2	RUNX2_MA0511
PBX1	RXRA_03_V
PBX2	RXRRAR_01_V
PITX1	SMAD4_04_V
PITX2	SMAD4_Q6_01_V
PRRX1	SOX11_04_V
PRRX2	SOX21_MA0866
RARA	SOX9_B1_V
RARB	SP8_01_V
RARG	SRY_MA0084
RAX	TBX2_MA0688
RUNX2	TCF7L2_MA0523
SALL1	TCFAP2B_03_V
SALL3	TCFAP2E_03_V
SALL4	TFAP2B_var.3__MA0813
SHOX2	TFAP2C_04_V
SMAD4	ZBTB7A_MA0750
SOX11	gli3_v016060
SOX4	lef1_3504_015681
SOX9	osr1_3033_015681
SP8	pitx2_2274.3
SP9	rara_1051_015681
TBX2
TBX3
TBX4
TBX5
TFAP2A
TFAP2B
TRP63
TULP3
TWIST1
ZBTB16
