# Supplementary material for: Phenotype loss is associated with widespread divergence of the gene regulatory landscape in evolution
Source: Nat Commun. 2018 Nov 9;9:4737. doi: 10.1038/s41467-018-07122-z (PMC6226452; doi:10.1038/s41467-018-07122-z)
Supplement: Supplementary file 24 — Supplementary Data 21 [file 41467_2018_7122_MOESM24_ESM.xlsx]

## Sheet: 21. eye TFs and binding motifs
Supplementary Table 21. List of eye-related transcription factors and their respective binding motifs.
List of eye-related TFs	List of motifs found
AP2ALPHA	AP2ALPHA_Q6_V
ATF4	Atoh1_MA0461
ATOH7	CMAF_Q5_V
BETACATENIN	CREB_Q2_01_V
BHLHE22	CRX_Q4_01_V
BRN3A	Dmbx1_MA0883
BRN3B	EGR1_12_V
CHX10	EMX1_MA0612
CMAF	EP300_03_V
CREB2	ESX1_MA0644
CRX	FOXG1_MA0613
CTNNB1	FOXK1_06_V
DLX1	FOXN1_01_V
DLX2	FOXN4_01_V
FOXE3	FOXN4_04_V
FOXG1	FOXO1_08_V
FOXN4	GATA5_04_V
HES1	GBX2_01_V
HSF4	HES1_Q3_V
ISL1	HOXA6_01_V
LEF	HOXC5_01_V
LHX2	HOXD8_03_V
LIM1	HSF1_04_V
MATH5	Hes1_MA1099
MEIS1	ISL1_Q3_V
MEIS2	LEF1_Q2_01_V
MITF	MAFK_03_V
NEUROD1	MITF_Q4_V
NR2E1	MSX1_MA0666
NR2E3	NANOG_02_V
NRL	NR2E1_01_V
OPTX2	NRL_MA0842
OTX2	Nr2e3_MA0164
PAX2	OCT4_01_V
PAX6	PAX2_01_V
PITX3	PAX2_02_V
POU2F1	PAX5_05_V
POU4F1	PAX6_Q2_V
POU4F2	PKNOX2_01_V
PRB	POU1F1_03_V
PROX1	PROX1_MA0794
PTF1A	SIX1_01_V
RAX	SIX5_02_V
RXRA	SIX5_04_V
SIP1	SMAD4_04_V
SIX3	SMAD4_Q6_01_V
SIX5	SOX11_04_V
SIX6	SOX13_03_V
SMAD4	SOX1_03_V
SOX1	SOX21_MA0866
SOX11	TCFAP2E_03_V
SOX2	VSX1_MA0725
TCF	ZEB1_04_V
VAX1	bhlhb2_4971_016060
VAX2	lhx2_0953.2
VSX1	lhx3_3431.1
VSX2	pitx2_2274.3
ZEB1	tgif2_3451.1
