# Supplementary material for: Phenotype loss is associated with widespread divergence of the gene regulatory landscape in evolution
Source: Nat Commun. 2018 Nov 9;9:4737. doi: 10.1038/s41467-018-07122-z (PMC6226452; doi:10.1038/s41467-018-07122-z)
Supplement: Supplementary file 25 — Supplementary Data 22 [file 41467_2018_7122_MOESM25_ESM.xlsx]

## Sheet: 22. Tested CNE sequences
Supplementary Table 22. CNE sequences that were tested in luciferase assays.
CNE ID	Notes	Species	Sequence cloned into the luciferase vector
CNE124939	Shh ZRS limb enhancer, positive control (Supplementary Figure 15A)	Mouse	TACTTTAATGCCTATCTTTGATTTGAAGTCCTGGCATAAAACTTAACATAATGACAGCAACATCCTGACCAATTATCCAAACCATCCAGCCATCCTAGAGTGTCCAGAACCTCACACATGATCTATAGGATTAAGAGGTTAGCTCCTGTAACTTCAAACAAAGTACTTTCATAATAAAAGTAAAATGCACAAAATCTGAGGTCACTTCCTCTCTTAATTAGTTGCACTGACCAGGTGGAGGCGAAGCACTTTGCTGGGCTCAGGCTGTCCATAAAGCCAAGCAACATGACAGCACAATAGAGGAGGAACTAAGATCGTTTTAATATGTTTCTATCCTGTGTCACAGTTTGAGATTGTCCTGGTTTATGTCGCTTTTGGCAAACTTACATAAAAGTGACC…
		Green Anole Lizard	TTTCATTTAATATTGATTTTTTGTTGTTCTCCTAGCATAAAATTTACTATGTGCGACAGCAACATCCTGACCAATTATGCAAAGCATCCAGACATTTCAGTGTTTGGAACACACCAGAAAAAGTCTGTGGATTAAGAGGTTAACTTGGAGAACATCAAAAGACAGTCTCTGATAATAAAAGCAAATGGTAGAAAAATTCTGAGGTAACTTCCTTGCTTAATTAATTAGGTAGGCCAGGTGGAAGTGAAGAGGTCTGTGTTGCTGCTAAGGATATCTATAAAGCTGAACTATATGACAGCACAATGGAGGAGGAACAAAGATTGTTTTAATATACTTCTATCCTGTGTCACAGTTTGAAATTGTCCTGGTTTATGTCCCTTTTGGCAAACATACATAAAA…
		Python	GCTATATAAACATAACTGTTATGTGATGGGAAGACCTGAACAAGTTCTTATGGAAGTAATTTTGAAACCCAATTGTGCAAAGCATCCAGACATCTTAGTGTTTGGCACCCAATGCAGAAAGTCTGTGGATTGAGAGCTTAACCAAGAACATCAAAAGAGAATGCTTGATAATAAAAGCAAATGGTAGCGAAATTTTTAATTAATTAGGTAGGCCAGGTGGAAGTGAAGAGGCCCGTCTATAAAGCTGTAAAGCTGAGCAACATGACAGCACAATGGAGGAGGAACAAAGATTGTTTTAATATACTTCTATCCTGTCTCACAGTTTGAAATTGTCCTGGTTTATGTCCCTTTTGGCAAACTTACATAAAAGTGACTGTGTACTGTATTTTATGACCAGAT…
CNE011755	loss of enhancer activity in python (Supplementary Figure 15B)	Mouse	AGCGGCCGGTTCTTTCCGGCCCACCCCTCACCCCACCCCTCCGGTCTTTGGGGTCTGTGATTAGCCTGGGTATTGAATGACCCCTGGTCTTCTTCCCCCACCTCGCAAGGGTTAATCAGCCTTCCTGCAGAGCGGCTGGGCGGCTCGGAAGGAGGCAGCGAAGCGGCCTGGCGGCAGGCTGCTTTCATTACTTTGATGGGATACATGTGCTTGGCTTTATCTCCGGCCCTTTCTCCGTAATTCAGCGCTTGAACGTCTCAGCTGTCGGCCGATCTGCAGACAATTGCTTGGGGTAATACTATCCGGAAAAAGCTGATAAAACGCAGATGTGCCGAGGCCTCTGAAATTTGCGGTTTGCTAAGTGGTTCGAGCGATGCTTGCCTGCGGCCGGGGCGCTTC…
		Tegu lizard	TTCATTTTGAACCCCAAACAGTCCCCCACCATGTATCTAAAAAGTACTTTTGTTCAGTGATTAAGGCTGGTATTGGGTGACCTTTACTCTTCTTTCCCTTGCTTTCCCCTTAAGAGTTAAATGAGAGCCTTCCGTTCCTCTACAGGGTACTTAGAACTAAGGCAGGATGGCGCTAGCAGCAGGTTGGTTTCATTACATTGATCGGATACATGTGCTGTTTTTTATCTCTAGCATTTTCTCAGTAATTCAGCACTTTAAAGTCTCAGCTGTCTACCGATCTGCAGACAATTGTTTGGTGTAATACTATCCGGAAAAGGCTGATAAAATGCAGATGTGGCTAGGGCTCTGAAATTTGTGGTTTGCTAAGTGGCTTTTTTCCCCCAGATACTTGCCCATGGC…
		Python	TCGACGATGTTTCATCTGGAAGCCCTCCTTGGTGTACCTTGCAGTCTCTGGGCTTGGTGATTAAGGCTGGTCTGAGGTGACCTTTCCTCGCCTTCCCTCCCTTCCCTCTCAAGAGTTAAATGAGTGCCTTCCGTTCCTCTGCAGGCTACTCAGGAGGAGGGCGGTCTGGCGCTGGCGGCAGGCGGCTTTCATTATCCTGATCGGATACATGTGCTCTTTTTTATCTCCAGCATTTTCTCAGTAATTCAGCACGTTAAAGTCTCAGCTGTCTACTGATCTGCAGACAATTGTTTGGTGTAATACTACCCGGAAAAGACTGATAAAATGCAGATGTGGCAAGGGCTCTGAAATTTGTGGTTTGCTAAGTGGCTTTTCTCCCTGATACTTGCCTGTGGCGAC…
CNE107371	de-repression in python (Supplementary Figure 15C)	Mouse	ATCCCTCACGCTTTTATTTTTAATGTGCACTGTGTTTTGCCAGGGAAGCGGGTGGGGGTGGGAATCACCGTGCCTTTGAAACGCTGTTTTCCGTGGACAGCCTATAGAACCTTGGTTATTAACAACGTCTCACAAGACAGTTATTTTTGGAGTGGCCTCTTAGGACGCAACCTCTTGGAAGTGAACTCATTTATTTTGCGTCTCACTGTCCTGCCATTTCCTGCGGAGAGAGGGGAAAAGCGAAACCACATGTTTTGAGGAGCGAATGGAGGAAACCCCATCGAAGACAAATGACGACTCCTCTCCCCTGGCAATTAGTCAAACCTGGGCTCCTGGCCAGCCCAGGTGCTCCCGACTGCGTATAAATTTGCCAAAGAACAATGAAAATAGCAGCTGATT…
		Tegu lizard	GAGTGGCTTTCTGTATGGCTCTCCCATTGCTCTGGATTTACATGAAGGCCCGGGAAGAAAAGAACAGTGTGCCTTTGAAATGTTGTTTGCCGAAGACAGTATATAGAGTCCCGGTTATTAACAGCCTCTCACAAGACAGTTATTTTTGGAGTGGCCTCCAAGGAGGCAACCTCTTGGAATCAAACTCATTTATTCTGCGTTTCACTGTCCTGCCATTTCCTGCAGAGAGAGGGGGAAAGTGAAACCACATGTTTTGAGGAGTGAGGGTAGGAAACCCCGCCGAAGACAAACGACTGCTCCTCTCCCCTGGCAATTAGTCAAAGCTGGGCTGTGCGCCAGGCCAGGTGTTCCTGACGGTGTATAAATTTGCCAAAGAACAATGAAAATAGCAGTTGATTG…
		Python	ATACAGCTCCGTCTTTCTTCCTTGCTTCTCCATTAATATACATAAGGGCTTGGGGAGAAAAGAAAGAATTGCAATTTGCGGAAGACCGTACAGTATATATAATCTACATTATTAACAAGGGTCTCACAAGACAATTATTTTTGGTGCAGCCTCTGCGGAGGCAACCTCTTCGAATCAAGCTCATTTATTCTGTGTTTCACTGTCCTGCCATTTCCTGCAGAGAGACAGGAAAAGTGAAACCACATGTTTGGACCAGCAGTATAGGAAACCCCACTGAAGACAAACGGCTGATCCTCTCCCCTGGCAATTAGTCAAACCTGGGCTGTCTGCCAGCCCAGGTGTTTCTGCCTGTGTATAAATTTGCCCAAGAAACAATGAAAATAGCAGTTGATTGTACCG…
CNE121180	no consistent enhancer or repressor activity in any species	Mouse	ATATACATTATGTCTGTGTAACCTTGGTGTATTTGTATCAAAATTCCACTGGCAGCGCTTTGCGTTTGATCTGTGAGCTATTAGAAGCCCTGTTCCTACAGATGAAAGGAGTTACAAAGGTCTATATCATAATGCAGTGTGATCAGTAATTCACAGGGCAGGTAATTTGCAATGACTTGCCAAGCCTTTGATTGCACCAGGTTTATGGCTATTAGCAGTTTCCCCTTTCAAATTTGTATGGTTCCATACTTCCTTTTTGACCTCTTTTTCATCATTTATGGTCCAATTTGGTAGTGAAAAAACATAACTGCTTGCTTAGTGCATGGCTGTCATTCAAACCCCAGTGACTTACTGAGCGCTTTGACATTTGTGATGATGAAAAAAAAAAAACATTAAGCA…
		Tegu lizard	TTGCATGCAAAACAGTGAGGGGTTTTTTTTTACACACAAACACACCTTAAGGTAAATTTGTGTACTGAATCTGGGAGCCATTAGAAAGTGTGGTGAAATAGATGAAAGGAGCCAGAAAATTCCATATCATAATGCAGTTTCATCAGTAATTCATGGAGCAGGTAATCCACAATGACTTGTCGGCCCTTTGATTTTCCCCGGTTTATGGCTATTAGCAGTTTCCCCTTTCAAATTTGTTTGCCTCCATACTTCCTTTCTGACCTCTTTTTCATCATTTATGATCCAATTTGGTAGTGAAAAACGCATAACTGCTGTTTGAGCGCATGGCTGTCATTCAAACCCCATTACATTGCCAAGAGGTTTGACGTTTGCGACTTCAGGGAGGGGGGGACATTAAAC…
		Python	CACAAATAAATGCCTGGCATTTGGAGTTCCTTCTGGCAAGGAATTCTTCTGGCAAGAGTATGTGTTTAAACCTGGGAATCATTAGAAAGTGTGGCGTGACAGATGAAAGGAACTGGAAAATTCTATATCATGATGCAGTTTGATCAGTAATTCATAGGGCAGGTAATTCACAATGACATGTCGGCTCTTTGATTATGCAAAGTTTACAGCTATTAGCAGTTTTCCTTTTCAAATTTGTTTGCCTCTGTATTTCCTTTTTGACCTTTTCTTCATCATTTATGATCCAGTTGGGTTTTGAAAAAAAACTCCAACAACTGCTGTCATTCAAACCCGATTACGTTGCCAAAACATTTGACTTTTGTGGCTTAGGGGGAGGGGAGACATTAAACAGGTGTACGG…
CNE160959	no consistent enhancer or repressor activity in any species	Mouse	TCAAATCAAACCCAAGGAGATTTTTCTATTGTGTAAGAAGAGGGGGAGAATTCATCAAGGTAAGAGGCAACTTGGTTTAATTATGGGTCTTTTAATGTCTTTTCATAATCAGTTAATAAATACCTAGACAATAAAATCGAATTTAAGCTTTTAATAGGCCACGTTGGCTTGAACCTAAACAACTGGAATTATCGGCTCCAAGCATTGTGCGACGAAGGGCTCCCTGTTCTGTGCCAGGAGAAACAAGGCTAGCCAAGGGTGTTTTTTCTCCGTGCCTCCCCATAATAAACGCTTGTAATATCCCCCCCCTTTCTGGCGAGTAGGACGCAGATCTTATTTATCACAGTGTGAGACACACCTGGCACATGGATCAGGAAACAGCTGTTTTACTTCATTTCT…
		Tegu lizard	TTTATAACATGGAAATCAATCCATTAGTGAAAGAGAGGAATAGGAAAAAAATAATCAGCTGGATCAATGTAACAGTTTAATTACAAACACTTTAATGTCTTTTCATAATCAGTTAATAAATACCTTAACAATAAATTGAATATAAGCTTTTAATAGGCTTTGTTGGTTTGAAGCTAAACAAAAGAATTAGCAGCTCCAGGCATTGAGCAATAATTGTGCACTGCTTGATGCCAGAAGTAACAGCGTATTTCAAGTGCATTTATTTTTTTGGGTACCTTGCTGTAATAAACGCTCGTAATATTCCCCAGTTTCTGGAGTGTAAGATGCAGATCTTATTTATCACAGTATGTGACACATCTGGCACAGGGATCAGGAAACAACTGTTTTACTTCATTTCTG…
		Python	TCCGAACATGGAATTGAATTAAGGAGGGAAGGAAGCAAATAATAAGAAAAAGAATCAGTTTAAAAAACAGTTCAGTTTTGGACTCCTGAAAACCTTTTCACAACCCATAATATCTTAATAATAAATTGAATTGAAGCTCTTTAATCAGCTTTGTTGGTCTGAAGTTAAACAAATTAATTAGCGGCTCCAGGCATTAAGCAATAATTATGTGCTGCTTGATGGCTGACGTAACAGTACACTTCAAATACCTTTTAGGTTTTGGGGGTACATTGTAATAAGCACTCATAGTATTCCCCAGTTTCTGGAGTGTAAAATACAGATCTTATTTATCACAGTATGTGACACATCTGGTACATGGTTCAGGAAACAACTGCTTTACTTCATTTCTGTCATCGCCTT…
