# Supplementary material for: Phenotype loss is associated with widespread divergence of the gene regulatory landscape in evolution
Source: Nat Commun. 2018 Nov 9;9:4737. doi: 10.1038/s41467-018-07122-z (PMC6226452; doi:10.1038/s41467-018-07122-z)
Supplement: Supplementary file 26 — Supplementary Data 23 [file 41467_2018_7122_MOESM26_ESM.xlsx]

## Sheet: 23. software
Supplementary Table 23. List of softwares, versions, and corresponding parameters used for all analyses.
Software	Reference	Description	Version	Non-default parameters
Tegu lizard whole-genome sequencing and assembly
cutadapt	Martin, M. Cutadapt removes adapter sequences from high-throughput sequencing reads. EMBnet.journal Bioinformatics in Action 17 (2011).	Trim sequencing adapters	1.5	MiSeq reads
				round 1: --adapter GATCGGAAGAGCACACGTCTGAACTCCAGTCAC --minimum-length 100 --paired-output R2.tmp.fastq --output R1.tmp.fastq R1.fastq R2.fastq
				round 2: --adapter AGATCGGAAGAGCGTCGTGTAGGGAAAGAGTGTAGATCTCGGTGGTCGCCGTATCATT --minimum-length 100 --paired-output R1.trim.fastq --output R2.trim.fastq R2.tmp.fastq R1.tmp.fastq
				HiSeq reads
				round 1: --adapter CTGTCTCTTATACACATCT --minimum-length 50 --paired-output R2.tmp.fastq --output R1.tmp.fastq R1.fastq R2.fastq
				round 2: --adapter CTGTCTCTTATACACATCT --minimum-length 50 --paired-output R1.trim1.fastq --output R2.trim1.fastq R2.tmp.fastq R1.tmp.fastq
				round 3: --adapter AGATGTGTATAAGAGACAG --minimum-length 50 --paired-output R2.tmp.fastq --output R1.tmp.fastq R1.trim1.fastq R2.trim1.fastq
				round 4: --adapter AGATGTGTATAAGAGACAG --minimum-length 50 --paired-output R1.trim2.fastq --output R2.trim2.fastq R2.tmp.fastq R1.tmp.fastq
				round 5: --discard-trimmed --adapter GATCGGAAGAGCACACGTCTGAACTCCAGTCAC --minimum-length 50 --paired-output R2.tmp.fastq --output R1.tmp.fastq R1.trim2.fastq R2.trim2.fastq
				round 6: --discard-trimmed --adapter AGATCGGAAGAGCGTCGTGTAGGGAAAGAGTGTAGATCTCGGTGGTCGCCGTATCATT --minimum-length 50 --paired-output R1.trim.fastq --output R2.trim.fastq R2.tmp.fastq R1.tmp.fastq
SGA	Simpson, J. T. & Durbin, R. Efficient de novo assembly of large genomes using compressed data structures. Genome Res 22, 549-556, doi:10.1101/gr.126953.111 (2012)	Permute ambiguous bases	0.10.13	sga preprocess --pe-mode 1 --permute-ambiguous
SGA-ICE	Sameith, K., Roscito, J. G. & Hiller, M. Iterative error correction of long sequencing reads maximizes accuracy and improves contig assembly. Brief Bioinform 18, 1-8, doi:10.1093/bib/bbw003 (2017).	Correct sequencing errors		MiSeq reads: --kmers 40,100,200; HiSeq reads: --kmers 40,70,100,125,150
ALLPATHS-LG	Gnerre, S. et al. High-quality draft assemblies of mammalian genomes from massively parallel sequence data. Proc Natl Acad Sci U S A 108, 1513-1518, doi:10.1073/pnas.1017351108 (2011).	Tegu genome assembly	52188	CLOSE_UNIPATH_GAPS=False HAPLOIDIFY=True
liftOver	Casper, J. et al. The UCSC Genome Browser database: 2018 update. Nucleic Acids Res, doi:10.1093/nar/gkx1020 (2017)	Obtain UCEs that align to chicken galGal5, zebrafish danRer10, medaka oryLat2		-minMatch=0.1
lastz	Harris, R. S. Improved pairwise alignment of genomic DNA Ph.D. Thesis thesis, The Pennsylvania State University, (2007)	Align UCEs to tegu genome	1.03.54	--gappedthresh=3000 --hspthresh=2500 --seed=match6
Tegu lizard transcriptome sequencing and assembly
cutadapt	Martin, M. Cutadapt removes adapter sequences from high-throughput sequencing reads. EMBnet.journal Bioinformatics in Action 17 (2011).	Trim sequencing adapters	1.5	round 1: --adapter AGATCGGAAGAGCACACGTCTGAACTCCAGTCAC --minimum-length 30 --paired-output R2.tmp.fastq --output R1.tmp.fastq R1.fastq R2.fastq
				round 2: --adapter AGATCGGAAGAGCGTCGTGTAGGGAAAGAGTGTAGATCTCGGTGGTCGCCGTATCATT --minimum-length 30 --paired-output R1.trim.fastq --output R2.trim.fastq R2.tmp.fastq R1.tmp.fastq
TopHat2	Kim, D. et al. TopHat2: accurate alignment of transcriptomes in the presence of insertions, deletions and gene fusions. Genome Biol 14, R36, doi:10.1186/gb-2013-14-4-r36 (2013).	Map trimmed reads to tegu genome	2.0.14	--library-type fr-firststrand
Cufflinks	Trapnell, C. et al. Transcript assembly and quantification by RNA-Seq reveals unannotated transcripts and isoform switching during cell differentiation. Nat Biotechnol 28, 511-515, doi:10.1038/nbt.1621 (2010).	Assemble mapped reads to transcripts		--library-type fr-firststrand
Trinity	Grabherr, M. G. et al. Full-length transcriptome assembly from RNA-Seq data without a reference genome. Nat Biotechnol 29, 644-652, doi:10.1038/nbt.1883 (2011).	Assemble transcripts de novo	2.3.2	--SS_lib_type FR --genome_guided_max_intron 10000
Sequencing of open chromatin for tegu and mouse
cutadapt	Martin, M. Cutadapt removes adapter sequences from high-throughput sequencing reads. EMBnet.journal Bioinformatics in Action 17 (2011).	Trim sequencing adapters	1.5	round 1: --adapter CTGTCTCTTATACACATCTCCGAGCCCACGAGAC --minimum-length 30 --paired-output R2.tmp.fastq --output R1.tmp.fastq R1.fastq R2.fastq
				round 2: --adapter AGATCGGAAGAGCGTCGTGTAGGGAAAGAGTGTAGATCTCGGTGGTCGCCGTATCATT --minimum-length 100 --paired-output R1.trim.fastq --output R2.trim.fastq R2.tmp.fastq R1.tmp.fastq
Bowtie2	Langmead, B. & Salzberg, S. L. Fast gapped-read alignment with Bowtie 2. Nat Methods 9, 357-359, doi:10.1038/nmeth.1923 (2012).	Map trimmed reads to tegu and mouse mm10 genomes	2.2.0	default only
MACS2	Zhang, Y. et al. Model-based analysis of ChIP-Seq (MACS). Genome Biol 9, R137, doi:10.1186/gb-2008-9-9-r137 (2008).	Identify discrete ATAC-Seq peaks	2.1.0	--nomodel --shift 50 --extsize 100
DiffBind	Ross-Innes, C. S. et al. Differential oestrogen receptor binding is associated with clinical outcome in breast cancer. Nature 481, 389-393, doi:10.1038/nature10730 (2012).	Identify ATAC-Seq peaks with differential signal	2.0.8	--method=EDGER, bFullLibrarySize=FALSE, bSubControl=FALSE, bTagwise=FALSE ; peaks with fold change >=1 were selected
Tegu lizard genome annotation
RepeatModeler	http://www.repeatmasker.org/	Identify repeats de novo	1.0.8	-engine ncbi
RepeatMasker	http://www.repeatmasker.org/	Mask repeats	4.0.5	default only
Exonerate	Slater, G. S. & Birney, E. Automated generation of heuristics for biological sequence comparison. BMC Bioinformatics 6, 31, doi:10.1186/1471-2105-6-31 (2005).	Map lizard and turtle proteins to the tegu genome	2.2.0	round 1 (local mode): -m protein2genome --exhaustive 0 --subopt 0 --bestn 1 --minintron 20 --maxintron 50000 --softmasktarget T --refine region --proteinhspdropoff 20
PASA2	Haas, B. J. et al. Automated eukaryotic gene structure annotation using EVidenceModeler and the Program to Assemble Spliced Alignments. Genome Biol 9, R7, doi:10.1186/gb-2008-9-1-r7 (2008).	Construct training set of gene models for Augustus	r20130605	parameter in alignAssembly.config: validate_alignments_in_db.dbi:--MIN_PERCENT_ALIGNED=0.7 validate_alignments_in_db.dbi:--MIN_AVG_PER_ID=0.9 subcluster_builder.dbi:-m=50; command-line parameter: --ALIGNERS blat,gmap --TRANSDECODER --transcribed_is_aligned_orient
SeqClean	https://sourceforge.net/projects/seqclean/	Remove polyA tails, vector/adapter sequences and low-complexity regions	2011-02	NA
GMAP	Wu, T. D. & Nacu, S. Fast and SNP-tolerant detection of complex variants and splicing in short reads. Bioinformatics 26, 873-881, doi:10.1093/bioinformatics/btq057 (2010).	Map Trinity contigs to soft-masked genome	2013-03-31	-f 3 -n 0 -x 50 -B 5 --intronlength 100000
BLAT	Kent, W. J. BLAT--the BLAST-like alignment tool. Genome Res 12, 656-664, doi:10.1101/gr.229202. Article published online before March 2002 (2002).		v. 36	-mask=lower -extendThroughN -maxIntron=100000 -ooc=11.ooc
TransDecoder	https://github.com/TransDecoder/TransDecoder	Search PASA transcripts for coding regions	1.0	NA
Augustus	Stanke, M. & Waack, S. Gene prediction with a hidden Markov model and a new intron submodel. Bioinformatics 19 Suppl 2, ii215-225 (2003).	Gene prediction	3.1.0	NA
CESAR	Sharma, V., Schwede, P. & Hiller, M. CESAR 2.0 substantially improves speed and accuracy of comparative gene annotation. Bioinformatics, doi:10.1093/bioinformatics/btx527 (2017)	Map human exons to tegu genome		default only
MAKER	Cantarel, B. L. et al. MAKER: an easy-to-use annotation pipeline designed for emerging model organism genomes. Genome Res 18, 188-196, doi:10.1101/gr.6743907 (2008).	Gene prediction	2.31.9	NA
Multiple genome alignments
lastz	Harris, R. S. Improved pairwise alignment of genomic DNA Ph.D. Thesis thesis, The Pennsylvania State University, (2007).	Pairwise local alignments between tegu and other genome assemblies	1.03.54	round 1: K=2400 L=3000 Y=3000 H=2000
				round 2: K=2000 L=2700 W=5
axtChain	Kent, W. J., Baertsch, R., Hinrichs, A., Miller, W. & Haussler, D. Evolution's cauldron: duplication, deletion, and rearrangement in the mouse and human genomes. Proc Natl Acad Sci U S A 100, 11484-11489, doi:10.1073/pnas.1932072100 (2003).	Build co-linear alingment chains		default only
chainNet	Kent, W. J., Baertsch, R., Hinrichs, A., Miller, W. & Haussler, D. Evolution's cauldron: duplication, deletion, and rearrangement in the mouse and human genomes. Proc Natl Acad Sci U S A 100, 11484-11489, doi:10.1073/pnas.1932072100 (2003).	Obtain nets from set of chains		default only
Multiz	Blanchette, M. et al. Aligning multiple genomic sequences with the threaded blockset aligner. Genome Res 14, 708-715, doi:10.1101/gr.1933104 (2004)	Build multiple alignment	11.2	default only
Detection of Conserved Non-coding Elements (CNEs) diverged in species of interest
PhastCons	Siepel, A. et al. Evolutionarily conserved elements in vertebrate, insect, worm, and yeast genomes. Genome Res 15, 1034-1050, doi:10.1101/gr.3715005 (2005).	Detect evolutionary conserved elements in multiple alignment	1.3	expected-length=45 taraget-coverage=0.3 rho=0.3
GERP	Davydov, E. V. et al. Identifying a high fraction of the human genome to be under selective constraint using GERP++. PLoS Comput Biol 6, e1001025, doi:10.1371/journal.pcbi.1001025 (2010).		2.1	default only
phyloFit	Siepel, A. et al. Evolutionarily conserved elements in vertebrate, insect, worm, and yeast genomes. Genome Res 15, 1034-1050, doi:10.1101/gr.3715005 (2005).	Estimate branch lengths	1.3	--EM --precision HIGH --subst-mod REV
blastx	Camacho, C. et al. BLAST+: architecture and applications. BMC Bioinformatics 10, 421, doi:10.1186/1471-2105-10-421 (2009).	Map vertebrate proteins to the tegu genome	2.6.0+	-evalue 0.01
Forward Genomics	http://www.drive5.com/evolver/	Select CNEs diverged in species with independently evolved phenotypes	Jan 4, 2016	--weights=branchWeights_allChr_CNE.txt --expectedPerIDs=meanPercentID_selection_CNE.txt --thresholdConserved=0
PRANK	Loytynoja, A. & Goldman, N. Phylogeny-aware gap placement prevents errors in sequence alignment and evolutionary analysis. Science 320, 1632-1635, doi:10.1126/science.1158395 (2008).	Align CNE sequences, reconstruct ancestor and calculate sequence identity	v.150803	-keep -showtree -showanc -prunetree -seed=10
fdrtool	http://strimmerlab.org/software/fdrtool/	Compute false discovery rate (FDR) from Z-score distribution	1.2.15	statistic="normal" , cutoff.method="locfdr"
Assessing assembly completeness with BUSCO
BUSCO	Simao, F. A., Waterhouse, R. M., Ioannidis, P., Kriventseva, E. V. & Zdobnov, E. M. BUSCO: assessing genome assembly and annotation completeness with single-copy orthologs. Bioinformatics 31, 3210-3212, doi:10.1093/bioinformatics/btv351 (2015).	Assess assembly completeness in terms of expected gene content	3	-m genome -l vertebrata_odb9 / -l tetrapoda_odb9
Functional enrichment analysis
LOLA	Sheffield, N. C. & Bock, C. LOLA: enrichment analysis for genomic region sets and regulatory elements in R and Bioconductor. Bioinformatics 32, 587-589, doi:10.1093/bioinformatics/btv612 (2016).	Enrichment analysis for genomic region sets and regulatory elements	1.1.3	default only
Scoring transcription factor binding sites
Tomtom	Gupta, S., Stamatoyannopoulos, J. A., Bailey, T. L. & Noble, W. S. Quantifying similarity between motifs. Genome Biol 8, R24, doi:10.1186/gb-2007-8-2-r24 (2007).	Cluster transcription factor motifs	4.10.0	–thresh=1 –dist=ed
SWAN	Kim, J. et al. Functional characterization of transcription factor motifs using cross-species comparison across large evolutionary distances. PLoS Comput Biol 6, e1000652, doi:10.1371/journal.pcbi.1000652 (2010).	Score transcription factor motifs	6	window length 200 bp; GC-matched random generated background sequence; -wc
